# Supplementary material for: S100A10-ANXA2 tetramer inhibition hampers hepatic stellate cell activation in human MASLD organoids
Source: EMBO Mol Med. 2026 Jun 10;18(7):2920–45. doi: 10.1038/s44321-026-00464-y (PMC13365249; doi:10.1038/s44321-026-00464-y)
Supplement: Supplementary file 3 — Source data Fig. 1 [file 44321_2026_464_MOESM3_ESM.zip]

Archive with 33 entries (28 files):
- Figure 1/
- Figure 1/1A/
- Figure 1/1A/Figure_1A_WB_Quantification.xlsx
- Figure 1/1A/Replicate 1.jpg
- Figure 1/1A/Replicate 2.jpg
- Figure 1/1A/Replicate 3.jpg
- Figure 1/1A/Replicate 4.jpg
- Figure 1/1A/Replicate 5.jpg
- Figure 1/1A/Replicate 6.jpg
- Figure 1/1A/Replicate 7+8.jpg
- Figure 1/1A/Thumbs.db
- Figure 1/1B/
- Figure 1/1B/FIgure_1B_MT_qPCR_Analysis.xlsx
- Figure 1/1B/Figure_1B_MT_qPCR_Raw.xlsx
- Figure 1/1C/
- Figure 1/1C/Figure_1C_WB_Quantification.xlsx
- Figure 1/1C/Replicate 1 - aSMA.jpg
- Figure 1/1C/Replicate 1 - S100A10.jpg
- Figure 1/1C/Replicate 2 - aSMA.jpg
- Figure 1/1C/Replicate 2 - S100A10.jpg
- Figure 1/1C/Replicate 3 - aSMA.jpg
- Figure 1/1C/Replicate 3 - S100A10.jpg
- Figure 1/1C/Replicate 4 - aSMA.jpg
- Figure 1/1C/Replicate 4 - S100A10.jpg
- Figure 1/1C/Replicate 5 - aSMA.jpg
- Figure 1/1C/Replicate 6 - aSMA.jpg
- Figure 1/1C/Replicate 7 - aSMA.jpg
- Figure 1/1C/Replicate 8 - aSMA.jpg
- Figure 1/1C/Replicate 9 - aSMA.jpg
- Figure 1/1C/Thumbs.db
- Figure 1/1D/
- Figure 1/1D/Figure_1D_Analysis_MT_qPCR.xlsx
- Figure 1/1D/Figure_1D_Raw_CM_qPCR.xlsx
