# Supplementary material for: S100A10-ANXA2 tetramer inhibition hampers hepatic stellate cell activation in human MASLD organoids
Source: EMBO Mol Med. 2026 Jun 10;18(7):2920–45. doi: 10.1038/s44321-026-00464-y (PMC13365249; doi:10.1038/s44321-026-00464-y)
Supplement: Supplementary file 3 — Source data Fig. 1 [file 44321_2026_464_MOESM3_ESM.zip › Figure 1/1A/Figure_1A_WB_Quantification.xlsx]

## Sheet: Replicate 1
			aSMA	tubulin	aSMA/tubulin	Fold Change
			Raw	Raw
		TGF-β	123052739	17079450	7.20472	1
		TGF-β + A2ti-1 50 uM	44753616	14283068	3.13333	0.4349

## Sheet: Replicate 2
			aSMA	tubulin	aSMA/tubulin	Fold Change
			Raw	Raw
		TGF-β	109757179	44770554	2.45155	1
		TGF-β + A2ti-1 50 uM	55132036	59120633	0.932535	0.380386

## Sheet: Replicate 3
			aSMA	tubulin	aSMA/tubulin	Fold Change
			Raw	Raw
		TGF-β	85826905	7918960	10.8382	1
		TGF-β + A2ti-1 50 uM	70376840	13058580	5.38932	0.497254

## Sheet: Replicate 4
			aSMA	tubulin	aSMA/tubulin	Fold Change
			Raw	Raw
		TGF-β	15802861	61618637	0.256462	1
		TGF-β + A2ti-1 50 uM	1717348	24693455	0.0695467	0.271177

## Sheet: Replicate 5
				aSMA	tubulin	aSMA/tubulin	Fold Change
				Raw	Raw
			DMSO	100.28	137.308	0.730329	0.557919
			TGF-β	156.491	119.548	1.30902	1
			TGF-β + A2ti-1 12.5 uM	213.07	114.611	1.85907	1.4202
			TGF-β + A2ti-1 25 uM	153.647	117.442	1.30828	0.999433
			TGF-β + A2ti-1 50 uM	135.812	124.935	1.08706	0.830438

## Sheet: Replicate 6
				aSMA	tubulin	aSMA/tubulin	Fold Change
				Raw	Raw
			DMSO	113	178.691	0.632377	0.601369
			TGF-β	189.462	180.172	1.05156	1
			TGF-β + A2ti-1 12.5 uM	217.857	186.142	1.17038	1.11299
			TGF-β + A2ti-1 25 uM	179.428	189.22	0.948251	0.901755
			TGF-β + A2ti-1 50 uM	18.619	85.737	0.217164	0.206516

## Sheet: Replicate 7
				aSMA	tubulin	aSMA/tubulin	Fold Change
				Raw	Raw
			DMSO	11.039	97.226	0.11354	0.244624
			TGF-β	39.598	85.315	0.464139	1
			TGF-β + A2ti-1 12.5 uM	54.428	100.752	0.540218	1.16391
			TGF-β + A2ti-1 25 uM	35.265	104.128	0.33867	0.729673
			TGF-β + A2ti-1 50 uM	7.237	52.236	0.138544	0.298498

## Sheet: Replicate 8
				aSMA	tubulin	aSMA/tubulin	Fold Change
				Raw	Raw
			DMSO	22.5	171.73	0.13102	0.2221
			TGF-β	96.669	163.87	0.589913	1
			TGF-β + A2ti-1 12.5 uM	179.815	133.009	1.3519	2.2917
			TGF-β + A2ti-1 25 uM	108.032	137.056	0.788233	1.33618
			TGF-β + A2ti-1 50 uM	64.8	130.038	0.498316	0.844728

## Sheet: Summary
		Vehicle	TGFb	TGFb + A2ti-1 12.5 μM	TGFb + A2ti-1 25 μM	TGFb + A2ti-1 50 μM
		1	1.79237	2.54553	1.79136	1.48845
		1	1.66287	1.85077	1.4995	0.343409
		1	4.0879	4.75797	2.98283	1.22023
		1	4.50248	10.5541	6.01614	3.71841
		Vehicle	TGFb	TGFb + A2ti-1 12.5 μM	TGFb + A2ti-1 25 μM	TGFb + A2ti-1 50 μM
		0.557919	1	1.4202	0.999433	0.830438
		0.601369	1	1.11299	0.901755	0.206516
		0.244624	1	1.16391	0.729673	0.298498
		0.2221	1	2.34405	1.33619	0.82586
