# Supplementary material for: S100A10-ANXA2 tetramer inhibition hampers hepatic stellate cell activation in human MASLD organoids
Source: EMBO Mol Med. 2026 Jun 10;18(7):2920–45. doi: 10.1038/s44321-026-00464-y (PMC13365249; doi:10.1038/s44321-026-00464-y)
Supplement: Supplementary file 3 — Source data Fig. 1 [file 44321_2026_464_MOESM3_ESM.zip › Figure 1/1B/FIgure_1B_MT_qPCR_Analysis.xlsx]

## Sheet: Sheet 1
	Biological Replicate 1
	Biological Replicate 2
	Biological Replicate 3
				Col1a	Col3a	VIM	ACTA2	MMP2	TIMP1	CycloA	TBP	Average Cyclophilin A / TBP
	Plate 1	RAW	TGF-B1 - DMSO	21.7499	23.8177	31.4107	23.1117	23.9982		18.8719	25.6401	22.256
			TGF-B1 - A2ti-1	23.8946	26.1976	31.0702	24.7608	25.6551		19.2054	25.89	22.5477
			TGF-B1 - DMSO	1420.18	338.755	1.75453	552.599	298.917
			TGF-B1 - A2ti-1	393.126	79.6646	2.71937	215.664	116.031
		Fold Change	TGF-B1 - DMSO	1	1	1	1	1
			TGF-B1 - A2ti-1	0.276815	0.235169	1.54991	0.390272	0.38817
				Col1a	Col3a	VIM	ACTA2	MMP2	TIMP1	CycloA	TBP	Average Cyclophilin A / TBP
	PLATE 2	RAW	TGF-B1 - DMSO		24.0407					17.8141	25.9771	21.8956
			TGF-B1 - A2ti-1		26.3414					17.8298	25.5958	21.7128
			TGF-B1 - DMSO		24.8725					17.8038	25.7249	21.7643
			TGF-B1 - A2ti-1		27.359					19.4191	26.9411	23.1801
			TGF-B1 - DMSO		226.07
			TGF-B1 - A2ti-1		40.4253
			TGF-B1 - DMSO		115.975
			TGF-B1 - A2ti-1		55.2104
		Fold Change	TGF-B1 - DMSO		1
			TGF-B1 - A2ti-1		0.178818
			TGF-B1 - DMSO		1
			TGF-B1 - A2ti-1		0.476055
				Col1a	Col3a	VIM	ACTA2	MMP2	TIMP1	CycloA	TBP	Average Cyclophilin A / TBP
	PLATE 3	RAW	TGF-B1 - DMSO						22.0014	18.4423	25.7614	22.1018
			TGF-B1 - A2ti-1						22.3293	18.7921	26.1211	22.4566
			TGF-B1 - DMSO						21.8609	18.5519	25.7874	22.1697
			TGF-B1 - A2ti-1						21.0981	18.6135	25.6074	22.1104
			TGF-B1 - DMSO						22.7067	18.4885	25.583	22.0357
			TGF-B1 - A2ti-1						23.2719	19.9902	26.985	23.4876
			TGF-B1 - DMSO						1072.12
			TGF-B1 - A2ti-1						1092.21
			TGF-B1 - DMSO						1238.65
			TGF-B1 - A2ti-1						2017.18
			TGF-B1 - DMSO						628.11
			TGF-B1 - A2ti-1						1161.25
		Fold Change	TGF-B1 - DMSO						1
			TGF-B1 - A2ti-1						1.01874
			TGF-B1 - DMSO						1
			TGF-B1 - A2ti-1						1.62853
			TGF-B1 - DMSO						1
			TGF-B1 - A2ti-1						1.84879
				Col1a	Col3a	VIM	ACTA2	MMP2	TIMP1	CycloA	TBP	Average Cyclophilin A / TBP
	Plate 4	RAW	TGF-B1 - DMSO	22.3924		31.6038	24.194	23.9033		18.6212	25.9725	22.2969
			TGF-B1 - A2ti-1	23.3062		31.7163	26.1012	24.7503		18.5699	25.7816	22.1758
			TGF-B1 - DMSO	935.94		1.57884	268.482	328.41
			TGF-B1 - A2ti-1	456.792		1.34281	65.8163	167.875
		Fold Change	TGF-B1 - DMSO	1		1	1	1
			TGF-B1 - A2ti-1	0.488057		0.8505	0.245143	0.511175
										from plate 3
				Col1a	Col3a	VIM	ACTA2	MMP2	TIMP1	CycloA	TBP	Average Cyclophilin A / TBP
	Plate 5	RAW	TGF-B1 - DMSO	23.1708		30.8988	22.6024	25.3005		18.5519	25.7874	22.1697
			TGF-B1 - A2ti-1	25.2997		32.1424	25.5899	27.2515		18.6135	25.6074	22.1104
			TGF-B1 - DMSO	499.606		2.35648	740.838	114.161
			TGF-B1 - A2ti-1	109.631		0.955126	89.6574	28.3395
		Fold Change	TGF-B1 - DMSO	1		1	1	1
			TGF-B1 - A2ti-1	0.219435		0.405319	0.121022	0.248241
