# Supplementary material for: S100A10-ANXA2 tetramer inhibition hampers hepatic stellate cell activation in human MASLD organoids
Source: EMBO Mol Med. 2026 Jun 10;18(7):2920–45. doi: 10.1038/s44321-026-00464-y (PMC13365249; doi:10.1038/s44321-026-00464-y)
Supplement: Supplementary file 3 — Source data Fig. 1 [file 44321_2026_464_MOESM3_ESM.zip › Figure 1/1B/Figure_1B_MT_qPCR_Raw.xlsx]

## Sheet: Plate 1
Block Type	384-Well Block
Calibration Background is expired	No
Calibration Background performed on	08-22-2023
Calibration Pure Dye ABY is expired	No
Calibration Pure Dye ABY performed on	08-22-2023
Calibration Pure Dye CY5 is expired	No
Calibration Pure Dye CY5 performed on	08-22-2023
Calibration Pure Dye FAM is expired	No
Calibration Pure Dye FAM performed on	08-22-2023
Calibration Pure Dye JUN is expired	No
Calibration Pure Dye JUN performed on	08-22-2023
Calibration Pure Dye MUSTANG PURPLE is expired	No
Calibration Pure Dye MUSTANG PURPLE performed on	08-22-2023
Calibration Pure Dye NED is expired	No
Calibration Pure Dye NED performed on	08-22-2023
Calibration Pure Dye ROX is expired	No
Calibration Pure Dye ROX performed on	08-22-2023
Calibration Pure Dye SYBR is expired	No
Calibration Pure Dye SYBR performed on	08-22-2023
Calibration Pure Dye TAMRA is expired	No
Calibration Pure Dye TAMRA performed on	08-22-2023
Calibration Pure Dye VIC is expired	No
Calibration Pure Dye VIC performed on	08-22-2023
Calibration ROI is expired	No
Calibration ROI performed on	08-22-2023
Calibration Uniformity is expired	No
Calibration Uniformity performed on	08-22-2023
Chemistry	SYBR_GREEN
Date Created	2025-03-04 15:13:58 PM CET
Experiment Barcode
Experiment Comment
Experiment File Name
Experiment Name
Experiment Run End Time	2025-03-03 18:04:38 PM CET
Experiment Type	Comparative Cт (ΔΔCт)
Instrument Name	272530549
Instrument Serial Number	272530549
Instrument Type	QuantStudio™ 5 System
Passive Reference	ROX
Post-read Stage/Step
Pre-read Stage/Step
Quantification Cycle Method	Ct
Signal Smoothing On	true
Stage where Melt Analysis is performed	Stage3
Stage/ Cycle where Ct Analysis is performed	Stage2, Step2
User Name
Well	Well Position	Omit	Sample Name	Target Name	Task	Reporter	Quencher	Quantity	Quantity Mean	Quantity SD	RQ	RQ Min	RQ Max	CT	Ct Mean	Ct SD	Delta Ct	Delta Ct Mean	Delta Ct SD	Delta Ct SE	Delta Delta Ct	Automatic Ct Threshold	Ct Threshold	Automatic Baseline	Baseline Start	Baseline End	Amp Status	Comments	Cq Conf	Tm1	CQCONF	HIGHSD	Tm2	EXPFAIL	AMPNC	Tm3	OUTLIERRG	PRFDROP	MTP	Tm4	NOAMP	NOISE
73	D1	FALSE	TGF-B1 - DMSO	Col1a1	UNKNOWN	SYBR	None							21.8467	21.7499	0.280596						TRUE	0.50094	TRUE	3	15	Amp		0.941937	84.6896	N	N		N	N		N	N	N		N	N
74	D2	FALSE	TGF-B1 - A2ti-1	Col1a1	UNKNOWN	SYBR	None							23.6947	23.8946	0.175112						TRUE	0.50094	TRUE	3	17	Amp		0.970461	84.6896	N	N		N	N		N	N	N		N	N
79	D7	FALSE	CTL NEG	Col1a1	NTC	SYBR	None							36.3137	36.3137							TRUE	0.50094	TRUE	3	29	Amp		0.950364	75.0244	N	N		N	N		N	N	N		N	N
80	D8	FALSE	TGF-B1 - DMSO	col3a1	UNKNOWN	SYBR	None				1	0.662174	1.51018	23.7266	23.8177	0.24272		2.06776	0.371008	0.214201	0	TRUE	0.468382	TRUE	3	17	Amp		0.983947	81.2375	N	N		N	N		N	N	N		N	N
81	D9	FALSE	TGF-B1 - A2ti-1	col3a1	UNKNOWN	SYBR	None				0.849552	0.682293	1.05781	26.2993	26.1976	0.0909595		2.30298	0.197327	0.113927	0.235226	TRUE	0.468382	TRUE	3	20	Amp		0.969507	81.2066	N	N		N	N		N	N	N		N	N
86	D14	FALSE	CTL NEG	col3a1	NTC	SYBR	None							Undetermined								TRUE	0.468382	TRUE	3	15	No Amp		0	90.6056	N	N		N	N		N	N	N		N	N
97	E1	FALSE	TGF-B1 - DMSO	Col1a1	UNKNOWN	SYBR	None							21.9694	21.7499	0.280596						TRUE	0.50094	TRUE	3	15	Amp		0.968334	84.6896	N	N		N	N		N	N	N		N	N
98	E2	FALSE	TGF-B1 - A2ti-1	Col1a1	UNKNOWN	SYBR	None							24.0206	23.8946	0.175112						TRUE	0.50094	TRUE	3	17	Amp		0.966891	84.6896	N	N		N	N		N	N	N		N	N
103	E7	FALSE	CTL NEG	Col1a1	NTC	SYBR	None							Undetermined	36.3137							TRUE	0.50094	TRUE	3	39	No Amp		0	60.0001	N	N		N	N		N	N	N		N	N
104	E8	FALSE	TGF-B1 - DMSO	col3a1	UNKNOWN	SYBR	None				1	0.662174	1.51018	23.6337	23.8177	0.24272		2.06776	0.371008	0.214201	0	TRUE	0.468382	TRUE	3	17	Amp		0.965627	81.2375	N	N		N	N		N	N	N		N	N
105	E9	FALSE	TGF-B1 - A2ti-1	col3a1	UNKNOWN	SYBR	None				0.849552	0.682293	1.05781	26.1694	26.1976	0.0909595		2.30298	0.197327	0.113927	0.235226	TRUE	0.468382	TRUE	3	20	Amp		0.97331	81.2066	N	N		N	N		N	N	N		N	N
110	E14	FALSE	CTL NEG	col3a1	NTC	SYBR	None							Undetermined								TRUE	0.468382	TRUE	3	25	No Amp		0	62.8136	N	N		N	N		N	N	N		N	N
121	F1	FALSE	TGF-B1 - DMSO	Col1a1	UNKNOWN	SYBR	None							21.4338	21.7499	0.280596						TRUE	0.50094	TRUE	3	15	Amp		0.981056	84.6896	N	N		N	N		N	N	N		N	N
122	F2	FALSE	TGF-B1 - A2ti-1	Col1a1	UNKNOWN	SYBR	None							23.9686	23.8946	0.175112						TRUE	0.50094	TRUE	3	18	Amp		0.972714	84.6896	N	N		N	N		N	N	N		N	N
127	F7	FALSE	CTL NEG	Col1a1	NTC	SYBR	None							Undetermined	36.3137							TRUE	0.50094	TRUE	3	4	No Amp		0	62.1464	N	N		N	N		N	N	N		N	N
128	F8	FALSE	TGF-B1 - DMSO	col3a1	UNKNOWN	SYBR	None				1	0.662174	1.51018	24.0928	23.8177	0.24272		2.06776	0.371008	0.214201	0	TRUE	0.468382	TRUE	3	18	Amp		0.980704	81.3504	N	N		N	N		N	N	N		N	N
129	F9	FALSE	TGF-B1 - A2ti-1	col3a1	UNKNOWN	SYBR	None				0.849552	0.682293	1.05781	26.1241	26.1976	0.0909595		2.30298	0.197327	0.113927	0.235226	TRUE	0.468382	TRUE	3	18	Amp		0.971915	81.2066	N	N		N	N		N	N	N		N	N
134	F14	FALSE	CTL NEG	col3a1	NTC	SYBR	None							Undetermined								TRUE	0.468382	TRUE	3	39	No Amp		0	60.0006	N	N		N	N		N	N	N		N	N
145	G1	FALSE	TGF-B1 - DMSO	Vimentin	UNKNOWN	SYBR	None				1	0.608683	1.64289	31.021	31.4107	0.347722		9.66078	0.446816	0.257969	0	TRUE	0.386119	TRUE	3	25	Amp		0.979565	87.0571	N	N		N	N		N	N	N		N	N
146	G2	FALSE	TGF-B1 - A2ti-1	Vimentin	UNKNOWN	SYBR	None				5.59911	3.252	9.64023	31.434	31.0702	0.456579		7.17558	0.489008	0.282329	-2.4852	TRUE	0.386119	TRUE	3	25	Amp		0.982339	87.0571	N	N		N	N		N	N	N		N	N
151	G7	FALSE	CTL NEG	Vimentin	NTC	SYBR	None							Undetermined								TRUE	0.386119	TRUE	3	33	No Amp		0	74.4596	N	N		N	N		N	N	N		N	N
159	G15	FALSE	TGF-B1 - DMSO	ACTA2	UNKNOWN	SYBR	None				1	0.702349	1.42379	23.2492	23.1117	0.149622		1.36177	0.317995	0.183594	0	TRUE	0.330181	TRUE	3	18	Amp		0.970093	85.5423	N	N		N	N		N	N	N		N	N
160	G16	FALSE	TGF-B1 - A2ti-1	ACTA2	UNKNOWN	SYBR	None				1.40987	1.03333	1.92362	24.6745	24.7608	0.218029		0.866208	0.279644	0.161453	-0.495561	TRUE	0.330181	TRUE	3	19	Amp		0.970371	85.4298	N	N		N	N		N	N	N		N	N
165	G21	FALSE	CTL NEG	ACTA2	NTC	SYBR	None							34.7648	34.1229	0.572532						TRUE	0.330181	TRUE	3	27	Amp		0.944052	73.9864	N	Y		N	Y		N	N	N		N	N
169	H1	FALSE	TGF-B1 - DMSO	Vimentin	UNKNOWN	SYBR	None				1	0.608683	1.64289	31.5219	31.4107	0.347722		9.66078	0.446816	0.257969	0	TRUE	0.386119	TRUE	3	25	Amp		0.976884	87.0571	N	N		N	N		N	N	N		N	N
170	H2	FALSE	TGF-B1 - A2ti-1	Vimentin	UNKNOWN	SYBR	None				5.59911	3.252	9.64023	30.5578	31.0702	0.456579		7.17558	0.489008	0.282329	-2.4852	TRUE	0.386119	TRUE	3	25	Amp		0.955506	87.0571	N	N		N	N		N	N	N		N	N
175	H7	FALSE	CTL NEG	Vimentin	NTC	SYBR	None							Undetermined								TRUE	0.386119	TRUE	3	8	No Amp		0	60.0001	N	N		N	N		N	N	N		N	N
183	H15	FALSE	TGF-B1 - DMSO	ACTA2	UNKNOWN	SYBR	None				1	0.702349	1.42379	22.9524	23.1117	0.149622		1.36177	0.317995	0.183594	0	TRUE	0.330181	TRUE	3	17	Amp		0.975579	85.5423	N	N		N	N		N	N	N		N	N
184	H16	FALSE	TGF-B1 - A2ti-1	ACTA2	UNKNOWN	SYBR	None				1.40987	1.03333	1.92362	24.5992	24.7608	0.218029		0.866208	0.279644	0.161453	-0.495561	TRUE	0.330181	TRUE	3	18	Amp		0.970699	85.4298	N	N		N	N		N	N	N		N	N
189	H21	FALSE	CTL NEG	ACTA2	NTC	SYBR	None							33.9391	34.1229	0.572532						TRUE	0.330181	TRUE	3	27	Amp		0.971396	73.648	N	Y	79.062	N	Y		N	N	Y		N	N
193	I1	FALSE	TGF-B1 - DMSO	Vimentin	UNKNOWN	SYBR	None				1	0.608683	1.64289	31.6892	31.4107	0.347722		9.66078	0.446816	0.257969	0	TRUE	0.386119	TRUE	3	25	Amp		0.980815	87.0571	N	N		N	N		N	N	N		N	N
194	I2	FALSE	TGF-B1 - A2ti-1	Vimentin	UNKNOWN	SYBR	None				5.59911	3.252	9.64023	31.2188	31.0702	0.456579		7.17558	0.489008	0.282329	-2.4852	TRUE	0.386119	TRUE	3	26	Amp		0.982443	87.0571	N	N	75.5578	N	N		N	N	Y		N	N
199	I7	FALSE	CTL NEG	Vimentin	NTC	SYBR	None							Undetermined								TRUE	0.386119	TRUE	3	39	No Amp		0	60.0001	N	N		N	N		N	N	N		N	N
207	I15	FALSE	TGF-B1 - DMSO	ACTA2	UNKNOWN	SYBR	None				1	0.702349	1.42379	23.1336	23.1117	0.149622		1.36177	0.317995	0.183594	0	TRUE	0.330181	TRUE	3	16	Amp		0.984156	85.5423	N	N		N	N		N	N	N		N	N
208	I16	FALSE	TGF-B1 - A2ti-1	ACTA2	UNKNOWN	SYBR	None				1.40987	1.03333	1.92362	25.0088	24.7608	0.218029		0.866208	0.279644	0.161453	-0.495561	TRUE	0.330181	TRUE	3	19	Amp		0.965932	85.4298	N	N		N	N		N	N	N		N	N
213	I21	FALSE	CTL NEG	ACTA2	NTC	SYBR	None							33.6649	34.1229	0.572532						TRUE	0.330181	TRUE	3	28	Amp		0.949664	74.0992	N	Y		N	Y		N	N	N		N	N
224	J8	FALSE	TGF-B1 - DMSO	MMP2	UNKNOWN	SYBR	None				1	0.690738	1.44773	24.1985	23.9982	0.179316		2.24825	0.332998	0.192257	0	TRUE	0.480125	TRUE	3	18	Amp		0.982649	83.8357	N	N		N	N		N	N	N		N	N
225	J9	FALSE	TGF-B1 - A2ti-1	MMP2	UNKNOWN	SYBR	None	26.0099			1.40227	0.689293	2.85272	26.0255	25.6551	0.614713		1.76049	0.639168	0.369024	-0.487764	TRUE	0.480125	TRUE	3	20	Amp		0.97763	83.801	N	Y		N	N		N	N	N		N	N
230	J14	FALSE	CTL NEG	MMP2	NTC	SYBR	None							Undetermined								TRUE	0.480125	TRUE	3	4	No Amp		0	60.0006	N	N		N	N		N	N	N		N	N
248	K8	FALSE	TGF-B1 - DMSO	MMP2	UNKNOWN	SYBR	None				1	0.690738	1.44773	23.9435	23.9982	0.179316		2.24825	0.332998	0.192257	0	TRUE	0.480125	TRUE	3	17	Amp		0.983511	83.8357	N	N		N	N		N	N	N		N	N
249	K9	FALSE	TGF-B1 - A2ti-1	MMP2	UNKNOWN	SYBR	None				1.40227	0.689293	2.85272	25.9943	25.6551	0.614713		1.76049	0.639168	0.369024	-0.487764	TRUE	0.480125	TRUE	3	19	Amp		0.982808	83.801	N	Y		N	N		N	N	N		N	N
254	K14	FALSE	CTL NEG	MMP2	NTC	SYBR	None							Undetermined								TRUE	0.480125	TRUE	3	35	No Amp		0	60.0006	N	N		N	N		N	N	N		N	N
272	L8	FALSE	TGF-B1 - DMSO	MMP2	UNKNOWN	SYBR	None				1	0.690738	1.44773	23.8526	23.9982	0.179316		2.24825	0.332998	0.192257	0	TRUE	0.480125	TRUE	3	19	Amp		0.990184	83.8357	N	N		N	N		N	N	N		N	N
273	L9	FALSE	TGF-B1 - A2ti-1	MMP2	UNKNOWN	SYBR	None				1.40227	0.689293	2.85272	24.9455	25.6551	0.614713		1.76049	0.639168	0.369024	-0.487764	TRUE	0.480125	TRUE	3	16	Amp		0.977015	83.6882	N	Y		N	N		Y	N	N		N	Y
278	L14	FALSE	CTL NEG	MMP2	NTC	SYBR	None							Undetermined								TRUE	0.480125	TRUE	3	27	No Amp		0	60.0006	N	N		N	N		N	N	N		N	N
289	M1	FALSE	TGF-B1 - DMSO	Cyclophilin A	UNKNOWN	SYBR	None				1	0.636326	1.57152	18.9941	18.8719	0.294597		-2.87805	0.406843	0.234891	0	TRUE	0.14572	TRUE	3	15	Amp		0.961311	85.7042	N	N		N	N		N	N	N		N	N
290	M2	FALSE	TGF-B1 - A2ti-1	Cyclophilin A	UNKNOWN	SYBR	None				3.50933	2.5326	4.86274	18.9334	19.2054	0.235615		-4.68924	0.293562	0.169488	-1.81119	TRUE	0.14572	TRUE	3	15	Amp		0.975005	85.7042	N	N		N	N		N	N	N		N	N
295	M7	FALSE	CTL NEG	Cyclophilin A	NTC	SYBR	None							Undetermined	37.2168							TRUE	0.14572	TRUE	3	33	No Amp		0	60.0001	N	N		N	N		N	N	N		N	N
296	M8	FALSE	TGF-B1 - DMSO	TBP	UNKNOWN	SYBR	None				1	0.725019	1.37927	25.5859	25.6401	0.0708554		3.89019	0.289404	0.167087	0	TRUE	0.24103	TRUE	3	19	Amp		0.982848	78.9782	N	N		N	N		N	N	N		N	N
297	M9	FALSE	TGF-B1 - A2ti-1	TBP	UNKNOWN	SYBR	None				3.71875	2.96459	4.66475	25.7826	25.89	0.10462		1.99537	0.203984	0.11777	-1.89482	TRUE	0.24103	TRUE	3	19	Amp		0.989761	78.8378	N	N		N	N		N	N	N		N	N
302	M14	FALSE	CTL NEG	TBP	NTC	SYBR	None							Undetermined								TRUE	0.24103	TRUE	3	39	No Amp		0	91.3932	N	N		N	N		N	N	N		N	N
313	N1	FALSE	TGF-B1 - DMSO	Cyclophilin A	UNKNOWN	SYBR	None				1	0.636326	1.57152	18.5359	18.8719	0.294597		-2.87805	0.406843	0.234891	0	TRUE	0.14572	TRUE	3	15	Amp		0.97379	85.7042	N	N		N	N		N	N	N		N	N
314	N2	FALSE	TGF-B1 - A2ti-1	Cyclophilin A	UNKNOWN	SYBR	None				3.50933	2.5326	4.86274	19.3343	19.2054	0.235615		-4.68924	0.293562	0.169488	-1.81119	TRUE	0.14572	TRUE	3	15	Amp		0.953897	85.7042	N	N		N	N		N	N	N		N	N
319	N7	FALSE	CTL NEG	Cyclophilin A	NTC	SYBR	None							Undetermined	37.2168							TRUE	0.14572	TRUE	3	35	No Amp		0	60.0001	N	N		N	N		N	N	N		N	N
320	N8	FALSE	TGF-B1 - DMSO	TBP	UNKNOWN	SYBR	None				1	0.725019	1.37927	25.7203	25.6401	0.0708554		3.89019	0.289404	0.167087	0	TRUE	0.24103	TRUE	3	20	Amp		0.980162	78.9782	N	N		N	N		N	N	N		N	N
321	N9	FALSE	TGF-B1 - A2ti-1	TBP	UNKNOWN	SYBR	None				3.71875	2.96459	4.66475	25.8958	25.89	0.10462		1.99537	0.203984	0.11777	-1.89482	TRUE	0.24103	TRUE	3	20	Amp		0.984285	78.8378	N	N		N	N		N	N	N		N	N
326	N14	FALSE	CTL NEG	TBP	NTC	SYBR	None							Undetermined								TRUE	0.24103	TRUE	3	14	No Amp		0	86.3299	N	N		N	N		N	N	N		N	N
337	O1	FALSE	TGF-B1 - DMSO	Cyclophilin A	UNKNOWN	SYBR	None				1	0.636326	1.57152	19.0857	18.8719	0.294597		-2.87805	0.406843	0.234891	0	TRUE	0.14572	TRUE	3	15	Amp		0.977614	85.7042	N	N		N	N		N	N	N		N	N
338	O2	FALSE	TGF-B1 - A2ti-1	Cyclophilin A	UNKNOWN	SYBR	None				3.50933	2.5326	4.86274	19.3484	19.2054	0.235615		-4.68924	0.293562	0.169488	-1.81119	TRUE	0.14572	TRUE	3	15	Amp		0.977894	85.7042	N	N		N	N		N	N	N		N	N
343	O7	FALSE	CTL NEG	Cyclophilin A	NTC	SYBR	None							37.2168	37.2168							TRUE	0.14572	TRUE	3	33	Inconclusive		0.859589	85.1912	N	N	69.0373	N	N	82.2542	N	N	Y		N	N
344	O8	FALSE	TGF-B1 - DMSO	TBP	UNKNOWN	SYBR	None				1	0.725019	1.37927	25.6142	25.6401	0.0708554		3.89019	0.289404	0.167087	0	TRUE	0.24103	TRUE	3	20	Amp		0.959255	78.9782	N	N		N	N		N	N	N		N	N
345	O9	FALSE	TGF-B1 - A2ti-1	TBP	UNKNOWN	SYBR	None				3.71875	2.96459	4.66475	25.9916	25.89	0.10462		1.99537	0.203984	0.11777	-1.89482	TRUE	0.24103	TRUE	3	22	Amp		0.97151	78.8378	N	N		N	N		N	N	N		N	N
350	O14	FALSE	CTL NEG	TBP	NTC	SYBR	None							Undetermined								TRUE	0.24103	TRUE	3	39	No Amp		0	62.8136	N	N		N	N		N	N	N		N	N
Analysis Type	Singleplex
Endogenous Control	Col1a1
RQ Min/Max Confidence Level	95.0
Reference Sample	TGF-B1 - DMSO

## Sheet: Plate 2
Block Type	384-Well Block
Calibration Background is expired	No
Calibration Background performed on	08-22-2023
Calibration Pure Dye ABY is expired	No
Calibration Pure Dye ABY performed on	08-22-2023
Calibration Pure Dye CY5 is expired	No
Calibration Pure Dye CY5 performed on	08-22-2023
Calibration Pure Dye FAM is expired	No
Calibration Pure Dye FAM performed on	08-22-2023
Calibration Pure Dye JUN is expired	No
Calibration Pure Dye JUN performed on	08-22-2023
Calibration Pure Dye MUSTANG PURPLE is expired	No
Calibration Pure Dye MUSTANG PURPLE performed on	08-22-2023
Calibration Pure Dye NED is expired	No
Calibration Pure Dye NED performed on	08-22-2023
Calibration Pure Dye ROX is expired	No
Calibration Pure Dye ROX performed on	08-22-2023
Calibration Pure Dye SYBR is expired	No
Calibration Pure Dye SYBR performed on	08-22-2023
Calibration Pure Dye TAMRA is expired	No
Calibration Pure Dye TAMRA performed on	08-22-2023
Calibration Pure Dye VIC is expired	No
Calibration Pure Dye VIC performed on	08-22-2023
Calibration ROI is expired	No
Calibration ROI performed on	08-22-2023
Calibration Uniformity is expired	No
Calibration Uniformity performed on	08-22-2023
Chemistry	SYBR_GREEN
Date Created	2025-03-06 11:39:55 AM CET
Experiment Barcode
Experiment Comment
Experiment File Name
Experiment Name
Experiment Run End Time	2025-03-05 17:38:50 PM CET
Experiment Type	Comparative Cт (ΔΔCт)
Instrument Name	272530549
Instrument Serial Number	272530549
Instrument Type	QuantStudio™ 5 System
Passive Reference	ROX
Post-read Stage/Step
Pre-read Stage/Step
Quantification Cycle Method	Ct
Signal Smoothing On	true
Stage where Melt Analysis is performed	Stage3
Stage/ Cycle where Ct Analysis is performed	Stage2, Step2
User Name
Well	Well Position	Omit	Sample Name	Target Name	Task	Reporter	Quencher	Quantity	Quantity Mean	Quantity SD	RQ	RQ Min	RQ Max	CT	Ct Mean	Ct SD	Delta Ct	Delta Ct Mean	Delta Ct SD	Delta Ct SE	Delta Delta Ct	Automatic Ct Threshold	Ct Threshold	Automatic Baseline	Baseline Start	Baseline End	Amp Status	Comments	Cq Conf	OUTLIERRG	CQCONF	MTP	Tm1	HIGHSD	NOISE	Tm2	Tm3	Tm4
1	A1	FALSE	03.02 TGF-B1 - DMSO	Cyclophilin A	UNKNOWN	SYBR	None				1	0.580062	1.72395	17.7832	17.8141	0.170369		-8.16298	0.490163	0.282996	0	TRUE	0.11303	TRUE	3	13	Amp		0.971483	N	N	N	85.4843	N	N
2	A2	FALSE	03.02 TGF-B1 - A2ti-1	Cyclophilin A	UNKNOWN	SYBR	None				0.759452	0.497939	1.15831	18.2027	17.8298	0.323301		-7.76601	0.37991	0.219341	0.396969	TRUE	0.11303	TRUE	3	14	Amp		0.980681	N	N	N	85.4843	N	N
13	A13	FALSE	10.02 TGF-B1 - DMSO	Cyclophilin A	UNKNOWN	SYBR	None				0.845659	0.653094	1.095	17.5681	17.8038	0.219756		-7.92113	0.232557	0.134267	0.241852	TRUE	0.11303	TRUE	3	13	Amp		0.985867	N	N	N	85.4537	N	N
14	A14	FALSE	10.02 TGF-B1 - A2ti-1	Cyclophilin A	UNKNOWN	SYBR	None				0.641265	0.512845	0.801843	19.3732	19.4191	0.0411263		-7.52197	0.201124	0.116119	0.641006	TRUE	0.11303	TRUE	3	15	Amp		0.97546	N	N	N	85.4537	N	N
25	B1	FALSE	03.02 TGF-B1 - DMSO	Cyclophilin A	UNKNOWN	SYBR	None				1	0.580062	1.72395	17.9978	17.8141	0.170369		-8.16298	0.490163	0.282996	0	TRUE	0.11303	TRUE	3	14	Amp		0.971223	N	N	N	85.372	N	N
26	B2	FALSE	03.02 TGF-B1 - A2ti-1	Cyclophilin A	UNKNOWN	SYBR	None				0.759452	0.497939	1.15831	17.629	17.8298	0.323301		-7.76601	0.37991	0.219341	0.396969	TRUE	0.11303	TRUE	3	12	Amp		0.983579	N	N	N	85.372	N	N
37	B13	FALSE	10.02 TGF-B1 - DMSO	Cyclophilin A	UNKNOWN	SYBR	None				0.845659	0.653094	1.095	17.8403	17.8038	0.219756		-7.92113	0.232557	0.134267	0.241852	TRUE	0.11303	TRUE	3	14	Amp		0.969007	N	N	N	85.4537	N	N
38	B14	FALSE	10.02 TGF-B1 - A2ti-1	Cyclophilin A	UNKNOWN	SYBR	None				0.641265	0.512845	0.801843	19.4318	19.4191	0.0411263		-7.52197	0.201124	0.116119	0.641006	TRUE	0.11303	TRUE	3	15	Amp		0.972074	N	N	N	85.4537	N	N
49	C1	FALSE	03.02 TGF-B1 - DMSO	Cyclophilin A	UNKNOWN	SYBR	None				1	0.580062	1.72395	17.6613	17.8141	0.170369		-8.16298	0.490163	0.282996	0	TRUE	0.11303	TRUE	3	13	Amp		0.976951	N	N	N	85.372	N	N
50	C2	FALSE	03.02 TGF-B1 - A2ti-1	Cyclophilin A	UNKNOWN	SYBR	None				0.759452	0.497939	1.15831	17.6576	17.8298	0.323301		-7.76601	0.37991	0.219341	0.396969	TRUE	0.11303	TRUE	3	14	Amp		0.960406	N	N	N	85.372	N	N
61	C13	FALSE	10.02 TGF-B1 - DMSO	Cyclophilin A	UNKNOWN	SYBR	None				0.845659	0.653094	1.095	18.003	17.8038	0.219756		-7.92113	0.232557	0.134267	0.241852	TRUE	0.11303	TRUE	3	14	Amp		0.962473	N	N	N	85.4537	N	N
62	C14	FALSE	10.02 TGF-B1 - A2ti-1	Cyclophilin A	UNKNOWN	SYBR	None				0.641265	0.512845	0.801843	19.4525	19.4191	0.0411263		-7.52197	0.201124	0.116119	0.641006	TRUE	0.11303	TRUE	3	15	Amp		0.981735	N	N	N	85.4537	N	N
73	D1	FALSE	03.02 TGF-B1 - DMSO	TBP	UNKNOWN	SYBR	None							26.0562	25.9771	0.459602						TRUE	0.347194	TRUE	3	20	Amp		0.980108	N	N	N	79.0852	N	N
74	D2	FALSE	03.02 TGF-B1 - A2ti-1	TBP	UNKNOWN	SYBR	None							25.8092	25.5958	0.19952						TRUE	0.347194	TRUE	3	20	Amp		0.97009	N	N	N	79.0852	N	N
85	D13	FALSE	10.02 TGF-B1 - DMSO	TBP	UNKNOWN	SYBR	None							25.6489	25.7249	0.0760928						TRUE	0.347194	TRUE	3	20	Amp		0.972959	N	N	N	79.0622	N	N
86	D14	FALSE	10.02 TGF-B1 - A2ti-1	TBP	UNKNOWN	SYBR	None							26.7335	26.9411	0.196875						TRUE	0.347194	TRUE	3	21	Amp		0.983377	N	N	N	79.0622	N	N
97	E1	FALSE	03.02 TGF-B1 - DMSO	TBP	UNKNOWN	SYBR	None							25.483	25.9771	0.459602						TRUE	0.347194	TRUE	3	20	Amp		0.97819	N	N	N	78.9729	N	N
98	E2	FALSE	03.02 TGF-B1 - A2ti-1	TBP	UNKNOWN	SYBR	None							25.5642	25.5958	0.19952						TRUE	0.347194	TRUE	3	18	Amp		0.971408	N	N	N	78.9729	N	N
109	E13	FALSE	10.02 TGF-B1 - DMSO	TBP	UNKNOWN	SYBR	None							25.8011	25.7249	0.0760928						TRUE	0.347194	TRUE	3	20	Amp		0.964924	N	N	N	79.0622	N	N
110	E14	FALSE	10.02 TGF-B1 - A2ti-1	TBP	UNKNOWN	SYBR	None							27.1251	26.9411	0.196875						TRUE	0.347194	TRUE	3	21	Amp		0.969039	N	N	N	79.0622	N	N
121	F1	FALSE	03.02 TGF-B1 - DMSO	TBP	UNKNOWN	SYBR	None							26.392	25.9771	0.459602						TRUE	0.347194	TRUE	3	21	Amp		0.972387	N	N	N	78.9729	N	N
122	F2	FALSE	03.02 TGF-B1 - A2ti-1	TBP	UNKNOWN	SYBR	None							25.4139	25.5958	0.19952						TRUE	0.347194	TRUE	3	19	Amp		0.971197	N	N	N	78.9729	N	N
133	F13	FALSE	10.02 TGF-B1 - DMSO	TBP	UNKNOWN	SYBR	None							25.7248	25.7249	0.0760928						TRUE	0.347194	TRUE	3	19	Amp		0.971019	N	N	N	79.0622	N	N
134	F14	FALSE	10.02 TGF-B1 - A2ti-1	TBP	UNKNOWN	SYBR	None							26.9648	26.9411	0.196875						TRUE	0.347194	TRUE	3	21	Amp		0.974167	N	N	N	79.0622	N	N
145	G1	FALSE	03.02 TGF-B1 - DMSO	Col3a1	UNKNOWN	SYBR	None				1	0.59259	1.68751	23.986	24.0407	0.102676		-1.93633	0.470932	0.271892	0	TRUE	0.522115	TRUE	3	18	Amp		0.982917	N	N	N	81.1059	N	N
146	G2	FALSE	03.02 TGF-B1 - A2ti-1	Col3a1	UNKNOWN	SYBR	None				0.155833	0.122133	0.198833	26.3411	26.3414	0.0910523		0.745595	0.219314	0.126621	2.68192	TRUE	0.522115	TRUE	3	20	Amp		0.970879	N	N	N	81.1059	N	N
157	G13	FALSE	10.02 TGF-B1 - DMSO	Col3a1	UNKNOWN	SYBR	None				0.471758	0.346185	0.64288	24.6374	24.8725	0.267951		-0.852446	0.278546	0.160818	1.08388	TRUE	0.522115	TRUE	3	17	Amp		0.978943	N	N	Y	81.0806	N	N	89.0419
158	G14	FALSE	10.02 TGF-B1 - A2ti-1	Col3a1	UNKNOWN	SYBR	None				0.195568	0.15051	0.254114	27.4509	27.359	0.129576		0.417929	0.23569	0.136076	2.35426	TRUE	0.522115	TRUE	3	20	Amp		0.979475	N	N	N	81.1927	N	N
169	H1	FALSE	03.02 TGF-B1 - DMSO	Col3a1	UNKNOWN	SYBR	None				1	0.59259	1.68751	24.1592	24.0407	0.102676		-1.93633	0.470932	0.271892	0	TRUE	0.522115	TRUE	3	18	Amp		0.982076	N	N	N	81.1059	N	N
170	H2	FALSE	03.02 TGF-B1 - A2ti-1	Col3a1	UNKNOWN	SYBR	None				0.155833	0.122133	0.198833	26.4326	26.3414	0.0910523		0.745595	0.219314	0.126621	2.68192	TRUE	0.522115	TRUE	3	19	Amp		0.981163	N	N	N	80.9937	N	N
181	H13	FALSE	10.02 TGF-B1 - DMSO	Col3a1	UNKNOWN	SYBR	None				0.471758	0.346185	0.64288	25.1642	24.8725	0.267951		-0.852446	0.278546	0.160818	1.08388	TRUE	0.522115	TRUE	3	19	Amp		0.972251	N	N	Y	81.1927	N	N	88.4812
182	H14	FALSE	10.02 TGF-B1 - A2ti-1	Col3a1	UNKNOWN	SYBR	None				0.195568	0.15051	0.254114	27.2108	27.359	0.129576		0.417929	0.23569	0.136076	2.35426	TRUE	0.522115	TRUE	3	20	Amp		0.978012	N	N	N	81.1927	N	N
193	I1	FALSE	03.02 TGF-B1 - DMSO	Col3a1	UNKNOWN	SYBR	None				1	0.59259	1.68751	23.9771	24.0407	0.102676		-1.93633	0.470932	0.271892	0	TRUE	0.522115	TRUE	3	17	Amp		0.97859	N	N	N	81.1059	N	N
194	I2	FALSE	03.02 TGF-B1 - A2ti-1	Col3a1	UNKNOWN	SYBR	None				0.155833	0.122133	0.198833	26.2505	26.3414	0.0910523		0.745595	0.219314	0.126621	2.68192	TRUE	0.522115	TRUE	3	21	Amp		0.975081	N	N	N	80.9937	N	N
205	I13	FALSE	10.02 TGF-B1 - DMSO	Col3a1	UNKNOWN	SYBR	None				0.471758	0.346185	0.64288	24.8157	24.8725	0.267951		-0.852446	0.278546	0.160818	1.08388	TRUE	0.522115	TRUE	3	17	Amp		0.978414	N	N	N	81.0806	N	N
206	I14	FALSE	10.02 TGF-B1 - A2ti-1	Col3a1	UNKNOWN	SYBR	None				0.195568	0.15051	0.254114	27.4154	27.359	0.129576		0.417929	0.23569	0.136076	2.35426	TRUE	0.522115	TRUE	3	20	Amp		0.983186	N	N	N	81.1927	N	N
Analysis Type	Singleplex
Endogenous Control	TBP
RQ Min/Max Confidence Level	95.0
Reference Sample	03.02 TGF-B1 - DMSO

## Sheet: Plate 3
Block Type	384-Well Block
Calibration Background is expired	No
Calibration Background performed on	08-22-2023
Calibration Pure Dye ABY is expired	No
Calibration Pure Dye ABY performed on	08-22-2023
Calibration Pure Dye CY5 is expired	No
Calibration Pure Dye CY5 performed on	08-22-2023
Calibration Pure Dye FAM is expired	No
Calibration Pure Dye FAM performed on	08-22-2023
Calibration Pure Dye JUN is expired	No
Calibration Pure Dye JUN performed on	08-22-2023
Calibration Pure Dye MUSTANG PURPLE is expired	No
Calibration Pure Dye MUSTANG PURPLE performed on	08-22-2023
Calibration Pure Dye NED is expired	No
Calibration Pure Dye NED performed on	08-22-2023
Calibration Pure Dye ROX is expired	No
Calibration Pure Dye ROX performed on	08-22-2023
Calibration Pure Dye SYBR is expired	No
Calibration Pure Dye SYBR performed on	08-22-2023
Calibration Pure Dye TAMRA is expired	No
Calibration Pure Dye TAMRA performed on	08-22-2023
Calibration Pure Dye VIC is expired	No
Calibration Pure Dye VIC performed on	08-22-2023
Calibration ROI is expired	No
Calibration ROI performed on	08-22-2023
Calibration Uniformity is expired	No
Calibration Uniformity performed on	08-22-2023
Chemistry	SYBR_GREEN
Date Created	2025-07-31 09:37:53 AM CEST
Experiment Barcode
Experiment Comment
Experiment File Name
Experiment Name
Experiment Run End Time	2025-07-30 18:37:13 PM CEST
Experiment Type	Comparative Cт (ΔΔCт)
Instrument Name	272530549
Instrument Serial Number	272530549
Instrument Type	QuantStudio™ 5 System
Passive Reference	ROX
Post-read Stage/Step
Pre-read Stage/Step
Quantification Cycle Method	Ct
Signal Smoothing On	true
Stage where Melt Analysis is performed	Stage3
Stage/ Cycle where Ct Analysis is performed	Stage2, Step2
User Name
Well	Well Position	Omit	Sample Name	Target Name	Task	Reporter	Quencher	Quantity	Quantity Mean	Quantity SD	RQ	RQ Min	RQ Max	CT	Ct Mean	Ct SD	Delta Ct	Delta Ct Mean	Delta Ct SD	Delta Ct SE	Delta Delta Ct	Automatic Ct Threshold	Ct Threshold	Automatic Baseline	Baseline Start	Baseline End	Amp Status	Comments	Cq Conf	CQCONF	Tm1	EXPFAIL	HIGHSD	OUTLIERRG	Tm2	PRFDROP	MTP	Tm3	NOAMP	Tm4
1	A1	FALSE	03.02-TGF-B1-DMSO	Cyclophilin A	UNKNOWN	SYBR	None				1.18226	0.787116	1.77576	18.9667	18.5519	0.36575		-7.23543	0.366126	0.211383	-0.241542	TRUE	0.176006	TRUE	3	14	Amp		0.963629	N	85.5322	N	N	N		N	N		N
2	A2	FALSE	03.02-TGF-B1-A2ti-1	Cyclophilin A	UNKNOWN	SYBR	None				1	0.680754	1.46896	18.9838	18.6135	0.329555		-6.99389	0.346101	0.199822	0	TRUE	0.176006	TRUE	3	14	Amp		0.978135	N	85.5322	N	N	N		N	N		N
6	A6	FALSE	10.02-TGF-B1-DMSO	Cyclophilin A	UNKNOWN	SYBR	None				1.07229	0.834108	1.37848	18.709	18.4885	0.215342		-7.09458	0.22607	0.130521	-0.100691	TRUE	0.176006	TRUE	3	14	Amp		0.970405	N	85.5646	N	N	N		N	N		N
7	A7	FALSE	10.02-TGF-B1-A2ti-1	Cyclophilin A	UNKNOWN	SYBR	None				1.00067	0.859811	1.16462	20.1478	19.9902	0.136471		-6.99486	0.136546	0.078835	-0.000972112	TRUE	0.176006	TRUE	3	15	Amp		0.977551	N	85.5646	N	N	N		N	N		N
11	A11	FALSE	17.02-TGF-B1b-DMSO	Cyclophilin A	UNKNOWN	SYBR	None				1.25288	1.07626	1.45848	18.3192	18.4423	0.109789		-7.31914	0.136759	0.0789576	-0.325245	TRUE	0.176006	TRUE	3	14	Amp		0.973586	N	85.4415	N	N	N		N	N		N
12	A12	FALSE	17.02-TGF-B1b-A2ti-1	Cyclophilin A	UNKNOWN	SYBR	None				1.26142	1.14749	1.38666	18.8115	18.7921	0.0819045		-7.32894	0.0851939	0.0491867	-0.335051	TRUE	0.176006	TRUE	3	14	Amp		0.981045	N	85.5561	N	N	N		N	N		N
25	B1	FALSE	03.02-TGF-B1-DMSO	Cyclophilin A	UNKNOWN	SYBR	None				1.18226	0.787116	1.77576	18.4137	18.5519	0.36575		-7.23543	0.366126	0.211383	-0.241542	TRUE	0.176006	TRUE	3	14	Amp		0.971946	N	85.5322	N	N	N		N	N		N
26	B2	FALSE	03.02-TGF-B1-A2ti-1	Cyclophilin A	UNKNOWN	SYBR	None				1	0.680754	1.46896	18.3526	18.6135	0.329555		-6.99389	0.346101	0.199822	0	TRUE	0.176006	TRUE	3	14	Amp		0.980093	N	85.5322	N	N	N		N	N		N
30	B6	FALSE	10.02-TGF-B1-DMSO	Cyclophilin A	UNKNOWN	SYBR	None				1.07229	0.834108	1.37848	18.2788	18.4885	0.215342		-7.09458	0.22607	0.130521	-0.100691	TRUE	0.176006	TRUE	3	14	Amp		0.979084	N	85.5646	N	N	N		N	N		N
31	B7	FALSE	10.02-TGF-B1-A2ti-1	Cyclophilin A	UNKNOWN	SYBR	None				1.00067	0.859811	1.16462	19.9114	19.9902	0.136471		-6.99486	0.136546	0.078835	-0.000972112	TRUE	0.176006	TRUE	3	14	Amp		0.975411	N	85.5646	N	N	N		N	N		N
35	B11	FALSE	17.02-TGF-B1b-DMSO	Cyclophilin A	UNKNOWN	SYBR	None				1.25288	1.07626	1.45848	18.5303	18.4423	0.109789		-7.31914	0.136759	0.0789576	-0.325245	TRUE	0.176006	TRUE	3	13	Amp		0.987985	N	85.4415	N	N	N		N	N		N
36	B12	FALSE	17.02-TGF-B1b-A2ti-1	Cyclophilin A	UNKNOWN	SYBR	None				1.26142	1.14749	1.38666	18.7022	18.7921	0.0819045		-7.32894	0.0851939	0.0491867	-0.335051	TRUE	0.176006	TRUE	3	13	Amp		0.986925	N	85.5561	N	N	N		N	N		N
40	B16	FALSE	Neg ctrl	Cyclophilin A	UNKNOWN	SYBR	None							33.4942	33.4914	1.26272						TRUE	0.176006	TRUE	3	28	Amp		0.969563	N	84.6932	N	Y	N		N	N		N
49	C1	FALSE	03.02-TGF-B1-DMSO	Cyclophilin A	UNKNOWN	SYBR	None				1.18226	0.787116	1.77576	18.2754	18.5519	0.36575		-7.23543	0.366126	0.211383	-0.241542	TRUE	0.176006	TRUE	3	13	Amp		0.977249	N	85.4177	N	N	N		N	N		N
50	C2	FALSE	03.02-TGF-B1-A2ti-1	Cyclophilin A	UNKNOWN	SYBR	None				1	0.680754	1.46896	18.504	18.6135	0.329555		-6.99389	0.346101	0.199822	0	TRUE	0.176006	TRUE	3	14	Amp		0.973459	N	85.4177	N	N	N		N	N		N
54	C6	FALSE	10.02-TGF-B1-DMSO	Cyclophilin A	UNKNOWN	SYBR	None				1.07229	0.834108	1.37848	18.4776	18.4885	0.215342		-7.09458	0.22607	0.130521	-0.100691	TRUE	0.176006	TRUE	3	13	Amp		0.968713	N	85.5646	N	N	N		N	N		N
55	C7	FALSE	10.02-TGF-B1-A2ti-1	Cyclophilin A	UNKNOWN	SYBR	None				1.00067	0.859811	1.16462	19.9114	19.9902	0.136471		-6.99486	0.136546	0.078835	-0.000972112	TRUE	0.176006	TRUE	3	15	Amp		0.979389	N	85.5646	N	N	N		N	N		N
59	C11	FALSE	17.02-TGF-B1b-DMSO	Cyclophilin A	UNKNOWN	SYBR	None				1.25288	1.07626	1.45848	18.4772	18.4423	0.109789		-7.31914	0.136759	0.0789576	-0.325245	TRUE	0.176006	TRUE	3	13	Amp		0.972609	N	85.4415	N	N	N		N	N		N
60	C12	FALSE	17.02-TGF-B1b-A2ti-1	Cyclophilin A	UNKNOWN	SYBR	None				1.26142	1.14749	1.38666	18.8626	18.7921	0.0819045		-7.32894	0.0851939	0.0491867	-0.335051	TRUE	0.176006	TRUE	3	14	Amp		0.979404	N	85.5561	N	N	N		N	N		N
64	C16	FALSE	Neg ctrl	Cyclophilin A	UNKNOWN	SYBR	None							32.2272	33.4914	1.26272						TRUE	0.176006	TRUE	3	27	Amp		0.972281	N	84.8075	N	Y	N	72.9183	N	Y	82.8641	N
73	D1	FALSE	03.02-TGF-B1-DMSO	TBP	UNKNOWN	SYBR	None							25.7721	25.7874	0.0166012						TRUE	0.347429	TRUE	3	19	Amp		0.974947	N	78.6626	N	N	N		N	N		N
74	D2	FALSE	03.02-TGF-B1-A2ti-1	TBP	UNKNOWN	SYBR	None							25.4858	25.6074	0.105732						TRUE	0.347429	TRUE	3	19	Amp		0.973465	N	78.6626	N	N	N		N	N		N
78	D6	FALSE	10.02-TGF-B1-DMSO	TBP	UNKNOWN	SYBR	None							25.6088	25.583	0.068812						TRUE	0.347429	TRUE	3	20	Amp		0.977391	N	78.8009	N	N	N		N	N		N
79	D7	FALSE	10.02-TGF-B1-A2ti-1	TBP	UNKNOWN	SYBR	None							26.987	26.985	0.00453086						TRUE	0.347429	TRUE	3	20	Amp		0.976176	N	78.8009	N	N	N		N	N		N
83	D11	FALSE	17.02-TGF-B1b-DMSO	TBP	UNKNOWN	SYBR	None							25.8355	25.7614	0.0815426						TRUE	0.347429	TRUE	3	20	Amp		0.971895	N	78.6801	N	N	N		N	N		N
84	D12	FALSE	17.02-TGF-B1b-A2ti-1	TBP	UNKNOWN	SYBR	None							26.0952	26.1211	0.0234447						TRUE	0.347429	TRUE	3	19	Amp		0.971301	N	78.6801	N	N	N		N	N		N
88	D16	FALSE	Neg ctrl	TBP	UNKNOWN	SYBR	None							Undetermined								TRUE	0.347429	TRUE	3	39	No Amp		0	Y	85.9507	Y	N	N		N	N		Y
97	E1	FALSE	03.02-TGF-B1-DMSO	TBP	UNKNOWN	SYBR	None							25.805	25.7874	0.0166012						TRUE	0.347429	TRUE	3	20	Amp		0.973099	N	78.6626	N	N	N		N	N		N
98	E2	FALSE	03.02-TGF-B1-A2ti-1	TBP	UNKNOWN	SYBR	None							25.6779	25.6074	0.105732						TRUE	0.347429	TRUE	3	20	Amp		0.965453	N	78.6626	N	N	N		N	N		N
102	E6	FALSE	10.02-TGF-B1-DMSO	TBP	UNKNOWN	SYBR	None							25.6353	25.583	0.068812						TRUE	0.347429	TRUE	3	20	Amp		0.978511	N	78.6862	N	N	N		N	N		N
103	E7	FALSE	10.02-TGF-B1-A2ti-1	TBP	UNKNOWN	SYBR	None							26.9798	26.985	0.00453086						TRUE	0.347429	TRUE	3	20	Amp		0.977377	N	78.6862	N	N	N		N	N		N
107	E11	FALSE	17.02-TGF-B1b-DMSO	TBP	UNKNOWN	SYBR	None							25.674	25.7614	0.0815426						TRUE	0.347429	TRUE	3	19	Amp		0.973353	N	78.6801	N	N	N		N	N		N
108	E12	FALSE	17.02-TGF-B1b-A2ti-1	TBP	UNKNOWN	SYBR	None							26.127	26.1211	0.0234447						TRUE	0.347429	TRUE	3	19	Amp		0.968551	N	78.6801	N	N	N		N	N		N
112	E16	FALSE	Neg ctrl	TBP	UNKNOWN	SYBR	None							Undetermined								TRUE	0.347429	TRUE	3	39	No Amp		0	Y	78.177	Y	N	N	72.6896	N	Y	63.6583	N	67.2023
121	F1	FALSE	03.02-TGF-B1-DMSO	TBP	UNKNOWN	SYBR	None							25.785	25.7874	0.0166012						TRUE	0.347429	TRUE	3	20	Amp		0.975219	N	78.5481	N	N	N		N	N		N
122	F2	FALSE	03.02-TGF-B1-A2ti-1	TBP	UNKNOWN	SYBR	None							25.6584	25.6074	0.105732						TRUE	0.347429	TRUE	3	20	Amp		0.97268	N	78.5481	N	N	N		N	N		N
126	F6	FALSE	10.02-TGF-B1-DMSO	TBP	UNKNOWN	SYBR	None							25.5051	25.583	0.068812						TRUE	0.347429	TRUE	3	19	Amp		0.97433	N	78.6862	N	N	N		N	N		N
127	F7	FALSE	10.02-TGF-B1-A2ti-1	TBP	UNKNOWN	SYBR	None							26.9882	26.985	0.00453086						TRUE	0.347429	TRUE	3	21	Amp		0.975122	N	78.6862	N	N	N		N	N		N
131	F11	FALSE	17.02-TGF-B1b-DMSO	TBP	UNKNOWN	SYBR	None							25.7746	25.7614	0.0815426						TRUE	0.347429	TRUE	3	20	Amp		0.971366	N	78.6801	N	N	N		N	N		N
132	F12	FALSE	17.02-TGF-B1b-A2ti-1	TBP	UNKNOWN	SYBR	None							26.141	26.1211	0.0234447						TRUE	0.347429	TRUE	3	20	Amp		0.948089	N	78.6801	N	N	N		N	N		N
136	F16	FALSE	Neg ctrl	TBP	UNKNOWN	SYBR	None							Undetermined								TRUE	0.347429	TRUE	3	7	No Amp		0	Y	84.0073	N	N	N		N	N		N
145	G1	FALSE	03.02-TGF-B1-DMSO	TIMP1	UNKNOWN	SYBR	None				0.667667	0.617823	0.721533	21.8575	21.8609	0.0678279		-3.92649	0.06983	0.0403164	0.582799	TRUE	0.262524	TRUE	3	16	Amp		0.988865	N	87.2496	N	N	N		N	N		N
146	G2	FALSE	03.02-TGF-B1-A2ti-1	TIMP1	UNKNOWN	SYBR	None				1	0.876649	1.14071	21.0505	21.0981	0.0534733		-4.50928	0.118485	0.0684071	0	TRUE	0.262524	TRUE	3	16	Amp		0.984175	N	87.2496	N	N	N		N	N		N
150	G6	FALSE	10.02-TGF-B1-DMSO	TIMP1	UNKNOWN	SYBR	None				0.322439	0.229525	0.452965	23.0011	22.7067	0.298074		-2.87638	0.305913	0.176619	1.6329	TRUE	0.262524	TRUE	3	18	Amp		0.953891	N	87.2841	N	N	N		N	N		N
151	G7	FALSE	10.02-TGF-B1-A2ti-1	TIMP1	UNKNOWN	SYBR	None				0.575873	0.515148	0.643756	23.1884	23.2719	0.100188		-3.71311	0.10029	0.0579027	0.796177	TRUE	0.262524	TRUE	3	18	Amp		0.980297	N	87.2841	N	N	N		N	N		N
155	G11	FALSE	17.02-TGF-B1b-DMSO	TIMP1	UNKNOWN	SYBR	None				0.594915	0.535999	0.660308	21.9494	22.0014	0.0464788		-3.76004	0.0938588	0.0541894	0.749243	TRUE	0.262524	TRUE	3	16	Amp		0.985504	N	87.2751	N	N	N		N	N		N
156	G12	FALSE	17.02-TGF-B1b-A2ti-1	TIMP1	UNKNOWN	SYBR	None				0.608127	0.558774	0.661838	22.2478	22.3293	0.0724772		-3.79173	0.0761748	0.0439795	0.717557	TRUE	0.262524	TRUE	3	16	Amp		0.987817	N	87.3897	N	N	N		N	N		N
160	G16	FALSE	Neg ctrl	TIMP1	UNKNOWN	SYBR	None							Undetermined								TRUE	0.262524	TRUE	3	39	No Amp		0	Y	94.4104	Y	N	N		N	N		Y
169	H1	FALSE	03.02-TGF-B1-DMSO	TIMP1	UNKNOWN	SYBR	None				0.667667	0.617823	0.721533	21.7948	21.8609	0.0678279		-3.92649	0.06983	0.0403164	0.582799	TRUE	0.262524	TRUE	3	16	Amp		0.982995	N	87.1351	N	N	N		N	N		N
170	H2	FALSE	03.02-TGF-B1-A2ti-1	TIMP1	UNKNOWN	SYBR	None				1	0.876649	1.14071	21.156	21.0981	0.0534733		-4.50928	0.118485	0.0684071	0	TRUE	0.262524	TRUE	3	14	Amp		0.985342	N	87.2496	N	N	N		N	N		N
174	H6	FALSE	10.02-TGF-B1-DMSO	TIMP1	UNKNOWN	SYBR	None				0.322439	0.229525	0.452965	22.4051	22.7067	0.298074		-2.87638	0.305913	0.176619	1.6329	TRUE	0.262524	TRUE	3	17	Amp		0.986253	N	87.2841	N	N	N		N	N		N
175	H7	FALSE	10.02-TGF-B1-A2ti-1	TIMP1	UNKNOWN	SYBR	None				0.575873	0.515148	0.643756	23.2443	23.2719	0.100188		-3.71311	0.10029	0.0579027	0.796177	TRUE	0.262524	TRUE	3	18	Amp		0.986207	N	87.2841	N	N	N		N	N		N
179	H11	FALSE	17.02-TGF-B1b-DMSO	TIMP1	UNKNOWN	SYBR	None				0.594915	0.535999	0.660308	22.0391	22.0014	0.0464788		-3.76004	0.0938588	0.0541894	0.749243	TRUE	0.262524	TRUE	3	17	Amp		0.970266	N	87.2751	N	N	N		N	N		N
180	H12	FALSE	17.02-TGF-B1b-A2ti-1	TIMP1	UNKNOWN	SYBR	None				0.608127	0.558774	0.661838	22.3863	22.3293	0.0724772		-3.79173	0.0761748	0.0439795	0.717557	TRUE	0.262524	TRUE	3	17	Amp		0.971643	N	87.3897	N	N	N		N	N		N
184	H16	FALSE	Neg ctrl	TIMP1	UNKNOWN	SYBR	None							Undetermined								TRUE	0.262524	TRUE	3	39	No Amp		0	Y	91.7811	Y	N	N		N	N		Y
193	I1	FALSE	03.02-TGF-B1-DMSO	TIMP1	UNKNOWN	SYBR	None				0.667667	0.617823	0.721533	21.9304	21.8609	0.0678279		-3.92649	0.06983	0.0403164	0.582799	TRUE	0.262524	TRUE	3	16	Amp		0.976649	N	87.1351	N	N	N		N	N		N
194	I2	FALSE	03.02-TGF-B1-A2ti-1	TIMP1	UNKNOWN	SYBR	None				1	0.876649	1.14071	21.0878	21.0981	0.0534733		-4.50928	0.118485	0.0684071	0	TRUE	0.262524	TRUE	3	16	Amp		0.977533	N	87.2496	N	N	N		N	N		N
198	I6	FALSE	10.02-TGF-B1-DMSO	TIMP1	UNKNOWN	SYBR	None				0.322439	0.229525	0.452965	22.7138	22.7067	0.298074		-2.87638	0.305913	0.176619	1.6329	TRUE	0.262524	TRUE	3	16	Amp		0.984733	N	87.2841	N	N	N		N	N		N
199	I7	FALSE	10.02-TGF-B1-A2ti-1	TIMP1	UNKNOWN	SYBR	None				0.575873	0.515148	0.643756	23.383	23.2719	0.100188		-3.71311	0.10029	0.0579027	0.796177	TRUE	0.262524	TRUE	3	19	Amp		0.982337	N	87.2841	N	N	N		N	N		N
203	I11	FALSE	17.02-TGF-B1b-DMSO	TIMP1	UNKNOWN	SYBR	None				0.594915	0.535999	0.660308	22.0155	22.0014	0.0464788		-3.76004	0.0938588	0.0541894	0.749243	TRUE	0.262524	TRUE	3	15	Amp		0.97229	N	87.3897	N	N	N		N	N		N
204	I12	FALSE	17.02-TGF-B1b-A2ti-1	TIMP1	UNKNOWN	SYBR	None				0.608127	0.558774	0.661838	22.3539	22.3293	0.0724772		-3.79173	0.0761748	0.0439795	0.717557	TRUE	0.262524	TRUE	3	16	Amp		0.979904	N	87.3897	N	N	N		N	N		N
208	I16	FALSE	Neg ctrl	TIMP1	UNKNOWN	SYBR	None							Undetermined								TRUE	0.262524	TRUE	3	39	No Amp		0	Y	89.609	Y	N	N		N	N		Y
Analysis Type	Singleplex
Endogenous Control	TBP
RQ Min/Max Confidence Level	95.0
Reference Sample	03.02-TGF-B1-A2ti-1

## Sheet: Plate4
Block Type	384-Well Block
Calibration Background is expired	No
Calibration Background performed on	08-22-2023
Calibration Pure Dye ABY is expired	No
Calibration Pure Dye ABY performed on	08-22-2023
Calibration Pure Dye CY5 is expired	No
Calibration Pure Dye CY5 performed on	08-22-2023
Calibration Pure Dye FAM is expired	No
Calibration Pure Dye FAM performed on	08-22-2023
Calibration Pure Dye JUN is expired	No
Calibration Pure Dye JUN performed on	08-22-2023
Calibration Pure Dye MUSTANG PURPLE is expired	No
Calibration Pure Dye MUSTANG PURPLE performed on	08-22-2023
Calibration Pure Dye NED is expired	No
Calibration Pure Dye NED performed on	08-22-2023
Calibration Pure Dye ROX is expired	No
Calibration Pure Dye ROX performed on	08-22-2023
Calibration Pure Dye SYBR is expired	No
Calibration Pure Dye SYBR performed on	08-22-2023
Calibration Pure Dye TAMRA is expired	No
Calibration Pure Dye TAMRA performed on	08-22-2023
Calibration Pure Dye VIC is expired	No
Calibration Pure Dye VIC performed on	08-22-2023
Calibration ROI is expired	No
Calibration ROI performed on	08-22-2023
Calibration Uniformity is expired	No
Calibration Uniformity performed on	08-22-2023
Chemistry	SYBR_GREEN
Date Created	2025-02-13 09:08:37 AM CET
Experiment Barcode
Experiment Comment
Experiment File Name
Experiment Name
Experiment Run End Time	2025-02-12 18:02:13 PM CET
Experiment Type	Comparative Cт (ΔΔCт)
Instrument Name	272530549
Instrument Serial Number	272530549
Instrument Type	QuantStudio™ 5 System
Passive Reference	ROX
Post-read Stage/Step
Pre-read Stage/Step
Quantification Cycle Method	Ct
Signal Smoothing On	true
Stage where Melt Analysis is performed	Stage3
Stage/ Cycle where Ct Analysis is performed	Stage2, Step2
User Name
Well	Well Position	Omit	Sample Name	Target Name	Task	Reporter	Quencher	Quantity	Quantity Mean	Quantity SD	RQ	RQ Min	RQ Max	CT	Ct Mean	Ct SD	Delta Ct	Delta Ct Mean	Delta Ct SD	Delta Ct SE	Delta Delta Ct	Automatic Ct Threshold	Ct Threshold	Automatic Baseline	Baseline Start	Baseline End	Amp Status	Comments	Cq Conf	Tm1	CQCONF	HIGHSD	MTP	Tm2	AMPNC	Tm3	OUTLIERRG	Tm4
8	A8	FALSE	TGF-B1-DMSO	Col1a	UNKNOWN	SYBR	None							22.2912	22.3924	0.0900419						TRUE	0.50343	TRUE	3	16	Amp		0.971898	84.772	N	N	N		N		N
9	A9	FALSE	TGF-B1-A2ti-1	Col1a	UNKNOWN	SYBR	None							22.9969	23.3062	0.271806						TRUE	0.50343	TRUE	3	17	Amp		0.97683	84.7466	N	N	N		N		N
14	A14	FALSE	CTL-NEG	Col1a	NTC	SYBR	None							Undetermined	36.8189							TRUE	0.50343	TRUE	3	39	No Amp		0	84.8113	N	N	N		N		N
15	A15	FALSE	TGF-B1-DMSO	ACTA2	UNKNOWN	SYBR	None				0.351548	0.307993	0.401262	24.1506	24.194	0.0778699		1.80159	0.119043	0.0687296	1.50821	TRUE	0.380622	TRUE	3	18	Amp		0.970145	85.488	N	N	N		N		N
16	A16	FALSE	TGF-B1-A2ti-1	ACTA2	UNKNOWN	SYBR	None				0.176576	0.125829	0.247791	25.9574	26.1012	0.138263		2.79502	0.304951	0.176064	2.50164	TRUE	0.380622	TRUE	3	20	Amp		0.973432	85.3752	N	N	N		N		N
21	A21	FALSE	CTL-NEG	ACTA2	NTC	SYBR	None							33.153	34.0939	1.86709						TRUE	0.380622	TRUE	3	27	Amp		0.962958	74.3526	N	Y	N		Y		N
32	B8	FALSE	TGF-B1-DMSO	Col1a	UNKNOWN	SYBR	None							22.4225	22.3924	0.0900419						TRUE	0.50343	TRUE	3	15	Amp		0.972251	84.772	N	N	N		N		N
33	B9	FALSE	TGF-B1-A2ti-1	Col1a	UNKNOWN	SYBR	None							23.4146	23.3062	0.271806						TRUE	0.50343	TRUE	3	16	Amp		0.96821	84.6336	N	N	N		N		N
38	B14	FALSE	CTL-NEG	Col1a	NTC	SYBR	None							36.8189	36.8189							TRUE	0.50343	TRUE	3	31	Amp		0.954173	71.9548	N	N	N		N		N
39	B15	FALSE	TGF-B1-DMSO	ACTA2	UNKNOWN	SYBR	None				0.351548	0.307993	0.401262	24.1474	24.194	0.0778699		1.80159	0.119043	0.0687296	1.50821	TRUE	0.380622	TRUE	3	19	Amp		0.969688	85.488	N	N	N		N		N
40	B16	FALSE	TGF-B1-A2ti-1	ACTA2	UNKNOWN	SYBR	None				0.176576	0.125829	0.247791	26.113	26.1012	0.138263		2.79502	0.304951	0.176064	2.50164	TRUE	0.380622	TRUE	3	19	Amp		0.972126	85.488	N	N	N		N		N
45	B21	FALSE	CTL-NEG	ACTA2	NTC	SYBR	None							32.8845	34.0939	1.86709						TRUE	0.380622	TRUE	3	25	Amp		0.962113	74.2396	N	Y	N		Y		N
56	C8	FALSE	TGF-B1-DMSO	Col1a	UNKNOWN	SYBR	None							22.4635	22.3924	0.0900419						TRUE	0.50343	TRUE	3	16	Amp		0.96662	84.772	N	N	N		N		N
57	C9	FALSE	TGF-B1-A2ti-1	Col1a	UNKNOWN	SYBR	None							23.507	23.3062	0.271806						TRUE	0.50343	TRUE	3	16	Amp		0.964047	84.6336	N	N	N		N		N
62	C14	FALSE	CTL-NEG	Col1a	NTC	SYBR	None							Undetermined	36.8189							TRUE	0.50343	TRUE	3	28	No Amp		0	69.4737	N	N	N		N		N
63	C15	FALSE	TGF-B1-DMSO	ACTA2	UNKNOWN	SYBR	None				0.351548	0.307993	0.401262	24.2839	24.194	0.0778699		1.80159	0.119043	0.0687296	1.50821	TRUE	0.380622	TRUE	3	18	Amp		0.963102	85.488	N	N	N		N		N
64	C16	FALSE	TGF-B1-A2ti-1	ACTA2	UNKNOWN	SYBR	None				0.176576	0.125829	0.247791	26.2332	26.1012	0.138263		2.79502	0.304951	0.176064	2.50164	TRUE	0.380622	TRUE	3	20	Amp		0.965397	85.488	N	N	N		N		N
69	C21	FALSE	CTL-NEG	ACTA2	NTC	SYBR	None							36.2443	34.0939	1.86709						TRUE	0.380622	TRUE	3	29	Amp		0.919199	74.0136	N	Y	N		N		N
217	J1	FALSE	TGF-B1-DMSO	Vimentin	UNKNOWN	SYBR	None				0.198869	0.166263	0.237869	31.6425	31.6038	0.13367		9.2114	0.161169	0.0930507	2.33011	TRUE	0.534508	TRUE	3	25	Amp		0.98007	86.9864	N	N	N		N		N
218	J2	FALSE	TGF-B1-A2ti-1	Vimentin	UNKNOWN	SYBR	None				0.346553	0.23101	0.519884	31.4361	31.7163	0.243638		8.41014	0.365018	0.210743	1.52885	TRUE	0.534508	TRUE	3	25	Amp		0.974513	87.0993	N	N	N		N		N
223	J7	FALSE	CTL-NEG	Vimentin	NTC	SYBR	None							Undetermined								TRUE	0.534508	TRUE	3	34	No Amp		0	76.8539	N	N	Y	85.3375	N	66.108	N	63.6195
231	J15	FALSE	TGF-B1-DMSO	MMP2	UNKNOWN	SYBR	None				2.42922	2.10419	2.80446	23.8123	23.9033	0.0927656		1.51092	0.129279	0.0746391	-1.28049	TRUE	0.467806	TRUE	3	17	Amp		0.986709	83.9091	N	N	N		N		N
232	J16	FALSE	TGF-B1-A2ti-1	MMP2	UNKNOWN	SYBR	None				2.54429	1.85632	3.48722	24.657	24.7503	0.0813904		1.44415	0.283731	0.163812	-1.34726	TRUE	0.467806	TRUE	3	17	Amp		0.982796	83.9091	N	N	N		N		N
237	J21	FALSE	CTL-NEG	MMP2	NTC	SYBR	None							Undetermined								TRUE	0.467806	TRUE	3	35	No Amp		0	59.9998	N	N	N		N		N
241	K1	FALSE	TGF-B1-DMSO	Vimentin	UNKNOWN	SYBR	None				0.198869	0.166263	0.237869	31.7138	31.6038	0.13367		9.2114	0.161169	0.0930507	2.33011	TRUE	0.534508	TRUE	3	25	Amp		0.981637	86.9864	N	N	N		N		N
242	K2	FALSE	TGF-B1-A2ti-1	Vimentin	UNKNOWN	SYBR	None				0.346553	0.23101	0.519884	31.8347	31.7163	0.243638		8.41014	0.365018	0.210743	1.52885	TRUE	0.534508	TRUE	3	25	Amp		0.981529	87.0993	N	N	N		N		N
247	K7	FALSE	CTL-NEG	Vimentin	NTC	SYBR	None							Undetermined								TRUE	0.534508	TRUE	3	39	No Amp		0	89.4097	N	N	Y	80.1342	N	84.8851	N	82.5097
255	K15	FALSE	TGF-B1-DMSO	MMP2	UNKNOWN	SYBR	None				2.42922	2.10419	2.80446	23.8999	23.9033	0.0927656		1.51092	0.129279	0.0746391	-1.28049	TRUE	0.467806	TRUE	3	18	Amp		0.959389	83.9091	N	N	N		N		N
256	K16	FALSE	TGF-B1-A2ti-1	MMP2	UNKNOWN	SYBR	None				2.54429	1.85632	3.48722	24.8067	24.7503	0.0813904		1.44415	0.283731	0.163812	-1.34726	TRUE	0.467806	TRUE	3	17	Amp		0.982333	83.9091	N	N	N		N		N
261	K21	FALSE	CTL-NEG	MMP2	NTC	SYBR	None							Undetermined								TRUE	0.467806	TRUE	3	25	No Amp		0	59.9998	N	N	N		N		N
265	L1	FALSE	TGF-B1-DMSO	Vimentin	UNKNOWN	SYBR	None				0.198869	0.166263	0.237869	31.455	31.6038	0.13367		9.2114	0.161169	0.0930507	2.33011	TRUE	0.534508	TRUE	3	25	Amp		0.982176	86.9864	N	N	N		N		N
266	L2	FALSE	TGF-B1-A2ti-1	Vimentin	UNKNOWN	SYBR	None				0.346553	0.23101	0.519884	31.8781	31.7163	0.243638		8.41014	0.365018	0.210743	1.52885	TRUE	0.534508	TRUE	3	25	Amp		0.980733	87.0993	N	N	N		N		N
271	L7	FALSE	CTL-NEG	Vimentin	NTC	SYBR	None							Undetermined								TRUE	0.534508	TRUE	3	39	No Amp		0	59.9998	N	N	N		N		N
279	L15	FALSE	TGF-B1-DMSO	MMP2	UNKNOWN	SYBR	None				2.42922	2.10419	2.80446	23.9977	23.9033	0.0927656		1.51092	0.129279	0.0746391	-1.28049	TRUE	0.467806	TRUE	3	19	Amp		0.978482	83.9091	N	N	N		N		N
280	L16	FALSE	TGF-B1-A2ti-1	MMP2	UNKNOWN	SYBR	None				2.54429	1.85632	3.48722	24.7872	24.7503	0.0813904		1.44415	0.283731	0.163812	-1.34726	TRUE	0.467806	TRUE	3	18	Amp		0.97892	83.9091	N	N	N		N		N
285	L21	FALSE	CTL-NEG	MMP2	NTC	SYBR	None							Undetermined								TRUE	0.467806	TRUE	3	33	No Amp		0	59.9998	N	N	N		N		N
296	M8	FALSE	TGF-B1-DMSO	Cyclophilin A	UNKNOWN	SYBR	None				0.155211	0.131814	0.182761	18.6495	18.6212	0.116266		-3.77115	0.147056	0.0849026	2.6877	TRUE	0.147174	TRUE	3	13	Amp		0.958259	85.9031	N	N	N		N		N
297	M9	FALSE	TGF-B1-A2ti-1	Cyclophilin A	UNKNOWN	SYBR	None				0.303007	0.214404	0.428225	18.41	18.5699	0.151767		-4.73627	0.311307	0.179733	1.72258	TRUE	0.147174	TRUE	3	14	Amp		0.973034	85.7636	N	N	N		N		N
302	M14	FALSE	CTL-NEG	Cyclophilin A	NTC	SYBR	None							35.5615	35.5615							TRUE	0.147174	TRUE	3	31	Amp		0.939293	85.8263	N	N	N		N		N
303	M15	FALSE	TGF-B1-DMSO	TBP	UNKNOWN	SYBR	None				0.14897	0.117449	0.188951	26.0756	25.9725	0.194101		3.58012	0.213969	0.123535	2.7469	TRUE	0.356179	TRUE	3	20	Amp		0.973835	79.0597	N	N	N		N		N
304	M16	FALSE	TGF-B1-A2ti-1	TBP	UNKNOWN	SYBR	None				0.320352	0.235675	0.435454	25.7673	25.7816	0.0494825		2.47549	0.276274	0.159507	1.64227	TRUE	0.356179	TRUE	3	20	Amp		0.953995	79.0597	N	N	N		N		N
309	M21	FALSE	CTL-NEG	TBP	NTC	SYBR	None							37.4499	37.4499							TRUE	0.356179	TRUE	3	31	Amp		0.844534	78.0821	N	N	N		N		N
320	N8	FALSE	TGF-B1-DMSO	Cyclophilin A	UNKNOWN	SYBR	None				0.155211	0.131814	0.182761	18.7208	18.6212	0.116266		-3.77115	0.147056	0.0849026	2.6877	TRUE	0.147174	TRUE	3	14	Amp		0.972629	85.9031	N	N	N		N		N
321	N9	FALSE	TGF-B1-A2ti-1	Cyclophilin A	UNKNOWN	SYBR	None				0.303007	0.214404	0.428225	18.712	18.5699	0.151767		-4.73627	0.311307	0.179733	1.72258	TRUE	0.147174	TRUE	3	13	Amp		0.985201	85.7636	N	N	N		N		N
326	N14	FALSE	CTL-NEG	Cyclophilin A	NTC	SYBR	None							Undetermined	35.5615							TRUE	0.147174	TRUE	3	21	No Amp		0	60.0004	N	N	N		N		N
327	N15	FALSE	TGF-B1-DMSO	TBP	UNKNOWN	SYBR	None				0.14897	0.117449	0.188951	26.0933	25.9725	0.194101		3.58012	0.213969	0.123535	2.7469	TRUE	0.356179	TRUE	3	19	Amp		0.964152	79.0597	N	N	N		N		N
328	N16	FALSE	TGF-B1-A2ti-1	TBP	UNKNOWN	SYBR	None				0.320352	0.235675	0.435454	25.8367	25.7816	0.0494825		2.47549	0.276274	0.159507	1.64227	TRUE	0.356179	TRUE	3	18	Amp		0.968329	79.0597	N	N	N		N		N
333	N21	FALSE	CTL-NEG	TBP	NTC	SYBR	None							Undetermined	37.4499							TRUE	0.356179	TRUE	3	39	No Amp		0	59.9998	N	N	N		N		N
344	O8	FALSE	TGF-B1-DMSO	Cyclophilin A	UNKNOWN	SYBR	None				0.155211	0.131814	0.182761	18.4934	18.6212	0.116266		-3.77115	0.147056	0.0849026	2.6877	TRUE	0.147174	TRUE	3	14	Amp		0.948886	85.9031	N	N	N		N		N
345	O9	FALSE	TGF-B1-A2ti-1	Cyclophilin A	UNKNOWN	SYBR	None				0.303007	0.214404	0.428225	18.5877	18.5699	0.151767		-4.73627	0.311307	0.179733	1.72258	TRUE	0.147174	TRUE	3	15	Amp		0.959443	85.7636	N	N	N		N		N
350	O14	FALSE	CTL-NEG	Cyclophilin A	NTC	SYBR	None							Undetermined	35.5615							TRUE	0.147174	TRUE	3	39	No Amp		0	61.3537	N	N	N		N		N
351	O15	FALSE	TGF-B1-DMSO	TBP	UNKNOWN	SYBR	None				0.14897	0.117449	0.188951	25.7486	25.9725	0.194101		3.58012	0.213969	0.123535	2.7469	TRUE	0.356179	TRUE	3	19	Amp		0.980324	79.0597	N	N	N		N		N
352	O16	FALSE	TGF-B1-A2ti-1	TBP	UNKNOWN	SYBR	None				0.320352	0.235675	0.435454	25.7409	25.7816	0.0494825		2.47549	0.276274	0.159507	1.64227	TRUE	0.356179	TRUE	3	21	Amp		0.966036	79.0597	N	N	N		N		N
357	O21	FALSE	CTL-NEG	TBP	NTC	SYBR	None							Undetermined	37.4499							TRUE	0.356179	TRUE	3	20	No Amp		0	66.7807	N	N	N		N		N
Analysis Type	Singleplex
Endogenous Control	Col1a
RQ Min/Max Confidence Level	95.0
Reference Sample	OA/PA-DMSO

## Sheet: Plate 5
Block Type	384-Well Block
Calibration Background is expired	No
Calibration Background performed on	08-22-2023
Calibration Pure Dye ABY is expired	No
Calibration Pure Dye ABY performed on	08-22-2023
Calibration Pure Dye CY5 is expired	No
Calibration Pure Dye CY5 performed on	08-22-2023
Calibration Pure Dye FAM is expired	No
Calibration Pure Dye FAM performed on	08-22-2023
Calibration Pure Dye JUN is expired	No
Calibration Pure Dye JUN performed on	08-22-2023
Calibration Pure Dye MUSTANG PURPLE is expired	No
Calibration Pure Dye MUSTANG PURPLE performed on	08-22-2023
Calibration Pure Dye NED is expired	No
Calibration Pure Dye NED performed on	08-22-2023
Calibration Pure Dye ROX is expired	No
Calibration Pure Dye ROX performed on	08-22-2023
Calibration Pure Dye SYBR is expired	No
Calibration Pure Dye SYBR performed on	08-22-2023
Calibration Pure Dye TAMRA is expired	No
Calibration Pure Dye TAMRA performed on	08-22-2023
Calibration Pure Dye VIC is expired	No
Calibration Pure Dye VIC performed on	08-22-2023
Calibration ROI is expired	No
Calibration ROI performed on	08-22-2023
Calibration Uniformity is expired	No
Calibration Uniformity performed on	08-22-2023
Chemistry	SYBR_GREEN
Date Created	2025-02-20 09:59:54 AM CET
Experiment Barcode
Experiment Comment
Experiment File Name
Experiment Name
Experiment Run End Time	2025-02-19 17:43:35 PM CET
Experiment Type	Comparative Cт (ΔΔCт)
Instrument Name	272530549
Instrument Serial Number	272530549
Instrument Type	QuantStudio™ 5 System
Passive Reference	ROX
Post-read Stage/Step
Pre-read Stage/Step
Quantification Cycle Method	Ct
Signal Smoothing On	true
Stage where Melt Analysis is performed	Stage3
Stage/ Cycle where Ct Analysis is performed	Stage2, Step2
User Name
Well	Well Position	Omit	Sample Name	Target Name	Task	Reporter	Quencher	Quantity	Quantity Mean	Quantity SD	RQ	RQ Min	RQ Max	CT	Ct Mean	Ct SD	Delta Ct	Delta Ct Mean	Delta Ct SD	Delta Ct SE	Delta Delta Ct	Automatic Ct Threshold	Ct Threshold	Automatic Baseline	Baseline Start	Baseline End	Amp Status	Comments	Cq Conf	Tm1	CQCONF	AMPNC	Tm2	EXPFAIL	HIGHSD	Tm3	PRFDROP	MTP	Tm4	OUTLIERRG
8	A8	FALSE	TGF-B1 - DMSO	Col1a	UNKNOWN	SYBR	None							23.1513	23.1708	0.0355911		-3.6709	0.17796	0.102745		TRUE	0.48181	TRUE	3	17	Amp		0.97235	84.8678	N	N		N	N		N	N		N
9	A9	FALSE	TGF-B1 - A2ti-1	Col1a	UNKNOWN	SYBR	None							25.047	25.2997	0.22242		-2.90872	0.231607	0.133718		TRUE	0.48181	TRUE	3	18	Amp		0.974779	84.8382	N	N		N	N		N	N		N
14	A14	FALSE	NEG CTL	Col1a	NTC	SYBR	None							34.0618	34.4217	0.508964						TRUE	0.48181	TRUE	3	27	Amp		0.966928	84.7751	N	Y	73.2888	N	Y		N	Y		N
15	A15	FALSE	TGF-B1 - DMSO	ACTA2	UNKNOWN	SYBR	None							22.5871	22.6024	0.0135887		-4.23927	0.174894	0.100975		TRUE	0.168773	TRUE	3	17	Amp		0.980537	85.5633	N	N		N	N		N	N		N
16	A16	FALSE	TGF-B1 - A2ti-1	ACTA2	UNKNOWN	SYBR	None							25.3617	25.5899	0.198553		-2.61856	0.208793	0.120547		TRUE	0.168773	TRUE	3	20	Amp		0.980916	85.4507	N	N		N	N		N	N		N
21	A21	FALSE	NEG CTL	ACTA2	NTC	SYBR	None							34.2425	33.313	0.821031						TRUE	0.168773	TRUE	3	28	Amp		0.961392	73.5437	N	Y	65.4175	N	Y		N	Y		N
32	B8	FALSE	TGF-B1 - DMSO	Col1a	UNKNOWN	SYBR	None							23.1492	23.1708	0.0355911		-3.6709	0.17796	0.102745		TRUE	0.48181	TRUE	3	16	Amp		0.976377	84.7548	N	N		N	N		N	N		N
33	B9	FALSE	TGF-B1 - A2ti-1	Col1a	UNKNOWN	SYBR	None							25.3864	25.2997	0.22242		-2.90872	0.231607	0.133718		TRUE	0.48181	TRUE	3	18	Amp		0.976536	84.7253	N	N		N	N		N	N		N
38	B14	FALSE	NEG CTL	Col1a	NTC	SYBR	None							Undetermined	34.4217	0.508964						TRUE	0.48181	TRUE	3	39	No Amp		0	75.3158	N	N		N	N		N	N		N
39	B15	FALSE	TGF-B1 - DMSO	ACTA2	UNKNOWN	SYBR	None							22.6073	22.6024	0.0135887		-4.23927	0.174894	0.100975		TRUE	0.168773	TRUE	3	17	Amp		0.990279	85.4507	N	N		N	N		N	N		N
40	B16	FALSE	TGF-B1 - A2ti-1	ACTA2	UNKNOWN	SYBR	None							25.6847	25.5899	0.198553		-2.61856	0.208793	0.120547		TRUE	0.168773	TRUE	3	20	Amp		0.972229	85.4507	N	N	74.1897	N	N		N	Y		N
45	B21	FALSE	NEG CTL	ACTA2	NTC	SYBR	None							33.0099	33.313	0.821031						TRUE	0.168773	TRUE	3	29	Amp		0.96511	74.2208	N	Y		N	Y		N	N		N
56	C8	FALSE	TGF-B1 - DMSO	Col1a	UNKNOWN	SYBR	None							23.2119	23.1708	0.0355911		-3.6709	0.17796	0.102745		TRUE	0.48181	TRUE	3	17	Amp		0.973524	84.7548	N	N		N	N		N	N		N
57	C9	FALSE	TGF-B1 - A2ti-1	Col1a	UNKNOWN	SYBR	None							25.4657	25.2997	0.22242		-2.90872	0.231607	0.133718		TRUE	0.48181	TRUE	3	19	Amp		0.975609	84.7253	N	N		N	N		N	N		N
62	C14	FALSE	NEG CTL	Col1a	NTC	SYBR	None							34.7816	34.4217	0.508964						TRUE	0.48181	TRUE	3	28	Amp		0.963959	84.7751	N	Y	72.6131	N	Y		N	Y		N
63	C15	FALSE	TGF-B1 - DMSO	ACTA2	UNKNOWN	SYBR	None							22.6129	22.6024	0.0135887		-4.23927	0.174894	0.100975		TRUE	0.168773	TRUE	3	17	Amp		0.97338	85.4507	N	N		N	N		N	N		N
64	C16	FALSE	TGF-B1 - A2ti-1	ACTA2	UNKNOWN	SYBR	None							25.7232	25.5899	0.198553		-2.61856	0.208793	0.120547		TRUE	0.168773	TRUE	3	21	Amp		0.975484	85.4507	N	N		N	N		N	N		N
69	C21	FALSE	NEG CTL	ACTA2	NTC	SYBR	None							32.6867	33.313	0.821031						TRUE	0.168773	TRUE	3	27	Amp		0.95645	74.2208	N	Y		N	Y		N	N		N
217	J1	FALSE	TGF-B1 - DMSO	Vimentin	UNKNOWN	SYBR	None							31.0665	30.8988	0.178425		4.05711	0.249477	0.144036		TRUE	0.225402	TRUE	3	26	Amp		0.989444	86.9522	N	N		N	N		N	N		N
218	J2	FALSE	TGF-B1 - A2ti-1	Vimentin	UNKNOWN	SYBR	None							32.1207	32.1424	0.167746		3.93403	0.179749	0.103778		TRUE	0.225402	TRUE	3	27	Amp		0.967871	87.065	N	N		N	N		N	N		N
223	J7	FALSE	NEG CTL	Vimentin	NTC	SYBR	None							Undetermined								TRUE	0.225402	TRUE	3	39	No Amp		0	83.5114	N	N	88.711	N	N	91.3109	N	Y	93.4585	N
231	J15	FALSE	TGF-B1 - DMSO	MMP2	UNKNOWN	SYBR	None							25.2803	25.3005	0.166277		-1.54118	0.240938	0.139106		TRUE	0.5056	TRUE	3	19	Amp		0.987006	83.8742	N	N		N	N		N	N		N
232	J16	FALSE	TGF-B1 - A2ti-1	MMP2	UNKNOWN	SYBR	None							27.1657	27.2515	0.0780138		-0.956949	0.101278	0.058473		TRUE	0.5056	TRUE	3	21	Amp		0.981692	83.8742	N	N		N	N		N	N		N
237	J21	FALSE	NEG CTL	MMP2	NTC	SYBR	None							Undetermined	37.4848							TRUE	0.5056	TRUE	3	39	No Amp		0	60.0001	N	N		N	N		N	N		N
241	K1	FALSE	TGF-B1 - DMSO	Vimentin	UNKNOWN	SYBR	None							30.9186	30.8988	0.178425		4.05711	0.249477	0.144036		TRUE	0.225402	TRUE	3	25	Amp		0.981941	87.065	N	N		N	N		N	N		N
242	K2	FALSE	TGF-B1 - A2ti-1	Vimentin	UNKNOWN	SYBR	None							32.32	32.1424	0.167746		3.93403	0.179749	0.103778		TRUE	0.225402	TRUE	3	27	Amp		0.963777	86.9522	N	N	89.2076	N	N		N	Y		N
247	K7	FALSE	NEG CTL	Vimentin	NTC	SYBR	None							Undetermined								TRUE	0.225402	TRUE	3	39	No Amp		0	60	N	N		N	N		N	N		N
255	K15	FALSE	TGF-B1 - DMSO	MMP2	UNKNOWN	SYBR	None							25.1453	25.3005	0.166277		-1.54118	0.240938	0.139106		TRUE	0.5056	TRUE	3	17	Amp		0.984897	83.8742	N	N		N	N		N	N		N
256	K16	FALSE	TGF-B1 - A2ti-1	MMP2	UNKNOWN	SYBR	None							27.2706	27.2515	0.0780138		-0.956949	0.101278	0.058473		TRUE	0.5056	TRUE	3	20	Amp		0.985845	83.7616	N	N		N	N		N	N		N
261	K21	FALSE	NEG CTL	MMP2	NTC	SYBR	None							37.4848	37.4848							TRUE	0.5056	TRUE	3	31	Amp		0.951811	74.108	N	N		N	N		N	N		N
265	L1	FALSE	TGF-B1 - DMSO	Vimentin	UNKNOWN	SYBR	None							30.7113	30.8988	0.178425		4.05711	0.249477	0.144036		TRUE	0.225402	TRUE	3	25	Amp		0.985275	87.065	N	N		N	N		N	N		N
266	L2	FALSE	TGF-B1 - A2ti-1	Vimentin	UNKNOWN	SYBR	None							31.9867	32.1424	0.167746		3.93403	0.179749	0.103778		TRUE	0.225402	TRUE	3	26	Amp		0.984738	86.9522	N	N	76.9156	N	N		N	Y		N
271	L7	FALSE	NEG CTL	Vimentin	NTC	SYBR	None							Undetermined								TRUE	0.225402	TRUE	3	35	No Amp		0	60	N	N		N	N		N	N		N
279	L15	FALSE	TGF-B1 - DMSO	MMP2	UNKNOWN	SYBR	None							25.476	25.3005	0.166277		-1.54118	0.240938	0.139106		TRUE	0.5056	TRUE	3	18	Amp		0.974023	83.8742	N	N		N	N		N	N		N
280	L16	FALSE	TGF-B1 - A2ti-1	MMP2	UNKNOWN	SYBR	None							27.3182	27.2515	0.0780138		-0.956949	0.101278	0.058473		TRUE	0.5056	TRUE	3	21	Amp		0.984539	83.8742	N	N		N	N		N	N		N
285	L21	FALSE	NEG CTL	MMP2	NTC	SYBR	None							Undetermined	37.4848							TRUE	0.5056	TRUE	3	31	No Amp		0	60.903	N	N		N	N		N	N		N
