# Supplementary material for: S100A10-ANXA2 tetramer inhibition hampers hepatic stellate cell activation in human MASLD organoids
Source: EMBO Mol Med. 2026 Jun 10;18(7):2920–45. doi: 10.1038/s44321-026-00464-y (PMC13365249; doi:10.1038/s44321-026-00464-y)
Supplement: Supplementary file 3 — Source data Fig. 1 [file 44321_2026_464_MOESM3_ESM.zip › Figure 1/1C/Figure_1C_WB_Quantification.xlsx]

## Sheet: Sheet 1
		Biological Replicate 1		S100A10	tubulin	S100A10/tubulin	Fold change			aSMA	tubulin	aSMA/tubulin	Fold change
				Raw	Raw					Raw	Raw
			siCTL	56544802	44460040	1.27181	1			13913639	89523847	0.155418	1
			siCTL + TGF-β1	57837082	60072350	0.96279	0.757023			57242807	114102858	0.501677	3.22792
			siS100A10 + TGF-β1	4516970	39648440	0.113926	0.0895774			12220704	68942532	0.177259	1.14053
		Biological Replicate 2		S100A10	tubulin	S100A10/tubulin	Fold change			aSMA	tubulin	aSMA/tubulin	Fold change
				Raw	Raw					Raw	Raw
			siCTL	125251311	67296187	1.86119	1			34663114	34056253	1.01782	1
			siCTL + TGF-β1	103845456	58851029	1.76455	0.948073			72946911	37548506	1.94274	1.90873
			siS100A10 + TGF-β1	50609437	58031617	0.872101	0.468571			53055635	45351145	1.16989	1.1494
		Biological Replicate 3		S100A10	tubulin	S100A10/tubulin	Fold change			aSMA	tubulin	aSMA/tubulin	Fold change
				Raw	Raw					Raw	Raw
			siCTL	105360825	37017433	2.84625	1			42567940	23680984	1.79756	1
			siCTL + TGF-β1	58481741	31042896	1.8839	0.661889			95840277	20343255	4.71116	2.62087
			siS100A10 + TGF-β1	11409210	25534519	0.446815	0.156984			50829336	20719931	2.45316	1.36472
		Biological Replicate 4		S100A10	tubulin	S100A10/tubulin	Fold change			aSMA	tubulin	aSMA/tubulin	Fold change
				Raw	Raw					Raw	Raw
			siCTL	174102130	79187567	2.1986	1			42072112	63596226	0.66155	1
			siCTL + TGF-β1	118712832	91137173	1.30257	0.592455			95402469	75731927	1.25974	1.90422
			siS100A10 + TGF-β1	43092847	99952925	0.431131	0.196093			72192591	85311893	0.84622	1.27915
		Biological Replicate 5								aSMA	tubulin	aSMA/tubulin	Fold change
										Raw	Raw
			siCTL							7802393	61493891	0.126881	1
			siCTL + TGF-β1							15559549	38375475	0.405456	3.19556
			siS100A10 + TGF-β1							12149928	43229024	0.28106	2.21515
		Biological Replicate 6								aSMA	tubulin	aSMA/tubulin	Fold change
										Raw	Raw
			siCTL							69677699	3072099	22.6808	1
			siCTL + TGF-β1							107172765	2878350	37.2341	1.64166
			siS100A10 + TGF-β1							68101138	2578675	26.4094	1.16439
		Biological Replicate 7								aSMA	tubulin	aSMA/tubulin	Fold change
										Raw	Raw
			siCTL							14047284	100571451	0.139675	1
			siCTL + TGF-β1							22999145	70937572	0.324217	2.32123
			siS100A10 + TGF-β1							12909689	66979665	0.19274	1.37992
		Biological Replicate 8								aSMA	tubulin	aSMA/tubulin	Fold change
										Raw	Raw
			siCTL							56570556	50076595	1.12968	1
			siCTL + TGF-β1							87244308	51374765	1.69819	1.50325
			siS100A10 + TGF-β1							45271260	46502552	0.973522	0.861768
		Biological Replicate 9								aSMA	tubulin	aSMA/tubulin	Fold change
										Raw	Raw
			siCTL							47678608	59150442	0.806057	1
			siCTL + TGF-β1							59891757	49216113	1.21691	1.50971
			siS100A10 + TGF-β1							50794763	59164707	0.858531	1.0651
