# Supplementary material for: S100A10-ANXA2 tetramer inhibition hampers hepatic stellate cell activation in human MASLD organoids
Source: EMBO Mol Med. 2026 Jun 10;18(7):2920–45. doi: 10.1038/s44321-026-00464-y (PMC13365249; doi:10.1038/s44321-026-00464-y)
Supplement: Supplementary file 3 — Source data Fig. 1 [file 44321_2026_464_MOESM3_ESM.zip › Figure 1/1D/Figure_1D_Analysis_MT_qPCR.xlsx]

## Sheet: Results (3)
Block Type	384-Well Block
Calibration Background is expired	No
Calibration Background performed on	10-14-2025
Calibration Pure Dye ABY is expired	No
Calibration Pure Dye ABY performed on	10-14-2025
Calibration Pure Dye CY5 is expired	No
Calibration Pure Dye CY5 performed on	10-14-2025
Calibration Pure Dye FAM is expired	No
Calibration Pure Dye FAM performed on	10-14-2025
Calibration Pure Dye JUN is expired	No
Calibration Pure Dye JUN performed on	10-14-2025
Calibration Pure Dye MUSTANG PURPLE is expired	No
Calibration Pure Dye MUSTANG PURPLE performed on	10-14-2025
Calibration Pure Dye NED is expired	No
Calibration Pure Dye NED performed on	10-14-2025
Calibration Pure Dye ROX is expired	No
Calibration Pure Dye ROX performed on	10-14-2025
Calibration Pure Dye SYBR is expired	No
Calibration Pure Dye SYBR performed on	10-14-2025
Calibration Pure Dye TAMRA is expired	No
Calibration Pure Dye TAMRA performed on	10-14-2025
Calibration Pure Dye VIC is expired	No
Calibration Pure Dye VIC performed on	10-14-2025
Calibration ROI is expired	No
Calibration ROI performed on	10-14-2025
Calibration Uniformity is expired	No																	CycA	SD	TBP	SD	Average	SD
Calibration Uniformity performed on	10-14-2025															1	01_LX2-sictrl-1	19.6084	0.0536033	26.7824	0.158983	23.1954	0.167777
Chemistry	SYBR_GREEN															2	02_LX2-sictrl-tgfb-1	18.7428	0.236307	25.8613	0.0914606	22.3021	0.253389
Date Created	2025-11-11 18:03:40 PM CET															3	03_LX2-siA10-tgfb-1	19.6167	0.0430567	26.4869	0.330716	23.0518	0.333507
Experiment Barcode																4	04_LX2-sictrl-2	18.2421	0.0943381	25.4197	0.223962	21.8309	0.24302
Experiment Comment									30.0748	0.107194						5	05_LX2-sictrl-tgfb-2	18.8928	0.139637	25.9659	0.145285	22.4293	0.20151
Experiment File Name	C:\Users\tuerkal\OneDrive - Université de Genève\Desktop\251111_CM_qPCR_LX2.eds								26.8004	0.253521							06_LX2-siA10-tgfb-2	18.6862	0.0991226	25.7172	0.0265984	22.2017	0.102629
Experiment Name	251111_CM_qPCR_LX2								27.0498	0.139613							07_LX2-sictrl-3	17.8125	0.152141	25.0027	0.248745	21.4076	0.291583
Experiment Run End Time	2025-11-11 12:41:39 PM CET								27.7126	0.174381							08_LX2-sictrl-tgfb-3	17.9367	0.224077	25.0723	0.0698138	21.5045	0.2347
Experiment Type	Comparative Cт (ΔΔCт)								25.7954	0.215332							09_LX2-siA10-tgfb-3	17.8329	0.0738146	24.9103	0.0802594	21.3716	0.109042
Instrument Name	272530549								24.6949	0.332571
Instrument Serial Number	272530549								26.9519	0.215823
Instrument Type	QuantStudio™ 5 System								23.9103	0.188917
Passive Reference	ROX								23.5306	0.170005
Post-read Stage/Step
Pre-read Stage/Step
Quantification Cycle Method	Ct
Signal Smoothing On	true
Stage where Melt Analysis is performed	Stage3
Stage/ Cycle where Ct Analysis is performed	Stage2, Step2
User Name
Well	Well Position	Omit	Sample Name	Target Name	Task	Reporter	Quencher	Quantity	Quantity Mean	Quantity SD	RQ	RQ Min	RQ Max	CT	Ct Mean	Ct SD	Delta Ct	Delta Ct Mean	Delta Ct SD	Delta Ct SE	Delta Delta Ct	Automatic Ct Threshold	Ct Threshold	Automatic Baseline	Baseline Start	Baseline End	Amp Status	Comments	Cq Conf	CQCONF	Tm1	OUTLIERRG	Tm2	HIGHSD	MTP	Tm3	AMPNC	Tm4	PRFDROP
1	A1	FALSE	01_LX2-sictrl-1	cyclo	UNKNOWN	SYBR	None				1	0.678133	1.47464	19.6483	19.6084	0.0536033		-7.92678	0.349574	0.201826	0	TRUE	0.183647	TRUE	3	15	Amp		0.985224	N	85.4985	N		N	N		N		N
2	A2	FALSE	01_LX2-sictrl-1	cyclo	UNKNOWN	SYBR	None				1	0.678133	1.47464	19.6294	19.6084	0.0536033		-7.92678	0.349574	0.201826	0	TRUE	0.183647	TRUE	3	15	Amp		0.9627	N	85.4985	N		N	N		N		N
3	A3	FALSE	01_LX2-sictrl-1	cyclo	UNKNOWN	SYBR	None				1	0.678133	1.47464	19.5474	19.6084	0.0536033		-7.92678	0.349574	0.201826	0	TRUE	0.183647	TRUE	3	14	Amp		0.970621	N	85.4985	N		N	N		N		N
4	A4	FALSE	01_LX2-sictrl-1	TBP	UNKNOWN	SYBR	None				1	0.655395	1.5258	26.9659	26.7824	0.158983		-0.752733	0.380268	0.219548	0	TRUE	0.378477	TRUE	3	19	Amp		0.976293	N	78.6163	N		N	N		N		N
5	A5	FALSE	01_LX2-sictrl-1	TBP	UNKNOWN	SYBR	None				1	0.655395	1.5258	26.6942	26.7824	0.158983		-0.752733	0.380268	0.219548	0	TRUE	0.378477	TRUE	3	21	Amp		0.978709	N	78.6564	N		N	N		N		N
6	A6	FALSE	01_LX2-sictrl-1	TBP	UNKNOWN	SYBR	None				1	0.655395	1.5258	26.687	26.7824	0.158983		-0.752733	0.380268	0.219548	0	TRUE	0.378477	TRUE	3	19	Amp		0.967569	N	78.6564	N		N	N		N		N
7	A7	FALSE	01_LX2-sictrl-1	Vimentin	UNKNOWN	SYBR	None				1	0.498831	2.00469	31.9855	31.8615	0.521994		4.32637	0.625944	0.361389	0	TRUE	0.44968	TRUE	3	25	Amp		0.971906	N	87.1367	N		Y	N		N		N
8	A8	FALSE	01_LX2-sictrl-1	Vimentin	UNKNOWN	SYBR	None				1	0.498831	2.00469	31.2887	31.8615	0.521994		4.32637	0.625944	0.361389	0	TRUE	0.44968	TRUE	3	25	Amp		0.972174	N	87.1367	N		Y	N		N		N
9	A9	FALSE	01_LX2-sictrl-1	Vimentin	UNKNOWN	SYBR	None				1	0.498831	2.00469	32.3103	31.8615	0.521994		4.32637	0.625944	0.361389	0	TRUE	0.44968	TRUE	3	26	Amp		0.972168	N	87.1097	N		Y	N		N		N
10	A10	FALSE	01_LX2-sictrl-1	Timp1	UNKNOWN	SYBR	None				1	0.377027	2.65233	30.6013	31.1906	0.807082		3.65549	0.877901	0.506857	0	TRUE	0.278802	TRUE	3	25	Amp		0.968839	N	86.6579	N		Y	N		N		N
11	A11	FALSE	01_LX2-sictrl-1	Timp1	UNKNOWN	SYBR	None				1	0.377027	2.65233	32.1105	31.1906	0.807082		3.65549	0.877901	0.506857	0	TRUE	0.278802	TRUE	3	26	Amp		0.967287	N	86.7708	N		Y	N		N		N
12	A12	FALSE	01_LX2-sictrl-1	Timp1	UNKNOWN	SYBR	None				1	0.377027	2.65233	30.8601	31.1906	0.807082		3.65549	0.877901	0.506857	0	TRUE	0.278802	TRUE	3	25	Amp		0.983118	N	86.7708	N		Y	N		N		N
13	A13	FALSE	01_LX2-sictrl-1	MMP2	UNKNOWN	SYBR	None				1	0.584747	1.71014	27.0119	27.2725	0.337469		-0.262634	0.482922	0.278815	0	TRUE	0.51435	TRUE	3	21	Amp		0.975097	N	84.2158	N		N	N		N		N
14	A14	FALSE	01_LX2-sictrl-1	MMP2	UNKNOWN	SYBR	None				1	0.584747	1.71014	27.152	27.2725	0.337469		-0.262634	0.482922	0.278815	0	TRUE	0.51435	TRUE	3	20	Amp		0.939862	N	84.3284	N		N	N		N		Y
15	A15	FALSE	01_LX2-sictrl-1	MMP2	UNKNOWN	SYBR	None				1	0.584747	1.71014	27.6537	27.2725	0.337469		-0.262634	0.482922	0.278815	0	TRUE	0.51435	TRUE	3	22	Amp		0.976824	N	84.441	N		N	N		N		N
16	A16	FALSE	01_LX2-sictrl-1	ACTA2	UNKNOWN	SYBR	None							27.4613	27.5351	0.345439						TRUE	0.424758	TRUE	3	21	Amp		0.979657	N	83.4273	N		N	N		N		N
17	A17	FALSE	01_LX2-sictrl-1	ACTA2	UNKNOWN	SYBR	None							27.2326	27.5351	0.345439						TRUE	0.424758	TRUE	3	22	Amp		0.973302	N	83.2245	N		N	N		N		N
18	A18	FALSE	01_LX2-sictrl-1	ACTA2	UNKNOWN	SYBR	None							27.9115	27.5351	0.345439						TRUE	0.424758	TRUE	3	20	Amp		0.97738	N	83.3372	N		N	N		N		N
19	A19	FALSE	01_LX2-sictrl-1	col1A1	UNKNOWN	SYBR	None				1	0.624909	1.60023	26.2988	26.4845	0.244371		-1.05064	0.423138	0.244299	0	TRUE	0.474332	TRUE	3	20	Amp		0.978508	N	84.6901	N		N	N		N		N
20	A20	FALSE	01_LX2-sictrl-1	col1A1	UNKNOWN	SYBR	None				1	0.624909	1.60023	26.3933	26.4845	0.244371		-1.05064	0.423138	0.244299	0	TRUE	0.474332	TRUE	3	20	Amp		0.981165	N	84.8028	N		N	N		N		N
21	A21	FALSE	01_LX2-sictrl-1	col1A1	UNKNOWN	SYBR	None				1	0.624909	1.60023	26.7614	26.4845	0.244371		-1.05064	0.423138	0.244299	0	TRUE	0.474332	TRUE	3	20	Amp		0.982793	N	84.8404	N		N	N		N		N
22	A22	FALSE	01_LX2-sictrl-1	Col3A	UNKNOWN	SYBR	None				1	0.591358	1.69102	25.1224	25.2603	0.322825		-2.27488	0.472805	0.272974	0	TRUE	0.386522	TRUE	3	18	Amp		0.983756	N	81.3402	N		N	N		N		N
23	A23	FALSE	01_LX2-sictrl-1	Col3A	UNKNOWN	SYBR	None				1	0.591358	1.69102	25.0292	25.2603	0.322825		-2.27488	0.472805	0.272974	0	TRUE	0.386522	TRUE	3	18	Amp		0.974897	N	81.3402	N		N	N		N		N
24	A24	FALSE	01_LX2-sictrl-1	Col3A	UNKNOWN	SYBR	None				1	0.591358	1.69102	25.6291	25.2603	0.322825		-2.27488	0.472805	0.272974	0	TRUE	0.386522	TRUE	3	19	Amp		0.973525	N	81.3402	N		N	N		N		N
25	B1	FALSE	02_LX2-sictrl-tgfb-1	cyclo	UNKNOWN	SYBR	None				0.171243	0.122183	0.240002	18.6022	18.7428	0.236307		-5.38089	0.303811	0.175406	2.54589	TRUE	0.183647	TRUE	3	13	Amp		0.963065	N	85.3857	N		N	N		N		N
26	B2	FALSE	02_LX2-sictrl-tgfb-1	cyclo	UNKNOWN	SYBR	None				0.171243	0.122183	0.240002	18.6107	18.7428	0.236307		-5.38089	0.303811	0.175406	2.54589	TRUE	0.183647	TRUE	3	14	Amp		0.969262	N	85.3857	N		N	N		N		N
27	B3	FALSE	02_LX2-sictrl-tgfb-1	cyclo	UNKNOWN	SYBR	None				0.171243	0.122183	0.240002	19.0157	18.7428	0.236307		-5.38089	0.303811	0.175406	2.54589	TRUE	0.183647	TRUE	3	14	Amp		0.975113	N	85.4985	Y		N	N		N		N
28	B4	FALSE	02_LX2-sictrl-tgfb-1	TBP	UNKNOWN	SYBR	None				0.177967	0.140662	0.225167	25.8642	25.8613	0.0914606		1.73758	0.211719	0.122236	2.49031	TRUE	0.378477	TRUE	3	20	Amp		0.970806	N	78.5035	N		N	N		N		N
29	B5	FALSE	02_LX2-sictrl-tgfb-1	TBP	UNKNOWN	SYBR	None				0.177967	0.140662	0.225167	25.9513	25.8613	0.0914606		1.73758	0.211719	0.122236	2.49031	TRUE	0.378477	TRUE	3	20	Amp		0.970627	N	78.6564	N		N	N		N		N
30	B6	FALSE	02_LX2-sictrl-tgfb-1	TBP	UNKNOWN	SYBR	None				0.177967	0.140662	0.225167	25.7685	25.8613	0.0914606		1.73758	0.211719	0.122236	2.49031	TRUE	0.378477	TRUE	3	19	Amp		0.968284	N	78.6564	N		N	N		N		N
31	B7	FALSE	02_LX2-sictrl-tgfb-1	Vimentin	UNKNOWN	SYBR	None				0.0991024	0.0749192	0.131092	31.9745	31.785	0.1641		7.6613	0.251771	0.14536	3.33494	TRUE	0.44968	TRUE	3	26	Amp		0.970745	N	87.1367	N		N	N		N		N
32	B8	FALSE	02_LX2-sictrl-tgfb-1	Vimentin	UNKNOWN	SYBR	None				0.0991024	0.0749192	0.131092	31.6913	31.785	0.1641		7.6613	0.251771	0.14536	3.33494	TRUE	0.44968	TRUE	3	25	Amp		0.984094	N	87.1367	N		N	N		N		N
33	B9	FALSE	02_LX2-sictrl-tgfb-1	Vimentin	UNKNOWN	SYBR	None				0.0991024	0.0749192	0.131092	31.6893	31.785	0.1641		7.6613	0.251771	0.14536	3.33494	TRUE	0.44968	TRUE	3	25	Amp		0.970444	N	87.1097	N		N	N		N		N
34	B10	FALSE	02_LX2-sictrl-tgfb-1	Timp1	UNKNOWN	SYBR	None							Undetermined	29.1477	0.183729						TRUE	0.278802	TRUE	3	34	No Amp		0	Y	86.6579	N	66.5514	N	Y	72.0863	N		N
35	B11	FALSE	02_LX2-sictrl-tgfb-1	Timp1	UNKNOWN	SYBR	None				0.387288	0.265951	0.563983	29.2777	29.1477	0.183729		5.02401	0.264984	0.170387	1.36852	TRUE	0.278802	TRUE	3	23	Amp		0.978588	N	86.7708	N		N	N		N		N
36	B12	FALSE	02_LX2-sictrl-tgfb-1	Timp1	UNKNOWN	SYBR	None				0.387288	0.265951	0.563983	29.0178	29.1477	0.183729		5.02401	0.264984	0.170387	1.36852	TRUE	0.278802	TRUE	3	23	Amp		0.980203	N	86.7708	N		N	N		N		N
37	B13	FALSE	02_LX2-sictrl-tgfb-1	MMP2	UNKNOWN	SYBR	None				0.247086	0.186237	0.327816	25.6838	25.878	0.168175		1.75428	0.254446	0.146904	2.01692	TRUE	0.51435	TRUE	3	19	Amp		0.973644	N	84.2158	N		N	N		N		N
38	B14	FALSE	02_LX2-sictrl-tgfb-1	MMP2	UNKNOWN	SYBR	None				0.247086	0.186237	0.327816	25.9759	25.878	0.168175		1.75428	0.254446	0.146904	2.01692	TRUE	0.51435	TRUE	3	19	Amp		0.9778	N	84.2158	N		N	N		N		N
39	B15	FALSE	02_LX2-sictrl-tgfb-1	MMP2	UNKNOWN	SYBR	None				0.247086	0.186237	0.327816	25.9743	25.878	0.168175		1.75428	0.254446	0.146904	2.01692	TRUE	0.51435	TRUE	3	20	Amp		0.97274	N	84.3284	N		N	N		N		N
40	B16	FALSE	02_LX2-sictrl-tgfb-1	ACTA2	UNKNOWN	SYBR	None							24.0456	24.1237	0.190945						TRUE	0.424758	TRUE	3	18	Amp		0.976726	N	83.3147	N		N	N		N		N
41	B17	FALSE	02_LX2-sictrl-tgfb-1	ACTA2	UNKNOWN	SYBR	None							23.9843	24.1237	0.190945						TRUE	0.424758	TRUE	3	18	Amp		0.981798	N	83.3372	N		N	N		N		N
42	B18	FALSE	02_LX2-sictrl-tgfb-1	ACTA2	UNKNOWN	SYBR	None							24.3414	24.1237	0.190945						TRUE	0.424758	TRUE	3	18	Amp		0.983067	N	83.3372	N		N	N		N		N
43	B19	FALSE	02_LX2-sictrl-tgfb-1	col1A1	UNKNOWN	SYBR	None				0.747411	0.551381	1.01314	23.3809	23.4931	0.196193		-0.630617	0.273773	0.158063	0.420025	TRUE	0.474332	TRUE	3	16	Amp		0.970642	N	84.8028	N		N	N		N		N
44	B20	FALSE	02_LX2-sictrl-tgfb-1	col1A1	UNKNOWN	SYBR	None				0.747411	0.551381	1.01314	23.7197	23.4931	0.196193		-0.630617	0.273773	0.158063	0.420025	TRUE	0.474332	TRUE	3	16	Amp		0.973223	N	84.8028	N		N	N		N		N
45	B21	FALSE	02_LX2-sictrl-tgfb-1	col1A1	UNKNOWN	SYBR	None				0.747411	0.551381	1.01314	23.3788	23.4931	0.196193		-0.630617	0.273773	0.158063	0.420025	TRUE	0.474332	TRUE	3	18	Amp		0.970847	N	84.8404	N		N	N		N		N
46	B22	FALSE	02_LX2-sictrl-tgfb-1	Col3A	UNKNOWN	SYBR	None				0.206669	0.159832	0.267232	24.236	24.1235	0.130535		-0.000272751	0.2313	0.133541	2.2746	TRUE	0.386522	TRUE	3	18	Amp		0.986833	N	81.3402	N		N	N		N		N
47	B23	FALSE	02_LX2-sictrl-tgfb-1	Col3A	UNKNOWN	SYBR	None				0.206669	0.159832	0.267232	23.9804	24.1235	0.130535		-0.000272751	0.2313	0.133541	2.2746	TRUE	0.386522	TRUE	3	17	Amp		0.982097	N	81.3402	N		N	N		N		N
48	B24	FALSE	02_LX2-sictrl-tgfb-1	Col3A	UNKNOWN	SYBR	None				0.206669	0.159832	0.267232	24.154	24.1235	0.130535		-0.000272751	0.2313	0.133541	2.2746	TRUE	0.386522	TRUE	3	19	Amp		0.979183	N	81.3402	N		N	N		N		N
49	C1	FALSE	03_LX2-siA10-tgfb-1	cyclo	UNKNOWN	SYBR	None				0.162548	0.14711	0.179607	19.6082	19.6167	0.0430567		-5.30572	0.0898145	0.0518544	2.62106	TRUE	0.183647	TRUE	3	14	Amp		0.983788	N	85.3857	N		N	N		N		N
50	C2	FALSE	03_LX2-siA10-tgfb-1	cyclo	UNKNOWN	SYBR	None				0.162548	0.14711	0.179607	19.6634	19.6167	0.0430567		-5.30572	0.0898145	0.0518544	2.62106	TRUE	0.183647	TRUE	3	15	Amp		0.977352	N	85.3857	N		N	N		N		N
51	C3	FALSE	03_LX2-siA10-tgfb-1	cyclo	UNKNOWN	SYBR	None				0.162548	0.14711	0.179607	19.5785	19.6167	0.0430567		-5.30572	0.0898145	0.0518544	2.62106	TRUE	0.183647	TRUE	3	15	Amp		0.984801	N	85.3857	N		N	N		N		N
52	C4	FALSE	03_LX2-siA10-tgfb-1	TBP	UNKNOWN	SYBR	None				0.200659	0.137532	0.292762	26.6519	26.4869	0.330716		1.56445	0.339979	0.196287	2.31718	TRUE	0.378477	TRUE	3	21	Amp		0.97453	N	78.5035	N		N	N		N		N
53	C5	FALSE	03_LX2-siA10-tgfb-1	TBP	UNKNOWN	SYBR	None				0.200659	0.137532	0.292762	26.1061	26.4869	0.330716		1.56445	0.339979	0.196287	2.31718	TRUE	0.378477	TRUE	3	19	Amp		0.972573	N	78.5434	N		N	N		N		N
54	C6	FALSE	03_LX2-siA10-tgfb-1	TBP	UNKNOWN	SYBR	None				0.200659	0.137532	0.292762	26.7026	26.4869	0.330716		1.56445	0.339979	0.196287	2.31718	TRUE	0.378477	TRUE	3	21	Amp		0.970513	N	78.6564	N		N	N		N		N
55	C7	FALSE	03_LX2-siA10-tgfb-1	Vimentin	UNKNOWN	SYBR	None				0.282057	0.191697	0.41501	31.4095	31.0747	0.338522		6.15231	0.347577	0.200674	1.82594	TRUE	0.44968	TRUE	3	24	Amp		0.973917	N	87.1367	N		N	N		N		N
56	C8	FALSE	03_LX2-siA10-tgfb-1	Vimentin	UNKNOWN	SYBR	None				0.282057	0.191697	0.41501	30.7326	31.0747	0.338522		6.15231	0.347577	0.200674	1.82594	TRUE	0.44968	TRUE	3	25	Amp		0.987012	N	87.1367	N		N	N		N		N
57	C9	FALSE	03_LX2-siA10-tgfb-1	Vimentin	UNKNOWN	SYBR	None				0.282057	0.191697	0.41501	31.0821	31.0747	0.338522		6.15231	0.347577	0.200674	1.82594	TRUE	0.44968	TRUE	3	25	Amp		0.973491	N	87.1097	N		N	N		N		N
58	C10	FALSE	03_LX2-siA10-tgfb-1	Timp1	UNKNOWN	SYBR	None				0.489313	0.447328	0.535237	29.5953	29.6091	0.0174926		4.68666	0.0807388	0.0466146	1.03117	TRUE	0.278802	TRUE	3	24	Amp		0.964571	N	86.7708	N		N	N		N		N
59	C11	FALSE	03_LX2-siA10-tgfb-1	Timp1	UNKNOWN	SYBR	None				0.489313	0.447328	0.535237	29.6287	29.6091	0.0174926		4.68666	0.0807388	0.0466146	1.03117	TRUE	0.278802	TRUE	3	23	Amp		0.974398	N	86.7708	N		N	N		N		N
60	C12	FALSE	03_LX2-siA10-tgfb-1	Timp1	UNKNOWN	SYBR	None				0.489313	0.447328	0.535237	29.6032	29.6091	0.0174926		4.68666	0.0807388	0.0466146	1.03117	TRUE	0.278802	TRUE	3	23	Amp		0.972163	N	86.7708	N		N	N		N		N
61	C13	FALSE	03_LX2-siA10-tgfb-1	MMP2	UNKNOWN	SYBR	None				0.1986	0.177565	0.222125	26.9363	26.9919	0.062764		2.06943	0.100758	0.0581724	2.33207	TRUE	0.51435	TRUE	3	21	Amp		0.976713	N	84.2158	N		N	N		N		N
62	C14	FALSE	03_LX2-siA10-tgfb-1	MMP2	UNKNOWN	SYBR	None				0.1986	0.177565	0.222125	27.0599	26.9919	0.062764		2.06943	0.100758	0.0581724	2.33207	TRUE	0.51435	TRUE	3	21	Amp		0.9717	N	84.2158	N		N	N		N		N
63	C15	FALSE	03_LX2-siA10-tgfb-1	MMP2	UNKNOWN	SYBR	None				0.1986	0.177565	0.222125	26.9793	26.9919	0.062764		2.06943	0.100758	0.0581724	2.33207	TRUE	0.51435	TRUE	3	21	Amp		0.974406	N	84.2158	N		N	N		N		N
64	C16	FALSE	03_LX2-siA10-tgfb-1	ACTA2	UNKNOWN	SYBR	None							24.9042	24.9224	0.0788211						TRUE	0.424758	TRUE	3	19	Amp		0.970526	N	83.3147	N		N	N		N		N
65	C17	FALSE	03_LX2-siA10-tgfb-1	ACTA2	UNKNOWN	SYBR	None							24.8543	24.9224	0.0788211						TRUE	0.424758	TRUE	3	18	Amp		0.987273	N	83.3372	N		N	N		N		N
66	C18	FALSE	03_LX2-siA10-tgfb-1	ACTA2	UNKNOWN	SYBR	None							25.0088	24.9224	0.0788211						TRUE	0.424758	TRUE	3	19	Amp		0.962263	N	83.3372	N		N	N		N		N
67	C19	FALSE	03_LX2-siA10-tgfb-1	col1A1	UNKNOWN	SYBR	None				0.564787	0.455464	0.70035	24.5292	24.696	0.176849		-0.226421	0.193619	0.111786	0.824221	TRUE	0.474332	TRUE	3	17	Amp		0.969043	N	84.6901	N		N	N		N		N
68	C20	FALSE	03_LX2-siA10-tgfb-1	col1A1	UNKNOWN	SYBR	None				0.564787	0.455464	0.70035	24.6774	24.696	0.176849		-0.226421	0.193619	0.111786	0.824221	TRUE	0.474332	TRUE	3	18	Amp		0.972496	N	84.8028	N		N	N		N		N
69	C21	FALSE	03_LX2-siA10-tgfb-1	col1A1	UNKNOWN	SYBR	None				0.564787	0.455464	0.70035	24.8814	24.696	0.176849		-0.226421	0.193619	0.111786	0.824221	TRUE	0.474332	TRUE	3	18	Amp		0.98344	N	84.8404	N		N	N		N		N
70	C22	FALSE	03_LX2-siA10-tgfb-1	Col3A	UNKNOWN	SYBR	None				0.192429	0.165303	0.224006	25.1362	25.0251	0.111754		0.102725	0.136754	0.078955	2.3776	TRUE	0.386522	TRUE	3	19	Amp		0.988521	N	81.2273	N		N	N		N		N
71	C23	FALSE	03_LX2-siA10-tgfb-1	Col3A	UNKNOWN	SYBR	None				0.192429	0.165303	0.224006	24.9127	25.0251	0.111754		0.102725	0.136754	0.078955	2.3776	TRUE	0.386522	TRUE	3	19	Amp		0.978	N	81.2273	N		N	N		N		N
72	C24	FALSE	03_LX2-siA10-tgfb-1	Col3A	UNKNOWN	SYBR	None				0.192429	0.165303	0.224006	25.0266	25.0251	0.111754		0.102725	0.136754	0.078955	2.3776	TRUE	0.386522	TRUE	3	19	Amp		0.982068	N	81.2273	N		N	N		N		N
73	D1	FALSE	04_LX2-sictrl-2	cyclo	UNKNOWN	SYBR	None				0.675666	0.537148	0.849906	18.1346	18.2421	0.0943381		-7.36116	0.206485	0.119214	0.565617	TRUE	0.183647	TRUE	3	13	Amp		0.962336	N	85.3857	N		N	N		N		N
74	D2	FALSE	04_LX2-sictrl-2	cyclo	UNKNOWN	SYBR	None				0.675666	0.537148	0.849906	18.2805	18.2421	0.0943381		-7.36116	0.206485	0.119214	0.565617	TRUE	0.183647	TRUE	3	13	Amp		0.970864	N	85.3857	N		N	N		N		N
75	D3	FALSE	04_LX2-sictrl-2	cyclo	UNKNOWN	SYBR	None				0.675666	0.537148	0.849906	18.3112	18.2421	0.0943381		-7.36116	0.206485	0.119214	0.565617	TRUE	0.183647	TRUE	3	14	Amp		0.966222	N	85.3857	N		N	N		N		N
76	D4	FALSE	04_LX2-sictrl-2	TBP	UNKNOWN	SYBR	None				0.673997	0.488529	0.929878	25.201	25.4197	0.223962		-0.183548	0.289647	0.167228	0.569185	TRUE	0.378477	TRUE	3	19	Amp		0.96655	N	78.5035	N		N	N		N		N
77	D5	FALSE	04_LX2-sictrl-2	TBP	UNKNOWN	SYBR	None				0.673997	0.488529	0.929878	25.6486	25.4197	0.223962		-0.183548	0.289647	0.167228	0.569185	TRUE	0.378477	TRUE	3	19	Amp		0.974139	N	78.5434	N		N	N		N		N
78	D6	FALSE	04_LX2-sictrl-2	TBP	UNKNOWN	SYBR	None				0.673997	0.488529	0.929878	25.4095	25.4197	0.223962		-0.183548	0.289647	0.167228	0.569185	TRUE	0.378477	TRUE	3	18	Amp		0.968522	N	78.5434	N		N	N		N		N
79	D7	FALSE	04_LX2-sictrl-2	Vimentin	UNKNOWN	SYBR	None				0.356215	0.26096	0.486238	31.2759	31.4188	0.211405		5.81555	0.280051	0.161687	1.48918	TRUE	0.44968	TRUE	3	23	Amp		0.970532	N	87.1367	N		N	N		N		N
80	D8	FALSE	04_LX2-sictrl-2	Vimentin	UNKNOWN	SYBR	None				0.356215	0.26096	0.486238	31.3188	31.4188	0.211405		5.81555	0.280051	0.161687	1.48918	TRUE	0.44968	TRUE	3	24	Amp		0.970935	N	87.1367	N		N	N		N		N
81	D9	FALSE	04_LX2-sictrl-2	Vimentin	UNKNOWN	SYBR	None				0.356215	0.26096	0.486238	31.6616	31.4188	0.211405		5.81555	0.280051	0.161687	1.48918	TRUE	0.44968	TRUE	3	26	Amp		0.973	N	87.1097	N		N	N		N		N
82	D10	FALSE	04_LX2-sictrl-2	Timp1	UNKNOWN	SYBR	None				1.86756	1.20398	2.89688	28.7348	28.3576	0.349815		2.75433	0.395104	0.228113	-0.901156	TRUE	0.278802	TRUE	3	23	Amp		0.963739	N	86.7708	N		N	N		N		N
83	D11	FALSE	04_LX2-sictrl-2	Timp1	UNKNOWN	SYBR	None				1.86756	1.20398	2.89688	28.0438	28.3576	0.349815		2.75433	0.395104	0.228113	-0.901156	TRUE	0.278802	TRUE	3	22	Amp		0.9731	N	86.7708	N		N	N		N		N
84	D12	FALSE	04_LX2-sictrl-2	Timp1	UNKNOWN	SYBR	None				1.86756	1.20398	2.89688	28.2941	28.3576	0.349815		2.75433	0.395104	0.228113	-0.901156	TRUE	0.278802	TRUE	3	23	Amp		0.972384	N	86.7708	N		N	N		N		N
85	D13	FALSE	04_LX2-sictrl-2	MMP2	UNKNOWN	SYBR	None				1.21994	0.923156	1.61214	25.2214	25.0538	0.170902		-0.549447	0.250886	0.144849	-0.286812	TRUE	0.51435	TRUE	3	18	Amp		0.979134	N	84.2158	N		N	N		N		N
86	D14	FALSE	04_LX2-sictrl-2	MMP2	UNKNOWN	SYBR	None				1.21994	0.923156	1.61214	24.8798	25.0538	0.170902		-0.549447	0.250886	0.144849	-0.286812	TRUE	0.51435	TRUE	3	18	Amp		0.968552	N	84.2158	N		N	N		N		N
87	D15	FALSE	04_LX2-sictrl-2	MMP2	UNKNOWN	SYBR	None				1.21994	0.923156	1.61214	25.0602	25.0538	0.170902		-0.549447	0.250886	0.144849	-0.286812	TRUE	0.51435	TRUE	3	18	Amp		0.968546	N	84.2158	N		N	N		N		N
88	D16	FALSE	04_LX2-sictrl-2	ACTA2	UNKNOWN	SYBR	None							25.4235	25.6032	0.183675						TRUE	0.424758	TRUE	3	19	Amp		0.970246	N	83.3147	N		N	N		N		N
89	D17	FALSE	04_LX2-sictrl-2	ACTA2	UNKNOWN	SYBR	None							25.5957	25.6032	0.183675						TRUE	0.424758	TRUE	3	18	Amp		0.969025	N	83.3372	N		N	N		N		N
90	D18	FALSE	04_LX2-sictrl-2	ACTA2	UNKNOWN	SYBR	None							25.7906	25.6032	0.183675						TRUE	0.424758	TRUE	3	19	Amp		0.972555	N	83.3372	N		N	N		N		N
91	D19	FALSE	04_LX2-sictrl-2	col1A1	UNKNOWN	SYBR	None				1.48979	1.05256	2.10864	23.6869	23.9775	0.253037		-1.62575	0.312672	0.180521	-0.575107	TRUE	0.474332	TRUE	3	17	Amp		0.980461	N	84.6901	N		N	N		N		N
92	D20	FALSE	04_LX2-sictrl-2	col1A1	UNKNOWN	SYBR	None				1.48979	1.05256	2.10864	24.0963	23.9775	0.253037		-1.62575	0.312672	0.180521	-0.575107	TRUE	0.474332	TRUE	3	17	Amp		0.97149	N	84.8028	N		N	N		N		N
93	D21	FALSE	04_LX2-sictrl-2	col1A1	UNKNOWN	SYBR	None				1.48979	1.05256	2.10864	24.1492	23.9775	0.253037		-1.62575	0.312672	0.180521	-0.575107	TRUE	0.474332	TRUE	3	18	Amp		0.973808	N	84.8404	N		N	N		N		N
94	D22	FALSE	04_LX2-sictrl-2	Col3A	UNKNOWN	SYBR	None				1.2671	1.0164	1.57963	23.0126	22.9868	0.0750502		-2.61641	0.198416	0.114556	-0.341532	TRUE	0.386522	TRUE	3	17	Amp		0.977117	N	81.2273	N		N	N		N		N
95	D23	FALSE	04_LX2-sictrl-2	Col3A	UNKNOWN	SYBR	None				1.2671	1.0164	1.57963	23.0456	22.9868	0.0750502		-2.61641	0.198416	0.114556	-0.341532	TRUE	0.386522	TRUE	3	17	Amp		0.979586	N	81.2273	N		N	N		N		N
96	D24	FALSE	04_LX2-sictrl-2	Col3A	UNKNOWN	SYBR	None				1.2671	1.0164	1.57963	22.9023	22.9868	0.0750502		-2.61641	0.198416	0.114556	-0.341532	TRUE	0.386522	TRUE	3	17	Amp		0.977043	N	81.2273	N		N	N		N		N
97	E1	FALSE	05_LX2-sictrl-tgfb-2	cyclo	UNKNOWN	SYBR	None				0.108584	0.0918595	0.128354	18.7337	18.8928	0.139637		-4.72367	0.150542	0.0869155	3.20311	TRUE	0.183647	TRUE	3	14	Amp		0.976788	N	85.3857	N		N	N		N		N
98	E2	FALSE	05_LX2-sictrl-tgfb-2	cyclo	UNKNOWN	SYBR	None				0.108584	0.0918595	0.128354	18.9953	18.8928	0.139637		-4.72367	0.150542	0.0869155	3.20311	TRUE	0.183647	TRUE	3	14	Amp		0.962157	N	85.3857	N		N	N		N		N
99	E3	FALSE	05_LX2-sictrl-tgfb-2	cyclo	UNKNOWN	SYBR	None				0.108584	0.0918595	0.128354	18.9492	18.8928	0.139637		-4.72367	0.150542	0.0869155	3.20311	TRUE	0.183647	TRUE	3	14	Amp		0.969024	N	85.3857	N		N	N		N		N
100	E4	FALSE	05_LX2-sictrl-tgfb-2	TBP	UNKNOWN	SYBR	None				0.116454	0.0979439	0.138463	25.978	25.9659	0.145285		2.34943	0.155795	0.0899484	3.10216	TRUE	0.378477	TRUE	3	20	Amp		0.972318	N	78.5035	N		N	N		N		N
101	E5	FALSE	05_LX2-sictrl-tgfb-2	TBP	UNKNOWN	SYBR	None				0.116454	0.0979439	0.138463	26.1047	25.9659	0.145285		2.34943	0.155795	0.0899484	3.10216	TRUE	0.378477	TRUE	3	19	Amp		0.961114	N	78.5434	N		N	N		N		N
102	E6	FALSE	05_LX2-sictrl-tgfb-2	TBP	UNKNOWN	SYBR	None				0.116454	0.0979439	0.138463	25.8149	25.9659	0.145285		2.34943	0.155795	0.0899484	3.10216	TRUE	0.378477	TRUE	3	19	Amp		0.966885	N	78.5434	N		N	N		N		N
103	E7	FALSE	05_LX2-sictrl-tgfb-2	Vimentin	UNKNOWN	SYBR	None				0.0738568	0.0612492	0.0890596	31.5208	31.7019	0.158791		8.08549	0.168461	0.097261	3.75913	TRUE	0.44968	TRUE	3	25	Amp		0.968889	N	87.2497	N		N	N		N		N
104	E8	FALSE	05_LX2-sictrl-tgfb-2	Vimentin	UNKNOWN	SYBR	None				0.0738568	0.0612492	0.0890596	31.768	31.7019	0.158791		8.08549	0.168461	0.097261	3.75913	TRUE	0.44968	TRUE	3	26	Amp		0.985174	N	87.2497	N		N	N		N		N
105	E9	FALSE	05_LX2-sictrl-tgfb-2	Vimentin	UNKNOWN	SYBR	None				0.0738568	0.0612492	0.0890596	31.817	31.7019	0.158791		8.08549	0.168461	0.097261	3.75913	TRUE	0.44968	TRUE	3	26	Amp		0.969872	N	87.1097	N		N	N		N		N
106	E10	FALSE	05_LX2-sictrl-tgfb-2	Timp1	UNKNOWN	SYBR	None				0.379546	0.265904	0.541757	28.7396	28.6696	0.315281		5.05314	0.32026	0.184902	1.39765	TRUE	0.278802	TRUE	3	23	Amp		0.975505	N	86.7708	N		N	N		N		N
107	E11	FALSE	05_LX2-sictrl-tgfb-2	Timp1	UNKNOWN	SYBR	None				0.379546	0.265904	0.541757	28.3252	28.6696	0.315281		5.05314	0.32026	0.184902	1.39765	TRUE	0.278802	TRUE	3	23	Amp		0.969692	N	86.7708	N		N	N		N		N
108	E12	FALSE	05_LX2-sictrl-tgfb-2	Timp1	UNKNOWN	SYBR	None				0.379546	0.265904	0.541757	28.944	28.6696	0.315281		5.05314	0.32026	0.184902	1.39765	TRUE	0.278802	TRUE	3	23	Amp		0.96746	N	86.8838	N		N	N		N		N
109	E13	FALSE	05_LX2-sictrl-tgfb-2	MMP2	UNKNOWN	SYBR	None				0.404635	0.332119	0.492983	24.6034	24.6591	0.168607		1.04267	0.177743	0.10262	1.30531	TRUE	0.51435	TRUE	3	17	Amp		0.976009	N	84.2158	N		N	N		N		N
110	E14	FALSE	05_LX2-sictrl-tgfb-2	MMP2	UNKNOWN	SYBR	None				0.404635	0.332119	0.492983	24.8485	24.6591	0.168607		1.04267	0.177743	0.10262	1.30531	TRUE	0.51435	TRUE	3	19	Amp		0.970571	N	84.2158	N		N	N		N		N
111	E15	FALSE	05_LX2-sictrl-tgfb-2	MMP2	UNKNOWN	SYBR	None				0.404635	0.332119	0.492983	24.5254	24.6591	0.168607		1.04267	0.177743	0.10262	1.30531	TRUE	0.51435	TRUE	3	18	Amp		0.964869	N	84.2158	N		N	N		N		N
112	E16	FALSE	05_LX2-sictrl-tgfb-2	ACTA2	UNKNOWN	SYBR	None							23.6491	23.6164	0.0562534						TRUE	0.424758	TRUE	3	17	Amp		0.96309	N	83.3147	N		N	N		N		N
113	E17	FALSE	05_LX2-sictrl-tgfb-2	ACTA2	UNKNOWN	SYBR	None							23.6487	23.6164	0.0562534						TRUE	0.424758	TRUE	3	18	Amp		0.964123	N	83.3372	N		N	N		N		N
114	E18	FALSE	05_LX2-sictrl-tgfb-2	ACTA2	UNKNOWN	SYBR	None							23.5515	23.6164	0.0562534						TRUE	0.424758	TRUE	3	16	Amp		0.9741	N	83.2245	N		N	N		N		N
115	E19	FALSE	05_LX2-sictrl-tgfb-2	col1A1	UNKNOWN	SYBR	None				1.08599	0.809215	1.45744	22.2851	22.4468	0.258725		-1.16966	0.26477	0.152865	-0.119015	TRUE	0.474332	TRUE	3	15	Amp		0.966394	N	84.6901	N		N	N		N		N
116	E20	FALSE	05_LX2-sictrl-tgfb-2	col1A1	UNKNOWN	SYBR	None				1.08599	0.809215	1.45744	22.31	22.4468	0.258725		-1.16966	0.26477	0.152865	-0.119015	TRUE	0.474332	TRUE	3	15	Amp		0.966932	N	84.6901	N		N	N		N		N
117	E21	FALSE	05_LX2-sictrl-tgfb-2	col1A1	UNKNOWN	SYBR	None				1.08599	0.809215	1.45744	22.7452	22.4468	0.258725		-1.16966	0.26477	0.152865	-0.119015	TRUE	0.474332	TRUE	3	16	Amp		0.969022	N	84.8404	N		N	N		N		N
118	E22	FALSE	05_LX2-sictrl-tgfb-2	Col3A	UNKNOWN	SYBR	None				0.27327	0.200952	0.371614	23.4119	23.2132	0.270879		-0.403276	0.276659	0.159729	1.8716	TRUE	0.386522	TRUE	3	17	Amp		0.969233	N	81.2273	N		N	N		N		N
119	E23	FALSE	05_LX2-sictrl-tgfb-2	Col3A	UNKNOWN	SYBR	None				0.27327	0.200952	0.371614	23.3229	23.2132	0.270879		-0.403276	0.276659	0.159729	1.8716	TRUE	0.386522	TRUE	3	18	Amp		0.977541	N	81.2273	N		N	N		N		N
120	E24	FALSE	05_LX2-sictrl-tgfb-2	Col3A	UNKNOWN	SYBR	None				0.27327	0.200952	0.371614	22.9046	23.2132	0.270879		-0.403276	0.276659	0.159729	1.8716	TRUE	0.386522	TRUE	3	17	Amp		0.980806	N	81.1144	N		N	N		N		N
121	F1	FALSE	06_LX2-siA10-tgfb-2	cyclo	UNKNOWN	SYBR	None				0.0981204	0.0866588	0.111098	18.7601	18.6862	0.0991226		-4.57748	0.111796	0.0645453	3.3493	TRUE	0.183647	TRUE	3	14	Amp		0.974831	N	85.3857	N		N	N		N		N
122	F2	FALSE	06_LX2-siA10-tgfb-2	cyclo	UNKNOWN	SYBR	None				0.0981204	0.0866588	0.111098	18.5735	18.6862	0.0991226		-4.57748	0.111796	0.0645453	3.3493	TRUE	0.183647	TRUE	3	14	Amp		0.971549	N	85.3857	N		N	N		N		N
123	F3	FALSE	06_LX2-siA10-tgfb-2	cyclo	UNKNOWN	SYBR	None				0.0981204	0.0866588	0.111098	18.7248	18.6862	0.0991226		-4.57748	0.111796	0.0645453	3.3493	TRUE	0.183647	TRUE	3	14	Amp		0.976493	N	85.3857	N		N	N		N		N
124	F4	FALSE	06_LX2-siA10-tgfb-2	TBP	UNKNOWN	SYBR	None				0.108341	0.101563	0.115571	25.7459	25.7172	0.0265984		2.45361	0.058142	0.0335683	3.20635	TRUE	0.378477	TRUE	3	19	Amp		0.962563	N	78.3907	N		N	N		N		N
125	F5	FALSE	06_LX2-siA10-tgfb-2	TBP	UNKNOWN	SYBR	None				0.108341	0.101563	0.115571	25.7125	25.7172	0.0265984		2.45361	0.058142	0.0335683	3.20635	TRUE	0.378477	TRUE	3	19	Amp		0.958392	N	78.5434	N		N	N		N		N
126	F6	FALSE	06_LX2-siA10-tgfb-2	TBP	UNKNOWN	SYBR	None				0.108341	0.101563	0.115571	25.6933	25.7172	0.0265984		2.45361	0.058142	0.0335683	3.20635	TRUE	0.378477	TRUE	3	19	Amp		0.962866	N	78.5434	N		N	N		N		N
127	F7	FALSE	06_LX2-siA10-tgfb-2	Vimentin	UNKNOWN	SYBR	None				0.110512	0.0928694	0.131505	30.61	30.7677	0.14775		7.5041	0.156535	0.0903754	3.17773	TRUE	0.44968	TRUE	3	24	Amp		0.967209	N	87.2497	N		N	N		N		N
128	F8	FALSE	06_LX2-siA10-tgfb-2	Vimentin	UNKNOWN	SYBR	None				0.110512	0.0928694	0.131505	30.9029	30.7677	0.14775		7.5041	0.156535	0.0903754	3.17773	TRUE	0.44968	TRUE	3	24	Amp		0.974885	N	87.1367	N		N	N		N		N
129	F9	FALSE	06_LX2-siA10-tgfb-2	Vimentin	UNKNOWN	SYBR	None				0.110512	0.0928694	0.131505	30.7902	30.7677	0.14775		7.5041	0.156535	0.0903754	3.17773	TRUE	0.44968	TRUE	3	24	Amp		0.97482	N	87.1097	N		N	N		N		N
130	F10	FALSE	06_LX2-siA10-tgfb-2	Timp1	UNKNOWN	SYBR	None				0.522491	0.493066	0.553672	27.8585	27.8556	0.00697186		4.59201	0.0521691	0.0301199	0.936522	TRUE	0.278802	TRUE	3	22	Amp		0.981419	N	86.7708	N		N	N		N		N
131	F11	FALSE	06_LX2-siA10-tgfb-2	Timp1	UNKNOWN	SYBR	None				0.522491	0.493066	0.553672	27.8608	27.8556	0.00697186		4.59201	0.0521691	0.0301199	0.936522	TRUE	0.278802	TRUE	3	21	Amp		0.967955	N	86.7708	N		N	N		N		N
132	F12	FALSE	06_LX2-siA10-tgfb-2	Timp1	UNKNOWN	SYBR	None				0.522491	0.493066	0.553672	27.8477	27.8556	0.00697186		4.59201	0.0521691	0.0301199	0.936522	TRUE	0.278802	TRUE	3	22	Amp		0.970609	N	86.8838	N		N	N		N		N
133	F13	FALSE	06_LX2-siA10-tgfb-2	MMP2	UNKNOWN	SYBR	None				0.216081	0.198831	0.234827	25.24	25.2114	0.0541635		1.94772	0.0748779	0.0432308	2.21036	TRUE	0.51435	TRUE	3	18	Amp		0.968518	N	84.2158	N		N	N		N		N
134	F14	FALSE	06_LX2-siA10-tgfb-2	MMP2	UNKNOWN	SYBR	None				0.216081	0.198831	0.234827	25.1489	25.2114	0.0541635		1.94772	0.0748779	0.0432308	2.21036	TRUE	0.51435	TRUE	3	18	Amp		0.975836	N	84.2158	N		N	N		N		N
135	F15	FALSE	06_LX2-siA10-tgfb-2	MMP2	UNKNOWN	SYBR	None				0.216081	0.198831	0.234827	25.2452	25.2114	0.0541635		1.94772	0.0748779	0.0432308	2.21036	TRUE	0.51435	TRUE	3	19	Amp		0.967079	N	84.2158	N		N	N		N		N
136	F16	FALSE	06_LX2-siA10-tgfb-2	ACTA2	UNKNOWN	SYBR	None							23.3065	23.2636	0.0517012						TRUE	0.424758	TRUE	3	18	Amp		0.922433	N	83.3147	N		N	N		N		N
137	F17	FALSE	06_LX2-siA10-tgfb-2	ACTA2	UNKNOWN	SYBR	None							23.2782	23.2636	0.0517012						TRUE	0.424758	TRUE	3	17	Amp		0.958293	N	83.2245	N		N	N		N		N
138	F18	FALSE	06_LX2-siA10-tgfb-2	ACTA2	UNKNOWN	SYBR	None							23.2062	23.2636	0.0517012						TRUE	0.424758	TRUE	3	17	Amp		0.967171	N	83.2245	N		N	N		N		N
139	F19	FALSE	06_LX2-siA10-tgfb-2	col1A1	UNKNOWN	SYBR	None				1.13803	0.973497	1.33037	21.8763	22.0264	0.130689		-1.23718	0.140544	0.0811429	-0.186537	TRUE	0.474332	TRUE	3	16	Amp		0.972126	N	84.6901	N		N	N		N		N
140	F20	FALSE	06_LX2-siA10-tgfb-2	col1A1	UNKNOWN	SYBR	None				1.13803	0.973497	1.33037	22.115	22.0264	0.130689		-1.23718	0.140544	0.0811429	-0.186537	TRUE	0.474332	TRUE	3	15	Amp		0.96705	N	84.6901	N		N	N		N		N
141	F21	FALSE	06_LX2-siA10-tgfb-2	col1A1	UNKNOWN	SYBR	None				1.13803	0.973497	1.33037	22.088	22.0264	0.130689		-1.23718	0.140544	0.0811429	-0.186537	TRUE	0.474332	TRUE	3	16	Amp		0.971661	N	84.7275	N		N	N		N		N
142	F22	FALSE	06_LX2-siA10-tgfb-2	Col3A	UNKNOWN	SYBR	None				0.298813	0.194397	0.459313	23.156	22.7314	0.383456		-0.532192	0.386926	0.223392	1.74269	TRUE	0.386522	TRUE	3	17	Amp		0.947342	N	81.2273	N		N	N		N		N
143	F23	FALSE	06_LX2-siA10-tgfb-2	Col3A	UNKNOWN	SYBR	None				0.298813	0.194397	0.459313	22.628	22.7314	0.383456		-0.532192	0.386926	0.223392	1.74269	TRUE	0.386522	TRUE	3	17	Amp		0.975323	N	81.1144	N		N	N		N		N
144	F24	FALSE	06_LX2-siA10-tgfb-2	Col3A	UNKNOWN	SYBR	None				0.298813	0.194397	0.459313	22.4103	22.7314	0.383456		-0.532192	0.386926	0.223392	1.74269	TRUE	0.386522	TRUE	3	16	Amp		0.974689	N	81.1144	N		N	N		N		N
145	G1	FALSE	07_LX2-sictrl-3	cyclo	UNKNOWN	SYBR	None				0.26522	0.194122	0.362358	17.6381	17.8125	0.152141		-6.01204	0.280868	0.162159	1.91474	TRUE	0.183647	TRUE	3	12	Amp		0.968226	N	85.3857	N		N	N		N		N
146	G2	FALSE	07_LX2-sictrl-3	cyclo	UNKNOWN	SYBR	None				0.26522	0.194122	0.362358	17.9176	17.8125	0.152141		-6.01204	0.280868	0.162159	1.91474	TRUE	0.183647	TRUE	3	14	Amp		0.96419	N	85.3857	N		N	N		N		N
147	G3	FALSE	07_LX2-sictrl-3	cyclo	UNKNOWN	SYBR	None				0.26522	0.194122	0.362358	17.8819	17.8125	0.152141		-6.01204	0.280868	0.162159	1.91474	TRUE	0.183647	TRUE	3	13	Amp		0.972625	N	85.3857	N		N	N		N		N
148	G4	FALSE	07_LX2-sictrl-3	TBP	UNKNOWN	SYBR	None				0.262271	0.179169	0.383918	25.042	25.0027	0.248745		1.17814	0.342949	0.198002	1.93087	TRUE	0.378477	TRUE	3	19	Amp		0.955147	N	78.3907	N		N	N		N		N
149	G5	FALSE	07_LX2-sictrl-3	TBP	UNKNOWN	SYBR	None				0.262271	0.179169	0.383918	25.2294	25.0027	0.248745		1.17814	0.342949	0.198002	1.93087	TRUE	0.378477	TRUE	3	18	Amp		0.95016	N	78.5434	N		N	N		N		N
150	G6	FALSE	07_LX2-sictrl-3	TBP	UNKNOWN	SYBR	None				0.262271	0.179169	0.383918	24.7366	25.0027	0.248745		1.17814	0.342949	0.198002	1.93087	TRUE	0.378477	TRUE	3	18	Amp		0.971303	N	78.5434	N		N	N		N		N
151	G7	FALSE	07_LX2-sictrl-3	Vimentin	UNKNOWN	SYBR	None				0.129002	0.0978864	0.170009	31.1327	31.1055	0.0772829		7.2809	0.248421	0.143426	2.95453	TRUE	0.44968	TRUE	3	25	Amp		0.968734	N	87.2497	N		N	N		N		N
152	G8	FALSE	07_LX2-sictrl-3	Vimentin	UNKNOWN	SYBR	None				0.129002	0.0978864	0.170009	31.1654	31.1055	0.0772829		7.2809	0.248421	0.143426	2.95453	TRUE	0.44968	TRUE	3	24	Amp		0.970544	N	87.1367	N		N	N		N		N
153	G9	FALSE	07_LX2-sictrl-3	Vimentin	UNKNOWN	SYBR	None				0.129002	0.0978864	0.170009	31.0182	31.1055	0.0772829		7.2809	0.248421	0.143426	2.95453	TRUE	0.44968	TRUE	3	24	Amp		0.968828	N	87.1097	N		N	N		N		N
154	G10	FALSE	07_LX2-sictrl-3	Timp1	UNKNOWN	SYBR	None				0.977627	0.690557	1.38403	27.6134	27.5127	0.205296		3.68813	0.312868	0.180635	0.0326443	TRUE	0.278802	TRUE	3	22	Amp		0.975964	N	86.7708	N		N	N		N		N
155	G11	FALSE	07_LX2-sictrl-3	Timp1	UNKNOWN	SYBR	None				0.977627	0.690557	1.38403	27.6482	27.5127	0.205296		3.68813	0.312868	0.180635	0.0326443	TRUE	0.278802	TRUE	3	22	Amp		0.967674	N	86.7708	N		N	N		N		N
156	G12	FALSE	07_LX2-sictrl-3	Timp1	UNKNOWN	SYBR	None				0.977627	0.690557	1.38403	27.2765	27.5127	0.205296		3.68813	0.312868	0.180635	0.0326443	TRUE	0.278802	TRUE	3	22	Amp		0.974223	N	86.8838	N		N	N		N		N
157	G13	FALSE	07_LX2-sictrl-3	MMP2	UNKNOWN	SYBR	None				0.725713	0.545658	0.965183	23.9974	24.0245	0.10064		0.199894	0.256649	0.148176	0.462528	TRUE	0.51435	TRUE	3	17	Amp		0.976458	N	84.2158	N	91.3115	N	Y		N		N
158	G14	FALSE	07_LX2-sictrl-3	MMP2	UNKNOWN	SYBR	None				0.725713	0.545658	0.965183	24.1359	24.0245	0.10064		0.199894	0.256649	0.148176	0.462528	TRUE	0.51435	TRUE	3	18	Amp		0.964046	N	84.2158	N		N	N		N		N
159	G15	FALSE	07_LX2-sictrl-3	MMP2	UNKNOWN	SYBR	None				0.725713	0.545658	0.965183	23.9401	24.0245	0.10064		0.199894	0.256649	0.148176	0.462528	TRUE	0.51435	TRUE	3	17	Amp		0.972676	N	84.2158	N		N	N		N		N
160	G16	FALSE	07_LX2-sictrl-3	ACTA2	UNKNOWN	SYBR	None							23.7534	23.8246	0.236093						TRUE	0.424758	TRUE	3	18	Amp		0.980398	N	83.3147	N		N	N		N		N
161	G17	FALSE	07_LX2-sictrl-3	ACTA2	UNKNOWN	SYBR	None							24.088	23.8246	0.236093						TRUE	0.424758	TRUE	3	18	Amp		0.957696	N	83.2245	N		N	N		N		N
162	G18	FALSE	07_LX2-sictrl-3	ACTA2	UNKNOWN	SYBR	None							23.6322	23.8246	0.236093						TRUE	0.424758	TRUE	3	18	Amp		0.961144	N	83.2245	N		N	N		N		N
163	G19	FALSE	07_LX2-sictrl-3	col1A1	UNKNOWN	SYBR	None				0.800847	0.540925	1.18567	23.121	23.0943	0.262635		-0.730242	0.353154	0.203893	0.320401	TRUE	0.474332	TRUE	3	16	Amp		0.954892	N	84.6901	N		N	N		N		N
164	G20	FALSE	07_LX2-sictrl-3	col1A1	UNKNOWN	SYBR	None				0.800847	0.540925	1.18567	23.3426	23.0943	0.262635		-0.730242	0.353154	0.203893	0.320401	TRUE	0.474332	TRUE	3	17	Amp		0.963618	N	84.6901	N		N	N		N		N
165	G21	FALSE	07_LX2-sictrl-3	col1A1	UNKNOWN	SYBR	None				0.800847	0.540925	1.18567	22.8194	23.0943	0.262635		-0.730242	0.353154	0.203893	0.320401	TRUE	0.474332	TRUE	3	17	Amp		0.969534	N	84.7275	N		N	N		N		N
166	G22	FALSE	07_LX2-sictrl-3	Col3A	UNKNOWN	SYBR	None				0.740753	0.499178	1.09924	22.1625	21.9826	0.265431		-1.84194	0.355237	0.205096	0.432936	TRUE	0.386522	TRUE	3	16	Amp		0.981769	N	81.1144	N		N	N		N		N
167	G23	FALSE	07_LX2-sictrl-3	Col3A	UNKNOWN	SYBR	None				0.740753	0.499178	1.09924	22.1076	21.9826	0.265431		-1.84194	0.355237	0.205096	0.432936	TRUE	0.386522	TRUE	3	15	Amp		0.973606	N	81.1144	N		N	N		N		N
168	G24	FALSE	07_LX2-sictrl-3	Col3A	UNKNOWN	SYBR	None				0.740753	0.499178	1.09924	21.6778	21.9826	0.265431		-1.84194	0.355237	0.205096	0.432936	TRUE	0.386522	TRUE	3	16	Amp		0.984308	N	81.1144	N		N	N		N		N
169	H1	FALSE	08_LX2-sictrl-tgfb-3	cyclo	UNKNOWN	SYBR	None				0.0727347	0.0528961	0.100014	17.6789	17.9367	0.224077		-4.14557	0.286643	0.165493	3.78121	TRUE	0.183647	TRUE	3	13	Amp		0.970475	N	85.2729	N		N	N		N		N
170	H2	FALSE	08_LX2-sictrl-tgfb-3	cyclo	UNKNOWN	SYBR	None				0.0727347	0.0528961	0.100014	18.0464	17.9367	0.224077		-4.14557	0.286643	0.165493	3.78121	TRUE	0.183647	TRUE	3	14	Amp		0.971182	N	85.3857	N		N	N		N		N
171	H3	FALSE	08_LX2-sictrl-tgfb-3	cyclo	UNKNOWN	SYBR	None				0.0727347	0.0528961	0.100014	18.0847	17.9367	0.224077		-4.14557	0.286643	0.165493	3.78121	TRUE	0.183647	TRUE	3	13	Amp		0.969203	N	85.3857	N		N	N		N		N
172	H4	FALSE	08_LX2-sictrl-tgfb-3	TBP	UNKNOWN	SYBR	None				0.074699	0.0603548	0.0924523	25.0743	25.0723	0.0698138		2.99003	0.191905	0.110796	3.74277	TRUE	0.378477	TRUE	3	19	Amp		0.958242	N	78.3907	N		N	N		N		N
173	H5	FALSE	08_LX2-sictrl-tgfb-3	TBP	UNKNOWN	SYBR	None				0.074699	0.0603548	0.0924523	25.0015	25.0723	0.0698138		2.99003	0.191905	0.110796	3.74277	TRUE	0.378477	TRUE	3	19	Amp		0.960305	N	78.5434	N		N	N		N		N
174	H6	FALSE	08_LX2-sictrl-tgfb-3	TBP	UNKNOWN	SYBR	None				0.074699	0.0603548	0.0924523	25.141	25.0723	0.0698138		2.99003	0.191905	0.110796	3.74277	TRUE	0.378477	TRUE	3	19	Amp		0.96626	N	78.5434	N		N	N		N		N
175	H7	FALSE	08_LX2-sictrl-tgfb-3	Vimentin	UNKNOWN	SYBR	None				0.0439625	0.0329702	0.0586196	30.7071	30.9162	0.18737		8.83395	0.258962	0.149512	4.50758	TRUE	0.44968	TRUE	3	24	Amp		0.968771	N	87.1367	N		N	N		N		N
176	H8	FALSE	08_LX2-sictrl-tgfb-3	Vimentin	UNKNOWN	SYBR	None				0.0439625	0.0329702	0.0586196	30.9725	30.9162	0.18737		8.83395	0.258962	0.149512	4.50758	TRUE	0.44968	TRUE	3	24	Amp		0.971966	N	87.1367	N		N	N		N		N
177	H9	FALSE	08_LX2-sictrl-tgfb-3	Vimentin	UNKNOWN	SYBR	None				0.0439625	0.0329702	0.0586196	31.069	30.9162	0.18737		8.83395	0.258962	0.149512	4.50758	TRUE	0.44968	TRUE	3	24	Amp		0.972183	N	87.1097	N		N	N		N		N
178	H10	FALSE	08_LX2-sictrl-tgfb-3	Timp1	UNKNOWN	SYBR	None				0.447807	0.287039	0.698619	27.1093	26.8968	0.358142		4.81454	0.400274	0.231098	1.15905	TRUE	0.278802	TRUE	3	21	Amp		0.972058	N	86.7708	N		N	N		N		N
179	H11	FALSE	08_LX2-sictrl-tgfb-3	Timp1	UNKNOWN	SYBR	None				0.447807	0.287039	0.698619	26.4833	26.8968	0.358142		4.81454	0.400274	0.231098	1.15905	TRUE	0.278802	TRUE	3	21	Amp		0.975871	N	86.7708	Y		N	N		N		N
180	H12	FALSE	08_LX2-sictrl-tgfb-3	Timp1	UNKNOWN	SYBR	None				0.447807	0.287039	0.698619	27.0977	26.8968	0.358142		4.81454	0.400274	0.231098	1.15905	TRUE	0.278802	TRUE	3	20	Amp		0.970023	N	86.8838	N		N	N		N		N
181	H13	FALSE	08_LX2-sictrl-tgfb-3	MMP2	UNKNOWN	SYBR	None				0.335044	0.273009	0.411174	23.4241	23.3972	0.0447901		1.31494	0.184282	0.106395	1.57758	TRUE	0.51435	TRUE	3	17	Amp		0.966151	N	84.2158	N		N	N		N		N
182	H14	FALSE	08_LX2-sictrl-tgfb-3	MMP2	UNKNOWN	SYBR	None				0.335044	0.273009	0.411174	23.3455	23.3972	0.0447901		1.31494	0.184282	0.106395	1.57758	TRUE	0.51435	TRUE	3	16	Amp		0.969436	N	84.2158	N		N	N		N		N
183	H15	FALSE	08_LX2-sictrl-tgfb-3	MMP2	UNKNOWN	SYBR	None				0.335044	0.273009	0.411174	23.4219	23.3972	0.0447901		1.31494	0.184282	0.106395	1.57758	TRUE	0.51435	TRUE	3	17	Amp		0.964559	N	84.2158	N		N	N		N		N
184	H16	FALSE	08_LX2-sictrl-tgfb-3	ACTA2	UNKNOWN	SYBR	None							21.8764	22.0822	0.178756						TRUE	0.424758	TRUE	3	15	Amp		0.96678	N	83.2021	N		N	N		N		N
185	H17	FALSE	08_LX2-sictrl-tgfb-3	ACTA2	UNKNOWN	SYBR	None							22.1712	22.0822	0.178756						TRUE	0.424758	TRUE	3	16	Amp		0.964991	N	83.2245	N		N	N		N		N
186	H18	FALSE	08_LX2-sictrl-tgfb-3	ACTA2	UNKNOWN	SYBR	None							22.199	22.0822	0.178756						TRUE	0.424758	TRUE	3	16	Amp		0.963519	N	83.2245	N		N	N		N		N
187	H19	FALSE	08_LX2-sictrl-tgfb-3	col1A1	UNKNOWN	SYBR	None				1.35966	1.10274	1.67644	20.5856	20.5883	0.0598108		-1.49389	0.188497	0.108829	-0.443248	TRUE	0.474332	TRUE	3	13	Amp		0.970773	N	84.6901	N		N	N		N		N
188	H20	FALSE	08_LX2-sictrl-tgfb-3	col1A1	UNKNOWN	SYBR	None				1.35966	1.10274	1.67644	20.53	20.5883	0.0598108		-1.49389	0.188497	0.108829	-0.443248	TRUE	0.474332	TRUE	3	14	Amp		0.976983	N	84.6901	N		N	N		N		N
189	H21	FALSE	08_LX2-sictrl-tgfb-3	col1A1	UNKNOWN	SYBR	None				1.35966	1.10274	1.67644	20.6495	20.5883	0.0598108		-1.49389	0.188497	0.108829	-0.443248	TRUE	0.474332	TRUE	3	14	Amp		0.979467	N	84.7275	N		N	N		N		N
190	H22	FALSE	08_LX2-sictrl-tgfb-3	Col3A	UNKNOWN	SYBR	None				0.224938	0.184061	0.274892	21.9659	21.9598	0.0250472		-0.122475	0.180502	0.104213	2.1524	TRUE	0.386522	TRUE	3	16	Amp		0.973985	N	81.1144	N		N	N		N		N
191	H23	FALSE	08_LX2-sictrl-tgfb-3	Col3A	UNKNOWN	SYBR	None				0.224938	0.184061	0.274892	21.9322	21.9598	0.0250472		-0.122475	0.180502	0.104213	2.1524	TRUE	0.386522	TRUE	3	16	Amp		0.980008	N	81.1144	N		N	N		N		N
192	H24	FALSE	08_LX2-sictrl-tgfb-3	Col3A	UNKNOWN	SYBR	None				0.224938	0.184061	0.274892	21.9811	21.9598	0.0250472		-0.122475	0.180502	0.104213	2.1524	TRUE	0.386522	TRUE	3	17	Amp		0.980683	N	81.1144	N		N	N		N		N
193	I1	FALSE	09_LX2-siA10-tgfb-3	cyclo	UNKNOWN	SYBR	None				0.0716858	0.0638759	0.0804505	17.7499	17.8329	0.0738146		-4.12461	0.103816	0.0599382	3.80217	TRUE	0.183647	TRUE	3	12	Amp		0.975492	N	85.2729	N		N	N		N		N
194	I2	FALSE	09_LX2-siA10-tgfb-3	cyclo	UNKNOWN	SYBR	None				0.0716858	0.0638759	0.0804505	17.8913	17.8329	0.0738146		-4.12461	0.103816	0.0599382	3.80217	TRUE	0.183647	TRUE	3	13	Amp		0.97213	N	85.3857	N		N	N		N		N
195	I3	FALSE	09_LX2-siA10-tgfb-3	cyclo	UNKNOWN	SYBR	None				0.0716858	0.0638759	0.0804505	17.8575	17.8329	0.0738146		-4.12461	0.103816	0.0599382	3.80217	TRUE	0.183647	TRUE	3	12	Amp		0.973316	N	85.3857	N		N	N		N		N
196	I4	FALSE	09_LX2-siA10-tgfb-3	TBP	UNKNOWN	SYBR	None				0.0766541	0.0679489	0.0864745	24.8196	24.9103	0.0802594		2.95276	0.108493	0.0626384	3.70549	TRUE	0.378477	TRUE	3	19	Amp		0.975313	N	78.3907	N		N	N		N		N
197	I5	FALSE	09_LX2-siA10-tgfb-3	TBP	UNKNOWN	SYBR	None				0.0766541	0.0679489	0.0864745	24.9389	24.9103	0.0802594		2.95276	0.108493	0.0626384	3.70549	TRUE	0.378477	TRUE	3	19	Amp		0.965413	N	78.4303	N		N	N		N		N
198	I6	FALSE	09_LX2-siA10-tgfb-3	TBP	UNKNOWN	SYBR	None				0.0766541	0.0679489	0.0864745	24.9723	24.9103	0.0802594		2.95276	0.108493	0.0626384	3.70549	TRUE	0.378477	TRUE	3	18	Amp		0.967927	N	78.4303	N		N	N		N		N
199	I7	FALSE	09_LX2-siA10-tgfb-3	Vimentin	UNKNOWN	SYBR	None				0.0576727	0.0408165	0.08149	30.5356	30.3999	0.302444		8.44234	0.311129	0.179631	4.11597	TRUE	0.44968	TRUE	3	24	Amp		0.971209	N	87.1367	N		N	N		N		N
200	I8	FALSE	09_LX2-siA10-tgfb-3	Vimentin	UNKNOWN	SYBR	None				0.0576727	0.0408165	0.08149	30.6106	30.3999	0.302444		8.44234	0.311129	0.179631	4.11597	TRUE	0.44968	TRUE	3	24	Amp		0.971608	N	87.2497	N		N	N		N		N
201	I9	FALSE	09_LX2-siA10-tgfb-3	Vimentin	UNKNOWN	SYBR	None				0.0576727	0.0408165	0.08149	30.0533	30.3999	0.302444		8.44234	0.311129	0.179631	4.11597	TRUE	0.44968	TRUE	3	24	Amp		0.974125	N	87.1097	N		N	N		N		N
202	I10	FALSE	09_LX2-siA10-tgfb-3	Timp1	UNKNOWN	SYBR	None				0.646134	0.410468	1.0171	26.343	26.2431	0.401763		4.28558	0.408342	0.235756	0.630095	TRUE	0.278802	TRUE	3	20	Amp		0.974908	N	86.7708	N		N	N		N		N
203	I11	FALSE	09_LX2-siA10-tgfb-3	Timp1	UNKNOWN	SYBR	None				0.646134	0.410468	1.0171	25.8008	26.2431	0.401763		4.28558	0.408342	0.235756	0.630095	TRUE	0.278802	TRUE	3	19	Amp		0.97862	N	86.7708	N		N	N		N		N
204	I12	FALSE	09_LX2-siA10-tgfb-3	Timp1	UNKNOWN	SYBR	None				0.646134	0.410468	1.0171	26.5855	26.2431	0.401763		4.28558	0.408342	0.235756	0.630095	TRUE	0.278802	TRUE	3	21	Amp		0.966518	N	86.8838	N		N	N		N		N
205	I13	FALSE	09_LX2-siA10-tgfb-3	MMP2	UNKNOWN	SYBR	None				0.198359	0.176039	0.223508	23.9917	24.0287	0.0788226		2.07118	0.107434	0.0620273	2.33382	TRUE	0.51435	TRUE	3	17	Amp		0.983475	N	84.2158	N		N	N		N		N
206	I14	FALSE	09_LX2-siA10-tgfb-3	MMP2	UNKNOWN	SYBR	None				0.198359	0.176039	0.223508	23.9752	24.0287	0.0788226		2.07118	0.107434	0.0620273	2.33382	TRUE	0.51435	TRUE	3	17	Amp		0.975399	N	84.2158	N		N	N		N		N
207	I15	FALSE	09_LX2-siA10-tgfb-3	MMP2	UNKNOWN	SYBR	None				0.198359	0.176039	0.223508	24.1192	24.0287	0.0788226		2.07118	0.107434	0.0620273	2.33382	TRUE	0.51435	TRUE	3	18	Amp		0.973095	N	84.2158	N		N	N		N		N
208	I16	FALSE	09_LX2-siA10-tgfb-3	ACTA2	UNKNOWN	SYBR	None							21.8736	21.9575	0.073001						TRUE	0.424758	TRUE	3	15	Amp		0.967686	N	83.3147	N		N	N		N		N
209	I17	FALSE	09_LX2-siA10-tgfb-3	ACTA2	UNKNOWN	SYBR	None							22.0065	21.9575	0.073001						TRUE	0.424758	TRUE	3	14	Amp		0.977434	N	83.2245	N		N	N		N		N
210	I18	FALSE	09_LX2-siA10-tgfb-3	ACTA2	UNKNOWN	SYBR	None							21.9924	21.9575	0.073001						TRUE	0.424758	TRUE	3	16	Amp		0.971152	N	83.2245	N		N	N		N		N
211	I19	FALSE	09_LX2-siA10-tgfb-3	col1A1	UNKNOWN	SYBR	None				1.21847	0.977854	1.5183	20.6812	20.6218	0.184045		-1.33571	0.197994	0.114312	-0.285072	TRUE	0.474332	TRUE	3	15	Amp		0.970721	N	84.6901	N		N	N		N		N
212	I20	FALSE	09_LX2-siA10-tgfb-3	col1A1	UNKNOWN	SYBR	None				1.21847	0.977854	1.5183	20.4154	20.6218	0.184045		-1.33571	0.197994	0.114312	-0.285072	TRUE	0.474332	TRUE	3	15	Amp		0.972579	N	84.6901	N		N	N		N		N
213	I21	FALSE	09_LX2-siA10-tgfb-3	col1A1	UNKNOWN	SYBR	None				1.21847	0.977854	1.5183	20.7688	20.6218	0.184045		-1.33571	0.197994	0.114312	-0.285072	TRUE	0.474332	TRUE	3	14	Amp		0.986981	N	84.7275	N		N	N		N		N
214	I22	FALSE	09_LX2-siA10-tgfb-3	Col3A	UNKNOWN	SYBR	None				0.227351	0.209471	0.246757	21.8174	21.8197	0.0102683		-0.13787	0.0737196	0.0425621	2.13701	TRUE	0.386522	TRUE	3	16	Amp		0.982183	N	81.1144	N		N	N		N		N
215	I23	FALSE	09_LX2-siA10-tgfb-3	Col3A	UNKNOWN	SYBR	None				0.227351	0.209471	0.246757	21.8107	21.8197	0.0102683		-0.13787	0.0737196	0.0425621	2.13701	TRUE	0.386522	TRUE	3	15	Amp		0.97646	N	81.1144	N		N	N		N		N
216	I24	FALSE	09_LX2-siA10-tgfb-3	Col3A	UNKNOWN	SYBR	None				0.227351	0.209471	0.246757	21.8309	21.8197	0.0102683		-0.13787	0.0737196	0.0425621	2.13701	TRUE	0.386522	TRUE	3	16	Amp		0.974981	N	81.1144	N		N	N		N		N
217	J1	FALSE	10_H20	cyclo	NTC	SYBR	None							33.3723								TRUE	0.183647	TRUE	3	28	Amp		0.968776	N	85.2729	N		N	N		Y		N
218	J2	FALSE	10_H20	cyclo	NTC	SYBR	None							Undetermined								TRUE	0.183647	TRUE	3	39	No Amp		0	N	60.0004	N		N	N		N		N
219	J3	FALSE	10_H20	cyclo	NTC	SYBR	None							34.9777								TRUE	0.183647	TRUE	3	30	Amp		0.937548	N	85.1601	N		N	N		Y		N
220	J4	FALSE	10_H20	TBP	NTC	SYBR	None							Undetermined								TRUE	0.378477	TRUE	3	39	No Amp		0	N	61.8056	N		N	N		N		N
221	J5	FALSE	10_H20	TBP	NTC	SYBR	None							Undetermined								TRUE	0.378477	TRUE	3	39	No Amp		0	N	72.3245	N		N	N		N		N
222	J6	FALSE	10_H20	TBP	NTC	SYBR	None							Undetermined								TRUE	0.378477	TRUE	3	39	No Amp		0	N	59.9999	N		N	N		N		N
223	J7	FALSE	10_H20	Vimentin	NTC	SYBR	None							Undetermined								TRUE	0.44968	TRUE	3	39	No Amp		0	N	59.9999	N		N	N		N		N
224	J8	FALSE	10_H20	Vimentin	NTC	SYBR	None							Undetermined								TRUE	0.44968	TRUE	3	26	No Amp		0	N	59.9999	N		N	N		N		N
225	J9	FALSE	10_H20	Vimentin	NTC	SYBR	None							Undetermined								TRUE	0.44968	TRUE	3	10	No Amp		0	N	61.2423	N		N	N		N		N
226	J10	FALSE	10_H20	Timp1	NTC	SYBR	None							Undetermined								TRUE	0.278802	TRUE	3	39	No Amp		0	N	59.9998	N		N	N		N		N
227	J11	FALSE	10_H20	Timp1	NTC	SYBR	None							Undetermined								TRUE	0.278802	TRUE	3	39	No Amp		0	N	59.9998	N		N	N		N		N
228	J12	FALSE	10_H20	Timp1	NTC	SYBR	None							Undetermined								TRUE	0.278802	TRUE	3	39	No Amp		0	N	59.9998	N		N	N		N		N
229	J13	FALSE	10_H20	MMP2	NTC	SYBR	None							Undetermined								TRUE	0.51435	TRUE	3	34	No Amp		0	N	76.4442	N		N	N		N		N
230	J14	FALSE	10_H20	MMP2	NTC	SYBR	None							39.2063								TRUE	0.51435	TRUE	3	33	Inconclusive		0	N	76.6694	N		N	N		N		N
231	J15	FALSE	10_H20	MMP2	NTC	SYBR	None							35.2853								TRUE	0.51435	TRUE	3	29	Amp		0.95824	N	81.4	N	84.2158	N	Y	76.6694	N		N
232	J16	FALSE	10_H20	ACTA2	NTC	SYBR	None							38.4546								TRUE	0.424758	TRUE	3	33	Inconclusive		0.631774	N	74.7547	N		N	N		N		N
233	J17	FALSE	10_H20	ACTA2	NTC	SYBR	None							38.2728								TRUE	0.424758	TRUE	3	30	Inconclusive		0.839277	N	73.529	N		N	N		N		N
234	J18	FALSE	10_H20	ACTA2	NTC	SYBR	None							Undetermined								TRUE	0.424758	TRUE	3	39	No Amp		0	N	60.0003	N		N	N		N		N
235	J19	FALSE	10_H20	col1A1	NTC	SYBR	None							Undetermined								TRUE	0.474332	TRUE	3	33	No Amp		0	N	94.8366	N		N	N		N		N
236	J20	FALSE	10_H20	col1A1	NTC	SYBR	None							Undetermined								TRUE	0.474332	TRUE	3	39	No Amp		0	N	86.2684	N		N	N		N		N
237	J21	FALSE	10_H20	col1A1	NTC	SYBR	None							Undetermined								TRUE	0.474332	TRUE	3	39	No Amp		0	N	60	N		N	N		N		N
238	J22	FALSE	10_H20	Col3A	NTC	SYBR	None							Undetermined								TRUE	0.386522	TRUE	3	14	No Amp		0	N	61.4678	N		N	N		N		N
239	J23	FALSE	10_H20	Col3A	NTC	SYBR	None							Undetermined								TRUE	0.386522	TRUE	3	20	No Amp		0	N	60	N		N	N		N		N
240	J24	FALSE	10_H20	Col3A	NTC	SYBR	None							Undetermined								TRUE	0.386522	TRUE	3	39	No Amp		0	N	60.3387	N		N	N		N		N
265	L1	FALSE	01_LX2-sictrl-1	PDGFB	UNKNOWN	SYBR	None				1	0.669065	1.49462	29.9517	30.0748	0.107194		2.53961	0.361689	0.208821	0	TRUE	0.333599	TRUE	3	23	Amp		0.975057	N	90.5756	N		N	N		N		N
266	L2	FALSE	01_LX2-sictrl-1	PDGFB	UNKNOWN	SYBR	None				1	0.669065	1.49462	30.1251	30.0748	0.107194		2.53961	0.361689	0.208821	0	TRUE	0.333599	TRUE	3	25	Amp		0.969685	N	90.5756	N		N	N		N		N
267	L3	FALSE	01_LX2-sictrl-1	PDGFB	UNKNOWN	SYBR	None				1	0.669065	1.49462	30.1476	30.0748	0.107194		2.53961	0.361689	0.208821	0	TRUE	0.333599	TRUE	3	24	Amp		0.973457	N	90.5756	N		N	N		N		N
289	M1	FALSE	02_LX2-sictrl-tgfb-1	PDGFB	UNKNOWN	SYBR	None				0.909345	0.639111	1.29384	26.6379	26.8004	0.253521		2.67672	0.317384	0.183242	0.137101	TRUE	0.333599	TRUE	3	21	Amp		0.972645	N	90.5756	N		N	N		N		N
290	M2	FALSE	02_LX2-sictrl-tgfb-1	PDGFB	UNKNOWN	SYBR	None				0.909345	0.639111	1.29384	27.0926	26.8004	0.253521		2.67672	0.317384	0.183242	0.137101	TRUE	0.333599	TRUE	3	21	Amp		0.970916	N	90.5756	N		N	N		N		N
291	M3	FALSE	02_LX2-sictrl-tgfb-1	PDGFB	UNKNOWN	SYBR	None				0.909345	0.639111	1.29384	26.6709	26.8004	0.253521		2.67672	0.317384	0.183242	0.137101	TRUE	0.333599	TRUE	3	21	Amp		0.976993	N	90.5756	N		N	N		N		N
271	L7	FALSE	01_LX2-sictrl-1	PDGFRB	UNKNOWN	SYBR	None				1	0.659809	1.51559	26.7501	26.5851	0.143936		-0.950038	0.374227	0.21606	0	TRUE	0.205365	TRUE	3	20	Amp		0.963528	N	80.2394	N		N	N		N		N
272	L8	FALSE	01_LX2-sictrl-1	PDGFRB	UNKNOWN	SYBR	None				1	0.659809	1.51559	26.4855	26.5851	0.143936		-0.950038	0.374227	0.21606	0	TRUE	0.205365	TRUE	3	21	Amp		0.981002	N	80.2394	N		N	N		N		N
273	L9	FALSE	01_LX2-sictrl-1	PDGFRB	UNKNOWN	SYBR	None				1	0.659809	1.51559	26.5197	26.5851	0.143936		-0.950038	0.374227	0.21606	0	TRUE	0.205365	TRUE	3	21	Amp		0.961418	N	80.2193	N		N	N		N		N
295	M7	FALSE	02_LX2-sictrl-tgfb-1	PDGFRB	UNKNOWN	SYBR	None				0.275693	0.216737	0.350686	24.9792	25.0326	0.102135		0.908827	0.216545	0.125022	1.85887	TRUE	0.205365	TRUE	3	20	Amp		0.983263	N	80.3525	N		N	N		N		N
296	M8	FALSE	02_LX2-sictrl-tgfb-1	PDGFRB	UNKNOWN	SYBR	None				0.275693	0.216737	0.350686	25.1503	25.0326	0.102135		0.908827	0.216545	0.125022	1.85887	TRUE	0.205365	TRUE	3	19	Amp		0.954378	N	80.3525	N		N	N		N		N
297	M9	FALSE	02_LX2-sictrl-tgfb-1	PDGFRB	UNKNOWN	SYBR	None				0.275693	0.216737	0.350686	24.9681	25.0326	0.102135		0.908827	0.216545	0.125022	1.85887	TRUE	0.205365	TRUE	3	19	Amp		0.968849	N	80.2193	N		N	N		N		N
313	N1	FALSE	03_LX2-siA10-tgfb-1	PDGFB	UNKNOWN	SYBR	None				1.33075	1.11361	1.59024	26.8886	27.0498	0.139613		2.12737	0.160327	0.0925646	-0.412243	TRUE	0.333599	TRUE	3	22	Amp		0.971175	N	90.4628	N		N	N		N		N
314	N2	FALSE	03_LX2-siA10-tgfb-1	PDGFB	UNKNOWN	SYBR	None				1.33075	1.11361	1.59024	27.1329	27.0498	0.139613		2.12737	0.160327	0.0925646	-0.412243	TRUE	0.333599	TRUE	3	21	Amp		0.972919	N	90.5756	N		N	N		N		N
315	N3	FALSE	03_LX2-siA10-tgfb-1	PDGFB	UNKNOWN	SYBR	None				1.33075	1.11361	1.59024	27.1278	27.0498	0.139613		2.12737	0.160327	0.0925646	-0.412243	TRUE	0.333599	TRUE	3	20	Amp		0.981961	N	90.5756	N		N	N		N		N
337	O1	FALSE	04_LX2-sictrl-2	PDGFB	UNKNOWN	SYBR	None				1.34745	1.01694	1.78536	27.8873	27.7126	0.174381		2.10939	0.253269	0.146225	-0.430227	TRUE	0.333599	TRUE	3	22	Amp		0.98487	N	90.4628	N		N	N		N		N
338	O2	FALSE	04_LX2-sictrl-2	PDGFB	UNKNOWN	SYBR	None				1.34745	1.01694	1.78536	27.7121	27.7126	0.174381		2.10939	0.253269	0.146225	-0.430227	TRUE	0.333599	TRUE	3	22	Amp		0.969486	N	90.5756	N		N	N		N		N
339	O3	FALSE	04_LX2-sictrl-2	PDGFB	UNKNOWN	SYBR	None				1.34745	1.01694	1.78536	27.5385	27.7126	0.174381		2.10939	0.253269	0.146225	-0.430227	TRUE	0.333599	TRUE	3	22	Amp		0.979109	N	90.5756	N		N	N		N		N
319	N7	FALSE	03_LX2-siA10-tgfb-1	PDGFRB	UNKNOWN	SYBR	None				0.292138	0.239471	0.356389	25.6175	25.7477	0.16062		0.82524	0.178917	0.103298	1.77528	TRUE	0.205365	TRUE	3	21	Amp		0.980177	N	80.3525	N		N	N		N		N
320	N8	FALSE	03_LX2-siA10-tgfb-1	PDGFRB	UNKNOWN	SYBR	None				0.292138	0.239471	0.356389	25.9272	25.7477	0.16062		0.82524	0.178917	0.103298	1.77528	TRUE	0.205365	TRUE	3	21	Amp		0.9854	N	80.3525	N		N	N		N		N
321	N9	FALSE	03_LX2-siA10-tgfb-1	PDGFRB	UNKNOWN	SYBR	None				0.292138	0.239471	0.356389	25.6983	25.7477	0.16062		0.82524	0.178917	0.103298	1.77528	TRUE	0.205365	TRUE	3	19	Amp		0.966162	N	80.2193	N		N	N		N		N
343	O7	FALSE	04_LX2-sictrl-2	PDGFRB	UNKNOWN	SYBR	None				0.959868	0.669136	1.37692	24.9984	24.7123	0.267793		-0.890945	0.32473	0.187483	0.0590922	TRUE	0.205365	TRUE	3	20	Amp		0.97469	N	80.3525	N		N	N		N		N
344	O8	FALSE	04_LX2-sictrl-2	PDGFRB	UNKNOWN	SYBR	None				0.959868	0.669136	1.37692	24.6707	24.7123	0.267793		-0.890945	0.32473	0.187483	0.0590922	TRUE	0.205365	TRUE	3	20	Amp		0.979782	N	80.3525	N		N	N		N		N
345	O9	FALSE	04_LX2-sictrl-2	PDGFRB	UNKNOWN	SYBR	None				0.959868	0.669136	1.37692	24.4677	24.7123	0.267793		-0.890945	0.32473	0.187483	0.0590922	TRUE	0.205365	TRUE	3	19	Amp		0.967766	N	80.2193	N		N	N		N		N
361	P1	FALSE	05_LX2-sictrl-tgfb-2	PDGFB	UNKNOWN	SYBR	None				1.28401	1.00271	1.64423	25.6305	25.7954	0.215332		2.17896	0.222559	0.128494	-0.360658	TRUE	0.333599	TRUE	3	18	Amp		0.980634	N	90.4628	N		N	N		N		N
362	P2	FALSE	05_LX2-sictrl-tgfb-2	PDGFB	UNKNOWN	SYBR	None				1.28401	1.00271	1.64423	25.7167	25.7954	0.215332		2.17896	0.222559	0.128494	-0.360658	TRUE	0.333599	TRUE	3	19	Amp		0.975673	N	90.4628	N		N	N		N		N
363	P3	FALSE	05_LX2-sictrl-tgfb-2	PDGFB	UNKNOWN	SYBR	None				1.28401	1.00271	1.64423	26.039	25.7954	0.215332		2.17896	0.222559	0.128494	-0.360658	TRUE	0.333599	TRUE	3	21	Amp		0.969708	N	90.5756	N		N	N		N		N
268	L4	FALSE	06_LX2-siA10-tgfb-2	PDGFB	UNKNOWN	SYBR	None				2.15599	1.48333	3.13368	24.3347	24.6949	0.332571		1.43127	0.336566	0.194316	-1.10835	TRUE	0.333599	TRUE	3	17	Amp		0.975836	N	90.5756	N		N	N		N		N
269	L5	FALSE	06_LX2-siA10-tgfb-2	PDGFB	UNKNOWN	SYBR	None				2.15599	1.48333	3.13368	24.9904	24.6949	0.332571		1.43127	0.336566	0.194316	-1.10835	TRUE	0.333599	TRUE	3	19	Amp		0.965688	N	90.7549	N		N	N		N		N
270	L6	FALSE	06_LX2-siA10-tgfb-2	PDGFB	UNKNOWN	SYBR	None				2.15599	1.48333	3.13368	24.7595	24.6949	0.332571		1.43127	0.336566	0.194316	-1.10835	TRUE	0.333599	TRUE	3	19	Amp		0.974407	N	90.7549	N		N	N		N		N
367	P7	FALSE	05_LX2-sictrl-tgfb-2	PDGFRB	UNKNOWN	SYBR	None				0.270881	0.182141	0.402856	24.3996	24.5507	0.352756		0.934232	0.357213	0.206237	1.88427	TRUE	0.205365	TRUE	3	19	Amp		0.973184	N	80.3525	N		N	N		N		N
368	P8	FALSE	05_LX2-sictrl-tgfb-2	PDGFRB	UNKNOWN	SYBR	None				0.270881	0.182141	0.402856	24.9538	24.5507	0.352756		0.934232	0.357213	0.206237	1.88427	TRUE	0.205365	TRUE	3	20	Amp		0.925297	N	80.3525	N		N	N		N		N
369	P9	FALSE	05_LX2-sictrl-tgfb-2	PDGFRB	UNKNOWN	SYBR	None				0.270881	0.182141	0.402856	24.2986	24.5507	0.352756		0.934232	0.357213	0.206237	1.88427	TRUE	0.205365	TRUE	3	18	Amp		0.968114	N	80.3322	N		N	N		N		N
274	L10	FALSE	06_LX2-siA10-tgfb-2	PDGFRB	UNKNOWN	SYBR	None				0.409657	0.375487	0.446937	23.6598	23.6011	0.0589195		0.337473	0.078387	0.0452567	1.28751	TRUE	0.205365	TRUE	3	19	Amp		0.966116	N	80.3322	N		N	N		N		N
275	L11	FALSE	06_LX2-siA10-tgfb-2	PDGFRB	UNKNOWN	SYBR	None				0.409657	0.375487	0.446937	23.6016	23.6011	0.0589195		0.337473	0.078387	0.0452567	1.28751	TRUE	0.205365	TRUE	3	19	Amp		0.967757	N	80.3322	N		N	N		N		N
276	L12	FALSE	06_LX2-siA10-tgfb-2	PDGFRB	UNKNOWN	SYBR	None				0.409657	0.375487	0.446937	23.5419	23.6011	0.0589195		0.337473	0.078387	0.0452567	1.28751	TRUE	0.205365	TRUE	3	19	Amp		0.959838	N	80.3322	N		N	N		N		N
292	M4	FALSE	07_LX2-sictrl-3	PDGFB	UNKNOWN	SYBR	None				0.665408	0.466374	0.949385	26.8366	26.9519	0.215823		3.1273	0.319874	0.18468	0.587688	TRUE	0.333599	TRUE	3	20	Amp		0.97047	N	90.5756	N		N	N		N		N
293	M5	FALSE	07_LX2-sictrl-3	PDGFB	UNKNOWN	SYBR	None				0.665408	0.466374	0.949385	27.2008	26.9519	0.215823		3.1273	0.319874	0.18468	0.587688	TRUE	0.333599	TRUE	3	21	Amp		0.974935	N	90.7549	N		N	N		N		N
294	M6	FALSE	07_LX2-sictrl-3	PDGFB	UNKNOWN	SYBR	None				0.665408	0.466374	0.949385	26.8181	26.9519	0.215823		3.1273	0.319874	0.18468	0.587688	TRUE	0.333599	TRUE	3	18	Amp		0.978114	N	90.7549	N		N	N		N		N
316	N4	FALSE	08_LX2-sictrl-tgfb-3	PDGFB	UNKNOWN	SYBR	None				1.63752	1.22655	2.18619	23.7314	23.9103	0.188917		1.8281	0.260083	0.150159	-0.711511	TRUE	0.333599	TRUE	3	17	Amp		0.979917	N	90.5756	N		N	N		N		N
317	N5	FALSE	08_LX2-sictrl-tgfb-3	PDGFB	UNKNOWN	SYBR	None				1.63752	1.22655	2.18619	23.8917	23.9103	0.188917		1.8281	0.260083	0.150159	-0.711511	TRUE	0.333599	TRUE	3	17	Amp		0.965055	N	90.7549	N		N	N		N		N
318	N6	FALSE	08_LX2-sictrl-tgfb-3	PDGFB	UNKNOWN	SYBR	None				1.63752	1.22655	2.18619	24.1079	23.9103	0.188917		1.8281	0.260083	0.150159	-0.711511	TRUE	0.333599	TRUE	3	18	Amp		0.977884	N	90.7549	N		N	N		N		N
298	M10	FALSE	07_LX2-sictrl-3	PDGFRB	UNKNOWN	SYBR	None				0.556499	0.359955	0.86036	23.8199	23.7201	0.313079		-0.104489	0.39212	0.226391	0.845549	TRUE	0.205365	TRUE	3	18	Amp		0.970995	N	80.2193	N		N	N		N		N
299	M11	FALSE	07_LX2-sictrl-3	PDGFRB	UNKNOWN	SYBR	None				0.556499	0.359955	0.86036	23.971	23.7201	0.313079		-0.104489	0.39212	0.226391	0.845549	TRUE	0.205365	TRUE	3	19	Amp		0.97903	N	80.3322	N		N	N		N		N
300	M12	FALSE	07_LX2-sictrl-3	PDGFRB	UNKNOWN	SYBR	None				0.556499	0.359955	0.86036	23.3692	23.7201	0.313079		-0.104489	0.39212	0.226391	0.845549	TRUE	0.205365	TRUE	3	18	Amp		0.963281	N	80.3322	N		N	N		N		N
322	N10	FALSE	08_LX2-sictrl-tgfb-3	PDGFRB	UNKNOWN	SYBR	None				0.255997	0.197339	0.33209	22.9919	23.098	0.151344		1.01577	0.234219	0.135226	1.9658	TRUE	0.205365	TRUE	3	17	Amp		0.962389	N	80.2193	N		N	N		N		N
323	N11	FALSE	08_LX2-sictrl-tgfb-3	PDGFRB	UNKNOWN	SYBR	None				0.255997	0.197339	0.33209	23.2713	23.098	0.151344		1.01577	0.234219	0.135226	1.9658	TRUE	0.205365	TRUE	3	17	Amp		0.96708	N	80.3322	N		N	N		N		N
324	N12	FALSE	08_LX2-sictrl-tgfb-3	PDGFRB	UNKNOWN	SYBR	None				0.255997	0.197339	0.33209	23.0308	23.098	0.151344		1.01577	0.234219	0.135226	1.9658	TRUE	0.205365	TRUE	3	18	Amp		0.96638	N	80.3322	N		N	N		N		N
340	O4	FALSE	09_LX2-siA10-tgfb-3	PDGFB	UNKNOWN	SYBR	None				1.9541	1.59099	2.40007	23.6995	23.5306	0.170005		1.57311	0.185015	0.106819	-0.966501	TRUE	0.333599	TRUE	3	17	Amp		0.972814	N	90.5756	N		N	N		N		N
341	O5	FALSE	09_LX2-siA10-tgfb-3	PDGFB	UNKNOWN	SYBR	None				1.9541	1.59099	2.40007	23.3595	23.5306	0.170005		1.57311	0.185015	0.106819	-0.966501	TRUE	0.333599	TRUE	3	18	Amp		0.975234	N	90.6418	N		N	N		N		N
342	O6	FALSE	09_LX2-siA10-tgfb-3	PDGFB	UNKNOWN	SYBR	None				1.9541	1.59099	2.40007	23.533	23.5306	0.170005		1.57311	0.185015	0.106819	-0.966501	TRUE	0.333599	TRUE	3	17	Amp		0.966151	N	90.7549	N		N	N		N		N
364	P4	FALSE	10_H20	PDGFB	NTC	SYBR	None							Undetermined								TRUE	0.333599	TRUE	3	39	No Amp		0	N	60.3389	N		N	N		N		N
365	P5	FALSE	10_H20	PDGFB	NTC	SYBR	None							Undetermined								TRUE	0.333599	TRUE	3	24	No Amp		0	N	59.9999	N		N	N		N		N
366	P6	FALSE	10_H20	PDGFB	NTC	SYBR	None							Undetermined								TRUE	0.333599	TRUE	3	39	No Amp		0	N	84.8753	N		N	N		N		N
346	O10	FALSE	09_LX2-siA10-tgfb-3	PDGFRB	UNKNOWN	SYBR	None				0.303094	0.267014	0.34405	22.7748	22.7296	0.0876514		0.772125	0.11407	0.0658582	1.72216	TRUE	0.205365	TRUE	3	17	Amp		0.968925	N	80.3322	N		N	N		N		N
347	O11	FALSE	09_LX2-siA10-tgfb-3	PDGFRB	UNKNOWN	SYBR	None				0.303094	0.267014	0.34405	22.7855	22.7296	0.0876514		0.772125	0.11407	0.0658582	1.72216	TRUE	0.205365	TRUE	3	17	Amp		0.96404	N	80.3322	N		N	N		N		N
348	O12	FALSE	09_LX2-siA10-tgfb-3	PDGFRB	UNKNOWN	SYBR	None				0.303094	0.267014	0.34405	22.6286	22.7296	0.0876514		0.772125	0.11407	0.0658582	1.72216	TRUE	0.205365	TRUE	3	17	Amp		0.974062	N	80.3322	N		N	N		N		N
370	P10	FALSE	10_H20	PDGFRB	NTC	SYBR	None							Undetermined								TRUE	0.205365	TRUE	3	39	No Amp		0	N	85.4153	N		N	N		N		N
371	P11	FALSE	10_H20	PDGFRB	NTC	SYBR	None							Undetermined								TRUE	0.205365	TRUE	3	39	No Amp		0	N	59.9998	N		N	N		N		N
372	P12	FALSE	10_H20	PDGFRB	NTC	SYBR	None							Undetermined								TRUE	0.205365	TRUE	3	35	No Amp		0	N	62.5978	N		N	N		N		N
Analysis Type	Singleplex
Endogenous Control	ACTA2
RQ Min/Max Confidence Level	95.0
Reference Sample	01_LX2-sictrl-1

## Sheet: ACTA2
samples	Name	Cyclophilin A + TBP	stdev	ACTA2	stdev	∆Ct [Ct(F4/80) - Ct(GAPDH)]	stdev	∆∆Ct [Ct - Ct(ctrl)]	fold induction
1	01_LX2-sictrl-1	23.1954	0.167777	27.5351	0.345439	4.33975	0.384028	0	1
2	02_LX2-sictrl-tgfb-1	22.3021	0.253389	24.1237	0.190945	1.82166	0.31728	-2.5181	5.72826
3	03_LX2-siA10-tgfb-1	23.0518	0.333507	24.9224	0.0788211	1.87064	0.342695	-2.46912	5.53704
4	04_LX2-sictrl-2	21.8309	0.24302	25.6032	0.183675	3.77235	0.304623	0	1
5	05_LX2-sictrl-tgfb-2	22.4293	0.20151	23.6164	0.0562534	1.18712	0.209214	-2.58524	6.00114
6	06_LX2-siA10-tgfb-2	22.2017	0.102629	23.2636	0.0517012	1.06193	0.114916	-2.71043	6.54515
7	07_LX2-sictrl-3	21.4076	0.291583	23.8246	0.236093	2.41695	0.375181	0	1
8	08_LX2-sictrl-tgfb-3	21.5045	0.2347	22.0822	0.178756	0.577766	0.295022	-1.83918	3.57808
9	09_LX2-siA10-tgfb-3	21.3716	0.109042	21.9575	0.073001	0.585924	0.131222	-1.83103	3.5579

## Sheet: COL1A
samples	Name	Cyclophilin A + TBP	stdev	COL1A	stdev	∆Ct [Ct(F4/80) - Ct(GAPDH)]	stdev	∆∆Ct [Ct - Ct(ctrl)]	fold induction
1	01_LX2-sictrl-1	23.1954	0.167777	26.4845	0.244371	3.28912	0.296422	0	1
2	02_LX2-sictrl-tgfb-1	22.3021	0.253389	23.4931	0.196193	1.19104	0.320465	-2.09807	4.28138
3	03_LX2-siA10-tgfb-1	23.0518	0.333507	24.696	0.176849	1.64421	0.377495	-1.6449	3.12726
4	04_LX2-sictrl-2	21.8309	0.24302	23.9775	0.253037	2.14661	0.350836	0	1
5	05_LX2-sictrl-tgfb-2	22.4293	0.20151	22.4468	0.258725	0.0174599	0.32794	-2.12915	4.37459
6	06_LX2-siA10-tgfb-2	22.2017	0.102629	22.0264	0.130689	-0.175251	0.166169	-2.32186	4.99976
7	07_LX2-sictrl-3	21.4076	0.291583	23.0943	0.262635	1.68671	0.392426	0	1
8	08_LX2-sictrl-tgfb-3	21.5045	0.2347	20.5883	0.0598108	-0.916124	0.242202	-2.60283	6.07479
9	09_LX2-siA10-tgfb-3	21.3716	0.109042	20.6218	0.184045	-0.74979	0.213922	-2.4365	5.41327

## Sheet: COL3A 
samples	Name	Cyclophilin A + TBP	stdev	COL3A	stdev	∆Ct [Ct(F4/80) - Ct(GAPDH)]	stdev	∆∆Ct [Ct - Ct(ctrl)]	fold induction
1	01_LX2-sictrl-1	23.1954	0.167777	25.2603	0.322825	2.06488	0.36382	0	1
2	02_LX2-sictrl-tgfb-1	22.3021	0.253389	24.1235	0.130535	1.82138	0.285036	-0.243497	1.18386
3	03_LX2-siA10-tgfb-1	23.0518	0.333507	25.0251	0.111754	1.97336	0.351733	-0.0915184	1.06549
4	04_LX2-sictrl-2	21.8309	0.24302	22.9868	0.0750502	1.15594	0.254345	0	1
5	05_LX2-sictrl-tgfb-2	22.4293	0.20151	23.2132	0.270879	0.783842	0.337612	-0.372103	1.29424
6	06_LX2-siA10-tgfb-2	22.2017	0.102629	22.7314	0.383456	0.529737	0.396953	-0.626207	1.5435
7	07_LX2-sictrl-3	21.4076	0.291583	21.9826	0.265431	0.575009	0.394302	0	1
8	08_LX2-sictrl-tgfb-3	21.5045	0.2347	21.9598	0.0250472	0.455292	0.236033	-0.119718	1.08652
9	09_LX2-siA10-tgfb-3	21.3716	0.109042	21.8197	0.0102683	0.448055	0.109524	-0.126954	1.09199

## Sheet: VIM
samples	Name	Cyclophilin A + TBP	stdev	VIM	stdev	∆Ct [Ct(F4/80) - Ct(GAPDH)]	stdev	∆∆Ct [Ct - Ct(ctrl)]	fold induction
1	01_LX2-sictrl-1	23.1954	0.167777	31.8615	0.521994	8.66612	0.548294	0	1
2	02_LX2-sictrl-tgfb-1	22.3021	0.253389	31.785	0.1641	9.48296	0.301886	0.816836	0.567685
3	03_LX2-siA10-tgfb-1	23.0518	0.333507	31.0747	0.338522	8.02295	0.47521	-0.643177	1.56176
4	04_LX2-sictrl-2	21.8309	0.24302	31.4188	0.211405	9.58791	0.322104	0	1
5	05_LX2-sictrl-tgfb-2	22.4293	0.20151	31.7019	0.158791	9.27261	0.256556	-0.315294	1.24427
6	06_LX2-siA10-tgfb-2	22.2017	0.102629	30.7677	0.14775	8.56603	0.179897	-1.02188	2.03056
7	07_LX2-sictrl-3	21.4076	0.291583	31.1055	0.0772829	9.69786	0.301651	0	1
8	08_LX2-sictrl-tgfb-3	21.5045	0.2347	30.9162	0.18737	9.41172	0.30032	-0.286138	1.21937
9	09_LX2-siA10-tgfb-3	21.3716	0.109042	30.3999	0.302444	9.02826	0.3215	-0.669595	1.59063

## Sheet: TIMP1
samples	Name	Cyclophilin A + TBP	stdev	TIMP1	stdev	∆Ct [Ct(F4/80) - Ct(GAPDH)]	stdev	∆∆Ct [Ct - Ct(ctrl)]	fold induction
1	01_LX2-sictrl-1	23.1954	0.167777	30.7307	0.807082	7.53531	0.824337	0	1
2	02_LX2-sictrl-tgfb-1	22.3021	0.253389	29.1477	0.183729	6.84567	0.31299	-0.689638	1.61288
3	03_LX2-siA10-tgfb-1	23.0518	0.333507	29.6091	0.0174926	6.5573	0.333966	-0.978007	1.96974
4	04_LX2-sictrl-2	21.8309	0.24302	28.3576	0.349815	6.52669	0.425945	0	1
5	05_LX2-sictrl-tgfb-2	22.4293	0.20151	28.6696	0.315281	6.24026	0.374177	-0.286427	1.21962
6	06_LX2-siA10-tgfb-2	22.2017	0.102629	27.8556	0.00697186	5.65394	0.102866	-0.872749	1.83115
7	07_LX2-sictrl-3	21.4076	0.291583	27.5127	0.205296	6.10508	0.356605	0	1
8	08_LX2-sictrl-tgfb-3	21.5045	0.2347	26.8968	0.358142	5.39231	0.428193	-0.712775	1.63895
9	09_LX2-siA10-tgfb-3	21.3716	0.109042	26.2431	0.401763	4.87151	0.416298	-1.23358	2.35149

## Sheet: MMP2
samples	Name	Cyclophilin A + TBP	stdev	MMP2	stdev	∆Ct [Ct(F4/80) - Ct(GAPDH)]	stdev	∆∆Ct [Ct - Ct(ctrl)]	fold induction
1	01_LX2-sictrl-1	23.1954	0.167777	27.2725	0.337469	4.07712	0.376875	0	1
2	02_LX2-sictrl-tgfb-1	22.3021	0.253389	25.878	0.168175	3.57594	0.30412	-0.501182	1.41537
3	03_LX2-siA10-tgfb-1	23.0518	0.333507	26.9919	0.062764	3.94007	0.339362	-0.137053	1.09966
4	04_LX2-sictrl-2	21.8309	0.24302	25.0538	0.170902	3.22291	0.297096	0	1
5	05_LX2-sictrl-tgfb-2	22.4293	0.20151	24.6591	0.168607	2.22979	0.262744	-0.993116	1.99048
6	06_LX2-siA10-tgfb-2	22.2017	0.102629	25.2114	0.0541635	3.00965	0.116045	-0.213257	1.1593
7	07_LX2-sictrl-3	21.4076	0.291583	24.0245	0.10064	2.61685	0.308463	0	1
8	08_LX2-sictrl-tgfb-3	21.5045	0.2347	23.3972	0.0447901	1.89271	0.238936	-0.724133	1.65191
9	09_LX2-siA10-tgfb-3	21.3716	0.109042	24.0287	0.0788226	2.65711	0.134548	0.0402613	0.972479
