# Supplementary material for: S100A10-ANXA2 tetramer inhibition hampers hepatic stellate cell activation in human MASLD organoids
Source: EMBO Mol Med. 2026 Jun 10;18(7):2920–45. doi: 10.1038/s44321-026-00464-y (PMC13365249; doi:10.1038/s44321-026-00464-y)
Supplement: Supplementary file 4 — Source data Fig. 2 [file 44321_2026_464_MOESM4_ESM.zip]

Archive with 10 entries (6 files):
- Figure 2/
- Figure 2/Figure 2C/
- Figure 2/Figure 2C/Figure_2C_Image_Merged.tif
- Figure 2/Figure 2C/Thumbs.db
- Figure 2/Figure 2F/
- Figure 2/Figure 2F/Figure_2F_MT_Picture_HLOs.png
- Figure 2/Figure 2F/Figure_2F_MT_Picture_Liver.png
- Figure 2/Figure 2F/Thumbs.db
- Figure 2/Figure 2G/
- Figure 2/Figure 2G/Figure_2G_Analysis_MT.xlsx
