# Supplementary material for: S100A10-ANXA2 tetramer inhibition hampers hepatic stellate cell activation in human MASLD organoids
Source: EMBO Mol Med. 2026 Jun 10;18(7):2920–45. doi: 10.1038/s44321-026-00464-y (PMC13365249; doi:10.1038/s44321-026-00464-y)
Supplement: Supplementary file 4 — Source data Fig. 2 [file 44321_2026_464_MOESM4_ESM.zip › Figure 2/Figure 2G/Figure_2G_Analysis_MT.xlsx]

## Sheet: Calculations-50 min OD 520
		The assay has been performed in duplicate
		OD	OD	Average OD	Urea mg/dl	Dilution Factor	Total volume (dl)	Total protein mg	Normalized to volume	Normalized to proteins.	Total day of culture	Normalized to days
Collected from	Blank phenol	0.618	0.635	0.6265
	Standart phenol	0.801	0.807	0.804
	Huh-7-P27	0.67	0.656	0.663	0.205634	1.02817	0.02	0.355103	0.0205634	0.0579081	3	0.0193027
	Huh-7-P29	0.63	0.636	0.633	0.0366197	0.183099	0.02	0.230354	0.00366197	0.0158972	3	0.00529906
	Huh-7-P30	0.675	0.676	0.6755	0.276056	1.38028	0.02	0.402468	0.0276056	0.0685908	3	0.0228636
	Ins	0.537	0.539	0.538	-0.498592	-2.49296	0.02
	Blank	0.182	0.18	0.181
	Standart	0.401	0.409	0.405
From 2 wells	Diff 70-D21	0.269	0.271	0.27	0.397321	1.98661	0.01	0.168712	0.0198661	0.117751	4	0.0294378
From 2 wells	Diff 71-D21	0.284	0.282	0.283	0.455357	2.27679	0.01	0.187725	0.0227679	0.121283	4	0.0303207
From 1well	Diff 74-D21	0.282	0.281	0.2815	0.448661	2.2433	0.005	0.251601	0.0112165	0.0445806	4	0.0111451
From 1well	Diff 75-D21	0.305	0.313	0.309	0.571429	2.85714	0.005	0.0562	0.0142857	0.254194	4	0.0635486
From 1well	Diff 77-D21	0.274	0.271	0.2725	0.408482	2.04241	0.005	0.057	0.0102121	0.179159	4	0.0447897
From 1well	Diff 78-D21	0.26	0.261	0.2605	0.354911	1.77455	0.005	0.0818	0.00887277	0.108469	4	0.0271173
From 1well	Diff 80-D21	0.317	0.314	0.3155	0.600446	3.00223	0.005	0.1916	0.0150112	0.0783464	4	0.0195866
From 1well	Diff 81-D21	0.324	0.317	0.3205	0.622768	3.11384	0.005	0.174	0.0155692	0.0894781	4	0.0223695
From 1well	Diff 82-D21	0.261	0.262	0.2615	0.359375	1.79688	0.005	0.0768	0.00898438	0.116984	4	0.029246
	D21 = Day21 of differenciation corresponding to mature HLOs
