# Supplementary material for: S100A10-ANXA2 tetramer inhibition hampers hepatic stellate cell activation in human MASLD organoids
Source: EMBO Mol Med. 2026 Jun 10;18(7):2920–45. doi: 10.1038/s44321-026-00464-y (PMC13365249; doi:10.1038/s44321-026-00464-y)
Supplement: Supplementary file 5 — Source data Fig. 3 [file 44321_2026_464_MOESM5_ESM.zip]

Archive with 53 entries (43 files):
- Figure 3/
- Figure 3/Figure 3B/
- Figure 3/Figure 3B/Figure_3B_Picture_MT_OAPA400.png
- Figure 3/Figure 3B/Figure_3B_Picture_MT_OAPA600.png
- Figure 3/Figure 3B/Figure_3B_Picture_MT_Vehicle.png
- Figure 3/Figure 3B/Thumbs.db
- Figure 3/Figure 3C_3D/
- Figure 3/Figure 3C_3D/Figure_3C_MT_Analysis_1.xlsx
- Figure 3/Figure 3C_3D/Figure_3C_MT_Analysis_2.xlsx
- Figure 3/Figure 3C_3D/Figure_3C_MT_Analysis_3.xlsx
- Figure 3/Figure 3C_3D/Figure_3C_MT_RAW1.xlsx
- Figure 3/Figure 3C_3D/Figure_3C_MT_RAW2.xlsx
- Figure 3/Figure 3C_3D/Figure_3C_MT_RAW3.xlsx
- Figure 3/Figure 3E/
- Figure 3/Figure 3E/Figure_3E_Triglycerides_Analysis_MT.xlsx
- Figure 3/Figure 3F/
- Figure 3/Figure 3F/Figure_3F_MT_Quantification_WB.xlsx
- Figure 3/Figure 3F/Replicate 1 - ADRP.jpg
- Figure 3/Figure 3F/Replicate 2 - ADRP.jpg
- Figure 3/Figure 3F/Replicate 3 - ADRP.jpg
- Figure 3/Figure 3F/Replicate 4 - ADRP.jpg
- Figure 3/Figure 3F/Replicate 5 - ADRP.jpg
- Figure 3/Figure 3H/
- Figure 3/Figure 3H/Figure_3H_MT_aSMA_Staining_HLOs_OAPA_TGFb1.png
- Figure 3/Figure 3H/Figure_3H_MT_aSMA_Staining_HLOs_TGFb1.png
- Figure 3/Figure 3H/Figure_3H_MT_aSMA_Staining_HLOs_VEH.png
- Figure 3/Figure 3H/Figure_3H_MT_Masson_HLOs_OAPA_TGFb1.png
- Figure 3/Figure 3H/Figure_3H_MT_Masson_HLOs_TGFb1.png
- Figure 3/Figure 3H/Figure_3H_MT_Masson_HLOs_VEH.png
- Figure 3/Figure 3H/Thumbs.db
- Figure 3/Figure 3I/
- Figure 3/Figure 3I/Figure_3I_MT_WB_quantification.pptx.xlsx
- Figure 3/Figure 3I/Replicate 1 - aSMA.jpg
- Figure 3/Figure 3I/Replicate 2 - aSMA.jpg
- Figure 3/Figure 3I/Replicate 3 - aSMA.jpg
- Figure 3/Figure 3I/Replicate 4+5 - aSMA.jpg
- Figure 3/Figure 3J/
- Figure 3/Figure 3J/Figure_3J_Raw_Analysis_Plate1_MT.xlsx
- Figure 3/Figure 3J/Figure_3J_Raw_Analysis_Plate2_MT.xlsx
- Figure 3/Figure 3J/Figure_3J_Raw_Analysis_Plate3_4_5_MT.xlsx
- Figure 3/Figure 3J/Figure_3J_Raw_Analysis_Plate6_MT.xlsx
- Figure 3/Figure 3K/
- Figure 3/Figure 3K/Figure_3K_Analysis_MT.xlsx
- Figure 3/Figure 3K/Figure_3K_Raw_Data_MT.xlsx
- Figure 3/Figure 3L/
- Figure 3/Figure 3L/Figure_3L_Quantification_MT.xlsx
- Figure 3/Figure 3L/Replicate 1.jpg
- Figure 3/Figure 3L/Replicate 2.jpg
- Figure 3/Figure 3L/Replicate 3.jpg
- Figure 3/Figure 3L/Replicate 4.jpg
- Figure 3/Figure 3L/Replicate 5.jpg
- Figure 3/Figure 3L/Replicate 6.jpg
- Figure 3/Figure 3L/Replicate 7.jpg
