# Supplementary material for: S100A10-ANXA2 tetramer inhibition hampers hepatic stellate cell activation in human MASLD organoids
Source: EMBO Mol Med. 2026 Jun 10;18(7):2920–45. doi: 10.1038/s44321-026-00464-y (PMC13365249; doi:10.1038/s44321-026-00464-y)
Supplement: Supplementary file 5 — Source data Fig. 3 [file 44321_2026_464_MOESM5_ESM.zip › Figure 3/Figure 3C_3D/Figure_3C_MT_Analysis_1.xlsx]

## Sheet: Biological replicate 1
Ld number and total LD volume id from section Lipid droplets, and HNF4+ nucleus number is from Nuclei subfolder
Condition		LD number	Total LD volume	HNF4+	Total LD volume / HNF4+	#LD/#HNF4+ nuclei	average Total LD volume / HNF4+	average #LD/#HNF4+ nuclei
OAPA/400200	cd1155	343	15085	51	295.784	6.72549	234.333	7.49966
OAPA/400200	cd1156	628	23122	118	195.949	5.32203
OAPA/400200	cd1157	979	33727	164	205.652	5.96951
OAPA/400200	cd1158	1608	46600	184	253.261	8.73913
OAPA/400200	cd1159	683	27666	132	209.591	5.17424
OAPA/400200	cd1160	689	18969	61	310.967	11.2951
OAPA/400200	cd1161	614	18416	80	230.2	7.675
OAPA/400200	cd1162	715	19448	140	138.914	5.10714
OAPA/400200	cd1163	592	15556	74	210.216	8
OAPA/400200	cd1164	581	15888	62	256.258	9.37097
OAPA/400200	cd1165	1240	36839	136	270.875	9.11765
BSA600	cd1166	673	18030	124	145.403	5.42742	86.7658	2.97412
BSA600	cd1167	210	5622	142	39.5915	1.47887
BSA600	cd1168	106	2379	111	21.4324	0.954955
BSA600	cd1169	649	18046	410	44.0146	1.58293
BSA600	cd1171	276	7898	97	81.4227	2.84536
BSA600	cd1172	417	12603	77	163.675	5.41558
BSA600	cd1173	450	14460	171	84.5614	2.63158
BSA600	cd1174	795	24640	230	107.13	3.45652
BSA600	cd1175	910	28660	306	93.6601	2.97386
	cd1170
OAPA/266133	cd1176	521	17631	85	207.424	6.12941	235.517	7.09432
OAPA/266133	cd1177	715	18566	92	201.804	7.77174
OAPA/266133	cd1179	1063	29336	139	211.05	7.64748
OAPA/266133	cd1180	963	26854	134	200.403	7.18657
OAOA/266133	cd1181	496	24557	90	272.856	5.51111
OAPA/266133	cd1182	420	13769	97	141.948	4.3299
OAPA/266133	cd1183	458	10996	55	199.927	8.32727
OAPA/266133	cd1184	463	21090	47	448.723	9.85106
	cd1188
	cd1178
	cd1185
BSA400	cd1186	1099	25104	287	87.4704	3.82927	75.3043	2.8729
BSA400	cd1187	231	7273	184	39.5272	1.25543
BSA400	cd1189	376	9158	140	65.4143	2.68571
BSA400	cd1190	689	20384	197	103.472	3.49746
BSA400	cd1191	589	13399	205	65.361	2.87317
BSA400	cd1192	671	18220	153	119.085	4.38562
BSA400	cd1193	165	5274	164	32.1585	1.0061
BSA400	cd1194	383	9984	111	89.9459	3.45045
	removed due to the problems of HNF4 detection or staining
