# Supplementary material for: S100A10-ANXA2 tetramer inhibition hampers hepatic stellate cell activation in human MASLD organoids
Source: EMBO Mol Med. 2026 Jun 10;18(7):2920–45. doi: 10.1038/s44321-026-00464-y (PMC13365249; doi:10.1038/s44321-026-00464-y)
Supplement: Supplementary file 5 — Source data Fig. 3 [file 44321_2026_464_MOESM5_ESM.zip › Figure 3/Figure 3C_3D/Figure_3C_MT_Analysis_2.xlsx]

## Sheet: Diff 74- OAPA400 group
Ld number and total LD volume id from section Lipid droplets, and HNF4+ nucleus number is from Nuclei subfolder
Condition		LD number	Total LD volume	HNF4+	Total LD volume / HNF4+	#LD/#HNF4+ nuclei	average Total LD volume / HNF4+	average #LD/#HNF4+ nuclei
BSA400	cd1231	494	14519	191	76.0157	2.58639	115.287	4.06012
BSA400	cd1232	1449	31962	269	118.818	5.38662
BSA400	cd1233	1018	36867	286	128.906	3.55944
BSA400	cd1234	707	17900	231	77.4892	3.06061
BSA400	cd1235	1164	29003	161	180.143	7.22981
BSA400	cd1236	2044	57382	419	136.95	4.87828
BSA400	cd1237	883	27804	243	114.42	3.63374
BSA400	cd1238	1149	36506	367	99.4714	3.13079
BSA400	cd1239	554	16005	288	55.5729	1.92361
BSA400	cd1240	831	23407	138	169.616	6.02174
BSA400	cd1241	999	26139	191	136.853	5.23037
BSA400	cd1242	1062	32792	419	78.2625	2.53461
BSA400	cd1243	649	22719	180	126.217	3.60556
OAPA/266133	cd1222	1637	51779	304	170.326	5.38487	189.027	6.31553
OAPA/266133	cd1223	750	21564	101	213.505	7.42574
OAPA/266133	cd1224	1076	30418	166	183.241	6.48193
OAPA/266133	cd1225	1427	40770	198	205.909	7.20707
OAOA/266133	cd1226	1139	34499	150	229.993	7.59333
OAPA/266133	cd1227	860	23302	120	194.183	7.16667
OAPA/266133	cd1228	1207	34309	221	155.244	5.46154
OAPA/266133	cd1229	1259	43853	257	170.634	4.89883
OAPA/266133	cd1230	966	25762	110	234.2	8.78182
OAPA/266133	cd1244	1492	46575	556	83.768	2.68345
OAPA/266133	cd1245	1060	39556	166	238.289	6.38554

## Sheet: Diff 74- OAPA600 group 
Ld number and total LD volume id from section Lipid droplets, and HNF4+ nucleus number is from Nuclei subfolder
Condition		LD number	Total LD volume	HNF4+	Total LD volume / HNF4+	#LD/#HNF4+ nuclei	average Total LD volume / HNF4+	average #LD/#HNF4+ nuclei
BSA 600	cd1208	534	15061	88	171.148	6.06818	117.687	4.55604
BSA 600	cd1209	605	14501	132	109.856	4.58333
BSA 600	cd1210	515	15240	101	150.891	5.09901
BSA 600	cd1211	1053	22434	200	112.17	5.265
BSA 600	cd1212	1397	36268	360	100.744	3.88056
BSA 600	cd1213	1981	39683	332	119.527	5.96687
BSA 600	cd1214	1868	65435	708	92.4223	2.63842
BSA 600	cd1215	968	30170	190	158.789	5.09474
BSA 600	cd1216	723	18560	218	85.1376	3.31651
BSA 600	cd1217	1083	24709	314	78.6911	3.44904
BSA 600	cd1218	1978	47917	416	115.185	4.75481
OAPA/400/200	cd1195	756	18384	100	183.84	7.56	236.438	8.21708
OAPA/400/200	cd1196	749	19569	61	320.803	12.2787
OAPA/400/200	cd1197	773	24285	91	266.868	8.49451
OAPA/400/200	cd1198	1288	37687	181	208.215	7.11602
OAPA/400/200	cd1199	886	21827	108	202.102	8.2037
OAPA/400/200	cd1200	628	18110	54	335.37	11.6296
OAPA/400/200	cd1201	766	22575	99	228.03	7.73737
OAPA/400/200	cd1202	1334	36875	200	184.375	6.67
OAPA/400/200	cd1203	573	18192	56	324.857	10.2321
OAPA/400/200	cd1205	1406	51675	273	189.286	5.15018
OAPA/400/200	cd1206	1330	37370	166	225.12	8.01205
OAPA/400/200	cd1207	939	29735	141	210.887	6.65957
OAPA/400/200	cd1219	1235	37774	182	207.549	6.78571
OAPA/400/200	cd1220	1336	34985	157	222.834	8.50955
