# Supplementary material for: S100A10-ANXA2 tetramer inhibition hampers hepatic stellate cell activation in human MASLD organoids
Source: EMBO Mol Med. 2026 Jun 10;18(7):2920–45. doi: 10.1038/s44321-026-00464-y (PMC13365249; doi:10.1038/s44321-026-00464-y)
Supplement: Supplementary file 5 — Source data Fig. 3 [file 44321_2026_464_MOESM5_ESM.zip › Figure 3/Figure 3C_3D/Figure_3C_MT_Analysis_3.xlsx]

## Sheet: Diff 80- OAPA400 group
Ld number and total LD volume id from section Lipid droplets, and HNF4+ nucleus number is from Nuclei subfolder
Condition		LD number	Total LD volume	HNF4+	Total LD volume / HNF4+	#LD/#HNF4+ nuclei	average Total LD volume / HNF4+	average #LD/#HNF4+ nuclei
BSA400	cd1363	915	21866	183	119.486	5	88.0248	3.49673
BSA400	cd1364	763	17355	189	91.8254	4.03704
BSA400	cd1365	916	20117	244	82.4467	3.7541
BSA400	cd1366	723	18586	235	79.0894	3.0766
BSA400	cd1367	1168	29275	232	126.185	5.03448
BSA400	cd1368	1362	37733	331	113.997	4.1148
BSA400	cd1369	881	22342	304	73.4934	2.89803
BSA400	cd1370	670	19804	230	86.1043	2.91304
BSA400	cd1371	362	10199	164	62.189	2.20732
BSA400	cd1372	886	26781	312	85.8365	2.83974
BSA400	cd1373	771	16921	246	68.7846	3.13415
BSA400	cd1374	608	13773	206	66.8592	2.95146
OAPA/266133	cd1352	943	29435	132	222.992	7.14394	194.571	6.3564
OAPA/266133	cd1353	813	24857	122	203.746	6.66393
OAPA/266133	cd1354	465	13600	89	152.809	5.22472
OAPA/266133	cd1355	593	18551	108	171.769	5.49074
OAOA/266133	cd1356	1147	33779	142	237.88	8.07746
OAPA/266133	cd1357	647	28779	138	208.543	4.68841
OAPA/266133	cd1358	496	15096	45	335.467	11.0222
OAPA/266133	cd1359	1039	31218	154	202.714	6.74675
OAPA/266133	cd1360	1125	34635	266	130.207	4.22932
OAPA/266133	cd1361	1125	34112	126	270.73	8.92857
OAPA/266133	cd1362	1385	52037	345	150.832	4.01449
OAPA/266133	cd1375	869	28299	206	106.146	4.44175
OAPA/266133	cd1376	783	26227	128	135.586	5.96094

## Sheet: Diff 80- OAPA600 group
Ld number and total LD volume id from section Lipid droplets, and HNF4+ nucleus number is from Nuclei subfolder
Condition		LD number	Total LD volume	HNF4+	Total LD volume / HNF4+	#LD/#HNF4+ nuclei	LD volume / HNF4+	average #LD/#HNF4+ nuclei
BSA600	cd1419	104	2589	37	69.973	2.81081	114.392	4.95499
BSA600	cd1420	314	8324	186	44.7527	1.68817
BSA600	cd1421	1136	23036	154	149.584	7.37662
BSA600	cd1422	799	16046	141	113.801	5.66667
BSA600	cd1423	1276	27303	215	126.991	5.93488
BSA600	cd1424	660	17151	138	124.283	4.78261
BSA600	cd1425	1139	24003	163	147.258	6.98773
BSA600	cd1426	642	12294	154	79.8312	4.16883
BSA600	cd1427	580	19382	112	173.054	5.17857
OAPA/600	cd1406	568	18119	74	244.851	7.67568	201.728	6.32637
OAPA/600	cd1407	706	19620	87	225.517	8.11494
OAPA/600	cd1408	215	5985	32	187.031	6.71875
OAPA/600	cd1409	341	9588	70	136.971	4.87143
OAPA/600	cd1410	356	12649	88	143.739	4.04545
OAPA/600	cd1411	311	10630	55	193.273	5.65455
OAPA/600	cd1412	286	9142	38	240.579	7.52632
OAPA/600	cd1413	923	30246	165	183.309	5.59394
OAPA/600	cd1414	1041	32320	139	232.518	7.48921
OAPA/600	cd1415	408	16038	60	267.3	6.8
OAPA/600	cd1416	1335	49441	226	218.765	5.90708
OAPA/600	cd1429	727	23287	93	250.398	7.8172
OAPA/600	cd1430	116	3338	23	145.13	5.04348
OAPA/600	cd1431	478	13933	90	154.811	5.31111
OAPA/600	cd1417	88	3058	20	152.9	4.4
OAPA/600	cd1418	454	17966	60	299.433	7.56667
OAPA/600	cd1428	95	57286	240	238.692	0.395833
