# Supplementary material for: S100A10-ANXA2 tetramer inhibition hampers hepatic stellate cell activation in human MASLD organoids
Source: EMBO Mol Med. 2026 Jun 10;18(7):2920–45. doi: 10.1038/s44321-026-00464-y (PMC13365249; doi:10.1038/s44321-026-00464-y)
Supplement: Supplementary file 5 — Source data Fig. 3 [file 44321_2026_464_MOESM5_ESM.zip › Figure 3/Figure 3C_3D/Figure_3C_MT_RAW1.xlsx]

## Sheet: Lipid droplets
File name	Lipid droplet ID	Lipid droplet volume (μm³)	Closest nucleus (μm)	Closest nucleus ID	Nucleus volume (μm³)	Mean HNF4 Intensity	HNF4 cell	Organoid ID	Organoid volume (μm³)
S:\GFoti\GFoti\Miranda\Organoids\Diff\IF-Confocal-Histo-TEM\Nile RED\Diff 71\all the samples\070121cd1155.nd2	1	19.0542	7.09035	1	576.998	84.0896	FALSE	6	21563.2
S:\GFoti\GFoti\Miranda\Organoids\Diff\IF-Confocal-Histo-TEM\Nile RED\Diff 71\all the samples\070121cd1155.nd2	2	16.9258	7.0726	1	576.998	84.0896	FALSE	6	21563.2
S:\GFoti\GFoti\Miranda\Organoids\Diff\IF-Confocal-Histo-TEM\Nile RED\Diff 71\all the samples\070121cd1155.nd2	3	35.2705	7.4598	2	964.568	137.166	FALSE	6	21563.2
S:\GFoti\GFoti\Miranda\Organoids\Diff\IF-Confocal-Histo-TEM\Nile RED\Diff 71\all the samples\070121cd1155.nd2	4	48.0409	8.41377	2	964.568	137.166	FALSE	6	21563.2
S:\GFoti\GFoti\Miranda\Organoids\Diff\IF-Confocal-Histo-TEM\Nile RED\Diff 71\all the samples\070121cd1155.nd2	5	11.5541	6.29529	3	618.653	272.471	FALSE	6	21563.2
S:\GFoti\GFoti\Miranda\Organoids\Diff\IF-Confocal-Histo-TEM\Nile RED\Diff 71\all the samples\070121cd1155.nd2	6	19.6623	4.53696	6	746.154	219.12	FALSE	6	21563.2
S:\GFoti\GFoti\Miranda\Organoids\Diff\IF-Confocal-Histo-TEM\Nile RED\Diff 71\all the samples\070121cd1155.nd2	7	14.0879	7.44311	6	746.154	219.12	FALSE	6	21563.2
S:\GFoti\GFoti\Miranda\Organoids\Diff\IF-Confocal-Histo-TEM\Nile RED\Diff 71\all the samples\070121cd1155.nd2	8	17.2299	7.15976	8	777.979	225.65	FALSE	6	21563.2
S:\GFoti\GFoti\Miranda\Organoids\Diff\IF-Confocal-Histo-TEM\Nile RED\Diff 71\all the samples\070121cd1155.nd2	9	49.2571	6.47495	8	777.979	225.65	FALSE	6	21563.2
S:\GFoti\GFoti\Miranda\Organoids\Diff\IF-Confocal-Histo-TEM\Nile RED\Diff 71\all the samples\070121cd1155.nd2	10	13.2771	9.48979	8	777.979	225.65	FALSE	6	21563.2
S:\GFoti\GFoti\Miranda\Organoids\Diff\IF-Confocal-Histo-TEM\Nile RED\Diff 71\all the samples\070121cd1155.nd2	11	11.7568	7.98411	8	777.979	225.65	FALSE	6	21563.2
S:\GFoti\GFoti\Miranda\Organoids\Diff\IF-Confocal-Histo-TEM\Nile RED\Diff 71\all the samples\070121cd1155.nd2	12	10.7433	6.38729	8	777.979	225.65	FALSE	6	21563.2
S:\GFoti\GFoti\Miranda\Organoids\Diff\IF-Confocal-Histo-TEM\Nile RED\Diff 71\all the samples\070121cd1155.nd2	13	28.8854	6.63454	8	777.979	225.65	FALSE	6	21563.2
S:\GFoti\GFoti\Miranda\Organoids\Diff\IF-Confocal-Histo-TEM\Nile RED\Diff 71\all the samples\070121cd1155.nd2	14	39.8314	6.43587	9	176.859	157.107	FALSE	4	9522.34
S:\GFoti\GFoti\Miranda\Organoids\Diff\IF-Confocal-Histo-TEM\Nile RED\Diff 71\all the samples\070121cd1155.nd2	15	9.42575	8.34206	11	367.604	174.534	FALSE	4	9522.34
S:\GFoti\GFoti\Miranda\Organoids\Diff\IF-Confocal-Histo-TEM\Nile RED\Diff 71\all the samples\070121cd1155.nd2	16	2.63516	2.44281	15	162.467	211.496	FALSE	4	9522.34
S:\GFoti\GFoti\Miranda\Organoids\Diff\IF-Confocal-Histo-TEM\Nile RED\Diff 71\all the samples\070121cd1155.nd2	17	57.4667	12.2135	20	1096.12	1011.93	TRUE	7	222498
S:\GFoti\GFoti\Miranda\Organoids\Diff\IF-Confocal-Histo-TEM\Nile RED\Diff 71\all the samples\070121cd1155.nd2	18	77.3317	12.8591	85	1170.82	447.653	FALSE	7	222498
S:\GFoti\GFoti\Miranda\Organoids\Diff\IF-Confocal-Histo-TEM\Nile RED\Diff 71\all the samples\070121cd1155.nd2	19	118.278	12.8113	25	870.412	1036.88	TRUE	7	222498
S:\GFoti\GFoti\Miranda\Organoids\Diff\IF-Confocal-Histo-TEM\Nile RED\Diff 71\all the samples\070121cd1155.nd2	20	10.946	9.43296	24	287.739	784.535	TRUE	7	222498
S:\GFoti\GFoti\Miranda\Organoids\Diff\IF-Confocal-Histo-TEM\Nile RED\Diff 71\all the samples\070121cd1155.nd2	21	124.663	10.4705	25	870.412	1036.88	TRUE	7	222498
S:\GFoti\GFoti\Miranda\Organoids\Diff\IF-Confocal-Histo-TEM\Nile RED\Diff 71\all the samples\070121cd1155.nd2	22	91.4196	12.3473	26	1505.28	433.955	FALSE	7	222498
S:\GFoti\GFoti\Miranda\Organoids\Diff\IF-Confocal-Histo-TEM\Nile RED\Diff 71\all the samples\070121cd1155.nd2	23	13.6825	4.51122	22	315.205	607.479	TRUE	7	222498
S:\GFoti\GFoti\Miranda\Organoids\Diff\IF-Confocal-Histo-TEM\Nile RED\Diff 71\all the samples\070121cd1155.nd2	24	7.70276	10.2875	26	1505.28	433.955	FALSE	7	222498
S:\GFoti\GFoti\Miranda\Organoids\Diff\IF-Confocal-Histo-TEM\Nile RED\Diff 71\all the samples\070121cd1155.nd2	25	315.611	7.17643	27	1188.96	608.488	TRUE	7	222498
S:\GFoti\GFoti\Miranda\Organoids\Diff\IF-Confocal-Histo-TEM\Nile RED\Diff 71\all the samples\070121cd1155.nd2	26	8.71628	9.08102	25	870.412	1036.88	TRUE	7	222498
S:\GFoti\GFoti\Miranda\Organoids\Diff\IF-Confocal-Histo-TEM\Nile RED\Diff 71\all the samples\070121cd1155.nd2	27	73.1762	8.07164	26	1505.28	433.955	FALSE	7	222498
S:\GFoti\GFoti\Miranda\Organoids\Diff\IF-Confocal-Histo-TEM\Nile RED\Diff 71\all the samples\070121cd1155.nd2	28	72.1627	11.1905	25	870.412	1036.88	TRUE	7	222498
S:\GFoti\GFoti\Miranda\Organoids\Diff\IF-Confocal-Histo-TEM\Nile RED\Diff 71\all the samples\070121cd1155.nd2	29	4.56085	5.89199	25	870.412	1036.88	TRUE	7	222498
S:\GFoti\GFoti\Miranda\Organoids\Diff\IF-Confocal-Histo-TEM\Nile RED\Diff 71\all the samples\070121cd1155.nd2	30	581.457	2.51654	26	1505.28	433.955	FALSE	7	222498
S:\GFoti\GFoti\Miranda\Organoids\Diff\IF-Confocal-Histo-TEM\Nile RED\Diff 71\all the samples\070121cd1155.nd2	31	5.16896	2.38704	28	266.556	716.5	TRUE	7	222498
S:\GFoti\GFoti\Miranda\Organoids\Diff\IF-Confocal-Histo-TEM\Nile RED\Diff 71\all the samples\070121cd1155.nd2	32	56.3518	8.50299	26	1505.28	433.955	FALSE	7	222498
S:\GFoti\GFoti\Miranda\Organoids\Diff\IF-Confocal-Histo-TEM\Nile RED\Diff 71\all the samples\070121cd1155.nd2	33	42.1625	6.17453	30	1193.52	802.183	TRUE	7	222498
S:\GFoti\GFoti\Miranda\Organoids\Diff\IF-Confocal-Histo-TEM\Nile RED\Diff 71\all the samples\070121cd1155.nd2	34	4.15544	7.8292	25	870.412	1036.88	TRUE	7	222498
S:\GFoti\GFoti\Miranda\Organoids\Diff\IF-Confocal-Histo-TEM\Nile RED\Diff 71\all the samples\070121cd1155.nd2	35	5.67572	9.8227	26	1505.28	433.955	FALSE	7	222498
S:\GFoti\GFoti\Miranda\Organoids\Diff\IF-Confocal-Histo-TEM\Nile RED\Diff 71\all the samples\070121cd1155.nd2	36	12.5677	5.38877	28	266.556	716.5	TRUE	7	222498
S:\GFoti\GFoti\Miranda\Organoids\Diff\IF-Confocal-Histo-TEM\Nile RED\Diff 71\all the samples\070121cd1155.nd2	37	22.8042	7.74168	25	870.412	1036.88	TRUE	7	222498
S:\GFoti\GFoti\Miranda\Organoids\Diff\IF-Confocal-Histo-TEM\Nile RED\Diff 71\all the samples\070121cd1155.nd2	38	20.1691	9.29657	27	1188.96	608.488	TRUE	7	222498
S:\GFoti\GFoti\Miranda\Organoids\Diff\IF-Confocal-Histo-TEM\Nile RED\Diff 71\all the samples\070121cd1155.nd2	39	17.838	3.87169	28	266.556	716.5	TRUE	7	222498
S:\GFoti\GFoti\Miranda\Organoids\Diff\IF-Confocal-Histo-TEM\Nile RED\Diff 71\all the samples\070121cd1155.nd2	40	11.6555	7.43846	28	266.556	716.5	TRUE	7	222498
S:\GFoti\GFoti\Miranda\Organoids\Diff\IF-Confocal-Histo-TEM\Nile RED\Diff 71\all the samples\070121cd1155.nd2	41	10.946	12.6657	25	870.412	1036.88	TRUE	7	222498
S:\GFoti\GFoti\Miranda\Organoids\Diff\IF-Confocal-Histo-TEM\Nile RED\Diff 71\all the samples\070121cd1155.nd2	42	40.9463	7.74634	27	1188.96	608.488	TRUE	7	222498
S:\GFoti\GFoti\Miranda\Organoids\Diff\IF-Confocal-Histo-TEM\Nile RED\Diff 71\all the samples\070121cd1155.nd2	43	19.2569	9.4899	27	1188.96	608.488	TRUE	7	222498
S:\GFoti\GFoti\Miranda\Organoids\Diff\IF-Confocal-Histo-TEM\Nile RED\Diff 71\all the samples\070121cd1155.nd2	44	56.4531	9.89263	26	1505.28	433.955	FALSE	7	222498
S:\GFoti\GFoti\Miranda\Organoids\Diff\IF-Confocal-Histo-TEM\Nile RED\Diff 71\all the samples\070121cd1155.nd2	45	4.15544	10.1438	25	870.412	1036.88	TRUE	7	222498
S:\GFoti\GFoti\Miranda\Organoids\Diff\IF-Confocal-Histo-TEM\Nile RED\Diff 71\all the samples\070121cd1155.nd2	46	3.64868	11.5938	27	1188.96	608.488	TRUE	7	222498
S:\GFoti\GFoti\Miranda\Organoids\Diff\IF-Confocal-Histo-TEM\Nile RED\Diff 71\all the samples\070121cd1155.nd2	47	433.28	8.52676	39	1050.01	928.425	TRUE	7	222498
S:\GFoti\GFoti\Miranda\Organoids\Diff\IF-Confocal-Histo-TEM\Nile RED\Diff 71\all the samples\070121cd1155.nd2	48	75.71	9.23888	26	1505.28	433.955	FALSE	7	222498
S:\GFoti\GFoti\Miranda\Organoids\Diff\IF-Confocal-Histo-TEM\Nile RED\Diff 71\all the samples\070121cd1155.nd2	49	51.5882	9.85862	30	1193.52	802.183	TRUE	7	222498
S:\GFoti\GFoti\Miranda\Organoids\Diff\IF-Confocal-Histo-TEM\Nile RED\Diff 71\all the samples\070121cd1155.nd2	50	33.0408	7.77051	36	1186.83	1078.5	TRUE	7	222498
S:\GFoti\GFoti\Miranda\Organoids\Diff\IF-Confocal-Histo-TEM\Nile RED\Diff 71\all the samples\070121cd1155.nd2	51	186.589	8.84519	36	1186.83	1078.5	TRUE	7	222498
S:\GFoti\GFoti\Miranda\Organoids\Diff\IF-Confocal-Histo-TEM\Nile RED\Diff 71\all the samples\070121cd1155.nd2	52	92.0277	8.02128	35	435.409	920.301	TRUE	7	222498
S:\GFoti\GFoti\Miranda\Organoids\Diff\IF-Confocal-Histo-TEM\Nile RED\Diff 71\all the samples\070121cd1155.nd2	53	159.832	8.47176	34	2081.27	660.957	TRUE	7	222498
S:\GFoti\GFoti\Miranda\Organoids\Diff\IF-Confocal-Histo-TEM\Nile RED\Diff 71\all the samples\070121cd1155.nd2	54	4.35814	12.289	39	1050.01	928.425	TRUE	7	222498
S:\GFoti\GFoti\Miranda\Organoids\Diff\IF-Confocal-Histo-TEM\Nile RED\Diff 71\all the samples\070121cd1155.nd2	55	50.2707	11.9272	41	1498.8	1014.35	TRUE	7	222498
S:\GFoti\GFoti\Miranda\Organoids\Diff\IF-Confocal-Histo-TEM\Nile RED\Diff 71\all the samples\070121cd1155.nd2	56	54.6288	7.62764	39	1050.01	928.425	TRUE	7	222498
S:\GFoti\GFoti\Miranda\Organoids\Diff\IF-Confocal-Histo-TEM\Nile RED\Diff 71\all the samples\070121cd1155.nd2	57	11.0474	8.02519	36	1186.83	1078.5	TRUE	7	222498
S:\GFoti\GFoti\Miranda\Organoids\Diff\IF-Confocal-Histo-TEM\Nile RED\Diff 71\all the samples\070121cd1155.nd2	58	213.245	8.46322	35	435.409	920.301	TRUE	7	222498
S:\GFoti\GFoti\Miranda\Organoids\Diff\IF-Confocal-Histo-TEM\Nile RED\Diff 71\all the samples\070121cd1155.nd2	59	37.703	10.3559	35	435.409	920.301	TRUE	7	222498
S:\GFoti\GFoti\Miranda\Organoids\Diff\IF-Confocal-Histo-TEM\Nile RED\Diff 71\all the samples\070121cd1155.nd2	60	20.4731	9.67268	34	2081.27	660.957	TRUE	7	222498
S:\GFoti\GFoti\Miranda\Organoids\Diff\IF-Confocal-Histo-TEM\Nile RED\Diff 71\all the samples\070121cd1155.nd2	61	88.7845	10.6461	44	989.906	1041.97	TRUE	7	222498
S:\GFoti\GFoti\Miranda\Organoids\Diff\IF-Confocal-Histo-TEM\Nile RED\Diff 71\all the samples\070121cd1155.nd2	62	8.61493	8.23297	42	1091.46	697.302	TRUE	7	222498
S:\GFoti\GFoti\Miranda\Organoids\Diff\IF-Confocal-Histo-TEM\Nile RED\Diff 71\all the samples\070121cd1155.nd2	63	18.142	9.93166	44	989.906	1041.97	TRUE	7	222498
S:\GFoti\GFoti\Miranda\Organoids\Diff\IF-Confocal-Histo-TEM\Nile RED\Diff 71\all the samples\070121cd1155.nd2	64	146.048	6.98424	39	1050.01	928.425	TRUE	7	222498
S:\GFoti\GFoti\Miranda\Organoids\Diff\IF-Confocal-Histo-TEM\Nile RED\Diff 71\all the samples\070121cd1155.nd2	65	4.96625	6.33663	42	1091.46	697.302	TRUE	7	222498
S:\GFoti\GFoti\Miranda\Organoids\Diff\IF-Confocal-Histo-TEM\Nile RED\Diff 71\all the samples\070121cd1155.nd2	66	62.4329	7.9856	39	1050.01	928.425	TRUE	7	222498
S:\GFoti\GFoti\Miranda\Organoids\Diff\IF-Confocal-Histo-TEM\Nile RED\Diff 71\all the samples\070121cd1155.nd2	67	186.589	6.03107	42	1091.46	697.302	TRUE	7	222498
S:\GFoti\GFoti\Miranda\Organoids\Diff\IF-Confocal-Histo-TEM\Nile RED\Diff 71\all the samples\070121cd1155.nd2	68	11.0474	7.18064	39	1050.01	928.425	TRUE	7	222498
S:\GFoti\GFoti\Miranda\Organoids\Diff\IF-Confocal-Histo-TEM\Nile RED\Diff 71\all the samples\070121cd1155.nd2	69	6.18248	12.8905	42	1091.46	697.302	TRUE	7	222498
S:\GFoti\GFoti\Miranda\Organoids\Diff\IF-Confocal-Histo-TEM\Nile RED\Diff 71\all the samples\070121cd1155.nd2	70	2.73651	7.58927	44	989.906	1041.97	TRUE	7	222498
S:\GFoti\GFoti\Miranda\Organoids\Diff\IF-Confocal-Histo-TEM\Nile RED\Diff 71\all the samples\070121cd1155.nd2	71	13.3785	6.60808	44	989.906	1041.97	TRUE	7	222498
S:\GFoti\GFoti\Miranda\Organoids\Diff\IF-Confocal-Histo-TEM\Nile RED\Diff 71\all the samples\070121cd1155.nd2	72	24.2232	9.78936	39	1050.01	928.425	TRUE	7	222498
S:\GFoti\GFoti\Miranda\Organoids\Diff\IF-Confocal-Histo-TEM\Nile RED\Diff 71\all the samples\070121cd1155.nd2	73	18.142	10.8599	42	1091.46	697.302	TRUE	7	222498
S:\GFoti\GFoti\Miranda\Organoids\Diff\IF-Confocal-Histo-TEM\Nile RED\Diff 71\all the samples\070121cd1155.nd2	74	33.5476	9.61175	39	1050.01	928.425	TRUE	7	222498
S:\GFoti\GFoti\Miranda\Organoids\Diff\IF-Confocal-Histo-TEM\Nile RED\Diff 71\all the samples\070121cd1155.nd2	75	24.8313	9.75693	42	1091.46	697.302	TRUE	7	222498
S:\GFoti\GFoti\Miranda\Organoids\Diff\IF-Confocal-Histo-TEM\Nile RED\Diff 71\all the samples\070121cd1155.nd2	76	27.7705	5.52394	44	989.906	1041.97	TRUE	7	222498
S:\GFoti\GFoti\Miranda\Organoids\Diff\IF-Confocal-Histo-TEM\Nile RED\Diff 71\all the samples\070121cd1155.nd2	77	23.0069	8.06334	44	989.906	1041.97	TRUE	7	222498
S:\GFoti\GFoti\Miranda\Organoids\Diff\IF-Confocal-Histo-TEM\Nile RED\Diff 71\all the samples\070121cd1155.nd2	78	8.00682	8.90208	44	989.906	1041.97	TRUE	7	222498
S:\GFoti\GFoti\Miranda\Organoids\Diff\IF-Confocal-Histo-TEM\Nile RED\Diff 71\all the samples\070121cd1155.nd2	79	3.54732	13.5943	53	905.074	622.643	TRUE	7	222498
S:\GFoti\GFoti\Miranda\Organoids\Diff\IF-Confocal-Histo-TEM\Nile RED\Diff 71\all the samples\070121cd1155.nd2	80	31.3178	13.8544	50	616.12	575.097	FALSE	7	222498
S:\GFoti\GFoti\Miranda\Organoids\Diff\IF-Confocal-Histo-TEM\Nile RED\Diff 71\all the samples\070121cd1155.nd2	81	48.345	11.1174	53	905.074	622.643	TRUE	7	222498
S:\GFoti\GFoti\Miranda\Organoids\Diff\IF-Confocal-Histo-TEM\Nile RED\Diff 71\all the samples\070121cd1155.nd2	82	14.4934	9.62955	53	905.074	622.643	TRUE	7	222498
S:\GFoti\GFoti\Miranda\Organoids\Diff\IF-Confocal-Histo-TEM\Nile RED\Diff 71\all the samples\070121cd1155.nd2	83	26.4529	9.87145	50	616.12	575.097	FALSE	7	222498
S:\GFoti\GFoti\Miranda\Organoids\Diff\IF-Confocal-Histo-TEM\Nile RED\Diff 71\all the samples\070121cd1155.nd2	84	65.9802	8.20119	53	905.074	622.643	TRUE	7	222498
S:\GFoti\GFoti\Miranda\Organoids\Diff\IF-Confocal-Histo-TEM\Nile RED\Diff 71\all the samples\070121cd1155.nd2	85	64.4599	9.18455	48	996.899	860.358	TRUE	7	222498
S:\GFoti\GFoti\Miranda\Organoids\Diff\IF-Confocal-Histo-TEM\Nile RED\Diff 71\all the samples\070121cd1155.nd2	86	6.68924	8.24514	50	616.12	575.097	FALSE	7	222498
S:\GFoti\GFoti\Miranda\Organoids\Diff\IF-Confocal-Histo-TEM\Nile RED\Diff 71\all the samples\070121cd1155.nd2	87	68.0073	14.2326	57	1083.45	767.139	TRUE	7	222498
S:\GFoti\GFoti\Miranda\Organoids\Diff\IF-Confocal-Histo-TEM\Nile RED\Diff 71\all the samples\070121cd1155.nd2	88	52.399	2.93179	50	616.12	575.097	FALSE	7	222498
S:\GFoti\GFoti\Miranda\Organoids\Diff\IF-Confocal-Histo-TEM\Nile RED\Diff 71\all the samples\070121cd1155.nd2	89	27.6691	5.22915	49	162.974	584.183	FALSE	7	222498
S:\GFoti\GFoti\Miranda\Organoids\Diff\IF-Confocal-Histo-TEM\Nile RED\Diff 71\all the samples\070121cd1155.nd2	90	229.867	3.07944	50	616.12	575.097	FALSE	7	222498
S:\GFoti\GFoti\Miranda\Organoids\Diff\IF-Confocal-Histo-TEM\Nile RED\Diff 71\all the samples\070121cd1155.nd2	91	48.345	6.41962	48	996.899	860.358	TRUE	7	222498
S:\GFoti\GFoti\Miranda\Organoids\Diff\IF-Confocal-Histo-TEM\Nile RED\Diff 71\all the samples\070121cd1155.nd2	92	17.6353	3.30557	49	162.974	584.183	FALSE	7	222498
S:\GFoti\GFoti\Miranda\Organoids\Diff\IF-Confocal-Histo-TEM\Nile RED\Diff 71\all the samples\070121cd1155.nd2	93	6.38518	8.062	50	616.12	575.097	FALSE	7	222498
S:\GFoti\GFoti\Miranda\Organoids\Diff\IF-Confocal-Histo-TEM\Nile RED\Diff 71\all the samples\070121cd1155.nd2	94	14.2906	4.81733	48	996.899	860.358	TRUE	7	222498
S:\GFoti\GFoti\Miranda\Organoids\Diff\IF-Confocal-Histo-TEM\Nile RED\Diff 71\all the samples\070121cd1155.nd2	95	23.1083	9.33348	50	616.12	575.097	FALSE	7	222498
S:\GFoti\GFoti\Miranda\Organoids\Diff\IF-Confocal-Histo-TEM\Nile RED\Diff 71\all the samples\070121cd1155.nd2	96	14.2906	9.81028	57	1083.45	767.139	TRUE	7	222498
S:\GFoti\GFoti\Miranda\Organoids\Diff\IF-Confocal-Histo-TEM\Nile RED\Diff 71\all the samples\070121cd1155.nd2	97	63.1424	5.62619	50	616.12	575.097	FALSE	7	222498
S:\GFoti\GFoti\Miranda\Organoids\Diff\IF-Confocal-Histo-TEM\Nile RED\Diff 71\all the samples\070121cd1155.nd2	98	53.818	8.05751	57	1083.45	767.139	TRUE	7	222498
S:\GFoti\GFoti\Miranda\Organoids\Diff\IF-Confocal-Histo-TEM\Nile RED\Diff 71\all the samples\070121cd1155.nd2	99	76.7236	6.39178	53	905.074	622.643	TRUE	7	222498
S:\GFoti\GFoti\Miranda\Organoids\Diff\IF-Confocal-Histo-TEM\Nile RED\Diff 71\all the samples\070121cd1155.nd2	100	99.3251	7.37231	53	905.074	622.643	TRUE	7	222498
S:\GFoti\GFoti\Miranda\Organoids\Diff\IF-Confocal-Histo-TEM\Nile RED\Diff 71\all the samples\070121cd1155.nd2	101	36.1827	9.47802	53	905.074	622.643	TRUE	7	222498
S:\GFoti\GFoti\Miranda\Organoids\Diff\IF-Confocal-Histo-TEM\Nile RED\Diff 71\all the samples\070121cd1155.nd2	102	99.9332	8.99729	50	616.12	575.097	FALSE	7	222498
S:\GFoti\GFoti\Miranda\Organoids\Diff\IF-Confocal-Histo-TEM\Nile RED\Diff 71\all the samples\070121cd1155.nd2	103	115.541	10.3792	53	905.074	622.643	TRUE	7	222498
S:\GFoti\GFoti\Miranda\Organoids\Diff\IF-Confocal-Histo-TEM\Nile RED\Diff 71\all the samples\070121cd1155.nd2	104	35.7773	14.0535	50	616.12	575.097	FALSE	7	222498
S:\GFoti\GFoti\Miranda\Organoids\Diff\IF-Confocal-Histo-TEM\Nile RED\Diff 71\all the samples\070121cd1155.nd2	105	26.0475	7.90456	62	726.999	928.59	TRUE	7	222498
S:\GFoti\GFoti\Miranda\Organoids\Diff\IF-Confocal-Histo-TEM\Nile RED\Diff 71\all the samples\070121cd1155.nd2	106	54.2234	9.71148	63	874.872	563.621	FALSE	7	222498
S:\GFoti\GFoti\Miranda\Organoids\Diff\IF-Confocal-Histo-TEM\Nile RED\Diff 71\all the samples\070121cd1155.nd2	107	200.373	7.37317	59	468.855	970.405	TRUE	7	222498
S:\GFoti\GFoti\Miranda\Organoids\Diff\IF-Confocal-Histo-TEM\Nile RED\Diff 71\all the samples\070121cd1155.nd2	108	5.06761	7.53663	2	964.568	137.166	FALSE	6	21563.2
S:\GFoti\GFoti\Miranda\Organoids\Diff\IF-Confocal-Histo-TEM\Nile RED\Diff 71\all the samples\070121cd1155.nd2	109	35.5746	8.14828	69	1053.25	135.781	FALSE	6	21563.2
S:\GFoti\GFoti\Miranda\Organoids\Diff\IF-Confocal-Histo-TEM\Nile RED\Diff 71\all the samples\070121cd1155.nd2	110	251.556	5.86065	17	1124.6	1163.87	TRUE	7	222498
S:\GFoti\GFoti\Miranda\Organoids\Diff\IF-Confocal-Histo-TEM\Nile RED\Diff 71\all the samples\070121cd1155.nd2	111	75.9127	7.20069	22	315.205	607.479	TRUE	7	222498
S:\GFoti\GFoti\Miranda\Organoids\Diff\IF-Confocal-Histo-TEM\Nile RED\Diff 71\all the samples\070121cd1155.nd2	112	6.79059	9.51371	17	1124.6	1163.87	TRUE	7	222498
S:\GFoti\GFoti\Miranda\Organoids\Diff\IF-Confocal-Histo-TEM\Nile RED\Diff 71\all the samples\070121cd1155.nd2	113	3.14192	7.21828	24	287.739	784.535	TRUE	7	222498
S:\GFoti\GFoti\Miranda\Organoids\Diff\IF-Confocal-Histo-TEM\Nile RED\Diff 71\all the samples\070121cd1155.nd2	114	52.8045	8.97979	26	1505.28	433.955	FALSE	7	222498
S:\GFoti\GFoti\Miranda\Organoids\Diff\IF-Confocal-Histo-TEM\Nile RED\Diff 71\all the samples\070121cd1155.nd2	115	33.2435	5.93838	26	1505.28	433.955	FALSE	7	222498
S:\GFoti\GFoti\Miranda\Organoids\Diff\IF-Confocal-Histo-TEM\Nile RED\Diff 71\all the samples\070121cd1155.nd2	116	29.0881	3.37857	29	195.407	871.444	TRUE	7	222498
S:\GFoti\GFoti\Miranda\Organoids\Diff\IF-Confocal-Histo-TEM\Nile RED\Diff 71\all the samples\070121cd1155.nd2	117	59.6964	3.77534	77	994.568	547.892	FALSE	7	222498
S:\GFoti\GFoti\Miranda\Organoids\Diff\IF-Confocal-Histo-TEM\Nile RED\Diff 71\all the samples\070121cd1155.nd2	118	15.4055	8.24389	26	1505.28	433.955	FALSE	7	222498
S:\GFoti\GFoti\Miranda\Organoids\Diff\IF-Confocal-Histo-TEM\Nile RED\Diff 71\all the samples\070121cd1155.nd2	119	10.1352	10.4867	26	1505.28	433.955	FALSE	7	222498
S:\GFoti\GFoti\Miranda\Organoids\Diff\IF-Confocal-Histo-TEM\Nile RED\Diff 71\all the samples\070121cd1155.nd2	120	59.6964	9.68292	39	1050.01	928.425	TRUE	7	222498
S:\GFoti\GFoti\Miranda\Organoids\Diff\IF-Confocal-Histo-TEM\Nile RED\Diff 71\all the samples\070121cd1155.nd2	121	5.47301	9.10299	39	1050.01	928.425	TRUE	7	222498
S:\GFoti\GFoti\Miranda\Organoids\Diff\IF-Confocal-Histo-TEM\Nile RED\Diff 71\all the samples\070121cd1155.nd2	122	3.75003	9.51942	41	1498.8	1014.35	TRUE	7	222498
S:\GFoti\GFoti\Miranda\Organoids\Diff\IF-Confocal-Histo-TEM\Nile RED\Diff 71\all the samples\070121cd1155.nd2	123	6.9933	10.1236	42	1091.46	697.302	TRUE	7	222498
S:\GFoti\GFoti\Miranda\Organoids\Diff\IF-Confocal-Histo-TEM\Nile RED\Diff 71\all the samples\070121cd1155.nd2	124	100.237	8.76606	39	1050.01	928.425	TRUE	7	222498
S:\GFoti\GFoti\Miranda\Organoids\Diff\IF-Confocal-Histo-TEM\Nile RED\Diff 71\all the samples\070121cd1155.nd2	125	71.4532	8.70838	53	905.074	622.643	TRUE	7	222498
S:\GFoti\GFoti\Miranda\Organoids\Diff\IF-Confocal-Histo-TEM\Nile RED\Diff 71\all the samples\070121cd1155.nd2	126	433.888	5.9705	50	616.12	575.097	FALSE	7	222498
S:\GFoti\GFoti\Miranda\Organoids\Diff\IF-Confocal-Histo-TEM\Nile RED\Diff 71\all the samples\070121cd1155.nd2	127	30.3043	5.90828	53	905.074	622.643	TRUE	7	222498
S:\GFoti\GFoti\Miranda\Organoids\Diff\IF-Confocal-Histo-TEM\Nile RED\Diff 71\all the samples\070121cd1155.nd2	128	5.47301	3.9917	50	616.12	575.097	FALSE	7	222498
S:\GFoti\GFoti\Miranda\Organoids\Diff\IF-Confocal-Histo-TEM\Nile RED\Diff 71\all the samples\070121cd1155.nd2	129	10.4393	5.8352	50	616.12	575.097	FALSE	7	222498
S:\GFoti\GFoti\Miranda\Organoids\Diff\IF-Confocal-Histo-TEM\Nile RED\Diff 71\all the samples\070121cd1155.nd2	130	17.4326	5.88616	48	996.899	860.358	TRUE	7	222498
S:\GFoti\GFoti\Miranda\Organoids\Diff\IF-Confocal-Histo-TEM\Nile RED\Diff 71\all the samples\070121cd1155.nd2	131	22.2975	6.72147	53	905.074	622.643	TRUE	7	222498
S:\GFoti\GFoti\Miranda\Organoids\Diff\IF-Confocal-Histo-TEM\Nile RED\Diff 71\all the samples\070121cd1155.nd2	132	19.865	2.80136	56	1060.24	605.036	TRUE	7	222498
S:\GFoti\GFoti\Miranda\Organoids\Diff\IF-Confocal-Histo-TEM\Nile RED\Diff 71\all the samples\070121cd1155.nd2	133	5.37166	7.04033	60	665.478	820.407	TRUE	7	222498
S:\GFoti\GFoti\Miranda\Organoids\Diff\IF-Confocal-Histo-TEM\Nile RED\Diff 71\all the samples\070121cd1155.nd2	134	61.1153	9.12563	62	726.999	928.59	TRUE	7	222498
S:\GFoti\GFoti\Miranda\Organoids\Diff\IF-Confocal-Histo-TEM\Nile RED\Diff 71\all the samples\070121cd1155.nd2	135	10.946	8.21715	67	1136.36	943.073	TRUE	7	222498
S:\GFoti\GFoti\Miranda\Organoids\Diff\IF-Confocal-Histo-TEM\Nile RED\Diff 71\all the samples\070121cd1155.nd2	136	245.779	7.90657	67	1136.36	943.073	TRUE	7	222498
S:\GFoti\GFoti\Miranda\Organoids\Diff\IF-Confocal-Histo-TEM\Nile RED\Diff 71\all the samples\070121cd1155.nd2	137	8.10817	8.01931	2	964.568	137.166	FALSE	6	21563.2
S:\GFoti\GFoti\Miranda\Organoids\Diff\IF-Confocal-Histo-TEM\Nile RED\Diff 71\all the samples\070121cd1155.nd2	138	14.7974	5.73946	98	175.947	204.224	FALSE	6	21563.2
S:\GFoti\GFoti\Miranda\Organoids\Diff\IF-Confocal-Histo-TEM\Nile RED\Diff 71\all the samples\070121cd1155.nd2	139	462.976	10.5376	20	1096.12	1011.93	TRUE	7	222498
S:\GFoti\GFoti\Miranda\Organoids\Diff\IF-Confocal-Histo-TEM\Nile RED\Diff 71\all the samples\070121cd1155.nd2	140	5.57437	9.64664	17	1124.6	1163.87	TRUE	7	222498
S:\GFoti\GFoti\Miranda\Organoids\Diff\IF-Confocal-Histo-TEM\Nile RED\Diff 71\all the samples\070121cd1155.nd2	141	10.0339	10.4598	83	209.495	383.639	FALSE	7	222498
S:\GFoti\GFoti\Miranda\Organoids\Diff\IF-Confocal-Histo-TEM\Nile RED\Diff 71\all the samples\070121cd1155.nd2	142	49.5612	4.81413	18	891.595	461.283	FALSE	7	222498
S:\GFoti\GFoti\Miranda\Organoids\Diff\IF-Confocal-Histo-TEM\Nile RED\Diff 71\all the samples\070121cd1155.nd2	143	48.345	9.50981	85	1170.82	447.653	FALSE	7	222498
S:\GFoti\GFoti\Miranda\Organoids\Diff\IF-Confocal-Histo-TEM\Nile RED\Diff 71\all the samples\070121cd1155.nd2	144	30.3043	1.97749	20	1096.12	1011.93	TRUE	7	222498
S:\GFoti\GFoti\Miranda\Organoids\Diff\IF-Confocal-Histo-TEM\Nile RED\Diff 71\all the samples\070121cd1155.nd2	145	199.968	12.0566	26	1505.28	433.955	FALSE	7	222498
S:\GFoti\GFoti\Miranda\Organoids\Diff\IF-Confocal-Histo-TEM\Nile RED\Diff 71\all the samples\070121cd1155.nd2	146	6.89194	4.04945	22	315.205	607.479	TRUE	7	222498
S:\GFoti\GFoti\Miranda\Organoids\Diff\IF-Confocal-Histo-TEM\Nile RED\Diff 71\all the samples\070121cd1155.nd2	147	35.3719	3.47862	22	315.205	607.479	TRUE	7	222498
S:\GFoti\GFoti\Miranda\Organoids\Diff\IF-Confocal-Histo-TEM\Nile RED\Diff 71\all the samples\070121cd1155.nd2	148	257.738	4.06678	24	287.739	784.535	TRUE	7	222498
S:\GFoti\GFoti\Miranda\Organoids\Diff\IF-Confocal-Histo-TEM\Nile RED\Diff 71\all the samples\070121cd1155.nd2	149	30.7097	11.1236	26	1505.28	433.955	FALSE	7	222498
S:\GFoti\GFoti\Miranda\Organoids\Diff\IF-Confocal-Histo-TEM\Nile RED\Diff 71\all the samples\070121cd1155.nd2	150	31.7232	7.28739	26	1505.28	433.955	FALSE	7	222498
S:\GFoti\GFoti\Miranda\Organoids\Diff\IF-Confocal-Histo-TEM\Nile RED\Diff 71\all the samples\070121cd1155.nd2	151	64.1559	11.7277	30	1193.52	802.183	TRUE	7	222498
S:\GFoti\GFoti\Miranda\Organoids\Diff\IF-Confocal-Histo-TEM\Nile RED\Diff 71\all the samples\070121cd1155.nd2	152	129.021	5.59095	27	1188.96	608.488	TRUE	7	222498
S:\GFoti\GFoti\Miranda\Organoids\Diff\IF-Confocal-Histo-TEM\Nile RED\Diff 71\all the samples\070121cd1155.nd2	153	3.14192	6.75787	26	1505.28	433.955	FALSE	7	222498
S:\GFoti\GFoti\Miranda\Organoids\Diff\IF-Confocal-Histo-TEM\Nile RED\Diff 71\all the samples\070121cd1155.nd2	154	4.6622	8.84777	26	1505.28	433.955	FALSE	7	222498
S:\GFoti\GFoti\Miranda\Organoids\Diff\IF-Confocal-Histo-TEM\Nile RED\Diff 71\all the samples\070121cd1155.nd2	155	32.1286	5.38735	28	266.556	716.5	TRUE	7	222498
S:\GFoti\GFoti\Miranda\Organoids\Diff\IF-Confocal-Histo-TEM\Nile RED\Diff 71\all the samples\070121cd1155.nd2	156	3.44597	5.75139	30	1193.52	802.183	TRUE	7	222498
S:\GFoti\GFoti\Miranda\Organoids\Diff\IF-Confocal-Histo-TEM\Nile RED\Diff 71\all the samples\070121cd1155.nd2	157	55.3383	12.0219	34	2081.27	660.957	TRUE	7	222498
S:\GFoti\GFoti\Miranda\Organoids\Diff\IF-Confocal-Histo-TEM\Nile RED\Diff 71\all the samples\070121cd1155.nd2	158	6.18248	9.78754	36	1186.83	1078.5	TRUE	7	222498
S:\GFoti\GFoti\Miranda\Organoids\Diff\IF-Confocal-Histo-TEM\Nile RED\Diff 71\all the samples\070121cd1155.nd2	159	23.5137	3.27584	35	435.409	920.301	TRUE	7	222498
S:\GFoti\GFoti\Miranda\Organoids\Diff\IF-Confocal-Histo-TEM\Nile RED\Diff 71\all the samples\070121cd1155.nd2	160	67.9059	3.66023	36	1186.83	1078.5	TRUE	7	222498
S:\GFoti\GFoti\Miranda\Organoids\Diff\IF-Confocal-Histo-TEM\Nile RED\Diff 71\all the samples\070121cd1155.nd2	161	5.67572	4.03158	36	1186.83	1078.5	TRUE	7	222498
S:\GFoti\GFoti\Miranda\Organoids\Diff\IF-Confocal-Histo-TEM\Nile RED\Diff 71\all the samples\070121cd1155.nd2	162	477.064	11.8989	35	435.409	920.301	TRUE	7	222498
S:\GFoti\GFoti\Miranda\Organoids\Diff\IF-Confocal-Histo-TEM\Nile RED\Diff 71\all the samples\070121cd1155.nd2	163	2.93921	6.26358	44	989.906	1041.97	TRUE	7	222498
S:\GFoti\GFoti\Miranda\Organoids\Diff\IF-Confocal-Histo-TEM\Nile RED\Diff 71\all the samples\070121cd1155.nd2	164	19.561	1.15553	44	989.906	1041.97	TRUE	7	222498
S:\GFoti\GFoti\Miranda\Organoids\Diff\IF-Confocal-Histo-TEM\Nile RED\Diff 71\all the samples\070121cd1155.nd2	165	5.87842	11.7109	50	616.12	575.097	FALSE	7	222498
S:\GFoti\GFoti\Miranda\Organoids\Diff\IF-Confocal-Histo-TEM\Nile RED\Diff 71\all the samples\070121cd1155.nd2	166	54.2234	7.30605	53	905.074	622.643	TRUE	7	222498
S:\GFoti\GFoti\Miranda\Organoids\Diff\IF-Confocal-Histo-TEM\Nile RED\Diff 71\all the samples\070121cd1155.nd2	167	13.9866	7.22113	51	842.844	561.443	FALSE	7	222498
S:\GFoti\GFoti\Miranda\Organoids\Diff\IF-Confocal-Histo-TEM\Nile RED\Diff 71\all the samples\070121cd1155.nd2	168	9.7298	7.12829	50	616.12	575.097	FALSE	7	222498
S:\GFoti\GFoti\Miranda\Organoids\Diff\IF-Confocal-Histo-TEM\Nile RED\Diff 71\all the samples\070121cd1155.nd2	169	33.1421	5.66724	55	862.304	1107.49	TRUE	7	222498
S:\GFoti\GFoti\Miranda\Organoids\Diff\IF-Confocal-Histo-TEM\Nile RED\Diff 71\all the samples\070121cd1155.nd2	170	8.10817	5.70888	51	842.844	561.443	FALSE	7	222498
S:\GFoti\GFoti\Miranda\Organoids\Diff\IF-Confocal-Histo-TEM\Nile RED\Diff 71\all the samples\070121cd1155.nd2	171	27.6691	8.68022	53	905.074	622.643	TRUE	7	222498
S:\GFoti\GFoti\Miranda\Organoids\Diff\IF-Confocal-Histo-TEM\Nile RED\Diff 71\all the samples\070121cd1155.nd2	172	3.34462	8.64822	79	239.292	579.9	FALSE	7	222498
S:\GFoti\GFoti\Miranda\Organoids\Diff\IF-Confocal-Histo-TEM\Nile RED\Diff 71\all the samples\070121cd1155.nd2	173	2.73651	10.2249	53	905.074	622.643	TRUE	7	222498
S:\GFoti\GFoti\Miranda\Organoids\Diff\IF-Confocal-Histo-TEM\Nile RED\Diff 71\all the samples\070121cd1155.nd2	174	27.7705	4.21868	56	1060.24	605.036	TRUE	7	222498
S:\GFoti\GFoti\Miranda\Organoids\Diff\IF-Confocal-Histo-TEM\Nile RED\Diff 71\all the samples\070121cd1155.nd2	175	37.2976	8.2071	62	726.999	928.59	TRUE	7	222498
S:\GFoti\GFoti\Miranda\Organoids\Diff\IF-Confocal-Histo-TEM\Nile RED\Diff 71\all the samples\070121cd1155.nd2	176	44.5949	10.7958	63	874.872	563.621	FALSE	7	222498
S:\GFoti\GFoti\Miranda\Organoids\Diff\IF-Confocal-Histo-TEM\Nile RED\Diff 71\all the samples\070121cd1155.nd2	177	121.116	7.92307	59	468.855	970.405	TRUE	7	222498
S:\GFoti\GFoti\Miranda\Organoids\Diff\IF-Confocal-Histo-TEM\Nile RED\Diff 71\all the samples\070121cd1155.nd2	178	10.0339	7.91928	59	468.855	970.405	TRUE	7	222498
S:\GFoti\GFoti\Miranda\Organoids\Diff\IF-Confocal-Histo-TEM\Nile RED\Diff 71\all the samples\070121cd1155.nd2	179	52.6018	8.23467	67	1136.36	943.073	TRUE	7	222498
S:\GFoti\GFoti\Miranda\Organoids\Diff\IF-Confocal-Histo-TEM\Nile RED\Diff 71\all the samples\070121cd1155.nd2	180	36.7908	9.04378	62	726.999	928.59	TRUE	7	222498
S:\GFoti\GFoti\Miranda\Organoids\Diff\IF-Confocal-Histo-TEM\Nile RED\Diff 71\all the samples\070121cd1155.nd2	181	8.20952	7.22856	67	1136.36	943.073	TRUE	7	222498
S:\GFoti\GFoti\Miranda\Organoids\Diff\IF-Confocal-Histo-TEM\Nile RED\Diff 71\all the samples\070121cd1155.nd2	182	30.3043	4.73322	69	1053.25	135.781	FALSE	6	21563.2
S:\GFoti\GFoti\Miranda\Organoids\Diff\IF-Confocal-Histo-TEM\Nile RED\Diff 71\all the samples\070121cd1155.nd2	183	14.7974	8.03075	8	777.979	225.65	FALSE	6	21563.2
S:\GFoti\GFoti\Miranda\Organoids\Diff\IF-Confocal-Histo-TEM\Nile RED\Diff 71\all the samples\070121cd1155.nd2	184	21.4866	7.72833	85	1170.82	447.653	FALSE	7	222498
S:\GFoti\GFoti\Miranda\Organoids\Diff\IF-Confocal-Histo-TEM\Nile RED\Diff 71\all the samples\070121cd1155.nd2	185	10.0339	5.55527	24	287.739	784.535	TRUE	7	222498
S:\GFoti\GFoti\Miranda\Organoids\Diff\IF-Confocal-Histo-TEM\Nile RED\Diff 71\all the samples\070121cd1155.nd2	186	27.061	9.92618	21	1635.11	521.164	FALSE	7	222498
S:\GFoti\GFoti\Miranda\Organoids\Diff\IF-Confocal-Histo-TEM\Nile RED\Diff 71\all the samples\070121cd1155.nd2	187	5.06761	12.1186	99	1168.49	424.789	FALSE	7	222498
S:\GFoti\GFoti\Miranda\Organoids\Diff\IF-Confocal-Histo-TEM\Nile RED\Diff 71\all the samples\070121cd1155.nd2	188	14.8988	8.70704	25	870.412	1036.88	TRUE	7	222498
S:\GFoti\GFoti\Miranda\Organoids\Diff\IF-Confocal-Histo-TEM\Nile RED\Diff 71\all the samples\070121cd1155.nd2	189	4.8649	7.75895	26	1505.28	433.955	FALSE	7	222498
S:\GFoti\GFoti\Miranda\Organoids\Diff\IF-Confocal-Histo-TEM\Nile RED\Diff 71\all the samples\070121cd1155.nd2	190	32.0273	10.1428	26	1505.28	433.955	FALSE	7	222498
S:\GFoti\GFoti\Miranda\Organoids\Diff\IF-Confocal-Histo-TEM\Nile RED\Diff 71\all the samples\070121cd1155.nd2	191	5.57437	7.00507	27	1188.96	608.488	TRUE	7	222498
S:\GFoti\GFoti\Miranda\Organoids\Diff\IF-Confocal-Histo-TEM\Nile RED\Diff 71\all the samples\070121cd1155.nd2	192	11.4528	7.64174	36	1186.83	1078.5	TRUE	7	222498
S:\GFoti\GFoti\Miranda\Organoids\Diff\IF-Confocal-Histo-TEM\Nile RED\Diff 71\all the samples\070121cd1155.nd2	193	8.91899	5.89475	36	1186.83	1078.5	TRUE	7	222498
S:\GFoti\GFoti\Miranda\Organoids\Diff\IF-Confocal-Histo-TEM\Nile RED\Diff 71\all the samples\070121cd1155.nd2	194	18.5474	6.97202	44	989.906	1041.97	TRUE	7	222498
S:\GFoti\GFoti\Miranda\Organoids\Diff\IF-Confocal-Histo-TEM\Nile RED\Diff 71\all the samples\070121cd1155.nd2	195	17.7366	11.9412	41	1498.8	1014.35	TRUE	7	222498
S:\GFoti\GFoti\Miranda\Organoids\Diff\IF-Confocal-Histo-TEM\Nile RED\Diff 71\all the samples\070121cd1155.nd2	196	146.555	4.81452	43	1369.88	715.246	TRUE	7	222498
S:\GFoti\GFoti\Miranda\Organoids\Diff\IF-Confocal-Histo-TEM\Nile RED\Diff 71\all the samples\070121cd1155.nd2	197	14.6961	12.3426	53	905.074	622.643	TRUE	7	222498
S:\GFoti\GFoti\Miranda\Organoids\Diff\IF-Confocal-Histo-TEM\Nile RED\Diff 71\all the samples\070121cd1155.nd2	198	16.5204	5.19373	49	162.974	584.183	FALSE	7	222498
S:\GFoti\GFoti\Miranda\Organoids\Diff\IF-Confocal-Histo-TEM\Nile RED\Diff 71\all the samples\070121cd1155.nd2	199	36.6895	7.4392	48	996.899	860.358	TRUE	7	222498
S:\GFoti\GFoti\Miranda\Organoids\Diff\IF-Confocal-Histo-TEM\Nile RED\Diff 71\all the samples\070121cd1155.nd2	200	16.0136	4.1569	49	162.974	584.183	FALSE	7	222498
S:\GFoti\GFoti\Miranda\Organoids\Diff\IF-Confocal-Histo-TEM\Nile RED\Diff 71\all the samples\070121cd1155.nd2	201	86.4534	9.19637	53	905.074	622.643	TRUE	7	222498
S:\GFoti\GFoti\Miranda\Organoids\Diff\IF-Confocal-Histo-TEM\Nile RED\Diff 71\all the samples\070121cd1155.nd2	202	5.37166	7.73063	57	1083.45	767.139	TRUE	7	222498
S:\GFoti\GFoti\Miranda\Organoids\Diff\IF-Confocal-Histo-TEM\Nile RED\Diff 71\all the samples\070121cd1155.nd2	203	17.2299	5.78109	55	862.304	1107.49	TRUE	7	222498
S:\GFoti\GFoti\Miranda\Organoids\Diff\IF-Confocal-Histo-TEM\Nile RED\Diff 71\all the samples\070121cd1155.nd2	204	27.7705	9.88183	62	726.999	928.59	TRUE	7	222498
S:\GFoti\GFoti\Miranda\Organoids\Diff\IF-Confocal-Histo-TEM\Nile RED\Diff 71\all the samples\070121cd1155.nd2	205	183.954	11.5621	63	874.872	563.621	FALSE	7	222498
S:\GFoti\GFoti\Miranda\Organoids\Diff\IF-Confocal-Histo-TEM\Nile RED\Diff 71\all the samples\070121cd1155.nd2	206	27.061	4.60968	63	874.872	563.621	FALSE	7	222498
S:\GFoti\GFoti\Miranda\Organoids\Diff\IF-Confocal-Histo-TEM\Nile RED\Diff 71\all the samples\070121cd1155.nd2	207	62.0275	8.5043	63	874.872	563.621	FALSE	7	222498
S:\GFoti\GFoti\Miranda\Organoids\Diff\IF-Confocal-Histo-TEM\Nile RED\Diff 71\all the samples\070121cd1155.nd2	208	23.2096	7.28523	67	1136.36	943.073	TRUE	7	222498
S:\GFoti\GFoti\Miranda\Organoids\Diff\IF-Confocal-Histo-TEM\Nile RED\Diff 71\all the samples\070121cd1155.nd2	209	118.785	9.25508	67	1136.36	943.073	TRUE	7	222498
S:\GFoti\GFoti\Miranda\Organoids\Diff\IF-Confocal-Histo-TEM\Nile RED\Diff 71\all the samples\070121cd1155.nd2	210	17.838	7.46848	8	777.979	225.65	FALSE	6	21563.2
S:\GFoti\GFoti\Miranda\Organoids\Diff\IF-Confocal-Histo-TEM\Nile RED\Diff 71\all the samples\070121cd1155.nd2	211	151.724	12.7659	20	1096.12	1011.93	TRUE	7	222498
S:\GFoti\GFoti\Miranda\Organoids\Diff\IF-Confocal-Histo-TEM\Nile RED\Diff 71\all the samples\070121cd1155.nd2	212	10.0339	7.3332	83	209.495	383.639	FALSE	7	222498
S:\GFoti\GFoti\Miranda\Organoids\Diff\IF-Confocal-Histo-TEM\Nile RED\Diff 71\all the samples\070121cd1155.nd2	213	5.27031	8.319	18	891.595	461.283	FALSE	7	222498
S:\GFoti\GFoti\Miranda\Organoids\Diff\IF-Confocal-Histo-TEM\Nile RED\Diff 71\all the samples\070121cd1155.nd2	214	11.4528	9.88953	85	1170.82	447.653	FALSE	7	222498
S:\GFoti\GFoti\Miranda\Organoids\Diff\IF-Confocal-Histo-TEM\Nile RED\Diff 71\all the samples\070121cd1155.nd2	215	323.111	8.10136	22	315.205	607.479	TRUE	7	222498
S:\GFoti\GFoti\Miranda\Organoids\Diff\IF-Confocal-Histo-TEM\Nile RED\Diff 71\all the samples\070121cd1155.nd2	216	372.469	3.714	99	1168.49	424.789	FALSE	7	222498
S:\GFoti\GFoti\Miranda\Organoids\Diff\IF-Confocal-Histo-TEM\Nile RED\Diff 71\all the samples\070121cd1155.nd2	217	211.826	6.94493	20	1096.12	1011.93	TRUE	7	222498
S:\GFoti\GFoti\Miranda\Organoids\Diff\IF-Confocal-Histo-TEM\Nile RED\Diff 71\all the samples\070121cd1155.nd2	218	4.35814	3.59117	22	315.205	607.479	TRUE	7	222498
S:\GFoti\GFoti\Miranda\Organoids\Diff\IF-Confocal-Histo-TEM\Nile RED\Diff 71\all the samples\070121cd1155.nd2	219	3.44597	12.1174	26	1505.28	433.955	FALSE	7	222498
S:\GFoti\GFoti\Miranda\Organoids\Diff\IF-Confocal-Histo-TEM\Nile RED\Diff 71\all the samples\070121cd1155.nd2	220	8.31087	12.8949	20	1096.12	1011.93	TRUE	7	222498
S:\GFoti\GFoti\Miranda\Organoids\Diff\IF-Confocal-Histo-TEM\Nile RED\Diff 71\all the samples\070121cd1155.nd2	221	226.117	1.83756	27	1188.96	608.488	TRUE	7	222498
S:\GFoti\GFoti\Miranda\Organoids\Diff\IF-Confocal-Histo-TEM\Nile RED\Diff 71\all the samples\070121cd1155.nd2	222	5.97978	3.82113	30	1193.52	802.183	TRUE	7	222498
S:\GFoti\GFoti\Miranda\Organoids\Diff\IF-Confocal-Histo-TEM\Nile RED\Diff 71\all the samples\070121cd1155.nd2	223	4.15544	8.19015	27	1188.96	608.488	TRUE	7	222498
S:\GFoti\GFoti\Miranda\Organoids\Diff\IF-Confocal-Histo-TEM\Nile RED\Diff 71\all the samples\070121cd1155.nd2	224	7.196	3.24081	28	266.556	716.5	TRUE	7	222498
S:\GFoti\GFoti\Miranda\Organoids\Diff\IF-Confocal-Histo-TEM\Nile RED\Diff 71\all the samples\070121cd1155.nd2	225	19.6623	6.60236	27	1188.96	608.488	TRUE	7	222498
S:\GFoti\GFoti\Miranda\Organoids\Diff\IF-Confocal-Histo-TEM\Nile RED\Diff 71\all the samples\070121cd1155.nd2	226	108.852	12.0781	34	2081.27	660.957	TRUE	7	222498
S:\GFoti\GFoti\Miranda\Organoids\Diff\IF-Confocal-Histo-TEM\Nile RED\Diff 71\all the samples\070121cd1155.nd2	227	7.3987	5.19581	39	1050.01	928.425	TRUE	7	222498
S:\GFoti\GFoti\Miranda\Organoids\Diff\IF-Confocal-Histo-TEM\Nile RED\Diff 71\all the samples\070121cd1155.nd2	228	95.6764	6.49617	45	1424.1	874.955	TRUE	7	222498
S:\GFoti\GFoti\Miranda\Organoids\Diff\IF-Confocal-Histo-TEM\Nile RED\Diff 71\all the samples\070121cd1155.nd2	229	5.06761	10.0998	42	1091.46	697.302	TRUE	7	222498
S:\GFoti\GFoti\Miranda\Organoids\Diff\IF-Confocal-Histo-TEM\Nile RED\Diff 71\all the samples\070121cd1155.nd2	230	5.97978	5.6491	45	1424.1	874.955	TRUE	7	222498
S:\GFoti\GFoti\Miranda\Organoids\Diff\IF-Confocal-Histo-TEM\Nile RED\Diff 71\all the samples\070121cd1155.nd2	231	46.1152	13.0729	50	616.12	575.097	FALSE	7	222498
S:\GFoti\GFoti\Miranda\Organoids\Diff\IF-Confocal-Histo-TEM\Nile RED\Diff 71\all the samples\070121cd1155.nd2	232	2.73651	7.75236	48	996.899	860.358	TRUE	7	222498
S:\GFoti\GFoti\Miranda\Organoids\Diff\IF-Confocal-Histo-TEM\Nile RED\Diff 71\all the samples\070121cd1155.nd2	233	59.0883	3.9354	53	905.074	622.643	TRUE	7	222498
S:\GFoti\GFoti\Miranda\Organoids\Diff\IF-Confocal-Histo-TEM\Nile RED\Diff 71\all the samples\070121cd1155.nd2	234	14.1893	5.07762	50	616.12	575.097	FALSE	7	222498
S:\GFoti\GFoti\Miranda\Organoids\Diff\IF-Confocal-Histo-TEM\Nile RED\Diff 71\all the samples\070121cd1155.nd2	235	5.06761	8.64566	50	616.12	575.097	FALSE	7	222498
S:\GFoti\GFoti\Miranda\Organoids\Diff\IF-Confocal-Histo-TEM\Nile RED\Diff 71\all the samples\070121cd1155.nd2	236	55.541	7.585	53	905.074	622.643	TRUE	7	222498
S:\GFoti\GFoti\Miranda\Organoids\Diff\IF-Confocal-Histo-TEM\Nile RED\Diff 71\all the samples\070121cd1155.nd2	237	78.1425	13.6063	63	874.872	563.621	FALSE	7	222498
S:\GFoti\GFoti\Miranda\Organoids\Diff\IF-Confocal-Histo-TEM\Nile RED\Diff 71\all the samples\070121cd1155.nd2	238	5.27031	5.95809	58	790.648	990.737	TRUE	7	222498
S:\GFoti\GFoti\Miranda\Organoids\Diff\IF-Confocal-Histo-TEM\Nile RED\Diff 71\all the samples\070121cd1155.nd2	239	15.5069	4.8502	62	726.999	928.59	TRUE	7	222498
S:\GFoti\GFoti\Miranda\Organoids\Diff\IF-Confocal-Histo-TEM\Nile RED\Diff 71\all the samples\070121cd1155.nd2	240	4.05408	4.19304	63	874.872	563.621	FALSE	7	222498
S:\GFoti\GFoti\Miranda\Organoids\Diff\IF-Confocal-Histo-TEM\Nile RED\Diff 71\all the samples\070121cd1155.nd2	241	154.157	7.75635	67	1136.36	943.073	TRUE	7	222498
S:\GFoti\GFoti\Miranda\Organoids\Diff\IF-Confocal-Histo-TEM\Nile RED\Diff 71\all the samples\070121cd1155.nd2	242	4.25679	6.44684	1	576.998	84.0896	FALSE	6	21563.2
S:\GFoti\GFoti\Miranda\Organoids\Diff\IF-Confocal-Histo-TEM\Nile RED\Diff 71\all the samples\070121cd1155.nd2	243	17.838	5.81362	8	777.979	225.65	FALSE	6	21563.2
S:\GFoti\GFoti\Miranda\Organoids\Diff\IF-Confocal-Histo-TEM\Nile RED\Diff 71\all the samples\070121cd1155.nd2	244	499.767	7.39536	17	1124.6	1163.87	TRUE	7	222498
S:\GFoti\GFoti\Miranda\Organoids\Diff\IF-Confocal-Histo-TEM\Nile RED\Diff 71\all the samples\070121cd1155.nd2	245	6.28383	9.25131	17	1124.6	1163.87	TRUE	7	222498
S:\GFoti\GFoti\Miranda\Organoids\Diff\IF-Confocal-Histo-TEM\Nile RED\Diff 71\all the samples\070121cd1155.nd2	246	24.5272	3.72145	18	891.595	461.283	FALSE	7	222498
S:\GFoti\GFoti\Miranda\Organoids\Diff\IF-Confocal-Histo-TEM\Nile RED\Diff 71\all the samples\070121cd1155.nd2	247	8.71628	6.0748	99	1168.49	424.789	FALSE	7	222498
S:\GFoti\GFoti\Miranda\Organoids\Diff\IF-Confocal-Histo-TEM\Nile RED\Diff 71\all the samples\070121cd1155.nd2	248	96.2845	12.0354	99	1168.49	424.789	FALSE	7	222498
S:\GFoti\GFoti\Miranda\Organoids\Diff\IF-Confocal-Histo-TEM\Nile RED\Diff 71\all the samples\070121cd1155.nd2	249	7.29735	7.48434	20	1096.12	1011.93	TRUE	7	222498
S:\GFoti\GFoti\Miranda\Organoids\Diff\IF-Confocal-Histo-TEM\Nile RED\Diff 71\all the samples\070121cd1155.nd2	250	17.5339	7.81255	25	870.412	1036.88	TRUE	7	222498
S:\GFoti\GFoti\Miranda\Organoids\Diff\IF-Confocal-Histo-TEM\Nile RED\Diff 71\all the samples\070121cd1155.nd2	251	4.76355	7.79849	26	1505.28	433.955	FALSE	7	222498
S:\GFoti\GFoti\Miranda\Organoids\Diff\IF-Confocal-Histo-TEM\Nile RED\Diff 71\all the samples\070121cd1155.nd2	252	4.05408	6.68458	26	1505.28	433.955	FALSE	7	222498
S:\GFoti\GFoti\Miranda\Organoids\Diff\IF-Confocal-Histo-TEM\Nile RED\Diff 71\all the samples\070121cd1155.nd2	253	134.292	7.38771	27	1188.96	608.488	TRUE	7	222498
S:\GFoti\GFoti\Miranda\Organoids\Diff\IF-Confocal-Histo-TEM\Nile RED\Diff 71\all the samples\070121cd1155.nd2	254	29.8989	5.30595	27	1188.96	608.488	TRUE	7	222498
S:\GFoti\GFoti\Miranda\Organoids\Diff\IF-Confocal-Histo-TEM\Nile RED\Diff 71\all the samples\070121cd1155.nd2	255	15.6082	5.88869	27	1188.96	608.488	TRUE	7	222498
S:\GFoti\GFoti\Miranda\Organoids\Diff\IF-Confocal-Histo-TEM\Nile RED\Diff 71\all the samples\070121cd1155.nd2	256	44.4936	6.12008	36	1186.83	1078.5	TRUE	7	222498
S:\GFoti\GFoti\Miranda\Organoids\Diff\IF-Confocal-Histo-TEM\Nile RED\Diff 71\all the samples\070121cd1155.nd2	257	15.8109	5.74499	43	1369.88	715.246	TRUE	7	222498
S:\GFoti\GFoti\Miranda\Organoids\Diff\IF-Confocal-Histo-TEM\Nile RED\Diff 71\all the samples\070121cd1155.nd2	258	14.0879	7.9213	39	1050.01	928.425	TRUE	7	222498
S:\GFoti\GFoti\Miranda\Organoids\Diff\IF-Confocal-Histo-TEM\Nile RED\Diff 71\all the samples\070121cd1155.nd2	259	74.1898	5.67193	42	1091.46	697.302	TRUE	7	222498
S:\GFoti\GFoti\Miranda\Organoids\Diff\IF-Confocal-Histo-TEM\Nile RED\Diff 71\all the samples\070121cd1155.nd2	260	35.98	0.937	43	1369.88	715.246	TRUE	7	222498
S:\GFoti\GFoti\Miranda\Organoids\Diff\IF-Confocal-Histo-TEM\Nile RED\Diff 71\all the samples\070121cd1155.nd2	261	42.4665	10.988	48	996.899	860.358	TRUE	7	222498
S:\GFoti\GFoti\Miranda\Organoids\Diff\IF-Confocal-Histo-TEM\Nile RED\Diff 71\all the samples\070121cd1155.nd2	262	19.1556	9.2145	50	616.12	575.097	FALSE	7	222498
S:\GFoti\GFoti\Miranda\Organoids\Diff\IF-Confocal-Histo-TEM\Nile RED\Diff 71\all the samples\070121cd1155.nd2	263	30.507	5.46889	52	1272.48	789.536	TRUE	7	222498
S:\GFoti\GFoti\Miranda\Organoids\Diff\IF-Confocal-Histo-TEM\Nile RED\Diff 71\all the samples\070121cd1155.nd2	264	3.34462	5.59558	48	996.899	860.358	TRUE	7	222498
S:\GFoti\GFoti\Miranda\Organoids\Diff\IF-Confocal-Histo-TEM\Nile RED\Diff 71\all the samples\070121cd1155.nd2	265	9.5271	6.21268	57	1083.45	767.139	TRUE	7	222498
S:\GFoti\GFoti\Miranda\Organoids\Diff\IF-Confocal-Histo-TEM\Nile RED\Diff 71\all the samples\070121cd1155.nd2	266	9.5271	5.53538	53	905.074	622.643	TRUE	7	222498
S:\GFoti\GFoti\Miranda\Organoids\Diff\IF-Confocal-Histo-TEM\Nile RED\Diff 71\all the samples\070121cd1155.nd2	267	86.8588	8.83594	63	874.872	563.621	FALSE	7	222498
S:\GFoti\GFoti\Miranda\Organoids\Diff\IF-Confocal-Histo-TEM\Nile RED\Diff 71\all the samples\070121cd1155.nd2	268	27.6691	6.69368	63	874.872	563.621	FALSE	7	222498
S:\GFoti\GFoti\Miranda\Organoids\Diff\IF-Confocal-Histo-TEM\Nile RED\Diff 71\all the samples\070121cd1155.nd2	269	39.0206	6.61744	67	1136.36	943.073	TRUE	7	222498
S:\GFoti\GFoti\Miranda\Organoids\Diff\IF-Confocal-Histo-TEM\Nile RED\Diff 71\all the samples\070121cd1155.nd2	270	39.5273	7.35095	121	144.224	985.356	TRUE	7	222498
S:\GFoti\GFoti\Miranda\Organoids\Diff\IF-Confocal-Histo-TEM\Nile RED\Diff 71\all the samples\070121cd1155.nd2	271	63.4464	8.61709	96	917.439	596.008	FALSE	7	222498
S:\GFoti\GFoti\Miranda\Organoids\Diff\IF-Confocal-Histo-TEM\Nile RED\Diff 71\all the samples\070121cd1155.nd2	272	7.80411	6.7078	66	1206.09	1112.51	TRUE	7	222498
S:\GFoti\GFoti\Miranda\Organoids\Diff\IF-Confocal-Histo-TEM\Nile RED\Diff 71\all the samples\070121cd1155.nd2	273	42.9733	9.64715	92	960.109	485.369	FALSE	7	222498
S:\GFoti\GFoti\Miranda\Organoids\Diff\IF-Confocal-Histo-TEM\Nile RED\Diff 71\all the samples\070121cd1155.nd2	274	22.1961	4.04435	13	1301.16	962.167	TRUE	7	222498
S:\GFoti\GFoti\Miranda\Organoids\Diff\IF-Confocal-Histo-TEM\Nile RED\Diff 71\all the samples\070121cd1155.nd2	275	32.4327	5.23955	85	1170.82	447.653	FALSE	7	222498
S:\GFoti\GFoti\Miranda\Organoids\Diff\IF-Confocal-Histo-TEM\Nile RED\Diff 71\all the samples\070121cd1155.nd2	276	42.9733	8.23297	18	891.595	461.283	FALSE	7	222498
S:\GFoti\GFoti\Miranda\Organoids\Diff\IF-Confocal-Histo-TEM\Nile RED\Diff 71\all the samples\070121cd1155.nd2	277	9.93251	9.58969	85	1170.82	447.653	FALSE	7	222498
S:\GFoti\GFoti\Miranda\Organoids\Diff\IF-Confocal-Histo-TEM\Nile RED\Diff 71\all the samples\070121cd1155.nd2	278	122.839	7.25235	85	1170.82	447.653	FALSE	7	222498
S:\GFoti\GFoti\Miranda\Organoids\Diff\IF-Confocal-Histo-TEM\Nile RED\Diff 71\all the samples\070121cd1155.nd2	279	17.838	10.8807	111	151.015	590	FALSE	7	222498
S:\GFoti\GFoti\Miranda\Organoids\Diff\IF-Confocal-Histo-TEM\Nile RED\Diff 71\all the samples\070121cd1155.nd2	280	101.555	9.87029	88	1001.76	493.429	FALSE	7	222498
S:\GFoti\GFoti\Miranda\Organoids\Diff\IF-Confocal-Histo-TEM\Nile RED\Diff 71\all the samples\070121cd1155.nd2	281	211.218	4.42411	21	1635.11	521.164	FALSE	7	222498
S:\GFoti\GFoti\Miranda\Organoids\Diff\IF-Confocal-Histo-TEM\Nile RED\Diff 71\all the samples\070121cd1155.nd2	282	15.9123	6.04022	24	287.739	784.535	TRUE	7	222498
S:\GFoti\GFoti\Miranda\Organoids\Diff\IF-Confocal-Histo-TEM\Nile RED\Diff 71\all the samples\070121cd1155.nd2	283	21.588	9.61507	99	1168.49	424.789	FALSE	7	222498
S:\GFoti\GFoti\Miranda\Organoids\Diff\IF-Confocal-Histo-TEM\Nile RED\Diff 71\all the samples\070121cd1155.nd2	284	6.38518	12.2962	99	1168.49	424.789	FALSE	7	222498
S:\GFoti\GFoti\Miranda\Organoids\Diff\IF-Confocal-Histo-TEM\Nile RED\Diff 71\all the samples\070121cd1155.nd2	285	27.4664	6.61269	29	195.407	871.444	TRUE	7	222498
S:\GFoti\GFoti\Miranda\Organoids\Diff\IF-Confocal-Histo-TEM\Nile RED\Diff 71\all the samples\070121cd1155.nd2	286	9.42575	6.9316	30	1193.52	802.183	TRUE	7	222498
S:\GFoti\GFoti\Miranda\Organoids\Diff\IF-Confocal-Histo-TEM\Nile RED\Diff 71\all the samples\070121cd1155.nd2	287	3.54732	2.5622	24	287.739	784.535	TRUE	7	222498
S:\GFoti\GFoti\Miranda\Organoids\Diff\IF-Confocal-Histo-TEM\Nile RED\Diff 71\all the samples\070121cd1155.nd2	288	16.9258	11.085	30	1193.52	802.183	TRUE	7	222498
S:\GFoti\GFoti\Miranda\Organoids\Diff\IF-Confocal-Histo-TEM\Nile RED\Diff 71\all the samples\070121cd1155.nd2	289	73.683	6.47342	24	287.739	784.535	TRUE	7	222498
S:\GFoti\GFoti\Miranda\Organoids\Diff\IF-Confocal-Histo-TEM\Nile RED\Diff 71\all the samples\070121cd1155.nd2	290	5.87842	14.3392	30	1193.52	802.183	TRUE	7	222498
S:\GFoti\GFoti\Miranda\Organoids\Diff\IF-Confocal-Histo-TEM\Nile RED\Diff 71\all the samples\070121cd1155.nd2	291	162.366	11.1673	30	1193.52	802.183	TRUE	7	222498
S:\GFoti\GFoti\Miranda\Organoids\Diff\IF-Confocal-Histo-TEM\Nile RED\Diff 71\all the samples\070121cd1155.nd2	292	4.76355	11.2529	32	1519.27	538.663	FALSE	7	222498
S:\GFoti\GFoti\Miranda\Organoids\Diff\IF-Confocal-Histo-TEM\Nile RED\Diff 71\all the samples\070121cd1155.nd2	293	9.3244	3.0782	27	1188.96	608.488	TRUE	7	222498
S:\GFoti\GFoti\Miranda\Organoids\Diff\IF-Confocal-Histo-TEM\Nile RED\Diff 71\all the samples\070121cd1155.nd2	294	5.57437	4.14866	27	1188.96	608.488	TRUE	7	222498
S:\GFoti\GFoti\Miranda\Organoids\Diff\IF-Confocal-Histo-TEM\Nile RED\Diff 71\all the samples\070121cd1155.nd2	295	2.93921	7.57473	26	1505.28	433.955	FALSE	7	222498
S:\GFoti\GFoti\Miranda\Organoids\Diff\IF-Confocal-Histo-TEM\Nile RED\Diff 71\all the samples\070121cd1155.nd2	296	6.9933	6.69356	27	1188.96	608.488	TRUE	7	222498
S:\GFoti\GFoti\Miranda\Organoids\Diff\IF-Confocal-Histo-TEM\Nile RED\Diff 71\all the samples\070121cd1155.nd2	297	14.8988	7.45606	36	1186.83	1078.5	TRUE	7	222498
S:\GFoti\GFoti\Miranda\Organoids\Diff\IF-Confocal-Histo-TEM\Nile RED\Diff 71\all the samples\070121cd1155.nd2	298	3.14192	6.58323	36	1186.83	1078.5	TRUE	7	222498
S:\GFoti\GFoti\Miranda\Organoids\Diff\IF-Confocal-Histo-TEM\Nile RED\Diff 71\all the samples\070121cd1155.nd2	299	10.946	9.27282	39	1050.01	928.425	TRUE	7	222498
S:\GFoti\GFoti\Miranda\Organoids\Diff\IF-Confocal-Histo-TEM\Nile RED\Diff 71\all the samples\070121cd1155.nd2	300	10.3379	8.4396	36	1186.83	1078.5	TRUE	7	222498
S:\GFoti\GFoti\Miranda\Organoids\Diff\IF-Confocal-Histo-TEM\Nile RED\Diff 71\all the samples\070121cd1155.nd2	301	75.0006	7.17295	43	1369.88	715.246	TRUE	7	222498
S:\GFoti\GFoti\Miranda\Organoids\Diff\IF-Confocal-Histo-TEM\Nile RED\Diff 71\all the samples\070121cd1155.nd2	302	72.7708	7.11176	43	1369.88	715.246	TRUE	7	222498
S:\GFoti\GFoti\Miranda\Organoids\Diff\IF-Confocal-Histo-TEM\Nile RED\Diff 71\all the samples\070121cd1155.nd2	303	44.4936	6.16775	40	1306.23	749.031	TRUE	7	222498
S:\GFoti\GFoti\Miranda\Organoids\Diff\IF-Confocal-Histo-TEM\Nile RED\Diff 71\all the samples\070121cd1155.nd2	304	9.42575	2.75111	42	1091.46	697.302	TRUE	7	222498
S:\GFoti\GFoti\Miranda\Organoids\Diff\IF-Confocal-Histo-TEM\Nile RED\Diff 71\all the samples\070121cd1155.nd2	305	84.325	12.0536	41	1498.8	1014.35	TRUE	7	222498
S:\GFoti\GFoti\Miranda\Organoids\Diff\IF-Confocal-Histo-TEM\Nile RED\Diff 71\all the samples\070121cd1155.nd2	306	9.22304	7.20032	53	905.074	622.643	TRUE	7	222498
S:\GFoti\GFoti\Miranda\Organoids\Diff\IF-Confocal-Histo-TEM\Nile RED\Diff 71\all the samples\070121cd1155.nd2	307	11.5541	7.62722	53	905.074	622.643	TRUE	7	222498
S:\GFoti\GFoti\Miranda\Organoids\Diff\IF-Confocal-Histo-TEM\Nile RED\Diff 71\all the samples\070121cd1155.nd2	308	8.81763	7.80451	53	905.074	622.643	TRUE	7	222498
S:\GFoti\GFoti\Miranda\Organoids\Diff\IF-Confocal-Histo-TEM\Nile RED\Diff 71\all the samples\070121cd1155.nd2	309	105.913	6.58101	57	1083.45	767.139	TRUE	7	222498
S:\GFoti\GFoti\Miranda\Organoids\Diff\IF-Confocal-Histo-TEM\Nile RED\Diff 71\all the samples\070121cd1155.nd2	310	25.5407	2.71557	60	665.478	820.407	TRUE	7	222498
S:\GFoti\GFoti\Miranda\Organoids\Diff\IF-Confocal-Histo-TEM\Nile RED\Diff 71\all the samples\070121cd1155.nd2	311	101.149	2.34729	63	874.872	563.621	FALSE	7	222498
S:\GFoti\GFoti\Miranda\Organoids\Diff\IF-Confocal-Histo-TEM\Nile RED\Diff 71\all the samples\070121cd1155.nd2	312	10.642	2.98099	63	874.872	563.621	FALSE	7	222498
S:\GFoti\GFoti\Miranda\Organoids\Diff\IF-Confocal-Histo-TEM\Nile RED\Diff 71\all the samples\070121cd1155.nd2	313	5.67572	8.23206	67	1136.36	943.073	TRUE	7	222498
S:\GFoti\GFoti\Miranda\Organoids\Diff\IF-Confocal-Histo-TEM\Nile RED\Diff 71\all the samples\070121cd1155.nd2	314	30.9124	3.09977	121	144.224	985.356	TRUE	7	222498
S:\GFoti\GFoti\Miranda\Organoids\Diff\IF-Confocal-Histo-TEM\Nile RED\Diff 71\all the samples\070121cd1155.nd2	315	53.818	7.11079	67	1136.36	943.073	TRUE	7	222498
S:\GFoti\GFoti\Miranda\Organoids\Diff\IF-Confocal-Histo-TEM\Nile RED\Diff 71\all the samples\070121cd1155.nd2	316	13.5812	5.30144	91	756.188	1091.13	TRUE	7	222498
S:\GFoti\GFoti\Miranda\Organoids\Diff\IF-Confocal-Histo-TEM\Nile RED\Diff 71\all the samples\070121cd1155.nd2	317	24.0205	7.30344	67	1136.36	943.073	TRUE	7	222498
S:\GFoti\GFoti\Miranda\Organoids\Diff\IF-Confocal-Histo-TEM\Nile RED\Diff 71\all the samples\070121cd1155.nd2	318	4.25679	3.16846	82	704.195	110.786	FALSE	6	21563.2
S:\GFoti\GFoti\Miranda\Organoids\Diff\IF-Confocal-Histo-TEM\Nile RED\Diff 71\all the samples\070121cd1155.nd2	319	3.75003	6.01958	2	964.568	137.166	FALSE	6	21563.2
S:\GFoti\GFoti\Miranda\Organoids\Diff\IF-Confocal-Histo-TEM\Nile RED\Diff 71\all the samples\070121cd1155.nd2	320	43.7841	4.85105	93	258.651	224.498	FALSE	6	21563.2
S:\GFoti\GFoti\Miranda\Organoids\Diff\IF-Confocal-Histo-TEM\Nile RED\Diff 71\all the samples\070121cd1155.nd2	321	16.115	8.10968	17	1124.6	1163.87	TRUE	7	222498
S:\GFoti\GFoti\Miranda\Organoids\Diff\IF-Confocal-Histo-TEM\Nile RED\Diff 71\all the samples\070121cd1155.nd2	322	14.392	3.4167	18	891.595	461.283	FALSE	7	222498
S:\GFoti\GFoti\Miranda\Organoids\Diff\IF-Confocal-Histo-TEM\Nile RED\Diff 71\all the samples\070121cd1155.nd2	323	2.73651	6.90645	99	1168.49	424.789	FALSE	7	222498
S:\GFoti\GFoti\Miranda\Organoids\Diff\IF-Confocal-Histo-TEM\Nile RED\Diff 71\all the samples\070121cd1155.nd2	324	15.8109	4.22882	18	891.595	461.283	FALSE	7	222498
S:\GFoti\GFoti\Miranda\Organoids\Diff\IF-Confocal-Histo-TEM\Nile RED\Diff 71\all the samples\070121cd1155.nd2	325	7.90547	8.92652	85	1170.82	447.653	FALSE	7	222498
S:\GFoti\GFoti\Miranda\Organoids\Diff\IF-Confocal-Histo-TEM\Nile RED\Diff 71\all the samples\070121cd1155.nd2	326	58.6829	9.2733	99	1168.49	424.789	FALSE	7	222498
S:\GFoti\GFoti\Miranda\Organoids\Diff\IF-Confocal-Histo-TEM\Nile RED\Diff 71\all the samples\070121cd1155.nd2	327	9.02034	10.2209	26	1505.28	433.955	FALSE	7	222498
S:\GFoti\GFoti\Miranda\Organoids\Diff\IF-Confocal-Histo-TEM\Nile RED\Diff 71\all the samples\070121cd1155.nd2	328	70.8451	5.23528	22	315.205	607.479	TRUE	7	222498
S:\GFoti\GFoti\Miranda\Organoids\Diff\IF-Confocal-Histo-TEM\Nile RED\Diff 71\all the samples\070121cd1155.nd2	329	8.51358	8.98391	26	1505.28	433.955	FALSE	7	222498
S:\GFoti\GFoti\Miranda\Organoids\Diff\IF-Confocal-Histo-TEM\Nile RED\Diff 71\all the samples\070121cd1155.nd2	330	29.3921	6.74849	26	1505.28	433.955	FALSE	7	222498
S:\GFoti\GFoti\Miranda\Organoids\Diff\IF-Confocal-Histo-TEM\Nile RED\Diff 71\all the samples\070121cd1155.nd2	331	58.3788	6.8021	29	195.407	871.444	TRUE	7	222498
S:\GFoti\GFoti\Miranda\Organoids\Diff\IF-Confocal-Histo-TEM\Nile RED\Diff 71\all the samples\070121cd1155.nd2	332	10.946	5.91015	77	994.568	547.892	FALSE	7	222498
S:\GFoti\GFoti\Miranda\Organoids\Diff\IF-Confocal-Histo-TEM\Nile RED\Diff 71\all the samples\070121cd1155.nd2	333	6.9933	8.04296	36	1186.83	1078.5	TRUE	7	222498
S:\GFoti\GFoti\Miranda\Organoids\Diff\IF-Confocal-Histo-TEM\Nile RED\Diff 71\all the samples\070121cd1155.nd2	334	20.7772	7.33441	36	1186.83	1078.5	TRUE	7	222498
S:\GFoti\GFoti\Miranda\Organoids\Diff\IF-Confocal-Histo-TEM\Nile RED\Diff 71\all the samples\070121cd1155.nd2	335	106.014	8.21551	106	620.883	560.718	FALSE	7	222498
S:\GFoti\GFoti\Miranda\Organoids\Diff\IF-Confocal-Histo-TEM\Nile RED\Diff 71\all the samples\070121cd1155.nd2	336	17.4326	4.2925	42	1091.46	697.302	TRUE	7	222498
S:\GFoti\GFoti\Miranda\Organoids\Diff\IF-Confocal-Histo-TEM\Nile RED\Diff 71\all the samples\070121cd1155.nd2	337	6.08113	6.9125	42	1091.46	697.302	TRUE	7	222498
S:\GFoti\GFoti\Miranda\Organoids\Diff\IF-Confocal-Histo-TEM\Nile RED\Diff 71\all the samples\070121cd1155.nd2	338	57.0612	8.45863	53	905.074	622.643	TRUE	7	222498
S:\GFoti\GFoti\Miranda\Organoids\Diff\IF-Confocal-Histo-TEM\Nile RED\Diff 71\all the samples\070121cd1155.nd2	339	77.9398	6.73981	51	842.844	561.443	FALSE	7	222498
S:\GFoti\GFoti\Miranda\Organoids\Diff\IF-Confocal-Histo-TEM\Nile RED\Diff 71\all the samples\070121cd1155.nd2	340	65.0681	4.0435	112	152.434	330.283	FALSE	7	222498
S:\GFoti\GFoti\Miranda\Organoids\Diff\IF-Confocal-Histo-TEM\Nile RED\Diff 71\all the samples\070121cd1155.nd2	341	6.9933	5.67773	50	616.12	575.097	FALSE	7	222498
S:\GFoti\GFoti\Miranda\Organoids\Diff\IF-Confocal-Histo-TEM\Nile RED\Diff 71\all the samples\070121cd1155.nd2	342	7.3987	6.5319	50	616.12	575.097	FALSE	7	222498
S:\GFoti\GFoti\Miranda\Organoids\Diff\IF-Confocal-Histo-TEM\Nile RED\Diff 71\all the samples\070121cd1155.nd2	343	59.595	7.75408	58	790.648	990.737	TRUE	7	222498
S:\GFoti\GFoti\Miranda\Organoids\Diff\IF-Confocal-Histo-TEM\Nile RED\Diff 71\all the samples\070121cd1155.nd2	344	52.5004	5.51589	58	790.648	990.737	TRUE	7	222498
S:\GFoti\GFoti\Miranda\Organoids\Diff\IF-Confocal-Histo-TEM\Nile RED\Diff 71\all the samples\070121cd1155.nd2	345	7.29735	7.17845	63	874.872	563.621	FALSE	7	222498
S:\GFoti\GFoti\Miranda\Organoids\Diff\IF-Confocal-Histo-TEM\Nile RED\Diff 71\all the samples\070121cd1155.nd2	346	26.3516	5.80284	79	239.292	579.9	FALSE	7	222498
S:\GFoti\GFoti\Miranda\Organoids\Diff\IF-Confocal-Histo-TEM\Nile RED\Diff 71\all the samples\070121cd1155.nd2	347	5.77707	6.77393	76	1001.16	941.711	TRUE	7	222498
S:\GFoti\GFoti\Miranda\Organoids\Diff\IF-Confocal-Histo-TEM\Nile RED\Diff 71\all the samples\070121cd1155.nd2	348	5.67572	5.96289	61	982.913	724.539	TRUE	7	222498
S:\GFoti\GFoti\Miranda\Organoids\Diff\IF-Confocal-Histo-TEM\Nile RED\Diff 71\all the samples\070121cd1155.nd2	349	5.57437	6.80931	59	468.855	970.405	TRUE	7	222498
S:\GFoti\GFoti\Miranda\Organoids\Diff\IF-Confocal-Histo-TEM\Nile RED\Diff 71\all the samples\070121cd1155.nd2	350	146.758	4.59647	95	188.211	307.104	FALSE	7	222498
S:\GFoti\GFoti\Miranda\Organoids\Diff\IF-Confocal-Histo-TEM\Nile RED\Diff 71\all the samples\070121cd1155.nd2	351	81.2844	7.98363	92	960.109	485.369	FALSE	7	222498
S:\GFoti\GFoti\Miranda\Organoids\Diff\IF-Confocal-Histo-TEM\Nile RED\Diff 71\all the samples\070121cd1155.nd2	352	76.3181	6.4423	12	1570.05	1248.27	TRUE	7	222498
S:\GFoti\GFoti\Miranda\Organoids\Diff\IF-Confocal-Histo-TEM\Nile RED\Diff 71\all the samples\070121cd1155.nd2	353	2.5338	3.71396	17	1124.6	1163.87	TRUE	7	222498
S:\GFoti\GFoti\Miranda\Organoids\Diff\IF-Confocal-Histo-TEM\Nile RED\Diff 71\all the samples\070121cd1155.nd2	354	63.041	6.29999	111	151.015	590	FALSE	7	222498
S:\GFoti\GFoti\Miranda\Organoids\Diff\IF-Confocal-Histo-TEM\Nile RED\Diff 71\all the samples\070121cd1155.nd2	355	11.3514	4.28932	85	1170.82	447.653	FALSE	7	222498
S:\GFoti\GFoti\Miranda\Organoids\Diff\IF-Confocal-Histo-TEM\Nile RED\Diff 71\all the samples\070121cd1155.nd2	356	108.041	5.02289	21	1635.11	521.164	FALSE	7	222498
S:\GFoti\GFoti\Miranda\Organoids\Diff\IF-Confocal-Histo-TEM\Nile RED\Diff 71\all the samples\070121cd1155.nd2	357	17.9393	8.27621	22	315.205	607.479	TRUE	7	222498
S:\GFoti\GFoti\Miranda\Organoids\Diff\IF-Confocal-Histo-TEM\Nile RED\Diff 71\all the samples\070121cd1155.nd2	358	54.2234	12.1711	99	1168.49	424.789	FALSE	7	222498
S:\GFoti\GFoti\Miranda\Organoids\Diff\IF-Confocal-Histo-TEM\Nile RED\Diff 71\all the samples\070121cd1155.nd2	359	12.0609	8.85027	26	1505.28	433.955	FALSE	7	222498
S:\GFoti\GFoti\Miranda\Organoids\Diff\IF-Confocal-Histo-TEM\Nile RED\Diff 71\all the samples\070121cd1155.nd2	360	10.0339	6.80538	30	1193.52	802.183	TRUE	7	222498
S:\GFoti\GFoti\Miranda\Organoids\Diff\IF-Confocal-Histo-TEM\Nile RED\Diff 71\all the samples\070121cd1155.nd2	361	23.311	5.67035	30	1193.52	802.183	TRUE	7	222498
S:\GFoti\GFoti\Miranda\Organoids\Diff\IF-Confocal-Histo-TEM\Nile RED\Diff 71\all the samples\070121cd1155.nd2	362	17.9393	10.9532	30	1193.52	802.183	TRUE	7	222498
S:\GFoti\GFoti\Miranda\Organoids\Diff\IF-Confocal-Histo-TEM\Nile RED\Diff 71\all the samples\070121cd1155.nd2	363	79.7641	7.23405	113	457.503	369.348	FALSE	7	222498
S:\GFoti\GFoti\Miranda\Organoids\Diff\IF-Confocal-Histo-TEM\Nile RED\Diff 71\all the samples\070121cd1155.nd2	364	41.5544	2.68419	100	486.693	588.62	FALSE	7	222498
S:\GFoti\GFoti\Miranda\Organoids\Diff\IF-Confocal-Histo-TEM\Nile RED\Diff 71\all the samples\070121cd1155.nd2	365	5.27031	3.36077	77	994.568	547.892	FALSE	7	222498
S:\GFoti\GFoti\Miranda\Organoids\Diff\IF-Confocal-Histo-TEM\Nile RED\Diff 71\all the samples\070121cd1155.nd2	366	9.62845	10.3376	27	1188.96	608.488	TRUE	7	222498
S:\GFoti\GFoti\Miranda\Organoids\Diff\IF-Confocal-Histo-TEM\Nile RED\Diff 71\all the samples\070121cd1155.nd2	367	148.988	8.03006	106	620.883	560.718	FALSE	7	222498
S:\GFoti\GFoti\Miranda\Organoids\Diff\IF-Confocal-Histo-TEM\Nile RED\Diff 71\all the samples\070121cd1155.nd2	368	177.67	8.85591	101	942.271	452.064	FALSE	7	222498
S:\GFoti\GFoti\Miranda\Organoids\Diff\IF-Confocal-Histo-TEM\Nile RED\Diff 71\all the samples\070121cd1155.nd2	369	11.5541	6.8652	39	1050.01	928.425	TRUE	7	222498
S:\GFoti\GFoti\Miranda\Organoids\Diff\IF-Confocal-Histo-TEM\Nile RED\Diff 71\all the samples\070121cd1155.nd2	370	56.7572	5.23582	101	942.271	452.064	FALSE	7	222498
S:\GFoti\GFoti\Miranda\Organoids\Diff\IF-Confocal-Histo-TEM\Nile RED\Diff 71\all the samples\070121cd1155.nd2	371	25.6421	5.87021	51	842.844	561.443	FALSE	7	222498
S:\GFoti\GFoti\Miranda\Organoids\Diff\IF-Confocal-Histo-TEM\Nile RED\Diff 71\all the samples\070121cd1155.nd2	372	3.14192	7.69103	55	862.304	1107.49	TRUE	7	222498
S:\GFoti\GFoti\Miranda\Organoids\Diff\IF-Confocal-Histo-TEM\Nile RED\Diff 71\all the samples\070121cd1155.nd2	373	3.44597	5.83347	55	862.304	1107.49	TRUE	7	222498
S:\GFoti\GFoti\Miranda\Organoids\Diff\IF-Confocal-Histo-TEM\Nile RED\Diff 71\all the samples\070121cd1155.nd2	374	53.5139	4.21968	102	290.374	373.534	FALSE	7	222498
S:\GFoti\GFoti\Miranda\Organoids\Diff\IF-Confocal-Histo-TEM\Nile RED\Diff 71\all the samples\070121cd1155.nd2	375	4.76355	4.41902	102	290.374	373.534	FALSE	7	222498
S:\GFoti\GFoti\Miranda\Organoids\Diff\IF-Confocal-Histo-TEM\Nile RED\Diff 71\all the samples\070121cd1155.nd2	376	277.603	9.38841	63	874.872	563.621	FALSE	7	222498
S:\GFoti\GFoti\Miranda\Organoids\Diff\IF-Confocal-Histo-TEM\Nile RED\Diff 71\all the samples\070121cd1155.nd2	377	6.58789	7.09801	76	1001.16	941.711	TRUE	7	222498
S:\GFoti\GFoti\Miranda\Organoids\Diff\IF-Confocal-Histo-TEM\Nile RED\Diff 71\all the samples\070121cd1155.nd2	378	3.14192	11.355	62	726.999	928.59	TRUE	7	222498
S:\GFoti\GFoti\Miranda\Organoids\Diff\IF-Confocal-Histo-TEM\Nile RED\Diff 71\all the samples\070121cd1155.nd2	379	33.1421	4.81553	89	692.843	664.429	TRUE	7	222498
S:\GFoti\GFoti\Miranda\Organoids\Diff\IF-Confocal-Histo-TEM\Nile RED\Diff 71\all the samples\070121cd1155.nd2	380	58.3788	7.21959	121	144.224	985.356	TRUE	7	222498
S:\GFoti\GFoti\Miranda\Organoids\Diff\IF-Confocal-Histo-TEM\Nile RED\Diff 71\all the samples\070121cd1155.nd2	381	26.8583	4.92089	121	144.224	985.356	TRUE	7	222498
S:\GFoti\GFoti\Miranda\Organoids\Diff\IF-Confocal-Histo-TEM\Nile RED\Diff 71\all the samples\070121cd1155.nd2	382	7.3987	6.20102	67	1136.36	943.073	TRUE	7	222498
S:\GFoti\GFoti\Miranda\Organoids\Diff\IF-Confocal-Histo-TEM\Nile RED\Diff 71\all the samples\070121cd1155.nd2	383	10.642	8.4282	67	1136.36	943.073	TRUE	7	222498
S:\GFoti\GFoti\Miranda\Organoids\Diff\IF-Confocal-Histo-TEM\Nile RED\Diff 71\all the samples\070121cd1155.nd2	384	4.15544	5.33652	67	1136.36	943.073	TRUE	7	222498
S:\GFoti\GFoti\Miranda\Organoids\Diff\IF-Confocal-Histo-TEM\Nile RED\Diff 71\all the samples\070121cd1155.nd2	385	7.09465	7.28715	66	1206.09	1112.51	TRUE	7	222498
S:\GFoti\GFoti\Miranda\Organoids\Diff\IF-Confocal-Histo-TEM\Nile RED\Diff 71\all the samples\070121cd1155.nd2	386	45.6085	8.72055	92	960.109	485.369	FALSE	7	222498
S:\GFoti\GFoti\Miranda\Organoids\Diff\IF-Confocal-Histo-TEM\Nile RED\Diff 71\all the samples\070121cd1155.nd2	387	29.2908	3.35819	68	833.723	656.694	TRUE	7	222498
S:\GFoti\GFoti\Miranda\Organoids\Diff\IF-Confocal-Histo-TEM\Nile RED\Diff 71\all the samples\070121cd1155.nd2	388	107.636	3.6307	81	1067.64	749.746	TRUE	7	222498
S:\GFoti\GFoti\Miranda\Organoids\Diff\IF-Confocal-Histo-TEM\Nile RED\Diff 71\all the samples\070121cd1155.nd2	389	7.50006	10.9913	6	746.154	219.12	FALSE	6	21563.2
S:\GFoti\GFoti\Miranda\Organoids\Diff\IF-Confocal-Histo-TEM\Nile RED\Diff 71\all the samples\070121cd1155.nd2	390	333.651	4.89554	117	170.474	452.554	FALSE	7	222498
S:\GFoti\GFoti\Miranda\Organoids\Diff\IF-Confocal-Histo-TEM\Nile RED\Diff 71\all the samples\070121cd1155.nd2	391	11.8582	5.2911	12	1570.05	1248.27	TRUE	7	222498
S:\GFoti\GFoti\Miranda\Organoids\Diff\IF-Confocal-Histo-TEM\Nile RED\Diff 71\all the samples\070121cd1155.nd2	392	136.015	4.43571	111	151.015	590	FALSE	7	222498
S:\GFoti\GFoti\Miranda\Organoids\Diff\IF-Confocal-Histo-TEM\Nile RED\Diff 71\all the samples\070121cd1155.nd2	393	122.737	13.0389	12	1570.05	1248.27	TRUE	7	222498
S:\GFoti\GFoti\Miranda\Organoids\Diff\IF-Confocal-Histo-TEM\Nile RED\Diff 71\all the samples\070121cd1155.nd2	394	11.2501	9.44516	20	1096.12	1011.93	TRUE	7	222498
S:\GFoti\GFoti\Miranda\Organoids\Diff\IF-Confocal-Histo-TEM\Nile RED\Diff 71\all the samples\070121cd1155.nd2	395	44.4936	8.61462	17	1124.6	1163.87	TRUE	7	222498
S:\GFoti\GFoti\Miranda\Organoids\Diff\IF-Confocal-Histo-TEM\Nile RED\Diff 71\all the samples\070121cd1155.nd2	396	8.41223	4.75287	18	891.595	461.283	FALSE	7	222498
S:\GFoti\GFoti\Miranda\Organoids\Diff\IF-Confocal-Histo-TEM\Nile RED\Diff 71\all the samples\070121cd1155.nd2	397	4.8649	2.46447	19	661.323	195.472	FALSE	4	9522.34
S:\GFoti\GFoti\Miranda\Organoids\Diff\IF-Confocal-Histo-TEM\Nile RED\Diff 71\all the samples\070121cd1155.nd2	398	26.1488	7.24216	21	1635.11	521.164	FALSE	7	222498
S:\GFoti\GFoti\Miranda\Organoids\Diff\IF-Confocal-Histo-TEM\Nile RED\Diff 71\all the samples\070121cd1155.nd2	399	4.05408	9.93637	85	1170.82	447.653	FALSE	7	222498
S:\GFoti\GFoti\Miranda\Organoids\Diff\IF-Confocal-Histo-TEM\Nile RED\Diff 71\all the samples\070121cd1155.nd2	400	123.751	11.7342	85	1170.82	447.653	FALSE	7	222498
S:\GFoti\GFoti\Miranda\Organoids\Diff\IF-Confocal-Histo-TEM\Nile RED\Diff 71\all the samples\070121cd1155.nd2	401	125.474	11.9287	26	1505.28	433.955	FALSE	7	222498
S:\GFoti\GFoti\Miranda\Organoids\Diff\IF-Confocal-Histo-TEM\Nile RED\Diff 71\all the samples\070121cd1155.nd2	402	92.9399	7.44394	118	534.43	527.011	FALSE	7	222498
S:\GFoti\GFoti\Miranda\Organoids\Diff\IF-Confocal-Histo-TEM\Nile RED\Diff 71\all the samples\070121cd1155.nd2	403	5.47301	3.71075	21	1635.11	521.164	FALSE	7	222498
S:\GFoti\GFoti\Miranda\Organoids\Diff\IF-Confocal-Histo-TEM\Nile RED\Diff 71\all the samples\070121cd1155.nd2	404	13.2771	9.72571	26	1505.28	433.955	FALSE	7	222498
S:\GFoti\GFoti\Miranda\Organoids\Diff\IF-Confocal-Histo-TEM\Nile RED\Diff 71\all the samples\070121cd1155.nd2	405	9.12169	12.3744	26	1505.28	433.955	FALSE	7	222498
S:\GFoti\GFoti\Miranda\Organoids\Diff\IF-Confocal-Histo-TEM\Nile RED\Diff 71\all the samples\070121cd1155.nd2	406	37.8043	8.68196	29	195.407	871.444	TRUE	7	222498
S:\GFoti\GFoti\Miranda\Organoids\Diff\IF-Confocal-Histo-TEM\Nile RED\Diff 71\all the samples\070121cd1155.nd2	407	7.80411	7.42666	26	1505.28	433.955	FALSE	7	222498
S:\GFoti\GFoti\Miranda\Organoids\Diff\IF-Confocal-Histo-TEM\Nile RED\Diff 71\all the samples\070121cd1155.nd2	408	4.25679	6.70642	25	870.412	1036.88	TRUE	7	222498
S:\GFoti\GFoti\Miranda\Organoids\Diff\IF-Confocal-Histo-TEM\Nile RED\Diff 71\all the samples\070121cd1155.nd2	409	4.6622	5.27261	27	1188.96	608.488	TRUE	7	222498
S:\GFoti\GFoti\Miranda\Organoids\Diff\IF-Confocal-Histo-TEM\Nile RED\Diff 71\all the samples\070121cd1155.nd2	410	31.0137	5.01417	27	1188.96	608.488	TRUE	7	222498
S:\GFoti\GFoti\Miranda\Organoids\Diff\IF-Confocal-Histo-TEM\Nile RED\Diff 71\all the samples\070121cd1155.nd2	411	15.4055	5.87967	27	1188.96	608.488	TRUE	7	222498
S:\GFoti\GFoti\Miranda\Organoids\Diff\IF-Confocal-Histo-TEM\Nile RED\Diff 71\all the samples\070121cd1155.nd2	412	3.85138	6.62568	36	1186.83	1078.5	TRUE	7	222498
S:\GFoti\GFoti\Miranda\Organoids\Diff\IF-Confocal-Histo-TEM\Nile RED\Diff 71\all the samples\070121cd1155.nd2	413	59.291	8.96933	43	1369.88	715.246	TRUE	7	222498
S:\GFoti\GFoti\Miranda\Organoids\Diff\IF-Confocal-Histo-TEM\Nile RED\Diff 71\all the samples\070121cd1155.nd2	414	20.4731	6.1674	43	1369.88	715.246	TRUE	7	222498
S:\GFoti\GFoti\Miranda\Organoids\Diff\IF-Confocal-Histo-TEM\Nile RED\Diff 71\all the samples\070121cd1155.nd2	415	5.87842	9.23507	39	1050.01	928.425	TRUE	7	222498
S:\GFoti\GFoti\Miranda\Organoids\Diff\IF-Confocal-Histo-TEM\Nile RED\Diff 71\all the samples\070121cd1155.nd2	416	121.014	10.0985	40	1306.23	749.031	TRUE	7	222498
S:\GFoti\GFoti\Miranda\Organoids\Diff\IF-Confocal-Histo-TEM\Nile RED\Diff 71\all the samples\070121cd1155.nd2	417	8.31087	8.1377	42	1091.46	697.302	TRUE	7	222498
S:\GFoti\GFoti\Miranda\Organoids\Diff\IF-Confocal-Histo-TEM\Nile RED\Diff 71\all the samples\070121cd1155.nd2	418	9.7298	7.11991	45	1424.1	874.955	TRUE	7	222498
S:\GFoti\GFoti\Miranda\Organoids\Diff\IF-Confocal-Histo-TEM\Nile RED\Diff 71\all the samples\070121cd1155.nd2	419	4.6622	4.76308	112	152.434	330.283	FALSE	7	222498
S:\GFoti\GFoti\Miranda\Organoids\Diff\IF-Confocal-Histo-TEM\Nile RED\Diff 71\all the samples\070121cd1155.nd2	420	46.7233	6.03504	50	616.12	575.097	FALSE	7	222498
S:\GFoti\GFoti\Miranda\Organoids\Diff\IF-Confocal-Histo-TEM\Nile RED\Diff 71\all the samples\070121cd1155.nd2	421	246.286	11.3026	55	862.304	1107.49	TRUE	7	222498
S:\GFoti\GFoti\Miranda\Organoids\Diff\IF-Confocal-Histo-TEM\Nile RED\Diff 71\all the samples\070121cd1155.nd2	422	3.24327	4.93331	102	290.374	373.534	FALSE	7	222498
S:\GFoti\GFoti\Miranda\Organoids\Diff\IF-Confocal-Histo-TEM\Nile RED\Diff 71\all the samples\070121cd1155.nd2	423	110.068	8.0766	76	1001.16	941.711	TRUE	7	222498
S:\GFoti\GFoti\Miranda\Organoids\Diff\IF-Confocal-Histo-TEM\Nile RED\Diff 71\all the samples\070121cd1155.nd2	424	6.89194	6.25522	66	1206.09	1112.51	TRUE	7	222498
S:\GFoti\GFoti\Miranda\Organoids\Diff\IF-Confocal-Histo-TEM\Nile RED\Diff 71\all the samples\070121cd1155.nd2	425	55.0342	6.73676	97	186.082	449.297	FALSE	7	222498
S:\GFoti\GFoti\Miranda\Organoids\Diff\IF-Confocal-Histo-TEM\Nile RED\Diff 71\all the samples\070121cd1155.nd2	426	84.325	7.90172	122	166.826	387.461	FALSE	7	222498
S:\GFoti\GFoti\Miranda\Organoids\Diff\IF-Confocal-Histo-TEM\Nile RED\Diff 71\all the samples\070121cd1155.nd2	427	51.1828	2.02988	128	140.575	808.669	TRUE	7	222498
S:\GFoti\GFoti\Miranda\Organoids\Diff\IF-Confocal-Histo-TEM\Nile RED\Diff 71\all the samples\070121cd1155.nd2	428	9.12169	5.11679	110	464.598	311.857	FALSE	7	222498
S:\GFoti\GFoti\Miranda\Organoids\Diff\IF-Confocal-Histo-TEM\Nile RED\Diff 71\all the samples\070121cd1155.nd2	429	55.3383	6.9793	20	1096.12	1011.93	TRUE	7	222498
S:\GFoti\GFoti\Miranda\Organoids\Diff\IF-Confocal-Histo-TEM\Nile RED\Diff 71\all the samples\070121cd1155.nd2	430	5.16896	4.72064	18	891.595	461.283	FALSE	7	222498
S:\GFoti\GFoti\Miranda\Organoids\Diff\IF-Confocal-Histo-TEM\Nile RED\Diff 71\all the samples\070121cd1155.nd2	431	26.0475	5.12331	111	151.015	590	FALSE	7	222498
S:\GFoti\GFoti\Miranda\Organoids\Diff\IF-Confocal-Histo-TEM\Nile RED\Diff 71\all the samples\070121cd1155.nd2	432	25.4394	5.11661	85	1170.82	447.653	FALSE	7	222498
S:\GFoti\GFoti\Miranda\Organoids\Diff\IF-Confocal-Histo-TEM\Nile RED\Diff 71\all the samples\070121cd1155.nd2	433	24.2232	5.66026	88	1001.76	493.429	FALSE	7	222498
S:\GFoti\GFoti\Miranda\Organoids\Diff\IF-Confocal-Histo-TEM\Nile RED\Diff 71\all the samples\070121cd1155.nd2	434	6.58789	6.68845	85	1170.82	447.653	FALSE	7	222498
S:\GFoti\GFoti\Miranda\Organoids\Diff\IF-Confocal-Histo-TEM\Nile RED\Diff 71\all the samples\070121cd1155.nd2	435	31.7232	2.67126	99	1168.49	424.789	FALSE	7	222498
S:\GFoti\GFoti\Miranda\Organoids\Diff\IF-Confocal-Histo-TEM\Nile RED\Diff 71\all the samples\070121cd1155.nd2	436	10.3379	9.42546	85	1170.82	447.653	FALSE	7	222498
S:\GFoti\GFoti\Miranda\Organoids\Diff\IF-Confocal-Histo-TEM\Nile RED\Diff 71\all the samples\070121cd1155.nd2	437	42.1625	10.3758	20	1096.12	1011.93	TRUE	7	222498
S:\GFoti\GFoti\Miranda\Organoids\Diff\IF-Confocal-Histo-TEM\Nile RED\Diff 71\all the samples\070121cd1155.nd2	438	36.2841	9.75865	22	315.205	607.479	TRUE	7	222498
S:\GFoti\GFoti\Miranda\Organoids\Diff\IF-Confocal-Histo-TEM\Nile RED\Diff 71\all the samples\070121cd1155.nd2	439	13.4798	7.73578	24	287.739	784.535	TRUE	7	222498
S:\GFoti\GFoti\Miranda\Organoids\Diff\IF-Confocal-Histo-TEM\Nile RED\Diff 71\all the samples\070121cd1155.nd2	440	19.4596	9.26257	99	1168.49	424.789	FALSE	7	222498
S:\GFoti\GFoti\Miranda\Organoids\Diff\IF-Confocal-Histo-TEM\Nile RED\Diff 71\all the samples\070121cd1155.nd2	441	9.62845	6.87088	30	1193.52	802.183	TRUE	7	222498
S:\GFoti\GFoti\Miranda\Organoids\Diff\IF-Confocal-Histo-TEM\Nile RED\Diff 71\all the samples\070121cd1155.nd2	442	5.06761	6.63062	26	1505.28	433.955	FALSE	7	222498
S:\GFoti\GFoti\Miranda\Organoids\Diff\IF-Confocal-Histo-TEM\Nile RED\Diff 71\all the samples\070121cd1155.nd2	443	58.6829	7.26016	113	457.503	369.348	FALSE	7	222498
S:\GFoti\GFoti\Miranda\Organoids\Diff\IF-Confocal-Histo-TEM\Nile RED\Diff 71\all the samples\070121cd1155.nd2	444	3.24327	4.59193	30	1193.52	802.183	TRUE	7	222498
S:\GFoti\GFoti\Miranda\Organoids\Diff\IF-Confocal-Histo-TEM\Nile RED\Diff 71\all the samples\070121cd1155.nd2	445	5.47301	3.96683	77	994.568	547.892	FALSE	7	222498
S:\GFoti\GFoti\Miranda\Organoids\Diff\IF-Confocal-Histo-TEM\Nile RED\Diff 71\all the samples\070121cd1155.nd2	446	18.2434	7.04261	100	486.693	588.62	FALSE	7	222498
S:\GFoti\GFoti\Miranda\Organoids\Diff\IF-Confocal-Histo-TEM\Nile RED\Diff 71\all the samples\070121cd1155.nd2	447	54.2234	9.78662	113	457.503	369.348	FALSE	7	222498
S:\GFoti\GFoti\Miranda\Organoids\Diff\IF-Confocal-Histo-TEM\Nile RED\Diff 71\all the samples\070121cd1155.nd2	448	105.102	7.95428	40	1306.23	749.031	TRUE	7	222498
S:\GFoti\GFoti\Miranda\Organoids\Diff\IF-Confocal-Histo-TEM\Nile RED\Diff 71\all the samples\070121cd1155.nd2	449	4.45949	5.7449	40	1306.23	749.031	TRUE	7	222498
S:\GFoti\GFoti\Miranda\Organoids\Diff\IF-Confocal-Histo-TEM\Nile RED\Diff 71\all the samples\070121cd1155.nd2	450	10.1352	7.07318	40	1306.23	749.031	TRUE	7	222498
S:\GFoti\GFoti\Miranda\Organoids\Diff\IF-Confocal-Histo-TEM\Nile RED\Diff 71\all the samples\070121cd1155.nd2	451	18.8515	8.20011	45	1424.1	874.955	TRUE	7	222498
S:\GFoti\GFoti\Miranda\Organoids\Diff\IF-Confocal-Histo-TEM\Nile RED\Diff 71\all the samples\070121cd1155.nd2	452	31.8246	6.95517	106	620.883	560.718	FALSE	7	222498
S:\GFoti\GFoti\Miranda\Organoids\Diff\IF-Confocal-Histo-TEM\Nile RED\Diff 71\all the samples\070121cd1155.nd2	453	6.48654	7.3452	45	1424.1	874.955	TRUE	7	222498
S:\GFoti\GFoti\Miranda\Organoids\Diff\IF-Confocal-Histo-TEM\Nile RED\Diff 71\all the samples\070121cd1155.nd2	454	6.28383	8.25151	45	1424.1	874.955	TRUE	7	222498
S:\GFoti\GFoti\Miranda\Organoids\Diff\IF-Confocal-Histo-TEM\Nile RED\Diff 71\all the samples\070121cd1155.nd2	455	16.419	7.292	50	616.12	575.097	FALSE	7	222498
S:\GFoti\GFoti\Miranda\Organoids\Diff\IF-Confocal-Histo-TEM\Nile RED\Diff 71\all the samples\070121cd1155.nd2	456	42.9733	7.05866	123	266.556	982.059	TRUE	7	222498
S:\GFoti\GFoti\Miranda\Organoids\Diff\IF-Confocal-Histo-TEM\Nile RED\Diff 71\all the samples\070121cd1155.nd2	457	2.63516	6.65239	55	862.304	1107.49	TRUE	7	222498
S:\GFoti\GFoti\Miranda\Organoids\Diff\IF-Confocal-Histo-TEM\Nile RED\Diff 71\all the samples\070121cd1155.nd2	458	31.5205	4.50025	102	290.374	373.534	FALSE	7	222498
S:\GFoti\GFoti\Miranda\Organoids\Diff\IF-Confocal-Histo-TEM\Nile RED\Diff 71\all the samples\070121cd1155.nd2	459	35.3719	6.94683	63	874.872	563.621	FALSE	7	222498
S:\GFoti\GFoti\Miranda\Organoids\Diff\IF-Confocal-Histo-TEM\Nile RED\Diff 71\all the samples\070121cd1155.nd2	460	42.8719	7.13172	103	152.028	350.617	FALSE	7	222498
S:\GFoti\GFoti\Miranda\Organoids\Diff\IF-Confocal-Histo-TEM\Nile RED\Diff 71\all the samples\070121cd1155.nd2	461	16.115	5.19199	74	928.994	675.605	TRUE	7	222498
S:\GFoti\GFoti\Miranda\Organoids\Diff\IF-Confocal-Histo-TEM\Nile RED\Diff 71\all the samples\070121cd1155.nd2	462	32.1286	9.38856	76	1001.16	941.711	TRUE	7	222498
S:\GFoti\GFoti\Miranda\Organoids\Diff\IF-Confocal-Histo-TEM\Nile RED\Diff 71\all the samples\070121cd1155.nd2	463	22.1961	2.36543	103	152.028	350.617	FALSE	7	222498
S:\GFoti\GFoti\Miranda\Organoids\Diff\IF-Confocal-Histo-TEM\Nile RED\Diff 71\all the samples\070121cd1155.nd2	464	120.001	8.12539	76	1001.16	941.711	TRUE	7	222498
S:\GFoti\GFoti\Miranda\Organoids\Diff\IF-Confocal-Histo-TEM\Nile RED\Diff 71\all the samples\070121cd1155.nd2	465	9.02034	7.16751	67	1136.36	943.073	TRUE	7	222498
S:\GFoti\GFoti\Miranda\Organoids\Diff\IF-Confocal-Histo-TEM\Nile RED\Diff 71\all the samples\070121cd1155.nd2	466	3.44597	5.98799	67	1136.36	943.073	TRUE	7	222498
S:\GFoti\GFoti\Miranda\Organoids\Diff\IF-Confocal-Histo-TEM\Nile RED\Diff 71\all the samples\070121cd1155.nd2	467	13.7839	5.65938	65	1794.84	976.386	TRUE	7	222498
S:\GFoti\GFoti\Miranda\Organoids\Diff\IF-Confocal-Histo-TEM\Nile RED\Diff 71\all the samples\070121cd1155.nd2	468	29.7975	6.66431	121	144.224	985.356	TRUE	7	222498
S:\GFoti\GFoti\Miranda\Organoids\Diff\IF-Confocal-Histo-TEM\Nile RED\Diff 71\all the samples\070121cd1155.nd2	469	51.7909	3.47969	128	140.575	808.669	TRUE	7	222498
S:\GFoti\GFoti\Miranda\Organoids\Diff\IF-Confocal-Histo-TEM\Nile RED\Diff 71\all the samples\070121cd1155.nd2	470	42.0611	4.70344	122	166.826	387.461	FALSE	7	222498
S:\GFoti\GFoti\Miranda\Organoids\Diff\IF-Confocal-Histo-TEM\Nile RED\Diff 71\all the samples\070121cd1155.nd2	471	21.2839	4.19685	70	1021.63	108.113	FALSE	6	21563.2
S:\GFoti\GFoti\Miranda\Organoids\Diff\IF-Confocal-Histo-TEM\Nile RED\Diff 71\all the samples\070121cd1155.nd2	472	3.85138	4.77402	70	1021.63	108.113	FALSE	6	21563.2
S:\GFoti\GFoti\Miranda\Organoids\Diff\IF-Confocal-Histo-TEM\Nile RED\Diff 71\all the samples\070121cd1155.nd2	473	16.9258	8.28407	70	1021.63	108.113	FALSE	6	21563.2
S:\GFoti\GFoti\Miranda\Organoids\Diff\IF-Confocal-Histo-TEM\Nile RED\Diff 71\all the samples\070121cd1155.nd2	474	26.5543	8.20209	70	1021.63	108.113	FALSE	6	21563.2
S:\GFoti\GFoti\Miranda\Organoids\Diff\IF-Confocal-Histo-TEM\Nile RED\Diff 71\all the samples\070121cd1155.nd2	475	24.0205	7.848	70	1021.63	108.113	FALSE	6	21563.2
S:\GFoti\GFoti\Miranda\Organoids\Diff\IF-Confocal-Histo-TEM\Nile RED\Diff 71\all the samples\070121cd1155.nd2	476	69.6289	8.63535	12	1570.05	1248.27	TRUE	7	222498
S:\GFoti\GFoti\Miranda\Organoids\Diff\IF-Confocal-Histo-TEM\Nile RED\Diff 71\all the samples\070121cd1155.nd2	477	112.906	11.4009	12	1570.05	1248.27	TRUE	7	222498
S:\GFoti\GFoti\Miranda\Organoids\Diff\IF-Confocal-Histo-TEM\Nile RED\Diff 71\all the samples\070121cd1155.nd2	478	2.83786	5.76298	13	1301.16	962.167	TRUE	7	222498
S:\GFoti\GFoti\Miranda\Organoids\Diff\IF-Confocal-Histo-TEM\Nile RED\Diff 71\all the samples\070121cd1155.nd2	479	9.3244	3.22705	111	151.015	590	FALSE	7	222498
S:\GFoti\GFoti\Miranda\Organoids\Diff\IF-Confocal-Histo-TEM\Nile RED\Diff 71\all the samples\070121cd1155.nd2	480	29.4935	7.15483	111	151.015	590	FALSE	7	222498
S:\GFoti\GFoti\Miranda\Organoids\Diff\IF-Confocal-Histo-TEM\Nile RED\Diff 71\all the samples\070121cd1155.nd2	481	16.419	6.27613	17	1124.6	1163.87	TRUE	7	222498
S:\GFoti\GFoti\Miranda\Organoids\Diff\IF-Confocal-Histo-TEM\Nile RED\Diff 71\all the samples\070121cd1155.nd2	482	4.45949	3.26454	85	1170.82	447.653	FALSE	7	222498
S:\GFoti\GFoti\Miranda\Organoids\Diff\IF-Confocal-Histo-TEM\Nile RED\Diff 71\all the samples\070121cd1155.nd2	483	10.2366	8.77395	111	151.015	590	FALSE	7	222498
S:\GFoti\GFoti\Miranda\Organoids\Diff\IF-Confocal-Histo-TEM\Nile RED\Diff 71\all the samples\070121cd1155.nd2	484	8.31087	9.15861	21	1635.11	521.164	FALSE	7	222498
S:\GFoti\GFoti\Miranda\Organoids\Diff\IF-Confocal-Histo-TEM\Nile RED\Diff 71\all the samples\070121cd1155.nd2	485	24.6286	4.43412	88	1001.76	493.429	FALSE	7	222498
S:\GFoti\GFoti\Miranda\Organoids\Diff\IF-Confocal-Histo-TEM\Nile RED\Diff 71\all the samples\070121cd1155.nd2	486	9.7298	5.74482	85	1170.82	447.653	FALSE	7	222498
S:\GFoti\GFoti\Miranda\Organoids\Diff\IF-Confocal-Histo-TEM\Nile RED\Diff 71\all the samples\070121cd1155.nd2	487	72.8722	12.2256	24	287.739	784.535	TRUE	7	222498
S:\GFoti\GFoti\Miranda\Organoids\Diff\IF-Confocal-Histo-TEM\Nile RED\Diff 71\all the samples\070121cd1155.nd2	488	6.68924	8.89155	18	891.595	461.283	FALSE	7	222498
S:\GFoti\GFoti\Miranda\Organoids\Diff\IF-Confocal-Histo-TEM\Nile RED\Diff 71\all the samples\070121cd1155.nd2	489	12.9731	8.4108	85	1170.82	447.653	FALSE	7	222498
S:\GFoti\GFoti\Miranda\Organoids\Diff\IF-Confocal-Histo-TEM\Nile RED\Diff 71\all the samples\070121cd1155.nd2	490	27.8718	12.4305	26	1505.28	433.955	FALSE	7	222498
S:\GFoti\GFoti\Miranda\Organoids\Diff\IF-Confocal-Histo-TEM\Nile RED\Diff 71\all the samples\070121cd1155.nd2	491	24.6286	5.6229	113	457.503	369.348	FALSE	7	222498
S:\GFoti\GFoti\Miranda\Organoids\Diff\IF-Confocal-Histo-TEM\Nile RED\Diff 71\all the samples\070121cd1155.nd2	492	33.6489	9.02077	36	1186.83	1078.5	TRUE	7	222498
S:\GFoti\GFoti\Miranda\Organoids\Diff\IF-Confocal-Histo-TEM\Nile RED\Diff 71\all the samples\070121cd1155.nd2	493	3.95273	9.82229	39	1050.01	928.425	TRUE	7	222498
S:\GFoti\GFoti\Miranda\Organoids\Diff\IF-Confocal-Histo-TEM\Nile RED\Diff 71\all the samples\070121cd1155.nd2	494	23.5137	6.08214	43	1369.88	715.246	TRUE	7	222498
S:\GFoti\GFoti\Miranda\Organoids\Diff\IF-Confocal-Histo-TEM\Nile RED\Diff 71\all the samples\070121cd1155.nd2	495	36.4868	7.41773	52	1272.48	789.536	TRUE	7	222498
S:\GFoti\GFoti\Miranda\Organoids\Diff\IF-Confocal-Histo-TEM\Nile RED\Diff 71\all the samples\070121cd1155.nd2	496	50.9801	6.70481	123	266.556	982.059	TRUE	7	222498
S:\GFoti\GFoti\Miranda\Organoids\Diff\IF-Confocal-Histo-TEM\Nile RED\Diff 71\all the samples\070121cd1155.nd2	497	6.18248	4.45467	112	152.434	330.283	FALSE	7	222498
S:\GFoti\GFoti\Miranda\Organoids\Diff\IF-Confocal-Histo-TEM\Nile RED\Diff 71\all the samples\070121cd1155.nd2	498	4.35814	5.03974	52	1272.48	789.536	TRUE	7	222498
S:\GFoti\GFoti\Miranda\Organoids\Diff\IF-Confocal-Histo-TEM\Nile RED\Diff 71\all the samples\070121cd1155.nd2	499	16.419	2.0452	102	290.374	373.534	FALSE	7	222498
S:\GFoti\GFoti\Miranda\Organoids\Diff\IF-Confocal-Histo-TEM\Nile RED\Diff 71\all the samples\070121cd1155.nd2	500	74.6965	6.28528	102	290.374	373.534	FALSE	7	222498
S:\GFoti\GFoti\Miranda\Organoids\Diff\IF-Confocal-Histo-TEM\Nile RED\Diff 71\all the samples\070121cd1155.nd2	501	10.4393	4.09394	103	152.028	350.617	FALSE	7	222498
S:\GFoti\GFoti\Miranda\Organoids\Diff\IF-Confocal-Histo-TEM\Nile RED\Diff 71\all the samples\070121cd1155.nd2	502	29.5948	10.8637	76	1001.16	941.711	TRUE	7	222498
S:\GFoti\GFoti\Miranda\Organoids\Diff\IF-Confocal-Histo-TEM\Nile RED\Diff 71\all the samples\070121cd1155.nd2	503	4.96625	6.95221	61	982.913	724.539	TRUE	7	222498
S:\GFoti\GFoti\Miranda\Organoids\Diff\IF-Confocal-Histo-TEM\Nile RED\Diff 71\all the samples\070121cd1155.nd2	504	25.1353	2.39884	103	152.028	350.617	FALSE	7	222498
S:\GFoti\GFoti\Miranda\Organoids\Diff\IF-Confocal-Histo-TEM\Nile RED\Diff 71\all the samples\070121cd1155.nd2	505	9.7298	2.99242	121	144.224	985.356	TRUE	7	222498
S:\GFoti\GFoti\Miranda\Organoids\Diff\IF-Confocal-Histo-TEM\Nile RED\Diff 71\all the samples\070121cd1155.nd2	506	22.5002	8.0302	96	917.439	596.008	FALSE	7	222498
S:\GFoti\GFoti\Miranda\Organoids\Diff\IF-Confocal-Histo-TEM\Nile RED\Diff 71\all the samples\070121cd1155.nd2	507	21.4866	7.08201	109	561.896	571.88	FALSE	7	222498
S:\GFoti\GFoti\Miranda\Organoids\Diff\IF-Confocal-Histo-TEM\Nile RED\Diff 71\all the samples\070121cd1155.nd2	508	38.5138	5.50114	121	144.224	985.356	TRUE	7	222498
S:\GFoti\GFoti\Miranda\Organoids\Diff\IF-Confocal-Histo-TEM\Nile RED\Diff 71\all the samples\070121cd1155.nd2	509	7.70276	5.09622	109	561.896	571.88	FALSE	7	222498
S:\GFoti\GFoti\Miranda\Organoids\Diff\IF-Confocal-Histo-TEM\Nile RED\Diff 71\all the samples\070121cd1155.nd2	510	34.5611	9.11262	128	140.575	808.669	TRUE	7	222498
S:\GFoti\GFoti\Miranda\Organoids\Diff\IF-Confocal-Histo-TEM\Nile RED\Diff 71\all the samples\070121cd1155.nd2	511	4.8649	7.77362	128	140.575	808.669	TRUE	7	222498
S:\GFoti\GFoti\Miranda\Organoids\Diff\IF-Confocal-Histo-TEM\Nile RED\Diff 71\all the samples\070121cd1155.nd2	512	33.5476	9.9476	92	960.109	485.369	FALSE	7	222498
S:\GFoti\GFoti\Miranda\Organoids\Diff\IF-Confocal-Histo-TEM\Nile RED\Diff 71\all the samples\070121cd1155.nd2	513	29.0881	7.14223	81	1067.64	749.746	TRUE	7	222498
S:\GFoti\GFoti\Miranda\Organoids\Diff\IF-Confocal-Histo-TEM\Nile RED\Diff 71\all the samples\070121cd1155.nd2	514	3.54732	3.93133	68	833.723	656.694	TRUE	7	222498
S:\GFoti\GFoti\Miranda\Organoids\Diff\IF-Confocal-Histo-TEM\Nile RED\Diff 71\all the samples\070121cd1155.nd2	515	10.642	8.18343	69	1053.25	135.781	FALSE	6	21563.2
S:\GFoti\GFoti\Miranda\Organoids\Diff\IF-Confocal-Histo-TEM\Nile RED\Diff 71\all the samples\070121cd1155.nd2	516	22.0948	6.62025	12	1570.05	1248.27	TRUE	7	222498
S:\GFoti\GFoti\Miranda\Organoids\Diff\IF-Confocal-Histo-TEM\Nile RED\Diff 71\all the samples\070121cd1155.nd2	517	46.4193	10.1241	84	842.439	830.603	TRUE	7	222498
S:\GFoti\GFoti\Miranda\Organoids\Diff\IF-Confocal-Histo-TEM\Nile RED\Diff 71\all the samples\070121cd1155.nd2	518	21.7907	8.62738	12	1570.05	1248.27	TRUE	7	222498
S:\GFoti\GFoti\Miranda\Organoids\Diff\IF-Confocal-Histo-TEM\Nile RED\Diff 71\all the samples\070121cd1155.nd2	519	39.6287	8.3152	84	842.439	830.603	TRUE	7	222498
S:\GFoti\GFoti\Miranda\Organoids\Diff\IF-Confocal-Histo-TEM\Nile RED\Diff 71\all the samples\070121cd1155.nd2	520	23.7164	7.47954	111	151.015	590	FALSE	7	222498
S:\GFoti\GFoti\Miranda\Organoids\Diff\IF-Confocal-Histo-TEM\Nile RED\Diff 71\all the samples\070121cd1155.nd2	521	4.35814	5.60276	21	1635.11	521.164	FALSE	7	222498
S:\GFoti\GFoti\Miranda\Organoids\Diff\IF-Confocal-Histo-TEM\Nile RED\Diff 71\all the samples\070121cd1155.nd2	522	180.508	10.8604	99	1168.49	424.789	FALSE	7	222498
S:\GFoti\GFoti\Miranda\Organoids\Diff\IF-Confocal-Histo-TEM\Nile RED\Diff 71\all the samples\070121cd1155.nd2	523	4.56085	6.26648	118	534.43	527.011	FALSE	7	222498
S:\GFoti\GFoti\Miranda\Organoids\Diff\IF-Confocal-Histo-TEM\Nile RED\Diff 71\all the samples\070121cd1155.nd2	524	21.3853	6.99451	30	1193.52	802.183	TRUE	7	222498
S:\GFoti\GFoti\Miranda\Organoids\Diff\IF-Confocal-Histo-TEM\Nile RED\Diff 71\all the samples\070121cd1155.nd2	525	37.703	4.55319	100	486.693	588.62	FALSE	7	222498
S:\GFoti\GFoti\Miranda\Organoids\Diff\IF-Confocal-Histo-TEM\Nile RED\Diff 71\all the samples\070121cd1155.nd2	526	6.38518	7.14518	100	486.693	588.62	FALSE	7	222498
S:\GFoti\GFoti\Miranda\Organoids\Diff\IF-Confocal-Histo-TEM\Nile RED\Diff 71\all the samples\070121cd1155.nd2	527	6.28383	11.6275	100	486.693	588.62	FALSE	7	222498
S:\GFoti\GFoti\Miranda\Organoids\Diff\IF-Confocal-Histo-TEM\Nile RED\Diff 71\all the samples\070121cd1155.nd2	528	74.3925	10.1483	45	1424.1	874.955	TRUE	7	222498
S:\GFoti\GFoti\Miranda\Organoids\Diff\IF-Confocal-Histo-TEM\Nile RED\Diff 71\all the samples\070121cd1155.nd2	529	16.7231	6.82391	58	790.648	990.737	TRUE	7	222498
S:\GFoti\GFoti\Miranda\Organoids\Diff\IF-Confocal-Histo-TEM\Nile RED\Diff 71\all the samples\070121cd1155.nd2	530	4.25679	7.55733	76	1001.16	941.711	TRUE	7	222498
S:\GFoti\GFoti\Miranda\Organoids\Diff\IF-Confocal-Histo-TEM\Nile RED\Diff 71\all the samples\070121cd1155.nd2	531	19.3583	2.67048	104	489.227	681.839	TRUE	7	222498
S:\GFoti\GFoti\Miranda\Organoids\Diff\IF-Confocal-Histo-TEM\Nile RED\Diff 71\all the samples\070121cd1155.nd2	532	4.76355	6.14393	121	144.224	985.356	TRUE	7	222498
S:\GFoti\GFoti\Miranda\Organoids\Diff\IF-Confocal-Histo-TEM\Nile RED\Diff 71\all the samples\070121cd1155.nd2	533	166.42	6.96636	121	144.224	985.356	TRUE	7	222498
S:\GFoti\GFoti\Miranda\Organoids\Diff\IF-Confocal-Histo-TEM\Nile RED\Diff 71\all the samples\070121cd1155.nd2	534	11.6555	3.93444	109	561.896	571.88	FALSE	7	222498
S:\GFoti\GFoti\Miranda\Organoids\Diff\IF-Confocal-Histo-TEM\Nile RED\Diff 71\all the samples\070121cd1155.nd2	535	26.4529	4.11503	109	561.896	571.88	FALSE	7	222498
S:\GFoti\GFoti\Miranda\Organoids\Diff\IF-Confocal-Histo-TEM\Nile RED\Diff 71\all the samples\070121cd1155.nd2	536	14.2906	7.02849	92	960.109	485.369	FALSE	7	222498
S:\GFoti\GFoti\Miranda\Organoids\Diff\IF-Confocal-Histo-TEM\Nile RED\Diff 71\all the samples\070121cd1155.nd2	537	134.697	4.66919	110	464.598	311.857	FALSE	7	222498
S:\GFoti\GFoti\Miranda\Organoids\Diff\IF-Confocal-Histo-TEM\Nile RED\Diff 71\all the samples\070121cd1155.nd2	538	7.90547	7.22647	70	1021.63	108.113	FALSE	6	21563.2
S:\GFoti\GFoti\Miranda\Organoids\Diff\IF-Confocal-Histo-TEM\Nile RED\Diff 71\all the samples\070121cd1155.nd2	539	7.80411	6.67487	70	1021.63	108.113	FALSE	6	21563.2
S:\GFoti\GFoti\Miranda\Organoids\Diff\IF-Confocal-Histo-TEM\Nile RED\Diff 71\all the samples\070121cd1155.nd2	540	5.06761	10.6405	12	1570.05	1248.27	TRUE	7	222498
S:\GFoti\GFoti\Miranda\Organoids\Diff\IF-Confocal-Histo-TEM\Nile RED\Diff 71\all the samples\070121cd1155.nd2	541	18.4461	9.25752	13	1301.16	962.167	TRUE	7	222498
S:\GFoti\GFoti\Miranda\Organoids\Diff\IF-Confocal-Histo-TEM\Nile RED\Diff 71\all the samples\070121cd1155.nd2	542	34.5611	12.6187	84	842.439	830.603	TRUE	7	222498
S:\GFoti\GFoti\Miranda\Organoids\Diff\IF-Confocal-Histo-TEM\Nile RED\Diff 71\all the samples\070121cd1155.nd2	543	5.57437	10.8449	84	842.439	830.603	TRUE	7	222498
S:\GFoti\GFoti\Miranda\Organoids\Diff\IF-Confocal-Histo-TEM\Nile RED\Diff 71\all the samples\070121cd1155.nd2	544	9.7298	8.21736	12	1570.05	1248.27	TRUE	7	222498
S:\GFoti\GFoti\Miranda\Organoids\Diff\IF-Confocal-Histo-TEM\Nile RED\Diff 71\all the samples\070121cd1155.nd2	545	10.642	8.8006	72	1173.15	771.818	TRUE	7	222498
S:\GFoti\GFoti\Miranda\Organoids\Diff\IF-Confocal-Histo-TEM\Nile RED\Diff 71\all the samples\070121cd1155.nd2	546	42.3652	8.85953	20	1096.12	1011.93	TRUE	7	222498
S:\GFoti\GFoti\Miranda\Organoids\Diff\IF-Confocal-Histo-TEM\Nile RED\Diff 71\all the samples\070121cd1155.nd2	547	37.0949	10.6554	21	1635.11	521.164	FALSE	7	222498
S:\GFoti\GFoti\Miranda\Organoids\Diff\IF-Confocal-Histo-TEM\Nile RED\Diff 71\all the samples\070121cd1155.nd2	548	69.8316	13.4179	24	287.739	784.535	TRUE	7	222498
S:\GFoti\GFoti\Miranda\Organoids\Diff\IF-Confocal-Histo-TEM\Nile RED\Diff 71\all the samples\070121cd1155.nd2	549	13.7839	11.5515	22	315.205	607.479	TRUE	7	222498
S:\GFoti\GFoti\Miranda\Organoids\Diff\IF-Confocal-Histo-TEM\Nile RED\Diff 71\all the samples\070121cd1155.nd2	550	4.8649	5.08461	113	457.503	369.348	FALSE	7	222498
S:\GFoti\GFoti\Miranda\Organoids\Diff\IF-Confocal-Histo-TEM\Nile RED\Diff 71\all the samples\070121cd1155.nd2	551	9.62845	8.16877	113	457.503	369.348	FALSE	7	222498
S:\GFoti\GFoti\Miranda\Organoids\Diff\IF-Confocal-Histo-TEM\Nile RED\Diff 71\all the samples\070121cd1155.nd2	552	5.97978	4.13919	119	347.942	416.377	FALSE	7	222498
S:\GFoti\GFoti\Miranda\Organoids\Diff\IF-Confocal-Histo-TEM\Nile RED\Diff 71\all the samples\070121cd1155.nd2	553	49.5612	9.03745	40	1306.23	749.031	TRUE	7	222498
S:\GFoti\GFoti\Miranda\Organoids\Diff\IF-Confocal-Histo-TEM\Nile RED\Diff 71\all the samples\070121cd1155.nd2	554	55.9464	7.9193	106	620.883	560.718	FALSE	7	222498
S:\GFoti\GFoti\Miranda\Organoids\Diff\IF-Confocal-Histo-TEM\Nile RED\Diff 71\all the samples\070121cd1155.nd2	555	8.41223	8.42761	43	1369.88	715.246	TRUE	7	222498
S:\GFoti\GFoti\Miranda\Organoids\Diff\IF-Confocal-Histo-TEM\Nile RED\Diff 71\all the samples\070121cd1155.nd2	556	7.70276	7.31245	106	620.883	560.718	FALSE	7	222498
S:\GFoti\GFoti\Miranda\Organoids\Diff\IF-Confocal-Histo-TEM\Nile RED\Diff 71\all the samples\070121cd1155.nd2	557	22.6015	7.858	106	620.883	560.718	FALSE	7	222498
S:\GFoti\GFoti\Miranda\Organoids\Diff\IF-Confocal-Histo-TEM\Nile RED\Diff 71\all the samples\070121cd1155.nd2	558	8.20952	8.37393	43	1369.88	715.246	TRUE	7	222498
S:\GFoti\GFoti\Miranda\Organoids\Diff\IF-Confocal-Histo-TEM\Nile RED\Diff 71\all the samples\070121cd1155.nd2	559	9.22304	10.244	45	1424.1	874.955	TRUE	7	222498
S:\GFoti\GFoti\Miranda\Organoids\Diff\IF-Confocal-Histo-TEM\Nile RED\Diff 71\all the samples\070121cd1155.nd2	560	6.89194	6.68632	80	978.555	520.939	FALSE	7	222498
S:\GFoti\GFoti\Miranda\Organoids\Diff\IF-Confocal-Histo-TEM\Nile RED\Diff 71\all the samples\070121cd1155.nd2	561	4.8649	6.49218	80	978.555	520.939	FALSE	7	222498
S:\GFoti\GFoti\Miranda\Organoids\Diff\IF-Confocal-Histo-TEM\Nile RED\Diff 71\all the samples\070121cd1155.nd2	562	11.6555	13.699	76	1001.16	941.711	TRUE	7	222498
S:\GFoti\GFoti\Miranda\Organoids\Diff\IF-Confocal-Histo-TEM\Nile RED\Diff 71\all the samples\070121cd1155.nd2	563	14.5947	9.07675	63	874.872	563.621	FALSE	7	222498
S:\GFoti\GFoti\Miranda\Organoids\Diff\IF-Confocal-Histo-TEM\Nile RED\Diff 71\all the samples\070121cd1155.nd2	564	6.38518	5.6673	103	152.028	350.617	FALSE	7	222498
S:\GFoti\GFoti\Miranda\Organoids\Diff\IF-Confocal-Histo-TEM\Nile RED\Diff 71\all the samples\070121cd1155.nd2	565	23.1083	4.38499	103	152.028	350.617	FALSE	7	222498
S:\GFoti\GFoti\Miranda\Organoids\Diff\IF-Confocal-Histo-TEM\Nile RED\Diff 71\all the samples\070121cd1155.nd2	566	8.00682	6.20342	61	982.913	724.539	TRUE	7	222498
S:\GFoti\GFoti\Miranda\Organoids\Diff\IF-Confocal-Histo-TEM\Nile RED\Diff 71\all the samples\070121cd1155.nd2	567	11.4528	3.02492	108	193.583	248.23	FALSE	7	222498
S:\GFoti\GFoti\Miranda\Organoids\Diff\IF-Confocal-Histo-TEM\Nile RED\Diff 71\all the samples\070121cd1155.nd2	568	21.6894	17.0823	12	1570.05	1248.27	TRUE	7	222498
S:\GFoti\GFoti\Miranda\Organoids\Diff\IF-Confocal-Histo-TEM\Nile RED\Diff 71\all the samples\070121cd1155.nd2	569	13.6825	15.1097	84	842.439	830.603	TRUE	7	222498
S:\GFoti\GFoti\Miranda\Organoids\Diff\IF-Confocal-Histo-TEM\Nile RED\Diff 71\all the samples\070121cd1155.nd2	570	7.70276	13.949	12	1570.05	1248.27	TRUE	7	222498
S:\GFoti\GFoti\Miranda\Organoids\Diff\IF-Confocal-Histo-TEM\Nile RED\Diff 71\all the samples\070121cd1155.nd2	571	9.02034	13.0737	84	842.439	830.603	TRUE	7	222498
S:\GFoti\GFoti\Miranda\Organoids\Diff\IF-Confocal-Histo-TEM\Nile RED\Diff 71\all the samples\070121cd1155.nd2	572	2.63516	7.43238	12	1570.05	1248.27	TRUE	7	222498
S:\GFoti\GFoti\Miranda\Organoids\Diff\IF-Confocal-Histo-TEM\Nile RED\Diff 71\all the samples\070121cd1155.nd2	573	7.3987	6.30468	117	170.474	452.554	FALSE	7	222498
S:\GFoti\GFoti\Miranda\Organoids\Diff\IF-Confocal-Histo-TEM\Nile RED\Diff 71\all the samples\070121cd1155.nd2	574	42.0611	14.3432	20	1096.12	1011.93	TRUE	7	222498
S:\GFoti\GFoti\Miranda\Organoids\Diff\IF-Confocal-Histo-TEM\Nile RED\Diff 71\all the samples\070121cd1155.nd2	575	17.9393	9.60094	88	1001.76	493.429	FALSE	7	222498
S:\GFoti\GFoti\Miranda\Organoids\Diff\IF-Confocal-Histo-TEM\Nile RED\Diff 71\all the samples\070121cd1155.nd2	576	3.04056	7.84045	84	842.439	830.603	TRUE	7	222498
S:\GFoti\GFoti\Miranda\Organoids\Diff\IF-Confocal-Histo-TEM\Nile RED\Diff 71\all the samples\070121cd1155.nd2	577	4.6622	7.43703	85	1170.82	447.653	FALSE	7	222498
S:\GFoti\GFoti\Miranda\Organoids\Diff\IF-Confocal-Histo-TEM\Nile RED\Diff 71\all the samples\070121cd1155.nd2	578	7.50006	4.38879	99	1168.49	424.789	FALSE	7	222498
S:\GFoti\GFoti\Miranda\Organoids\Diff\IF-Confocal-Histo-TEM\Nile RED\Diff 71\all the samples\070121cd1155.nd2	579	11.2501	5.57707	113	457.503	369.348	FALSE	7	222498
S:\GFoti\GFoti\Miranda\Organoids\Diff\IF-Confocal-Histo-TEM\Nile RED\Diff 71\all the samples\070121cd1155.nd2	580	39.5273	8.66102	30	1193.52	802.183	TRUE	7	222498
S:\GFoti\GFoti\Miranda\Organoids\Diff\IF-Confocal-Histo-TEM\Nile RED\Diff 71\all the samples\070121cd1155.nd2	581	9.02034	8.78479	27	1188.96	608.488	TRUE	7	222498
S:\GFoti\GFoti\Miranda\Organoids\Diff\IF-Confocal-Histo-TEM\Nile RED\Diff 71\all the samples\070121cd1155.nd2	582	7.90547	11.0848	32	1519.27	538.663	FALSE	7	222498
S:\GFoti\GFoti\Miranda\Organoids\Diff\IF-Confocal-Histo-TEM\Nile RED\Diff 71\all the samples\070121cd1155.nd2	583	3.14192	9.09308	36	1186.83	1078.5	TRUE	7	222498
S:\GFoti\GFoti\Miranda\Organoids\Diff\IF-Confocal-Histo-TEM\Nile RED\Diff 71\all the samples\070121cd1155.nd2	584	5.16896	5.93442	105	601.221	220.295	FALSE	7	222498
S:\GFoti\GFoti\Miranda\Organoids\Diff\IF-Confocal-Histo-TEM\Nile RED\Diff 71\all the samples\070121cd1155.nd2	585	8.91899	5.76581	106	620.883	560.718	FALSE	7	222498
S:\GFoti\GFoti\Miranda\Organoids\Diff\IF-Confocal-Histo-TEM\Nile RED\Diff 71\all the samples\070121cd1155.nd2	586	3.85138	6.57912	101	942.271	452.064	FALSE	7	222498
S:\GFoti\GFoti\Miranda\Organoids\Diff\IF-Confocal-Histo-TEM\Nile RED\Diff 71\all the samples\070121cd1155.nd2	587	2.63516	10.4581	123	266.556	982.059	TRUE	7	222498
S:\GFoti\GFoti\Miranda\Organoids\Diff\IF-Confocal-Histo-TEM\Nile RED\Diff 71\all the samples\070121cd1155.nd2	588	6.28383	9.25001	123	266.556	982.059	TRUE	7	222498
S:\GFoti\GFoti\Miranda\Organoids\Diff\IF-Confocal-Histo-TEM\Nile RED\Diff 71\all the samples\070121cd1155.nd2	589	28.3786	4.55946	102	290.374	373.534	FALSE	7	222498
S:\GFoti\GFoti\Miranda\Organoids\Diff\IF-Confocal-Histo-TEM\Nile RED\Diff 71\all the samples\070121cd1155.nd2	590	4.35814	9.90497	55	862.304	1107.49	TRUE	7	222498
S:\GFoti\GFoti\Miranda\Organoids\Diff\IF-Confocal-Histo-TEM\Nile RED\Diff 71\all the samples\070121cd1155.nd2	591	13.6825	10.1997	124	257.232	126.892	FALSE	7	222498
S:\GFoti\GFoti\Miranda\Organoids\Diff\IF-Confocal-Histo-TEM\Nile RED\Diff 71\all the samples\070121cd1155.nd2	592	2.93921	6.20617	104	489.227	681.839	TRUE	7	222498
S:\GFoti\GFoti\Miranda\Organoids\Diff\IF-Confocal-Histo-TEM\Nile RED\Diff 71\all the samples\070121cd1155.nd2	593	6.18248	4.92907	104	489.227	681.839	TRUE	7	222498
S:\GFoti\GFoti\Miranda\Organoids\Diff\IF-Confocal-Histo-TEM\Nile RED\Diff 71\all the samples\070121cd1155.nd2	594	3.24327	12.2152	76	1001.16	941.711	TRUE	7	222498
S:\GFoti\GFoti\Miranda\Organoids\Diff\IF-Confocal-Histo-TEM\Nile RED\Diff 71\all the samples\070121cd1155.nd2	595	32.8381	7.62671	109	561.896	571.88	FALSE	7	222498
S:\GFoti\GFoti\Miranda\Organoids\Diff\IF-Confocal-Histo-TEM\Nile RED\Diff 71\all the samples\070121cd1155.nd2	596	6.58789	2.23042	108	193.583	248.23	FALSE	7	222498
S:\GFoti\GFoti\Miranda\Organoids\Diff\IF-Confocal-Histo-TEM\Nile RED\Diff 71\all the samples\070121cd1155.nd2	597	5.06761	4.97447	109	561.896	571.88	FALSE	7	222498
S:\GFoti\GFoti\Miranda\Organoids\Diff\IF-Confocal-Histo-TEM\Nile RED\Diff 71\all the samples\070121cd1155.nd2	598	14.0879	3.19765	122	166.826	387.461	FALSE	7	222498
S:\GFoti\GFoti\Miranda\Organoids\Diff\IF-Confocal-Histo-TEM\Nile RED\Diff 71\all the samples\070121cd1155.nd2	599	6.08113	2.85376	115	244.157	614.029	TRUE	7	222498
S:\GFoti\GFoti\Miranda\Organoids\Diff\IF-Confocal-Histo-TEM\Nile RED\Diff 71\all the samples\070121cd1155.nd2	600	13.0744	4.8998	122	166.826	387.461	FALSE	7	222498
S:\GFoti\GFoti\Miranda\Organoids\Diff\IF-Confocal-Histo-TEM\Nile RED\Diff 71\all the samples\070121cd1156.nd2	1	8.661	9.79646	6	947.411	456.436	FALSE	1	885581
S:\GFoti\GFoti\Miranda\Organoids\Diff\IF-Confocal-Histo-TEM\Nile RED\Diff 71\all the samples\070121cd1156.nd2	2	6.82691	8.0052	6	947.411	456.436	FALSE	1	885581
S:\GFoti\GFoti\Miranda\Organoids\Diff\IF-Confocal-Histo-TEM\Nile RED\Diff 71\all the samples\070121cd1156.nd2	3	21.0921	8.85194	3	368.143	312.256	FALSE	1	885581
S:\GFoti\GFoti\Miranda\Organoids\Diff\IF-Confocal-Histo-TEM\Nile RED\Diff 71\all the samples\070121cd1156.nd2	4	92.7236	9.3579	10	589.661	352.654	FALSE	1	885581
S:\GFoti\GFoti\Miranda\Organoids\Diff\IF-Confocal-Histo-TEM\Nile RED\Diff 71\all the samples\070121cd1156.nd2	5	44.8334	5.30781	10	589.661	352.654	FALSE	1	885581
S:\GFoti\GFoti\Miranda\Organoids\Diff\IF-Confocal-Histo-TEM\Nile RED\Diff 71\all the samples\070121cd1156.nd2	6	7.43827	13.2044	10	589.661	352.654	FALSE	1	885581
S:\GFoti\GFoti\Miranda\Organoids\Diff\IF-Confocal-Histo-TEM\Nile RED\Diff 71\all the samples\070121cd1156.nd2	7	63.3781	6.75361	7	886.683	409.073	FALSE	1	885581
S:\GFoti\GFoti\Miranda\Organoids\Diff\IF-Confocal-Histo-TEM\Nile RED\Diff 71\all the samples\070121cd1156.nd2	8	27.8171	7.98736	7	886.683	409.073	FALSE	1	885581
S:\GFoti\GFoti\Miranda\Organoids\Diff\IF-Confocal-Histo-TEM\Nile RED\Diff 71\all the samples\070121cd1156.nd2	9	26.3906	6.83211	10	589.661	352.654	FALSE	1	885581
S:\GFoti\GFoti\Miranda\Organoids\Diff\IF-Confocal-Histo-TEM\Nile RED\Diff 71\all the samples\070121cd1156.nd2	10	34.0326	4.34325	5	282.247	750.63	TRUE	1	885581
S:\GFoti\GFoti\Miranda\Organoids\Diff\IF-Confocal-Histo-TEM\Nile RED\Diff 71\all the samples\070121cd1156.nd2	11	69.3899	9.31805	14	872.927	334.98	FALSE	1	885581
S:\GFoti\GFoti\Miranda\Organoids\Diff\IF-Confocal-Histo-TEM\Nile RED\Diff 71\all the samples\070121cd1156.nd2	12	24.3527	8.95024	8	729.052	219.617	FALSE	1	885581
S:\GFoti\GFoti\Miranda\Organoids\Diff\IF-Confocal-Histo-TEM\Nile RED\Diff 71\all the samples\070121cd1156.nd2	13	12.2273	8.89367	10	589.661	352.654	FALSE	1	885581
S:\GFoti\GFoti\Miranda\Organoids\Diff\IF-Confocal-Histo-TEM\Nile RED\Diff 71\all the samples\070121cd1156.nd2	14	8.86479	6.87882	18	255.856	248.039	FALSE	1	885581
S:\GFoti\GFoti\Miranda\Organoids\Diff\IF-Confocal-Histo-TEM\Nile RED\Diff 71\all the samples\070121cd1156.nd2	15	21.0921	5.9519	16	1171.37	208.239	FALSE	1	885581
S:\GFoti\GFoti\Miranda\Organoids\Diff\IF-Confocal-Histo-TEM\Nile RED\Diff 71\all the samples\070121cd1156.nd2	16	14.8765	3.87702	4	720.188	340.439	FALSE	1	885581
S:\GFoti\GFoti\Miranda\Organoids\Diff\IF-Confocal-Histo-TEM\Nile RED\Diff 71\all the samples\070121cd1156.nd2	17	12.6349	11.6856	10	589.661	352.654	FALSE	1	885581
S:\GFoti\GFoti\Miranda\Organoids\Diff\IF-Confocal-Histo-TEM\Nile RED\Diff 71\all the samples\070121cd1156.nd2	18	7.54016	3.31356	8	729.052	219.617	FALSE	1	885581
S:\GFoti\GFoti\Miranda\Organoids\Diff\IF-Confocal-Histo-TEM\Nile RED\Diff 71\all the samples\070121cd1156.nd2	19	6.31743	6.75362	7	886.683	409.073	FALSE	1	885581
S:\GFoti\GFoti\Miranda\Organoids\Diff\IF-Confocal-Histo-TEM\Nile RED\Diff 71\all the samples\070121cd1156.nd2	20	22.3148	7.41601	7	886.683	409.073	FALSE	1	885581
S:\GFoti\GFoti\Miranda\Organoids\Diff\IF-Confocal-Histo-TEM\Nile RED\Diff 71\all the samples\070121cd1156.nd2	21	132.87	7.52401	10	589.661	352.654	FALSE	1	885581
S:\GFoti\GFoti\Miranda\Organoids\Diff\IF-Confocal-Histo-TEM\Nile RED\Diff 71\all the samples\070121cd1156.nd2	22	3.26061	6.15855	8	729.052	219.617	FALSE	1	885581
S:\GFoti\GFoti\Miranda\Organoids\Diff\IF-Confocal-Histo-TEM\Nile RED\Diff 71\all the samples\070121cd1156.nd2	23	22.3148	5.15537	10	589.661	352.654	FALSE	1	885581
S:\GFoti\GFoti\Miranda\Organoids\Diff\IF-Confocal-Histo-TEM\Nile RED\Diff 71\all the samples\070121cd1156.nd2	24	9.47615	4.50998	10	589.661	352.654	FALSE	1	885581
S:\GFoti\GFoti\Miranda\Organoids\Diff\IF-Confocal-Histo-TEM\Nile RED\Diff 71\all the samples\070121cd1156.nd2	25	24.9641	3.20561	8	729.052	219.617	FALSE	1	885581
S:\GFoti\GFoti\Miranda\Organoids\Diff\IF-Confocal-Histo-TEM\Nile RED\Diff 71\all the samples\070121cd1156.nd2	26	6.82691	12.5787	1	433.661	325.859	FALSE	1	885581
S:\GFoti\GFoti\Miranda\Organoids\Diff\IF-Confocal-Histo-TEM\Nile RED\Diff 71\all the samples\070121cd1156.nd2	27	88.6479	5.95601	13	1035.35	547.143	FALSE	1	885581
S:\GFoti\GFoti\Miranda\Organoids\Diff\IF-Confocal-Histo-TEM\Nile RED\Diff 71\all the samples\070121cd1156.nd2	28	13.45	7.70189	14	872.927	334.98	FALSE	1	885581
S:\GFoti\GFoti\Miranda\Organoids\Diff\IF-Confocal-Histo-TEM\Nile RED\Diff 71\all the samples\070121cd1156.nd2	29	10.3932	8.56466	20	204.705	198.132	FALSE	1	885581
S:\GFoti\GFoti\Miranda\Organoids\Diff\IF-Confocal-Histo-TEM\Nile RED\Diff 71\all the samples\070121cd1156.nd2	30	41.0633	6.01865	19	1152.22	449.074	FALSE	1	885581
S:\GFoti\GFoti\Miranda\Organoids\Diff\IF-Confocal-Histo-TEM\Nile RED\Diff 71\all the samples\070121cd1156.nd2	31	92.3161	3.13008	17	1519.34	447.701	FALSE	1	885581
S:\GFoti\GFoti\Miranda\Organoids\Diff\IF-Confocal-Histo-TEM\Nile RED\Diff 71\all the samples\070121cd1156.nd2	32	11.8197	8.12971	19	1152.22	449.074	FALSE	1	885581
S:\GFoti\GFoti\Miranda\Organoids\Diff\IF-Confocal-Histo-TEM\Nile RED\Diff 71\all the samples\070121cd1156.nd2	33	31.6891	6.97987	17	1519.34	447.701	FALSE	1	885581
S:\GFoti\GFoti\Miranda\Organoids\Diff\IF-Confocal-Histo-TEM\Nile RED\Diff 71\all the samples\070121cd1156.nd2	34	6.11365	12.187	25	236.089	211.505	FALSE	1	885581
S:\GFoti\GFoti\Miranda\Organoids\Diff\IF-Confocal-Histo-TEM\Nile RED\Diff 71\all the samples\070121cd1156.nd2	35	18.3409	8.69849	22	1629.49	152.418	FALSE	1	885581
S:\GFoti\GFoti\Miranda\Organoids\Diff\IF-Confocal-Histo-TEM\Nile RED\Diff 71\all the samples\070121cd1156.nd2	36	89.9725	6.45712	14	872.927	334.98	FALSE	1	885581
S:\GFoti\GFoti\Miranda\Organoids\Diff\IF-Confocal-Histo-TEM\Nile RED\Diff 71\all the samples\070121cd1156.nd2	37	30.772	7.48119	22	1629.49	152.418	FALSE	1	885581
S:\GFoti\GFoti\Miranda\Organoids\Diff\IF-Confocal-Histo-TEM\Nile RED\Diff 71\all the samples\070121cd1156.nd2	38	36.6819	7.14944	23	710.406	337.267	FALSE	1	885581
S:\GFoti\GFoti\Miranda\Organoids\Diff\IF-Confocal-Histo-TEM\Nile RED\Diff 71\all the samples\070121cd1156.nd2	39	5.29849	6.95806	19	1152.22	449.074	FALSE	1	885581
S:\GFoti\GFoti\Miranda\Organoids\Diff\IF-Confocal-Histo-TEM\Nile RED\Diff 71\all the samples\070121cd1156.nd2	40	45.4448	6.82513	21	798.748	566.84	FALSE	1	885581
S:\GFoti\GFoti\Miranda\Organoids\Diff\IF-Confocal-Histo-TEM\Nile RED\Diff 71\all the samples\070121cd1156.nd2	41	6.72501	11.6531	27	149.071	533.385	FALSE	1	885581
S:\GFoti\GFoti\Miranda\Organoids\Diff\IF-Confocal-Histo-TEM\Nile RED\Diff 71\all the samples\070121cd1156.nd2	42	28.3266	10.8011	319	677.086	310.913	FALSE	1	885581
S:\GFoti\GFoti\Miranda\Organoids\Diff\IF-Confocal-Histo-TEM\Nile RED\Diff 71\all the samples\070121cd1156.nd2	43	104.441	4.55151	23	710.406	337.267	FALSE	1	885581
S:\GFoti\GFoti\Miranda\Organoids\Diff\IF-Confocal-Histo-TEM\Nile RED\Diff 71\all the samples\070121cd1156.nd2	44	42.2861	10.3458	23	710.406	337.267	FALSE	1	885581
S:\GFoti\GFoti\Miranda\Organoids\Diff\IF-Confocal-Histo-TEM\Nile RED\Diff 71\all the samples\070121cd1156.nd2	45	42.3879	8.57687	24	1940.88	506.943	FALSE	1	885581
S:\GFoti\GFoti\Miranda\Organoids\Diff\IF-Confocal-Histo-TEM\Nile RED\Diff 71\all the samples\070121cd1156.nd2	46	12.6349	9.20314	27	149.071	533.385	FALSE	1	885581
S:\GFoti\GFoti\Miranda\Organoids\Diff\IF-Confocal-Histo-TEM\Nile RED\Diff 71\all the samples\070121cd1156.nd2	47	30.4663	6.95457	27	149.071	533.385	FALSE	1	885581
S:\GFoti\GFoti\Miranda\Organoids\Diff\IF-Confocal-Histo-TEM\Nile RED\Diff 71\all the samples\070121cd1156.nd2	48	21.9072	4.98646	23	710.406	337.267	FALSE	1	885581
S:\GFoti\GFoti\Miranda\Organoids\Diff\IF-Confocal-Histo-TEM\Nile RED\Diff 71\all the samples\070121cd1156.nd2	49	25.2697	3.74919	25	236.089	211.505	FALSE	1	885581
S:\GFoti\GFoti\Miranda\Organoids\Diff\IF-Confocal-Histo-TEM\Nile RED\Diff 71\all the samples\070121cd1156.nd2	50	23.7413	7.24954	20	204.705	198.132	FALSE	1	885581
S:\GFoti\GFoti\Miranda\Organoids\Diff\IF-Confocal-Histo-TEM\Nile RED\Diff 71\all the samples\070121cd1156.nd2	51	20.7864	6.43363	29	144.486	488.3	FALSE	1	885581
S:\GFoti\GFoti\Miranda\Organoids\Diff\IF-Confocal-Histo-TEM\Nile RED\Diff 71\all the samples\070121cd1156.nd2	52	49.113	7.82921	20	204.705	198.132	FALSE	1	885581
S:\GFoti\GFoti\Miranda\Organoids\Diff\IF-Confocal-Histo-TEM\Nile RED\Diff 71\all the samples\070121cd1156.nd2	53	15.6917	9.25077	30	1396.05	348.66	FALSE	1	885581
S:\GFoti\GFoti\Miranda\Organoids\Diff\IF-Confocal-Histo-TEM\Nile RED\Diff 71\all the samples\070121cd1156.nd2	54	23.8432	6.38649	24	1940.88	506.943	FALSE	1	885581
S:\GFoti\GFoti\Miranda\Organoids\Diff\IF-Confocal-Histo-TEM\Nile RED\Diff 71\all the samples\070121cd1156.nd2	55	36.3762	7.53417	29	144.486	488.3	FALSE	1	885581
S:\GFoti\GFoti\Miranda\Organoids\Diff\IF-Confocal-Histo-TEM\Nile RED\Diff 71\all the samples\070121cd1156.nd2	56	9.17047	6.0984	23	710.406	337.267	FALSE	1	885581
S:\GFoti\GFoti\Miranda\Organoids\Diff\IF-Confocal-Histo-TEM\Nile RED\Diff 71\all the samples\070121cd1156.nd2	57	31.1796	6.70156	30	1396.05	348.66	FALSE	1	885581
S:\GFoti\GFoti\Miranda\Organoids\Diff\IF-Confocal-Histo-TEM\Nile RED\Diff 71\all the samples\070121cd1156.nd2	58	74.2808	13.1635	23	710.406	337.267	FALSE	1	885581
S:\GFoti\GFoti\Miranda\Organoids\Diff\IF-Confocal-Histo-TEM\Nile RED\Diff 71\all the samples\070121cd1156.nd2	59	44.9353	7.05523	29	144.486	488.3	FALSE	1	885581
S:\GFoti\GFoti\Miranda\Organoids\Diff\IF-Confocal-Histo-TEM\Nile RED\Diff 71\all the samples\070121cd1156.nd2	60	5.29849	8.39104	23	710.406	337.267	FALSE	1	885581
S:\GFoti\GFoti\Miranda\Organoids\Diff\IF-Confocal-Histo-TEM\Nile RED\Diff 71\all the samples\070121cd1156.nd2	61	7.64206	7.51626	29	144.486	488.3	FALSE	1	885581
S:\GFoti\GFoti\Miranda\Organoids\Diff\IF-Confocal-Histo-TEM\Nile RED\Diff 71\all the samples\070121cd1156.nd2	62	7.43827	4.98596	27	149.071	533.385	FALSE	1	885581
S:\GFoti\GFoti\Miranda\Organoids\Diff\IF-Confocal-Histo-TEM\Nile RED\Diff 71\all the samples\070121cd1156.nd2	63	80.1907	6.72528	35	1256.46	373.092	FALSE	1	885581
S:\GFoti\GFoti\Miranda\Organoids\Diff\IF-Confocal-Histo-TEM\Nile RED\Diff 71\all the samples\070121cd1156.nd2	64	14.2652	5.85564	27	149.071	533.385	FALSE	1	885581
S:\GFoti\GFoti\Miranda\Organoids\Diff\IF-Confocal-Histo-TEM\Nile RED\Diff 71\all the samples\070121cd1156.nd2	65	72.9562	7.61222	30	1396.05	348.66	FALSE	1	885581
S:\GFoti\GFoti\Miranda\Organoids\Diff\IF-Confocal-Histo-TEM\Nile RED\Diff 71\all the samples\070121cd1156.nd2	66	58.5891	7.17099	36	1440.78	462.772	FALSE	1	885581
S:\GFoti\GFoti\Miranda\Organoids\Diff\IF-Confocal-Histo-TEM\Nile RED\Diff 71\all the samples\070121cd1156.nd2	67	17.5258	8.52781	35	1256.46	373.092	FALSE	1	885581
S:\GFoti\GFoti\Miranda\Organoids\Diff\IF-Confocal-Histo-TEM\Nile RED\Diff 71\all the samples\070121cd1156.nd2	68	3.36251	5.10271	32	731.6	307.053	FALSE	1	885581
S:\GFoti\GFoti\Miranda\Organoids\Diff\IF-Confocal-Histo-TEM\Nile RED\Diff 71\all the samples\070121cd1156.nd2	69	8.04963	8.50784	35	1256.46	373.092	FALSE	1	885581
S:\GFoti\GFoti\Miranda\Organoids\Diff\IF-Confocal-Histo-TEM\Nile RED\Diff 71\all the samples\070121cd1156.nd2	70	6.01175	7.11734	32	731.6	307.053	FALSE	1	885581
S:\GFoti\GFoti\Miranda\Organoids\Diff\IF-Confocal-Histo-TEM\Nile RED\Diff 71\all the samples\070121cd1156.nd2	71	47.7883	6.5189	38	845.415	169.142	FALSE	1	885581
S:\GFoti\GFoti\Miranda\Organoids\Diff\IF-Confocal-Histo-TEM\Nile RED\Diff 71\all the samples\070121cd1156.nd2	72	9.98562	7.78354	40	631.845	255.055	FALSE	1	885581
S:\GFoti\GFoti\Miranda\Organoids\Diff\IF-Confocal-Histo-TEM\Nile RED\Diff 71\all the samples\070121cd1156.nd2	73	64.6009	7.91602	41	404.112	345.627	FALSE	1	885581
S:\GFoti\GFoti\Miranda\Organoids\Diff\IF-Confocal-Histo-TEM\Nile RED\Diff 71\all the samples\070121cd1156.nd2	74	3.77008	8.61819	36	1440.78	462.772	FALSE	1	885581
S:\GFoti\GFoti\Miranda\Organoids\Diff\IF-Confocal-Histo-TEM\Nile RED\Diff 71\all the samples\070121cd1156.nd2	75	6.52122	7.48622	38	845.415	169.142	FALSE	1	885581
S:\GFoti\GFoti\Miranda\Organoids\Diff\IF-Confocal-Histo-TEM\Nile RED\Diff 71\all the samples\070121cd1156.nd2	76	21.7034	8.30584	33	372.627	454.09	FALSE	1	885581
S:\GFoti\GFoti\Miranda\Organoids\Diff\IF-Confocal-Histo-TEM\Nile RED\Diff 71\all the samples\070121cd1156.nd2	77	48.2978	5.61692	41	404.112	345.627	FALSE	1	885581
S:\GFoti\GFoti\Miranda\Organoids\Diff\IF-Confocal-Histo-TEM\Nile RED\Diff 71\all the samples\070121cd1156.nd2	78	3.77008	5.34923	41	404.112	345.627	FALSE	1	885581
S:\GFoti\GFoti\Miranda\Organoids\Diff\IF-Confocal-Histo-TEM\Nile RED\Diff 71\all the samples\070121cd1156.nd2	79	4.58523	8.52184	38	845.415	169.142	FALSE	1	885581
S:\GFoti\GFoti\Miranda\Organoids\Diff\IF-Confocal-Histo-TEM\Nile RED\Diff 71\all the samples\070121cd1156.nd2	80	94.2521	11.4315	38	845.415	169.142	FALSE	1	885581
S:\GFoti\GFoti\Miranda\Organoids\Diff\IF-Confocal-Histo-TEM\Nile RED\Diff 71\all the samples\070121cd1156.nd2	81	10.3932	7.05518	37	763.493	231.945	FALSE	1	885581
S:\GFoti\GFoti\Miranda\Organoids\Diff\IF-Confocal-Histo-TEM\Nile RED\Diff 71\all the samples\070121cd1156.nd2	82	14.2652	8.07027	37	763.493	231.945	FALSE	1	885581
S:\GFoti\GFoti\Miranda\Organoids\Diff\IF-Confocal-Histo-TEM\Nile RED\Diff 71\all the samples\070121cd1156.nd2	83	28.9379	7.32991	42	1009.26	215.411	FALSE	1	885581
S:\GFoti\GFoti\Miranda\Organoids\Diff\IF-Confocal-Histo-TEM\Nile RED\Diff 71\all the samples\070121cd1156.nd2	84	17.1182	8.29844	299	693.899	360.155	FALSE	1	885581
S:\GFoti\GFoti\Miranda\Organoids\Diff\IF-Confocal-Histo-TEM\Nile RED\Diff 71\all the samples\070121cd1156.nd2	85	95.5767	18.9985	299	693.899	360.155	FALSE	1	885581
S:\GFoti\GFoti\Miranda\Organoids\Diff\IF-Confocal-Histo-TEM\Nile RED\Diff 71\all the samples\070121cd1156.nd2	86	10.9027	2.80268	45	145.505	439.612	FALSE	1	885581
S:\GFoti\GFoti\Miranda\Organoids\Diff\IF-Confocal-Histo-TEM\Nile RED\Diff 71\all the samples\070121cd1156.nd2	87	39.7387	6.59174	42	1009.26	215.411	FALSE	1	885581
S:\GFoti\GFoti\Miranda\Organoids\Diff\IF-Confocal-Histo-TEM\Nile RED\Diff 71\all the samples\070121cd1156.nd2	88	72.6505	7.69497	42	1009.26	215.411	FALSE	1	885581
S:\GFoti\GFoti\Miranda\Organoids\Diff\IF-Confocal-Histo-TEM\Nile RED\Diff 71\all the samples\070121cd1156.nd2	89	23.4356	5.53319	42	1009.26	215.411	FALSE	1	885581
S:\GFoti\GFoti\Miranda\Organoids\Diff\IF-Confocal-Histo-TEM\Nile RED\Diff 71\all the samples\070121cd1156.nd2	90	8.76289	6.51812	43	622.471	381.433	FALSE	1	885581
S:\GFoti\GFoti\Miranda\Organoids\Diff\IF-Confocal-Histo-TEM\Nile RED\Diff 71\all the samples\070121cd1156.nd2	91	8.45721	7.88967	299	693.899	360.155	FALSE	1	885581
S:\GFoti\GFoti\Miranda\Organoids\Diff\IF-Confocal-Histo-TEM\Nile RED\Diff 71\all the samples\070121cd1156.nd2	92	39.3311	6.13737	300	573.052	536.988	FALSE	1	885581
S:\GFoti\GFoti\Miranda\Organoids\Diff\IF-Confocal-Histo-TEM\Nile RED\Diff 71\all the samples\070121cd1156.nd2	93	4.68713	7.38042	300	573.052	536.988	FALSE	1	885581
S:\GFoti\GFoti\Miranda\Organoids\Diff\IF-Confocal-Histo-TEM\Nile RED\Diff 71\all the samples\070121cd1156.nd2	94	11.1065	8.33742	44	414.811	448.528	FALSE	1	885581
S:\GFoti\GFoti\Miranda\Organoids\Diff\IF-Confocal-Histo-TEM\Nile RED\Diff 71\all the samples\070121cd1156.nd2	95	29.5493	9.60369	42	1009.26	215.411	FALSE	1	885581
S:\GFoti\GFoti\Miranda\Organoids\Diff\IF-Confocal-Histo-TEM\Nile RED\Diff 71\all the samples\070121cd1156.nd2	96	7.54016	7.19379	300	573.052	536.988	FALSE	1	885581
S:\GFoti\GFoti\Miranda\Organoids\Diff\IF-Confocal-Histo-TEM\Nile RED\Diff 71\all the samples\070121cd1156.nd2	97	61.8497	6.87321	49	878.327	235.784	FALSE	1	885581
S:\GFoti\GFoti\Miranda\Organoids\Diff\IF-Confocal-Histo-TEM\Nile RED\Diff 71\all the samples\070121cd1156.nd2	98	67.9634	7.63767	300	573.052	536.988	FALSE	1	885581
S:\GFoti\GFoti\Miranda\Organoids\Diff\IF-Confocal-Histo-TEM\Nile RED\Diff 71\all the samples\070121cd1156.nd2	99	65.6198	11.2777	49	878.327	235.784	FALSE	1	885581
S:\GFoti\GFoti\Miranda\Organoids\Diff\IF-Confocal-Histo-TEM\Nile RED\Diff 71\all the samples\070121cd1156.nd2	100	8.15153	5.83369	47	870.278	383.507	FALSE	1	885581
S:\GFoti\GFoti\Miranda\Organoids\Diff\IF-Confocal-Histo-TEM\Nile RED\Diff 71\all the samples\070121cd1156.nd2	101	10.2913	8.74767	49	878.327	235.784	FALSE	1	885581
S:\GFoti\GFoti\Miranda\Organoids\Diff\IF-Confocal-Histo-TEM\Nile RED\Diff 71\all the samples\070121cd1156.nd2	102	34.1345	4.55153	49	878.327	235.784	FALSE	1	885581
S:\GFoti\GFoti\Miranda\Organoids\Diff\IF-Confocal-Histo-TEM\Nile RED\Diff 71\all the samples\070121cd1156.nd2	103	6.82691	7.47836	47	870.278	383.507	FALSE	1	885581
S:\GFoti\GFoti\Miranda\Organoids\Diff\IF-Confocal-Histo-TEM\Nile RED\Diff 71\all the samples\070121cd1156.nd2	104	9.06858	12.9188	42	1009.26	215.411	FALSE	1	885581
S:\GFoti\GFoti\Miranda\Organoids\Diff\IF-Confocal-Histo-TEM\Nile RED\Diff 71\all the samples\070121cd1156.nd2	105	6.62312	10.1995	47	870.278	383.507	FALSE	1	885581
S:\GFoti\GFoti\Miranda\Organoids\Diff\IF-Confocal-Histo-TEM\Nile RED\Diff 71\all the samples\070121cd1156.nd2	106	19.4618	3.81404	49	878.327	235.784	FALSE	1	885581
S:\GFoti\GFoti\Miranda\Organoids\Diff\IF-Confocal-Histo-TEM\Nile RED\Diff 71\all the samples\070121cd1156.nd2	107	14.9784	10.8955	49	878.327	235.784	FALSE	1	885581
S:\GFoti\GFoti\Miranda\Organoids\Diff\IF-Confocal-Histo-TEM\Nile RED\Diff 71\all the samples\070121cd1156.nd2	108	4.07576	5.15025	49	878.327	235.784	FALSE	1	885581
S:\GFoti\GFoti\Miranda\Organoids\Diff\IF-Confocal-Histo-TEM\Nile RED\Diff 71\all the samples\070121cd1156.nd2	109	7.03069	3.85954	49	878.327	235.784	FALSE	1	885581
S:\GFoti\GFoti\Miranda\Organoids\Diff\IF-Confocal-Histo-TEM\Nile RED\Diff 71\all the samples\070121cd1156.nd2	110	5.29849	10.6892	48	710.1	956.06	TRUE	1	885581
S:\GFoti\GFoti\Miranda\Organoids\Diff\IF-Confocal-Histo-TEM\Nile RED\Diff 71\all the samples\070121cd1156.nd2	111	4.58523	9.80532	48	710.1	956.06	TRUE	1	885581
S:\GFoti\GFoti\Miranda\Organoids\Diff\IF-Confocal-Histo-TEM\Nile RED\Diff 71\all the samples\070121cd1156.nd2	112	20.4807	10.1697	54	652.326	2031.98	TRUE	1	885581
S:\GFoti\GFoti\Miranda\Organoids\Diff\IF-Confocal-Histo-TEM\Nile RED\Diff 71\all the samples\070121cd1156.nd2	113	10.0875	9.27898	54	652.326	2031.98	TRUE	1	885581
S:\GFoti\GFoti\Miranda\Organoids\Diff\IF-Confocal-Histo-TEM\Nile RED\Diff 71\all the samples\070121cd1156.nd2	114	15.4879	6.43285	52	229.058	489.747	FALSE	1	885581
S:\GFoti\GFoti\Miranda\Organoids\Diff\IF-Confocal-Histo-TEM\Nile RED\Diff 71\all the samples\070121cd1156.nd2	115	7.23448	7.16724	54	652.326	2031.98	TRUE	1	885581
S:\GFoti\GFoti\Miranda\Organoids\Diff\IF-Confocal-Histo-TEM\Nile RED\Diff 71\all the samples\070121cd1156.nd2	116	38.4141	6.19354	54	652.326	2031.98	TRUE	1	885581
S:\GFoti\GFoti\Miranda\Organoids\Diff\IF-Confocal-Histo-TEM\Nile RED\Diff 71\all the samples\070121cd1156.nd2	117	12.9406	5.18448	54	652.326	2031.98	TRUE	1	885581
S:\GFoti\GFoti\Miranda\Organoids\Diff\IF-Confocal-Histo-TEM\Nile RED\Diff 71\all the samples\070121cd1156.nd2	118	54.819	4.49976	54	652.326	2031.98	TRUE	1	885581
S:\GFoti\GFoti\Miranda\Organoids\Diff\IF-Confocal-Histo-TEM\Nile RED\Diff 71\all the samples\070121cd1156.nd2	119	60.1175	4.51036	55	506.21	1136.05	TRUE	1	885581
S:\GFoti\GFoti\Miranda\Organoids\Diff\IF-Confocal-Histo-TEM\Nile RED\Diff 71\all the samples\070121cd1156.nd2	120	9.27236	4.98843	55	506.21	1136.05	TRUE	1	885581
S:\GFoti\GFoti\Miranda\Organoids\Diff\IF-Confocal-Histo-TEM\Nile RED\Diff 71\all the samples\070121cd1156.nd2	121	92.6217	9.56641	60	996.524	611.735	TRUE	1	885581
S:\GFoti\GFoti\Miranda\Organoids\Diff\IF-Confocal-Histo-TEM\Nile RED\Diff 71\all the samples\070121cd1156.nd2	122	17.322	10.4745	273	241.387	611.013	TRUE	1	885581
S:\GFoti\GFoti\Miranda\Organoids\Diff\IF-Confocal-Histo-TEM\Nile RED\Diff 71\all the samples\070121cd1156.nd2	123	16.3031	7.85901	54	652.326	2031.98	TRUE	1	885581
S:\GFoti\GFoti\Miranda\Organoids\Diff\IF-Confocal-Histo-TEM\Nile RED\Diff 71\all the samples\070121cd1156.nd2	124	19.8694	8.2798	326	1072.84	413.225	FALSE	1	885581
S:\GFoti\GFoti\Miranda\Organoids\Diff\IF-Confocal-Histo-TEM\Nile RED\Diff 71\all the samples\070121cd1156.nd2	125	51.7622	6.52458	273	241.387	611.013	TRUE	1	885581
S:\GFoti\GFoti\Miranda\Organoids\Diff\IF-Confocal-Histo-TEM\Nile RED\Diff 71\all the samples\070121cd1156.nd2	126	8.96668	10.3646	58	540.548	789.277	TRUE	1	885581
S:\GFoti\GFoti\Miranda\Organoids\Diff\IF-Confocal-Histo-TEM\Nile RED\Diff 71\all the samples\070121cd1156.nd2	127	23.9451	8.8461	69	825.444	1158.73	TRUE	1	885581
S:\GFoti\GFoti\Miranda\Organoids\Diff\IF-Confocal-Histo-TEM\Nile RED\Diff 71\all the samples\070121cd1156.nd2	128	8.35532	7.45701	58	540.548	789.277	TRUE	1	885581
S:\GFoti\GFoti\Miranda\Organoids\Diff\IF-Confocal-Histo-TEM\Nile RED\Diff 71\all the samples\070121cd1156.nd2	129	65.5179	4.12584	273	241.387	611.013	TRUE	1	885581
S:\GFoti\GFoti\Miranda\Organoids\Diff\IF-Confocal-Histo-TEM\Nile RED\Diff 71\all the samples\070121cd1156.nd2	130	6.52122	6.09413	273	241.387	611.013	TRUE	1	885581
S:\GFoti\GFoti\Miranda\Organoids\Diff\IF-Confocal-Histo-TEM\Nile RED\Diff 71\all the samples\070121cd1156.nd2	131	5.70607	7.67761	69	825.444	1158.73	TRUE	1	885581
S:\GFoti\GFoti\Miranda\Organoids\Diff\IF-Confocal-Histo-TEM\Nile RED\Diff 71\all the samples\070121cd1156.nd2	132	22.6205	3.13018	60	996.524	611.735	TRUE	1	885581
S:\GFoti\GFoti\Miranda\Organoids\Diff\IF-Confocal-Histo-TEM\Nile RED\Diff 71\all the samples\070121cd1156.nd2	133	7.23448	6.06083	64	247.908	315.028	FALSE	1	885581
S:\GFoti\GFoti\Miranda\Organoids\Diff\IF-Confocal-Histo-TEM\Nile RED\Diff 71\all the samples\070121cd1156.nd2	134	47.6864	4.93065	60	996.524	611.735	TRUE	1	885581
S:\GFoti\GFoti\Miranda\Organoids\Diff\IF-Confocal-Histo-TEM\Nile RED\Diff 71\all the samples\070121cd1156.nd2	135	77.1338	11.5025	70	157.936	217.161	FALSE	1	885581
S:\GFoti\GFoti\Miranda\Organoids\Diff\IF-Confocal-Histo-TEM\Nile RED\Diff 71\all the samples\070121cd1156.nd2	136	35.561	4.20282	68	464.433	916.339	TRUE	1	885581
S:\GFoti\GFoti\Miranda\Organoids\Diff\IF-Confocal-Histo-TEM\Nile RED\Diff 71\all the samples\070121cd1156.nd2	137	23.5375	7.06868	65	1262.06	873.679	TRUE	1	885581
S:\GFoti\GFoti\Miranda\Organoids\Diff\IF-Confocal-Histo-TEM\Nile RED\Diff 71\all the samples\070121cd1156.nd2	138	11.514	5.30933	68	464.433	916.339	TRUE	1	885581
S:\GFoti\GFoti\Miranda\Organoids\Diff\IF-Confocal-Histo-TEM\Nile RED\Diff 71\all the samples\070121cd1156.nd2	139	18.7485	6.60219	273	241.387	611.013	TRUE	1	885581
S:\GFoti\GFoti\Miranda\Organoids\Diff\IF-Confocal-Histo-TEM\Nile RED\Diff 71\all the samples\070121cd1156.nd2	140	28.3266	31.9465	87	404.112	345.823	FALSE	1	885581
S:\GFoti\GFoti\Miranda\Organoids\Diff\IF-Confocal-Histo-TEM\Nile RED\Diff 71\all the samples\070121cd1156.nd2	141	31.3834	9.65097	70	157.936	217.161	FALSE	1	885581
S:\GFoti\GFoti\Miranda\Organoids\Diff\IF-Confocal-Histo-TEM\Nile RED\Diff 71\all the samples\070121cd1156.nd2	142	5.90986	10.116	63	194.72	209.607	FALSE	1	885581
S:\GFoti\GFoti\Miranda\Organoids\Diff\IF-Confocal-Histo-TEM\Nile RED\Diff 71\all the samples\070121cd1156.nd2	143	13.1443	5.32061	273	241.387	611.013	TRUE	1	885581
S:\GFoti\GFoti\Miranda\Organoids\Diff\IF-Confocal-Histo-TEM\Nile RED\Diff 71\all the samples\070121cd1156.nd2	144	27.919	6.50289	68	464.433	916.339	TRUE	1	885581
S:\GFoti\GFoti\Miranda\Organoids\Diff\IF-Confocal-Histo-TEM\Nile RED\Diff 71\all the samples\070121cd1156.nd2	145	2.64925	5.79587	273	241.387	611.013	TRUE	1	885581
S:\GFoti\GFoti\Miranda\Organoids\Diff\IF-Confocal-Histo-TEM\Nile RED\Diff 71\all the samples\070121cd1156.nd2	146	12.1254	8.02127	70	157.936	217.161	FALSE	1	885581
S:\GFoti\GFoti\Miranda\Organoids\Diff\IF-Confocal-Histo-TEM\Nile RED\Diff 71\all the samples\070121cd1156.nd2	147	27.2057	9.32363	67	526.589	543.087	FALSE	1	885581
S:\GFoti\GFoti\Miranda\Organoids\Diff\IF-Confocal-Histo-TEM\Nile RED\Diff 71\all the samples\070121cd1156.nd2	148	7.94774	5.3875	66	317.094	568.768	FALSE	1	885581
S:\GFoti\GFoti\Miranda\Organoids\Diff\IF-Confocal-Histo-TEM\Nile RED\Diff 71\all the samples\070121cd1156.nd2	149	3.66819	8.42257	65	1262.06	873.679	TRUE	1	885581
S:\GFoti\GFoti\Miranda\Organoids\Diff\IF-Confocal-Histo-TEM\Nile RED\Diff 71\all the samples\070121cd1156.nd2	150	2.64925	7.08007	69	825.444	1158.73	TRUE	1	885581
S:\GFoti\GFoti\Miranda\Organoids\Diff\IF-Confocal-Histo-TEM\Nile RED\Diff 71\all the samples\070121cd1156.nd2	151	5.29849	5.95986	64	247.908	315.028	FALSE	1	885581
S:\GFoti\GFoti\Miranda\Organoids\Diff\IF-Confocal-Histo-TEM\Nile RED\Diff 71\all the samples\070121cd1156.nd2	152	171.793	7.40955	62	135.417	318.688	FALSE	1	885581
S:\GFoti\GFoti\Miranda\Organoids\Diff\IF-Confocal-Histo-TEM\Nile RED\Diff 71\all the samples\070121cd1156.nd2	153	26.5944	7.32786	273	241.387	611.013	TRUE	1	885581
S:\GFoti\GFoti\Miranda\Organoids\Diff\IF-Confocal-Histo-TEM\Nile RED\Diff 71\all the samples\070121cd1156.nd2	154	19.0542	8.33851	70	157.936	217.161	FALSE	1	885581
S:\GFoti\GFoti\Miranda\Organoids\Diff\IF-Confocal-Histo-TEM\Nile RED\Diff 71\all the samples\070121cd1156.nd2	155	14.1633	9.41534	69	825.444	1158.73	TRUE	1	885581
S:\GFoti\GFoti\Miranda\Organoids\Diff\IF-Confocal-Histo-TEM\Nile RED\Diff 71\all the samples\070121cd1156.nd2	156	3.15872	5.46393	66	317.094	568.768	FALSE	1	885581
S:\GFoti\GFoti\Miranda\Organoids\Diff\IF-Confocal-Histo-TEM\Nile RED\Diff 71\all the samples\070121cd1156.nd2	157	13.3481	8.32619	66	317.094	568.768	FALSE	1	885581
S:\GFoti\GFoti\Miranda\Organoids\Diff\IF-Confocal-Histo-TEM\Nile RED\Diff 71\all the samples\070121cd1156.nd2	158	57.774	5.73188	274	1147.94	797.194	TRUE	1	885581
S:\GFoti\GFoti\Miranda\Organoids\Diff\IF-Confocal-Histo-TEM\Nile RED\Diff 71\all the samples\070121cd1156.nd2	159	59.9137	7.07837	69	825.444	1158.73	TRUE	1	885581
S:\GFoti\GFoti\Miranda\Organoids\Diff\IF-Confocal-Histo-TEM\Nile RED\Diff 71\all the samples\070121cd1156.nd2	160	51.7622	9.69534	70	157.936	217.161	FALSE	1	885581
S:\GFoti\GFoti\Miranda\Organoids\Diff\IF-Confocal-Histo-TEM\Nile RED\Diff 71\all the samples\070121cd1156.nd2	161	12.6349	10.8466	328	791.106	487.296	FALSE	1	885581
S:\GFoti\GFoti\Miranda\Organoids\Diff\IF-Confocal-Histo-TEM\Nile RED\Diff 71\all the samples\070121cd1156.nd2	162	60.3213	7.85926	75	1039.12	646.537	TRUE	1	885581
S:\GFoti\GFoti\Miranda\Organoids\Diff\IF-Confocal-Histo-TEM\Nile RED\Diff 71\all the samples\070121cd1156.nd2	163	34.8478	6.77592	67	526.589	543.087	FALSE	1	885581
S:\GFoti\GFoti\Miranda\Organoids\Diff\IF-Confocal-Histo-TEM\Nile RED\Diff 71\all the samples\070121cd1156.nd2	164	44.5277	5.45312	73	576.313	458.409	FALSE	1	885581
S:\GFoti\GFoti\Miranda\Organoids\Diff\IF-Confocal-Histo-TEM\Nile RED\Diff 71\all the samples\070121cd1156.nd2	165	22.9262	8.8636	75	1039.12	646.537	TRUE	1	885581
S:\GFoti\GFoti\Miranda\Organoids\Diff\IF-Confocal-Histo-TEM\Nile RED\Diff 71\all the samples\070121cd1156.nd2	166	29.855	6.29998	303	415.728	708.597	TRUE	1	885581
S:\GFoti\GFoti\Miranda\Organoids\Diff\IF-Confocal-Histo-TEM\Nile RED\Diff 71\all the samples\070121cd1156.nd2	167	36.7838	7.43985	71	945.272	1109.4	TRUE	1	885581
S:\GFoti\GFoti\Miranda\Organoids\Diff\IF-Confocal-Histo-TEM\Nile RED\Diff 71\all the samples\070121cd1156.nd2	168	34.4402	9.85538	77	183.613	630.842	TRUE	1	885581
S:\GFoti\GFoti\Miranda\Organoids\Diff\IF-Confocal-Histo-TEM\Nile RED\Diff 71\all the samples\070121cd1156.nd2	169	18.5447	8.79325	67	526.589	543.087	FALSE	1	885581
S:\GFoti\GFoti\Miranda\Organoids\Diff\IF-Confocal-Histo-TEM\Nile RED\Diff 71\all the samples\070121cd1156.nd2	170	18.3409	23.7796	64	247.908	315.028	FALSE	1	885581
S:\GFoti\GFoti\Miranda\Organoids\Diff\IF-Confocal-Histo-TEM\Nile RED\Diff 71\all the samples\070121cd1156.nd2	171	59.3024	7.55688	71	945.272	1109.4	TRUE	1	885581
S:\GFoti\GFoti\Miranda\Organoids\Diff\IF-Confocal-Histo-TEM\Nile RED\Diff 71\all the samples\070121cd1156.nd2	172	6.31743	13.518	66	317.094	568.768	FALSE	1	885581
S:\GFoti\GFoti\Miranda\Organoids\Diff\IF-Confocal-Histo-TEM\Nile RED\Diff 71\all the samples\070121cd1156.nd2	173	15.9974	6.27798	81	135.723	582.149	FALSE	1	885581
S:\GFoti\GFoti\Miranda\Organoids\Diff\IF-Confocal-Histo-TEM\Nile RED\Diff 71\all the samples\070121cd1156.nd2	174	23.13	7.64525	81	135.723	582.149	FALSE	1	885581
S:\GFoti\GFoti\Miranda\Organoids\Diff\IF-Confocal-Histo-TEM\Nile RED\Diff 71\all the samples\070121cd1156.nd2	175	10.2913	7.56468	258	256.06	372.276	FALSE	1	885581
S:\GFoti\GFoti\Miranda\Organoids\Diff\IF-Confocal-Histo-TEM\Nile RED\Diff 71\all the samples\070121cd1156.nd2	176	17.1182	5.9894	80	225.899	467.568	FALSE	1	885581
S:\GFoti\GFoti\Miranda\Organoids\Diff\IF-Confocal-Histo-TEM\Nile RED\Diff 71\all the samples\070121cd1156.nd2	177	43.1012	4.15294	77	183.613	630.842	TRUE	1	885581
S:\GFoti\GFoti\Miranda\Organoids\Diff\IF-Confocal-Histo-TEM\Nile RED\Diff 71\all the samples\070121cd1156.nd2	178	8.04963	7.32662	81	135.723	582.149	FALSE	1	885581
S:\GFoti\GFoti\Miranda\Organoids\Diff\IF-Confocal-Histo-TEM\Nile RED\Diff 71\all the samples\070121cd1156.nd2	179	16.2012	3.38251	77	183.613	630.842	TRUE	1	885581
S:\GFoti\GFoti\Miranda\Organoids\Diff\IF-Confocal-Histo-TEM\Nile RED\Diff 71\all the samples\070121cd1156.nd2	180	26.1868	10.8206	275	790.291	357.777	FALSE	1	885581
S:\GFoti\GFoti\Miranda\Organoids\Diff\IF-Confocal-Histo-TEM\Nile RED\Diff 71\all the samples\070121cd1156.nd2	181	147.848	5.91907	85	860.088	694.57	TRUE	1	885581
S:\GFoti\GFoti\Miranda\Organoids\Diff\IF-Confocal-Histo-TEM\Nile RED\Diff 71\all the samples\070121cd1156.nd2	182	23.3338	7.97111	74	1299.35	807.341	TRUE	1	885581
S:\GFoti\GFoti\Miranda\Organoids\Diff\IF-Confocal-Histo-TEM\Nile RED\Diff 71\all the samples\070121cd1156.nd2	183	8.76289	9.36411	382	403.501	610.271	TRUE	1	885581
S:\GFoti\GFoti\Miranda\Organoids\Diff\IF-Confocal-Histo-TEM\Nile RED\Diff 71\all the samples\070121cd1156.nd2	184	41.0633	5.01411	85	860.088	694.57	TRUE	1	885581
S:\GFoti\GFoti\Miranda\Organoids\Diff\IF-Confocal-Histo-TEM\Nile RED\Diff 71\all the samples\070121cd1156.nd2	185	24.3527	9.19312	382	403.501	610.271	TRUE	1	885581
S:\GFoti\GFoti\Miranda\Organoids\Diff\IF-Confocal-Histo-TEM\Nile RED\Diff 71\all the samples\070121cd1156.nd2	186	14.2652	6.68874	89	718.761	313.325	FALSE	1	885581
S:\GFoti\GFoti\Miranda\Organoids\Diff\IF-Confocal-Histo-TEM\Nile RED\Diff 71\all the samples\070121cd1156.nd2	187	13.0424	4.45667	87	404.112	345.823	FALSE	1	885581
S:\GFoti\GFoti\Miranda\Organoids\Diff\IF-Confocal-Histo-TEM\Nile RED\Diff 71\all the samples\070121cd1156.nd2	188	61.9516	7.9835	304	805.982	622.684	TRUE	1	885581
S:\GFoti\GFoti\Miranda\Organoids\Diff\IF-Confocal-Histo-TEM\Nile RED\Diff 71\all the samples\070121cd1156.nd2	189	22.5186	6.07985	88	180.251	527.416	FALSE	1	885581
S:\GFoti\GFoti\Miranda\Organoids\Diff\IF-Confocal-Histo-TEM\Nile RED\Diff 71\all the samples\070121cd1156.nd2	190	21.4997	6.34527	92	1145.39	732.919	TRUE	1	885581
S:\GFoti\GFoti\Miranda\Organoids\Diff\IF-Confocal-Histo-TEM\Nile RED\Diff 71\all the samples\070121cd1156.nd2	191	102.811	7.64544	91	693.389	309.4	FALSE	1	885581
S:\GFoti\GFoti\Miranda\Organoids\Diff\IF-Confocal-Histo-TEM\Nile RED\Diff 71\all the samples\070121cd1156.nd2	192	84.5721	6.15661	85	860.088	694.57	TRUE	1	885581
S:\GFoti\GFoti\Miranda\Organoids\Diff\IF-Confocal-Histo-TEM\Nile RED\Diff 71\all the samples\070121cd1156.nd2	193	181.779	8.38057	92	1145.39	732.919	TRUE	1	885581
S:\GFoti\GFoti\Miranda\Organoids\Diff\IF-Confocal-Histo-TEM\Nile RED\Diff 71\all the samples\070121cd1156.nd2	194	38.4141	5.68244	95	824.12	698.401	TRUE	1	885581
S:\GFoti\GFoti\Miranda\Organoids\Diff\IF-Confocal-Histo-TEM\Nile RED\Diff 71\all the samples\070121cd1156.nd2	195	32.1985	6.25628	92	1145.39	732.919	TRUE	1	885581
S:\GFoti\GFoti\Miranda\Organoids\Diff\IF-Confocal-Histo-TEM\Nile RED\Diff 71\all the samples\070121cd1156.nd2	196	7.33638	8.67274	92	1145.39	732.919	TRUE	1	885581
S:\GFoti\GFoti\Miranda\Organoids\Diff\IF-Confocal-Histo-TEM\Nile RED\Diff 71\all the samples\070121cd1156.nd2	197	18.1372	8.54291	98	181.168	755.43	TRUE	1	885581
S:\GFoti\GFoti\Miranda\Organoids\Diff\IF-Confocal-Histo-TEM\Nile RED\Diff 71\all the samples\070121cd1156.nd2	198	13.5519	5.4905	95	824.12	698.401	TRUE	1	885581
S:\GFoti\GFoti\Miranda\Organoids\Diff\IF-Confocal-Histo-TEM\Nile RED\Diff 71\all the samples\070121cd1156.nd2	199	15.4879	5.35941	276	237.617	409.312	FALSE	1	885581
S:\GFoti\GFoti\Miranda\Organoids\Diff\IF-Confocal-Histo-TEM\Nile RED\Diff 71\all the samples\070121cd1156.nd2	200	33.3194	4.25669	98	181.168	755.43	TRUE	1	885581
S:\GFoti\GFoti\Miranda\Organoids\Diff\IF-Confocal-Histo-TEM\Nile RED\Diff 71\all the samples\070121cd1156.nd2	201	9.37426	4.72345	276	237.617	409.312	FALSE	1	885581
S:\GFoti\GFoti\Miranda\Organoids\Diff\IF-Confocal-Histo-TEM\Nile RED\Diff 71\all the samples\070121cd1156.nd2	202	40.3501	14.362	426	403.093	980.766	TRUE	1	885581
S:\GFoti\GFoti\Miranda\Organoids\Diff\IF-Confocal-Histo-TEM\Nile RED\Diff 71\all the samples\070121cd1156.nd2	203	103.524	7.88739	94	833.188	944.572	TRUE	1	885581
S:\GFoti\GFoti\Miranda\Organoids\Diff\IF-Confocal-Histo-TEM\Nile RED\Diff 71\all the samples\070121cd1156.nd2	204	11.2084	9.725	260	844.396	759.843	TRUE	1	885581
S:\GFoti\GFoti\Miranda\Organoids\Diff\IF-Confocal-Histo-TEM\Nile RED\Diff 71\all the samples\070121cd1156.nd2	205	17.322	7.76199	98	181.168	755.43	TRUE	1	885581
S:\GFoti\GFoti\Miranda\Organoids\Diff\IF-Confocal-Histo-TEM\Nile RED\Diff 71\all the samples\070121cd1156.nd2	206	15.2841	5.82138	276	237.617	409.312	FALSE	1	885581
S:\GFoti\GFoti\Miranda\Organoids\Diff\IF-Confocal-Histo-TEM\Nile RED\Diff 71\all the samples\070121cd1156.nd2	207	121.56	8.04695	95	824.12	698.401	TRUE	1	885581
S:\GFoti\GFoti\Miranda\Organoids\Diff\IF-Confocal-Histo-TEM\Nile RED\Diff 71\all the samples\070121cd1156.nd2	208	13.45	13.5309	426	403.093	980.766	TRUE	1	885581
S:\GFoti\GFoti\Miranda\Organoids\Diff\IF-Confocal-Histo-TEM\Nile RED\Diff 71\all the samples\070121cd1156.nd2	209	238.025	9.75031	103	887.294	821.323	TRUE	1	885581
S:\GFoti\GFoti\Miranda\Organoids\Diff\IF-Confocal-Histo-TEM\Nile RED\Diff 71\all the samples\070121cd1156.nd2	210	271.955	2.40097	101	325.144	339.693	FALSE	1	885581
S:\GFoti\GFoti\Miranda\Organoids\Diff\IF-Confocal-Histo-TEM\Nile RED\Diff 71\all the samples\070121cd1156.nd2	211	133.685	5.92768	106	252.901	818.576	TRUE	1	885581
S:\GFoti\GFoti\Miranda\Organoids\Diff\IF-Confocal-Histo-TEM\Nile RED\Diff 71\all the samples\070121cd1156.nd2	212	55.838	1.56477	104	309.758	394.666	FALSE	1	885581
S:\GFoti\GFoti\Miranda\Organoids\Diff\IF-Confocal-Histo-TEM\Nile RED\Diff 71\all the samples\070121cd1156.nd2	213	113.408	7.94929	260	844.396	759.843	TRUE	1	885581
S:\GFoti\GFoti\Miranda\Organoids\Diff\IF-Confocal-Histo-TEM\Nile RED\Diff 71\all the samples\070121cd1156.nd2	214	3.15872	17.59	102	252.494	591.705	FALSE	1	885581
S:\GFoti\GFoti\Miranda\Organoids\Diff\IF-Confocal-Histo-TEM\Nile RED\Diff 71\all the samples\070121cd1156.nd2	215	44.8334	7.14366	107	631.743	560.092	FALSE	1	885581
S:\GFoti\GFoti\Miranda\Organoids\Diff\IF-Confocal-Histo-TEM\Nile RED\Diff 71\all the samples\070121cd1156.nd2	216	70.205	3.32438	106	252.901	818.576	TRUE	1	885581
S:\GFoti\GFoti\Miranda\Organoids\Diff\IF-Confocal-Histo-TEM\Nile RED\Diff 71\all the samples\070121cd1156.nd2	217	3.36251	6.04043	98	181.168	755.43	TRUE	1	885581
S:\GFoti\GFoti\Miranda\Organoids\Diff\IF-Confocal-Histo-TEM\Nile RED\Diff 71\all the samples\070121cd1156.nd2	218	120.745	4.76583	109	776.535	416.079	FALSE	1	885581
S:\GFoti\GFoti\Miranda\Organoids\Diff\IF-Confocal-Histo-TEM\Nile RED\Diff 71\all the samples\070121cd1156.nd2	219	7.03069	3.21767	106	252.901	818.576	TRUE	1	885581
S:\GFoti\GFoti\Miranda\Organoids\Diff\IF-Confocal-Histo-TEM\Nile RED\Diff 71\all the samples\070121cd1156.nd2	220	53.2906	7.93754	98	181.168	755.43	TRUE	1	885581
S:\GFoti\GFoti\Miranda\Organoids\Diff\IF-Confocal-Histo-TEM\Nile RED\Diff 71\all the samples\070121cd1156.nd2	221	10.597	7.12481	99	611.365	361.699	FALSE	1	885581
S:\GFoti\GFoti\Miranda\Organoids\Diff\IF-Confocal-Histo-TEM\Nile RED\Diff 71\all the samples\070121cd1156.nd2	222	12.3292	9.41087	111	784.177	688.833	TRUE	1	885581
S:\GFoti\GFoti\Miranda\Organoids\Diff\IF-Confocal-Histo-TEM\Nile RED\Diff 71\all the samples\070121cd1156.nd2	223	20.175	8.84786	102	252.494	591.705	FALSE	1	885581
S:\GFoti\GFoti\Miranda\Organoids\Diff\IF-Confocal-Histo-TEM\Nile RED\Diff 71\all the samples\070121cd1156.nd2	224	55.5323	6.80008	110	528.423	539.637	FALSE	1	885581
S:\GFoti\GFoti\Miranda\Organoids\Diff\IF-Confocal-Histo-TEM\Nile RED\Diff 71\all the samples\070121cd1156.nd2	225	12.7368	8.67968	104	309.758	394.666	FALSE	1	885581
S:\GFoti\GFoti\Miranda\Organoids\Diff\IF-Confocal-Histo-TEM\Nile RED\Diff 71\all the samples\070121cd1156.nd2	226	43.2031	4.14071	106	252.901	818.576	TRUE	1	885581
S:\GFoti\GFoti\Miranda\Organoids\Diff\IF-Confocal-Histo-TEM\Nile RED\Diff 71\all the samples\070121cd1156.nd2	227	6.21554	6.35954	106	252.901	818.576	TRUE	1	885581
S:\GFoti\GFoti\Miranda\Organoids\Diff\IF-Confocal-Histo-TEM\Nile RED\Diff 71\all the samples\070121cd1156.nd2	228	10.6989	5.22201	109	776.535	416.079	FALSE	1	885581
S:\GFoti\GFoti\Miranda\Organoids\Diff\IF-Confocal-Histo-TEM\Nile RED\Diff 71\all the samples\070121cd1156.nd2	229	4.27955	12.6603	109	776.535	416.079	FALSE	1	885581
S:\GFoti\GFoti\Miranda\Organoids\Diff\IF-Confocal-Histo-TEM\Nile RED\Diff 71\all the samples\070121cd1156.nd2	230	10.6989	10.3744	111	784.177	688.833	TRUE	1	885581
S:\GFoti\GFoti\Miranda\Organoids\Diff\IF-Confocal-Histo-TEM\Nile RED\Diff 71\all the samples\070121cd1156.nd2	231	9.67994	11.1623	109	776.535	416.079	FALSE	1	885581
S:\GFoti\GFoti\Miranda\Organoids\Diff\IF-Confocal-Histo-TEM\Nile RED\Diff 71\all the samples\070121cd1156.nd2	232	15.6917	6.69334	111	784.177	688.833	TRUE	1	885581
S:\GFoti\GFoti\Miranda\Organoids\Diff\IF-Confocal-Histo-TEM\Nile RED\Diff 71\all the samples\070121cd1156.nd2	233	3.05682	3.4932	106	252.901	818.576	TRUE	1	885581
S:\GFoti\GFoti\Miranda\Organoids\Diff\IF-Confocal-Histo-TEM\Nile RED\Diff 71\all the samples\070121cd1156.nd2	234	20.2769	7.42991	102	252.494	591.705	FALSE	1	885581
S:\GFoti\GFoti\Miranda\Organoids\Diff\IF-Confocal-Histo-TEM\Nile RED\Diff 71\all the samples\070121cd1156.nd2	235	39.3311	8.35957	104	309.758	394.666	FALSE	1	885581
S:\GFoti\GFoti\Miranda\Organoids\Diff\IF-Confocal-Histo-TEM\Nile RED\Diff 71\all the samples\070121cd1156.nd2	236	27.4095	5.20291	109	776.535	416.079	FALSE	1	885581
S:\GFoti\GFoti\Miranda\Organoids\Diff\IF-Confocal-Histo-TEM\Nile RED\Diff 71\all the samples\070121cd1156.nd2	237	32.9118	3.82808	109	776.535	416.079	FALSE	1	885581
S:\GFoti\GFoti\Miranda\Organoids\Diff\IF-Confocal-Histo-TEM\Nile RED\Diff 71\all the samples\070121cd1156.nd2	238	2.85304	8.19163	108	893.917	1101.47	TRUE	1	885581
S:\GFoti\GFoti\Miranda\Organoids\Diff\IF-Confocal-Histo-TEM\Nile RED\Diff 71\all the samples\070121cd1156.nd2	239	129.711	7.66753	108	893.917	1101.47	TRUE	1	885581
S:\GFoti\GFoti\Miranda\Organoids\Diff\IF-Confocal-Histo-TEM\Nile RED\Diff 71\all the samples\070121cd1156.nd2	240	65.5179	6.58903	111	784.177	688.833	TRUE	1	885581
S:\GFoti\GFoti\Miranda\Organoids\Diff\IF-Confocal-Histo-TEM\Nile RED\Diff 71\all the samples\070121cd1156.nd2	241	43.5088	9.49151	109	776.535	416.079	FALSE	1	885581
S:\GFoti\GFoti\Miranda\Organoids\Diff\IF-Confocal-Histo-TEM\Nile RED\Diff 71\all the samples\070121cd1156.nd2	242	16.6087	7.67371	116	397.693	243.218	FALSE	1	885581
S:\GFoti\GFoti\Miranda\Organoids\Diff\IF-Confocal-Histo-TEM\Nile RED\Diff 71\all the samples\070121cd1156.nd2	243	34.0326	11.4626	119	420.313	556.694	FALSE	1	885581
S:\GFoti\GFoti\Miranda\Organoids\Diff\IF-Confocal-Histo-TEM\Nile RED\Diff 71\all the samples\070121cd1156.nd2	244	33.2175	5.3895	109	776.535	416.079	FALSE	1	885581
S:\GFoti\GFoti\Miranda\Organoids\Diff\IF-Confocal-Histo-TEM\Nile RED\Diff 71\all the samples\070121cd1156.nd2	245	45.6486	9.03787	364	332.073	951.959	TRUE	1	885581
S:\GFoti\GFoti\Miranda\Organoids\Diff\IF-Confocal-Histo-TEM\Nile RED\Diff 71\all the samples\070121cd1156.nd2	246	16.3031	9.50391	119	420.313	556.694	FALSE	1	885581
S:\GFoti\GFoti\Miranda\Organoids\Diff\IF-Confocal-Histo-TEM\Nile RED\Diff 71\all the samples\070121cd1156.nd2	247	485.933	8.56617	117	854.484	1046.82	TRUE	1	885581
S:\GFoti\GFoti\Miranda\Organoids\Diff\IF-Confocal-Histo-TEM\Nile RED\Diff 71\all the samples\070121cd1156.nd2	248	3.77008	10.5382	127	580.185	375.679	FALSE	1	885581
S:\GFoti\GFoti\Miranda\Organoids\Diff\IF-Confocal-Histo-TEM\Nile RED\Diff 71\all the samples\070121cd1156.nd2	249	102.098	8.66686	119	420.313	556.694	FALSE	1	885581
S:\GFoti\GFoti\Miranda\Organoids\Diff\IF-Confocal-Histo-TEM\Nile RED\Diff 71\all the samples\070121cd1156.nd2	250	3.97387	9.33292	126	152.128	340.714	FALSE	1	885581
S:\GFoti\GFoti\Miranda\Organoids\Diff\IF-Confocal-Histo-TEM\Nile RED\Diff 71\all the samples\070121cd1156.nd2	251	10.0875	10.2745	122	713.055	756.091	TRUE	1	885581
S:\GFoti\GFoti\Miranda\Organoids\Diff\IF-Confocal-Histo-TEM\Nile RED\Diff 71\all the samples\070121cd1156.nd2	252	21.9072	9.5914	118	1415.11	410.326	FALSE	1	885581
S:\GFoti\GFoti\Miranda\Organoids\Diff\IF-Confocal-Histo-TEM\Nile RED\Diff 71\all the samples\070121cd1156.nd2	253	4.89092	6.15759	121	412.162	317.292	FALSE	1	885581
S:\GFoti\GFoti\Miranda\Organoids\Diff\IF-Confocal-Histo-TEM\Nile RED\Diff 71\all the samples\070121cd1156.nd2	254	18.0353	2.43959	113	605.76	256.881	FALSE	1	885581
S:\GFoti\GFoti\Miranda\Organoids\Diff\IF-Confocal-Histo-TEM\Nile RED\Diff 71\all the samples\070121cd1156.nd2	255	12.2273	7.88203	119	420.313	556.694	FALSE	1	885581
S:\GFoti\GFoti\Miranda\Organoids\Diff\IF-Confocal-Histo-TEM\Nile RED\Diff 71\all the samples\070121cd1156.nd2	256	89.2592	7.11337	107	631.743	560.092	FALSE	1	885581
S:\GFoti\GFoti\Miranda\Organoids\Diff\IF-Confocal-Histo-TEM\Nile RED\Diff 71\all the samples\070121cd1156.nd2	257	103.219	6.32583	124	488.378	1205.61	TRUE	1	885581
S:\GFoti\GFoti\Miranda\Organoids\Diff\IF-Confocal-Histo-TEM\Nile RED\Diff 71\all the samples\070121cd1156.nd2	258	82.4323	4.98037	127	580.185	375.679	FALSE	1	885581
S:\GFoti\GFoti\Miranda\Organoids\Diff\IF-Confocal-Histo-TEM\Nile RED\Diff 71\all the samples\070121cd1156.nd2	259	42.7955	5.97026	127	580.185	375.679	FALSE	1	885581
S:\GFoti\GFoti\Miranda\Organoids\Diff\IF-Confocal-Histo-TEM\Nile RED\Diff 71\all the samples\070121cd1156.nd2	260	45.0372	8.17689	124	488.378	1205.61	TRUE	1	885581
S:\GFoti\GFoti\Miranda\Organoids\Diff\IF-Confocal-Histo-TEM\Nile RED\Diff 71\all the samples\070121cd1156.nd2	261	24.1489	6.63452	119	420.313	556.694	FALSE	1	885581
S:\GFoti\GFoti\Miranda\Organoids\Diff\IF-Confocal-Histo-TEM\Nile RED\Diff 71\all the samples\070121cd1156.nd2	262	42.7955	6.9718	114	624.101	761.646	TRUE	1	885581
S:\GFoti\GFoti\Miranda\Organoids\Diff\IF-Confocal-Histo-TEM\Nile RED\Diff 71\all the samples\070121cd1156.nd2	263	5.90986	7.31002	125	345.013	957.95	TRUE	1	885581
S:\GFoti\GFoti\Miranda\Organoids\Diff\IF-Confocal-Histo-TEM\Nile RED\Diff 71\all the samples\070121cd1156.nd2	264	54.5133	8.62996	113	605.76	256.881	FALSE	1	885581
S:\GFoti\GFoti\Miranda\Organoids\Diff\IF-Confocal-Histo-TEM\Nile RED\Diff 71\all the samples\070121cd1156.nd2	265	7.84585	8.66769	121	412.162	317.292	FALSE	1	885581
S:\GFoti\GFoti\Miranda\Organoids\Diff\IF-Confocal-Histo-TEM\Nile RED\Diff 71\all the samples\070121cd1156.nd2	266	10.6989	8.09899	128	505.7	1063.67	TRUE	1	885581
S:\GFoti\GFoti\Miranda\Organoids\Diff\IF-Confocal-Histo-TEM\Nile RED\Diff 71\all the samples\070121cd1156.nd2	267	6.72501	5.39271	125	345.013	957.95	TRUE	1	885581
S:\GFoti\GFoti\Miranda\Organoids\Diff\IF-Confocal-Histo-TEM\Nile RED\Diff 71\all the samples\070121cd1156.nd2	268	8.76289	6.29923	122	713.055	756.091	TRUE	1	885581
S:\GFoti\GFoti\Miranda\Organoids\Diff\IF-Confocal-Histo-TEM\Nile RED\Diff 71\all the samples\070121cd1156.nd2	269	16.3031	9.1706	131	896.974	552.867	FALSE	1	885581
S:\GFoti\GFoti\Miranda\Organoids\Diff\IF-Confocal-Histo-TEM\Nile RED\Diff 71\all the samples\070121cd1156.nd2	270	12.8387	10.414	133	581	268.307	FALSE	1	885581
S:\GFoti\GFoti\Miranda\Organoids\Diff\IF-Confocal-Histo-TEM\Nile RED\Diff 71\all the samples\070121cd1156.nd2	271	77.0319	4.51467	127	580.185	375.679	FALSE	1	885581
S:\GFoti\GFoti\Miranda\Organoids\Diff\IF-Confocal-Histo-TEM\Nile RED\Diff 71\all the samples\070121cd1156.nd2	272	20.9902	7.581	129	196.452	296.689	FALSE	1	885581
S:\GFoti\GFoti\Miranda\Organoids\Diff\IF-Confocal-Histo-TEM\Nile RED\Diff 71\all the samples\070121cd1156.nd2	273	157.019	5.86514	131	896.974	552.867	FALSE	1	885581
S:\GFoti\GFoti\Miranda\Organoids\Diff\IF-Confocal-Histo-TEM\Nile RED\Diff 71\all the samples\070121cd1156.nd2	274	84.5721	7.28189	117	854.484	1046.82	TRUE	1	885581
S:\GFoti\GFoti\Miranda\Organoids\Diff\IF-Confocal-Histo-TEM\Nile RED\Diff 71\all the samples\070121cd1156.nd2	275	8.76289	5.54409	123	798.952	367.69	FALSE	1	885581
S:\GFoti\GFoti\Miranda\Organoids\Diff\IF-Confocal-Histo-TEM\Nile RED\Diff 71\all the samples\070121cd1156.nd2	276	17.1182	5.60076	116	397.693	243.218	FALSE	1	885581
S:\GFoti\GFoti\Miranda\Organoids\Diff\IF-Confocal-Histo-TEM\Nile RED\Diff 71\all the samples\070121cd1156.nd2	277	24.4546	5.07428	123	798.952	367.69	FALSE	1	885581
S:\GFoti\GFoti\Miranda\Organoids\Diff\IF-Confocal-Histo-TEM\Nile RED\Diff 71\all the samples\070121cd1156.nd2	278	9.17047	2.06145	119	420.313	556.694	FALSE	1	885581
S:\GFoti\GFoti\Miranda\Organoids\Diff\IF-Confocal-Histo-TEM\Nile RED\Diff 71\all the samples\070121cd1156.nd2	279	2.95493	4.39723	123	798.952	367.69	FALSE	1	885581
S:\GFoti\GFoti\Miranda\Organoids\Diff\IF-Confocal-Histo-TEM\Nile RED\Diff 71\all the samples\070121cd1156.nd2	280	3.56629	7.87109	134	566.226	295.095	FALSE	1	885581
S:\GFoti\GFoti\Miranda\Organoids\Diff\IF-Confocal-Histo-TEM\Nile RED\Diff 71\all the samples\070121cd1156.nd2	281	72.0391	1.8385	129	196.452	296.689	FALSE	1	885581
S:\GFoti\GFoti\Miranda\Organoids\Diff\IF-Confocal-Histo-TEM\Nile RED\Diff 71\all the samples\070121cd1156.nd2	282	3.97387	9.16498	127	580.185	375.679	FALSE	1	885581
S:\GFoti\GFoti\Miranda\Organoids\Diff\IF-Confocal-Histo-TEM\Nile RED\Diff 71\all the samples\070121cd1156.nd2	283	31.9948	7.57488	136	858.764	926.327	TRUE	1	885581
S:\GFoti\GFoti\Miranda\Organoids\Diff\IF-Confocal-Histo-TEM\Nile RED\Diff 71\all the samples\070121cd1156.nd2	284	39.6368	2.71412	119	420.313	556.694	FALSE	1	885581
S:\GFoti\GFoti\Miranda\Organoids\Diff\IF-Confocal-Histo-TEM\Nile RED\Diff 71\all the samples\070121cd1156.nd2	285	21.194	4.83085	122	713.055	756.091	TRUE	1	885581
S:\GFoti\GFoti\Miranda\Organoids\Diff\IF-Confocal-Histo-TEM\Nile RED\Diff 71\all the samples\070121cd1156.nd2	286	4.58523	3.62261	128	505.7	1063.67	TRUE	1	885581
S:\GFoti\GFoti\Miranda\Organoids\Diff\IF-Confocal-Histo-TEM\Nile RED\Diff 71\all the samples\070121cd1156.nd2	287	16.405	7.56152	138	536.065	244.787	FALSE	1	885581
S:\GFoti\GFoti\Miranda\Organoids\Diff\IF-Confocal-Histo-TEM\Nile RED\Diff 71\all the samples\070121cd1156.nd2	288	22.0091	8.91046	134	566.226	295.095	FALSE	1	885581
S:\GFoti\GFoti\Miranda\Organoids\Diff\IF-Confocal-Histo-TEM\Nile RED\Diff 71\all the samples\070121cd1156.nd2	289	33.2175	6.39638	129	196.452	296.689	FALSE	1	885581
S:\GFoti\GFoti\Miranda\Organoids\Diff\IF-Confocal-Histo-TEM\Nile RED\Diff 71\all the samples\070121cd1156.nd2	290	210.208	7.37671	131	896.974	552.867	FALSE	1	885581
S:\GFoti\GFoti\Miranda\Organoids\Diff\IF-Confocal-Histo-TEM\Nile RED\Diff 71\all the samples\070121cd1156.nd2	291	5.90986	6.92307	138	536.065	244.787	FALSE	1	885581
S:\GFoti\GFoti\Miranda\Organoids\Diff\IF-Confocal-Histo-TEM\Nile RED\Diff 71\all the samples\070121cd1156.nd2	292	515.992	5.42497	124	488.378	1205.61	TRUE	1	885581
S:\GFoti\GFoti\Miranda\Organoids\Diff\IF-Confocal-Histo-TEM\Nile RED\Diff 71\all the samples\070121cd1156.nd2	293	5.09471	6.78438	134	566.226	295.095	FALSE	1	885581
S:\GFoti\GFoti\Miranda\Organoids\Diff\IF-Confocal-Histo-TEM\Nile RED\Diff 71\all the samples\070121cd1156.nd2	294	37.0895	7.33518	127	580.185	375.679	FALSE	1	885581
S:\GFoti\GFoti\Miranda\Organoids\Diff\IF-Confocal-Histo-TEM\Nile RED\Diff 71\all the samples\070121cd1156.nd2	295	40.6557	8.03959	138	536.065	244.787	FALSE	1	885581
S:\GFoti\GFoti\Miranda\Organoids\Diff\IF-Confocal-Histo-TEM\Nile RED\Diff 71\all the samples\070121cd1156.nd2	296	13.7557	1.70222	130	264.415	614.637	TRUE	1	885581
S:\GFoti\GFoti\Miranda\Organoids\Diff\IF-Confocal-Histo-TEM\Nile RED\Diff 71\all the samples\070121cd1156.nd2	297	31.1796	7.99104	126	152.128	340.714	FALSE	1	885581
S:\GFoti\GFoti\Miranda\Organoids\Diff\IF-Confocal-Histo-TEM\Nile RED\Diff 71\all the samples\070121cd1156.nd2	298	14.5709	9.59076	123	798.952	367.69	FALSE	1	885581
S:\GFoti\GFoti\Miranda\Organoids\Diff\IF-Confocal-Histo-TEM\Nile RED\Diff 71\all the samples\070121cd1156.nd2	299	119.726	6.96326	139	694.51	1459.9	TRUE	1	885581
S:\GFoti\GFoti\Miranda\Organoids\Diff\IF-Confocal-Histo-TEM\Nile RED\Diff 71\all the samples\070121cd1156.nd2	300	65.0084	3.83423	136	858.764	926.327	TRUE	1	885581
S:\GFoti\GFoti\Miranda\Organoids\Diff\IF-Confocal-Histo-TEM\Nile RED\Diff 71\all the samples\070121cd1156.nd2	301	41.369	4.43864	134	566.226	295.095	FALSE	1	885581
S:\GFoti\GFoti\Miranda\Organoids\Diff\IF-Confocal-Histo-TEM\Nile RED\Diff 71\all the samples\070121cd1156.nd2	302	81.0058	8.49964	127	580.185	375.679	FALSE	1	885581
S:\GFoti\GFoti\Miranda\Organoids\Diff\IF-Confocal-Histo-TEM\Nile RED\Diff 71\all the samples\070121cd1156.nd2	303	66.6387	4.77818	138	536.065	244.787	FALSE	1	885581
S:\GFoti\GFoti\Miranda\Organoids\Diff\IF-Confocal-Histo-TEM\Nile RED\Diff 71\all the samples\070121cd1156.nd2	304	5.80796	4.13883	129	196.452	296.689	FALSE	1	885581
S:\GFoti\GFoti\Miranda\Organoids\Diff\IF-Confocal-Histo-TEM\Nile RED\Diff 71\all the samples\070121cd1156.nd2	305	6.01175	6.92268	134	566.226	295.095	FALSE	1	885581
S:\GFoti\GFoti\Miranda\Organoids\Diff\IF-Confocal-Histo-TEM\Nile RED\Diff 71\all the samples\070121cd1156.nd2	306	43.8145	7.64078	141	465.045	211.644	FALSE	1	885581
S:\GFoti\GFoti\Miranda\Organoids\Diff\IF-Confocal-Histo-TEM\Nile RED\Diff 71\all the samples\070121cd1156.nd2	307	14.1633	8.19087	138	536.065	244.787	FALSE	1	885581
S:\GFoti\GFoti\Miranda\Organoids\Diff\IF-Confocal-Histo-TEM\Nile RED\Diff 71\all the samples\070121cd1156.nd2	308	18.5447	10.5107	125	345.013	957.95	TRUE	1	885581
S:\GFoti\GFoti\Miranda\Organoids\Diff\IF-Confocal-Histo-TEM\Nile RED\Diff 71\all the samples\070121cd1156.nd2	309	122.579	3.93244	312	389.745	297.304	FALSE	1	885581
S:\GFoti\GFoti\Miranda\Organoids\Diff\IF-Confocal-Histo-TEM\Nile RED\Diff 71\all the samples\070121cd1156.nd2	310	29.9569	6.5384	132	667.305	1132.55	TRUE	1	885581
S:\GFoti\GFoti\Miranda\Organoids\Diff\IF-Confocal-Histo-TEM\Nile RED\Diff 71\all the samples\070121cd1156.nd2	311	30.3644	7.30437	331	189.115	688.975	TRUE	1	885581
S:\GFoti\GFoti\Miranda\Organoids\Diff\IF-Confocal-Histo-TEM\Nile RED\Diff 71\all the samples\070121cd1156.nd2	312	4.99281	5.81299	141	465.045	211.644	FALSE	1	885581
S:\GFoti\GFoti\Miranda\Organoids\Diff\IF-Confocal-Histo-TEM\Nile RED\Diff 71\all the samples\070121cd1156.nd2	313	26.9	5.61583	136	858.764	926.327	TRUE	1	885581
S:\GFoti\GFoti\Miranda\Organoids\Diff\IF-Confocal-Histo-TEM\Nile RED\Diff 71\all the samples\070121cd1156.nd2	314	122.171	7.82427	138	536.065	244.787	FALSE	1	885581
S:\GFoti\GFoti\Miranda\Organoids\Diff\IF-Confocal-Histo-TEM\Nile RED\Diff 71\all the samples\070121cd1156.nd2	315	26.1868	6.73562	129	196.452	296.689	FALSE	1	885581
S:\GFoti\GFoti\Miranda\Organoids\Diff\IF-Confocal-Histo-TEM\Nile RED\Diff 71\all the samples\070121cd1156.nd2	316	29.6512	5.90738	132	667.305	1132.55	TRUE	1	885581
S:\GFoti\GFoti\Miranda\Organoids\Diff\IF-Confocal-Histo-TEM\Nile RED\Diff 71\all the samples\070121cd1156.nd2	317	7.13259	6.42617	141	465.045	211.644	FALSE	1	885581
S:\GFoti\GFoti\Miranda\Organoids\Diff\IF-Confocal-Histo-TEM\Nile RED\Diff 71\all the samples\070121cd1156.nd2	318	24.5565	5.65388	136	858.764	926.327	TRUE	1	885581
S:\GFoti\GFoti\Miranda\Organoids\Diff\IF-Confocal-Histo-TEM\Nile RED\Diff 71\all the samples\070121cd1156.nd2	319	10.8008	9.23046	151	614.014	387.115	FALSE	1	885581
S:\GFoti\GFoti\Miranda\Organoids\Diff\IF-Confocal-Histo-TEM\Nile RED\Diff 71\all the samples\070121cd1156.nd2	320	71.9372	6.24192	140	949.857	1103.91	TRUE	1	885581
S:\GFoti\GFoti\Miranda\Organoids\Diff\IF-Confocal-Histo-TEM\Nile RED\Diff 71\all the samples\070121cd1156.nd2	321	13.3481	7.486	145	775.108	367.106	FALSE	1	885581
S:\GFoti\GFoti\Miranda\Organoids\Diff\IF-Confocal-Histo-TEM\Nile RED\Diff 71\all the samples\070121cd1156.nd2	322	29.0398	5.30197	136	858.764	926.327	TRUE	1	885581
S:\GFoti\GFoti\Miranda\Organoids\Diff\IF-Confocal-Histo-TEM\Nile RED\Diff 71\all the samples\070121cd1156.nd2	323	11.9216	7.32029	132	667.305	1132.55	TRUE	1	885581
S:\GFoti\GFoti\Miranda\Organoids\Diff\IF-Confocal-Histo-TEM\Nile RED\Diff 71\all the samples\070121cd1156.nd2	324	3.66819	8.20744	144	1161.29	373.331	FALSE	1	885581
S:\GFoti\GFoti\Miranda\Organoids\Diff\IF-Confocal-Histo-TEM\Nile RED\Diff 71\all the samples\070121cd1156.nd2	325	11.4121	8.45536	145	775.108	367.106	FALSE	1	885581
S:\GFoti\GFoti\Miranda\Organoids\Diff\IF-Confocal-Histo-TEM\Nile RED\Diff 71\all the samples\070121cd1156.nd2	326	113.102	7.94077	331	189.115	688.975	TRUE	1	885581
S:\GFoti\GFoti\Miranda\Organoids\Diff\IF-Confocal-Histo-TEM\Nile RED\Diff 71\all the samples\070121cd1156.nd2	327	36.1724	7.28155	144	1161.29	373.331	FALSE	1	885581
S:\GFoti\GFoti\Miranda\Organoids\Diff\IF-Confocal-Histo-TEM\Nile RED\Diff 71\all the samples\070121cd1156.nd2	328	8.76289	11.1602	139	694.51	1459.9	TRUE	1	885581
S:\GFoti\GFoti\Miranda\Organoids\Diff\IF-Confocal-Histo-TEM\Nile RED\Diff 71\all the samples\070121cd1156.nd2	329	20.7864	8.36029	312	389.745	297.304	FALSE	1	885581
S:\GFoti\GFoti\Miranda\Organoids\Diff\IF-Confocal-Histo-TEM\Nile RED\Diff 71\all the samples\070121cd1156.nd2	330	5.90986	7.43699	136	858.764	926.327	TRUE	1	885581
S:\GFoti\GFoti\Miranda\Organoids\Diff\IF-Confocal-Histo-TEM\Nile RED\Diff 71\all the samples\070121cd1156.nd2	331	3.4644	6.96008	139	694.51	1459.9	TRUE	1	885581
S:\GFoti\GFoti\Miranda\Organoids\Diff\IF-Confocal-Histo-TEM\Nile RED\Diff 71\all the samples\070121cd1156.nd2	332	10.597	5.3457	147	582.732	354.114	FALSE	1	885581
S:\GFoti\GFoti\Miranda\Organoids\Diff\IF-Confocal-Histo-TEM\Nile RED\Diff 71\all the samples\070121cd1156.nd2	333	8.55911	7.72875	146	665.267	285.026	FALSE	1	885581
S:\GFoti\GFoti\Miranda\Organoids\Diff\IF-Confocal-Histo-TEM\Nile RED\Diff 71\all the samples\070121cd1156.nd2	334	10.8008	4.61879	145	775.108	367.106	FALSE	1	885581
S:\GFoti\GFoti\Miranda\Organoids\Diff\IF-Confocal-Histo-TEM\Nile RED\Diff 71\all the samples\070121cd1156.nd2	335	8.55911	7.26725	144	1161.29	373.331	FALSE	1	885581
S:\GFoti\GFoti\Miranda\Organoids\Diff\IF-Confocal-Histo-TEM\Nile RED\Diff 71\all the samples\070121cd1156.nd2	336	24.047	9.19426	148	1019.86	963.464	TRUE	1	885581
S:\GFoti\GFoti\Miranda\Organoids\Diff\IF-Confocal-Histo-TEM\Nile RED\Diff 71\all the samples\070121cd1156.nd2	337	12.6349	8.20548	153	716.316	323.235	FALSE	1	885581
S:\GFoti\GFoti\Miranda\Organoids\Diff\IF-Confocal-Histo-TEM\Nile RED\Diff 71\all the samples\070121cd1156.nd2	338	55.838	6.89987	139	694.51	1459.9	TRUE	1	885581
S:\GFoti\GFoti\Miranda\Organoids\Diff\IF-Confocal-Histo-TEM\Nile RED\Diff 71\all the samples\070121cd1156.nd2	339	31.1796	7.48892	279	508.146	773.228	TRUE	1	885581
S:\GFoti\GFoti\Miranda\Organoids\Diff\IF-Confocal-Histo-TEM\Nile RED\Diff 71\all the samples\070121cd1156.nd2	340	40.6557	8.9917	139	694.51	1459.9	TRUE	1	885581
S:\GFoti\GFoti\Miranda\Organoids\Diff\IF-Confocal-Histo-TEM\Nile RED\Diff 71\all the samples\070121cd1156.nd2	341	35.3573	9.8846	157	364.068	1948.05	TRUE	1	885581
S:\GFoti\GFoti\Miranda\Organoids\Diff\IF-Confocal-Histo-TEM\Nile RED\Diff 71\all the samples\070121cd1156.nd2	342	3.56629	11.7352	331	189.115	688.975	TRUE	1	885581
S:\GFoti\GFoti\Miranda\Organoids\Diff\IF-Confocal-Histo-TEM\Nile RED\Diff 71\all the samples\070121cd1156.nd2	343	75.6054	3.32739	141	465.045	211.644	FALSE	1	885581
S:\GFoti\GFoti\Miranda\Organoids\Diff\IF-Confocal-Histo-TEM\Nile RED\Diff 71\all the samples\070121cd1156.nd2	344	3.56629	4.76616	141	465.045	211.644	FALSE	1	885581
S:\GFoti\GFoti\Miranda\Organoids\Diff\IF-Confocal-Histo-TEM\Nile RED\Diff 71\all the samples\070121cd1156.nd2	345	26.3906	6.68467	157	364.068	1948.05	TRUE	1	885581
S:\GFoti\GFoti\Miranda\Organoids\Diff\IF-Confocal-Histo-TEM\Nile RED\Diff 71\all the samples\070121cd1156.nd2	346	257.588	9.15723	279	508.146	773.228	TRUE	1	885581
S:\GFoti\GFoti\Miranda\Organoids\Diff\IF-Confocal-Histo-TEM\Nile RED\Diff 71\all the samples\070121cd1156.nd2	347	11.4121	9.7659	139	694.51	1459.9	TRUE	1	885581
S:\GFoti\GFoti\Miranda\Organoids\Diff\IF-Confocal-Histo-TEM\Nile RED\Diff 71\all the samples\070121cd1156.nd2	348	53.5963	7.55912	158	609.021	628.633	TRUE	1	885581
S:\GFoti\GFoti\Miranda\Organoids\Diff\IF-Confocal-Histo-TEM\Nile RED\Diff 71\all the samples\070121cd1156.nd2	349	75.8092	3.78973	145	775.108	367.106	FALSE	1	885581
S:\GFoti\GFoti\Miranda\Organoids\Diff\IF-Confocal-Histo-TEM\Nile RED\Diff 71\all the samples\070121cd1156.nd2	350	36.2743	12.0874	133	581	268.307	FALSE	1	885581
S:\GFoti\GFoti\Miranda\Organoids\Diff\IF-Confocal-Histo-TEM\Nile RED\Diff 71\all the samples\070121cd1156.nd2	351	4.99281	8.2628	156	931.822	392.184	FALSE	1	885581
S:\GFoti\GFoti\Miranda\Organoids\Diff\IF-Confocal-Histo-TEM\Nile RED\Diff 71\all the samples\070121cd1156.nd2	352	242.304	5.65084	158	609.021	628.633	TRUE	1	885581
S:\GFoti\GFoti\Miranda\Organoids\Diff\IF-Confocal-Histo-TEM\Nile RED\Diff 71\all the samples\070121cd1156.nd2	353	17.2201	7.52183	158	609.021	628.633	TRUE	1	885581
S:\GFoti\GFoti\Miranda\Organoids\Diff\IF-Confocal-Histo-TEM\Nile RED\Diff 71\all the samples\070121cd1156.nd2	354	95.0672	2.39793	279	508.146	773.228	TRUE	1	885581
S:\GFoti\GFoti\Miranda\Organoids\Diff\IF-Confocal-Histo-TEM\Nile RED\Diff 71\all the samples\070121cd1156.nd2	355	36.6819	6.96018	279	508.146	773.228	TRUE	1	885581
S:\GFoti\GFoti\Miranda\Organoids\Diff\IF-Confocal-Histo-TEM\Nile RED\Diff 71\all the samples\070121cd1156.nd2	356	57.9777	6.79857	148	1019.86	963.464	TRUE	1	885581
S:\GFoti\GFoti\Miranda\Organoids\Diff\IF-Confocal-Histo-TEM\Nile RED\Diff 71\all the samples\070121cd1156.nd2	357	39.433	8.54399	165	576.823	492.277	FALSE	1	885581
S:\GFoti\GFoti\Miranda\Organoids\Diff\IF-Confocal-Histo-TEM\Nile RED\Diff 71\all the samples\070121cd1156.nd2	358	52.883	5.8384	262	582.631	239.422	FALSE	1	885581
S:\GFoti\GFoti\Miranda\Organoids\Diff\IF-Confocal-Histo-TEM\Nile RED\Diff 71\all the samples\070121cd1156.nd2	359	9.37426	5.26212	161	317.604	269.514	FALSE	1	885581
S:\GFoti\GFoti\Miranda\Organoids\Diff\IF-Confocal-Histo-TEM\Nile RED\Diff 71\all the samples\070121cd1156.nd2	360	7.64206	10.3079	313	728.849	774.434	TRUE	1	885581
S:\GFoti\GFoti\Miranda\Organoids\Diff\IF-Confocal-Histo-TEM\Nile RED\Diff 71\all the samples\070121cd1156.nd2	361	129.304	7.12931	153	716.316	323.235	FALSE	1	885581
S:\GFoti\GFoti\Miranda\Organoids\Diff\IF-Confocal-Histo-TEM\Nile RED\Diff 71\all the samples\070121cd1156.nd2	362	95.7805	6.35074	165	576.823	492.277	FALSE	1	885581
S:\GFoti\GFoti\Miranda\Organoids\Diff\IF-Confocal-Histo-TEM\Nile RED\Diff 71\all the samples\070121cd1156.nd2	363	3.15872	3.00719	157	364.068	1948.05	TRUE	1	885581
S:\GFoti\GFoti\Miranda\Organoids\Diff\IF-Confocal-Histo-TEM\Nile RED\Diff 71\all the samples\070121cd1156.nd2	364	53.2906	7.5898	152	418.785	1106.68	TRUE	1	885581
S:\GFoti\GFoti\Miranda\Organoids\Diff\IF-Confocal-Histo-TEM\Nile RED\Diff 71\all the samples\070121cd1156.nd2	365	61.2384	2.55859	161	317.604	269.514	FALSE	1	885581
S:\GFoti\GFoti\Miranda\Organoids\Diff\IF-Confocal-Histo-TEM\Nile RED\Diff 71\all the samples\070121cd1156.nd2	366	28.836	3.34728	162	189.931	590.589	FALSE	1	885581
S:\GFoti\GFoti\Miranda\Organoids\Diff\IF-Confocal-Histo-TEM\Nile RED\Diff 71\all the samples\070121cd1156.nd2	367	33.2175	8.87784	169	1611.15	983.946	TRUE	1	885581
S:\GFoti\GFoti\Miranda\Organoids\Diff\IF-Confocal-Histo-TEM\Nile RED\Diff 71\all the samples\070121cd1156.nd2	368	223.759	6.49139	158	609.021	628.633	TRUE	1	885581
S:\GFoti\GFoti\Miranda\Organoids\Diff\IF-Confocal-Histo-TEM\Nile RED\Diff 71\all the samples\070121cd1156.nd2	369	104.747	6.21771	163	1526.78	529.4	FALSE	1	885581
S:\GFoti\GFoti\Miranda\Organoids\Diff\IF-Confocal-Histo-TEM\Nile RED\Diff 71\all the samples\070121cd1156.nd2	370	6.01175	5.65577	157	364.068	1948.05	TRUE	1	885581
S:\GFoti\GFoti\Miranda\Organoids\Diff\IF-Confocal-Histo-TEM\Nile RED\Diff 71\all the samples\070121cd1156.nd2	371	121.56	5.16841	166	716.927	1450.26	TRUE	1	885581
S:\GFoti\GFoti\Miranda\Organoids\Diff\IF-Confocal-Histo-TEM\Nile RED\Diff 71\all the samples\070121cd1156.nd2	372	18.0353	6.13989	165	576.823	492.277	FALSE	1	885581
S:\GFoti\GFoti\Miranda\Organoids\Diff\IF-Confocal-Histo-TEM\Nile RED\Diff 71\all the samples\070121cd1156.nd2	373	95.3729	4.98683	162	189.931	590.589	FALSE	1	885581
S:\GFoti\GFoti\Miranda\Organoids\Diff\IF-Confocal-Histo-TEM\Nile RED\Diff 71\all the samples\070121cd1156.nd2	374	21.194	0.779426	161	317.604	269.514	FALSE	1	885581
S:\GFoti\GFoti\Miranda\Organoids\Diff\IF-Confocal-Histo-TEM\Nile RED\Diff 71\all the samples\070121cd1156.nd2	375	28.5304	6.40653	163	1526.78	529.4	FALSE	1	885581
S:\GFoti\GFoti\Miranda\Organoids\Diff\IF-Confocal-Histo-TEM\Nile RED\Diff 71\all the samples\070121cd1156.nd2	376	25.066	6.21968	165	576.823	492.277	FALSE	1	885581
S:\GFoti\GFoti\Miranda\Organoids\Diff\IF-Confocal-Histo-TEM\Nile RED\Diff 71\all the samples\070121cd1156.nd2	377	36.8857	1.91387	162	189.931	590.589	FALSE	1	885581
S:\GFoti\GFoti\Miranda\Organoids\Diff\IF-Confocal-Histo-TEM\Nile RED\Diff 71\all the samples\070121cd1156.nd2	378	3.77008	4.13238	164	807.511	730.108	TRUE	1	885581
S:\GFoti\GFoti\Miranda\Organoids\Diff\IF-Confocal-Histo-TEM\Nile RED\Diff 71\all the samples\070121cd1156.nd2	379	97.207	2.52616	166	716.927	1450.26	TRUE	1	885581
S:\GFoti\GFoti\Miranda\Organoids\Diff\IF-Confocal-Histo-TEM\Nile RED\Diff 71\all the samples\070121cd1156.nd2	380	5.50228	4.55773	164	807.511	730.108	TRUE	1	885581
S:\GFoti\GFoti\Miranda\Organoids\Diff\IF-Confocal-Histo-TEM\Nile RED\Diff 71\all the samples\070121cd1156.nd2	381	40.7576	4.51073	158	609.021	628.633	TRUE	1	885581
S:\GFoti\GFoti\Miranda\Organoids\Diff\IF-Confocal-Histo-TEM\Nile RED\Diff 71\all the samples\070121cd1156.nd2	382	10.9027	6.86269	157	364.068	1948.05	TRUE	1	885581
S:\GFoti\GFoti\Miranda\Organoids\Diff\IF-Confocal-Histo-TEM\Nile RED\Diff 71\all the samples\070121cd1156.nd2	383	44.1201	4.96058	165	576.823	492.277	FALSE	1	885581
S:\GFoti\GFoti\Miranda\Organoids\Diff\IF-Confocal-Histo-TEM\Nile RED\Diff 71\all the samples\070121cd1156.nd2	384	10.2913	5.42952	166	716.927	1450.26	TRUE	1	885581
S:\GFoti\GFoti\Miranda\Organoids\Diff\IF-Confocal-Histo-TEM\Nile RED\Diff 71\all the samples\070121cd1156.nd2	385	51.8641	10.6987	156	931.822	392.184	FALSE	1	885581
S:\GFoti\GFoti\Miranda\Organoids\Diff\IF-Confocal-Histo-TEM\Nile RED\Diff 71\all the samples\070121cd1156.nd2	386	17.5258	4.31487	165	576.823	492.277	FALSE	1	885581
S:\GFoti\GFoti\Miranda\Organoids\Diff\IF-Confocal-Histo-TEM\Nile RED\Diff 71\all the samples\070121cd1156.nd2	387	22.111	3.72133	166	716.927	1450.26	TRUE	1	885581
S:\GFoti\GFoti\Miranda\Organoids\Diff\IF-Confocal-Histo-TEM\Nile RED\Diff 71\all the samples\070121cd1156.nd2	388	19.5637	7.02338	163	1526.78	529.4	FALSE	1	885581
S:\GFoti\GFoti\Miranda\Organoids\Diff\IF-Confocal-Histo-TEM\Nile RED\Diff 71\all the samples\070121cd1156.nd2	389	30.1607	5.10404	162	189.931	590.589	FALSE	1	885581
S:\GFoti\GFoti\Miranda\Organoids\Diff\IF-Confocal-Histo-TEM\Nile RED\Diff 71\all the samples\070121cd1156.nd2	390	70.205	6.73844	164	807.511	730.108	TRUE	1	885581
S:\GFoti\GFoti\Miranda\Organoids\Diff\IF-Confocal-Histo-TEM\Nile RED\Diff 71\all the samples\070121cd1156.nd2	391	212.653	6.18035	175	230.383	505.707	FALSE	1	885581
S:\GFoti\GFoti\Miranda\Organoids\Diff\IF-Confocal-Histo-TEM\Nile RED\Diff 71\all the samples\070121cd1156.nd2	392	17.1182	9.95274	171	288.157	493.415	FALSE	1	885581
S:\GFoti\GFoti\Miranda\Organoids\Diff\IF-Confocal-Histo-TEM\Nile RED\Diff 71\all the samples\070121cd1156.nd2	393	15.9974	6.08018	175	230.383	505.707	FALSE	1	885581
S:\GFoti\GFoti\Miranda\Organoids\Diff\IF-Confocal-Histo-TEM\Nile RED\Diff 71\all the samples\070121cd1156.nd2	394	2.64925	6.45432	164	807.511	730.108	TRUE	1	885581
S:\GFoti\GFoti\Miranda\Organoids\Diff\IF-Confocal-Histo-TEM\Nile RED\Diff 71\all the samples\070121cd1156.nd2	395	95.5767	5.17602	165	576.823	492.277	FALSE	1	885581
S:\GFoti\GFoti\Miranda\Organoids\Diff\IF-Confocal-Histo-TEM\Nile RED\Diff 71\all the samples\070121cd1156.nd2	396	25.5754	6.24259	179	1064.18	695.11	TRUE	1	885581
S:\GFoti\GFoti\Miranda\Organoids\Diff\IF-Confocal-Histo-TEM\Nile RED\Diff 71\all the samples\070121cd1156.nd2	397	6.9288	6.33362	164	807.511	730.108	TRUE	1	885581
S:\GFoti\GFoti\Miranda\Organoids\Diff\IF-Confocal-Histo-TEM\Nile RED\Diff 71\all the samples\070121cd1156.nd2	398	6.41933	7.29863	175	230.383	505.707	FALSE	1	885581
S:\GFoti\GFoti\Miranda\Organoids\Diff\IF-Confocal-Histo-TEM\Nile RED\Diff 71\all the samples\070121cd1156.nd2	399	35.1535	5.05718	179	1064.18	695.11	TRUE	1	885581
S:\GFoti\GFoti\Miranda\Organoids\Diff\IF-Confocal-Histo-TEM\Nile RED\Diff 71\all the samples\070121cd1156.nd2	400	45.6486	8.2905	179	1064.18	695.11	TRUE	1	885581
S:\GFoti\GFoti\Miranda\Organoids\Diff\IF-Confocal-Histo-TEM\Nile RED\Diff 71\all the samples\070121cd1156.nd2	401	18.0353	8.89809	355	236.394	567.308	FALSE	1	885581
S:\GFoti\GFoti\Miranda\Organoids\Diff\IF-Confocal-Histo-TEM\Nile RED\Diff 71\all the samples\070121cd1156.nd2	402	13.3481	6.9396	179	1064.18	695.11	TRUE	1	885581
S:\GFoti\GFoti\Miranda\Organoids\Diff\IF-Confocal-Histo-TEM\Nile RED\Diff 71\all the samples\070121cd1156.nd2	403	103.728	1.71855	175	230.383	505.707	FALSE	1	885581
S:\GFoti\GFoti\Miranda\Organoids\Diff\IF-Confocal-Histo-TEM\Nile RED\Diff 71\all the samples\070121cd1156.nd2	404	10.4951	8.84041	181	1080.28	868.45	TRUE	1	885581
S:\GFoti\GFoti\Miranda\Organoids\Diff\IF-Confocal-Histo-TEM\Nile RED\Diff 71\all the samples\070121cd1156.nd2	405	6.41933	6.60536	179	1064.18	695.11	TRUE	1	885581
S:\GFoti\GFoti\Miranda\Organoids\Diff\IF-Confocal-Histo-TEM\Nile RED\Diff 71\all the samples\070121cd1156.nd2	406	8.661	7.54814	355	236.394	567.308	FALSE	1	885581
S:\GFoti\GFoti\Miranda\Organoids\Diff\IF-Confocal-Histo-TEM\Nile RED\Diff 71\all the samples\070121cd1156.nd2	407	112.899	7.07703	181	1080.28	868.45	TRUE	1	885581
S:\GFoti\GFoti\Miranda\Organoids\Diff\IF-Confocal-Histo-TEM\Nile RED\Diff 71\all the samples\070121cd1156.nd2	408	20.9902	7.07446	188	460.052	405.058	FALSE	1	885581
S:\GFoti\GFoti\Miranda\Organoids\Diff\IF-Confocal-Histo-TEM\Nile RED\Diff 71\all the samples\070121cd1156.nd2	409	8.04963	7.29445	179	1064.18	695.11	TRUE	1	885581
S:\GFoti\GFoti\Miranda\Organoids\Diff\IF-Confocal-Histo-TEM\Nile RED\Diff 71\all the samples\070121cd1156.nd2	410	94.5577	6.65736	385	355.203	856.5	TRUE	1	885581
S:\GFoti\GFoti\Miranda\Organoids\Diff\IF-Confocal-Histo-TEM\Nile RED\Diff 71\all the samples\070121cd1156.nd2	411	13.9595	7.24406	184	263.6	414.32	FALSE	1	885581
S:\GFoti\GFoti\Miranda\Organoids\Diff\IF-Confocal-Histo-TEM\Nile RED\Diff 71\all the samples\070121cd1156.nd2	412	2.75114	6.85327	176	900.031	667.716	TRUE	1	885581
S:\GFoti\GFoti\Miranda\Organoids\Diff\IF-Confocal-Histo-TEM\Nile RED\Diff 71\all the samples\070121cd1156.nd2	413	15.9974	4.94054	175	230.383	505.707	FALSE	1	885581
S:\GFoti\GFoti\Miranda\Organoids\Diff\IF-Confocal-Histo-TEM\Nile RED\Diff 71\all the samples\070121cd1156.nd2	414	3.4644	8.81603	175	230.383	505.707	FALSE	1	885581
S:\GFoti\GFoti\Miranda\Organoids\Diff\IF-Confocal-Histo-TEM\Nile RED\Diff 71\all the samples\070121cd1156.nd2	415	53.5963	5.2875	180	860.496	353.366	FALSE	1	885581
S:\GFoti\GFoti\Miranda\Organoids\Diff\IF-Confocal-Histo-TEM\Nile RED\Diff 71\all the samples\070121cd1156.nd2	416	18.8504	5.91223	175	230.383	505.707	FALSE	1	885581
S:\GFoti\GFoti\Miranda\Organoids\Diff\IF-Confocal-Histo-TEM\Nile RED\Diff 71\all the samples\070121cd1156.nd2	417	2.85304	8.10007	185	1019.55	1200.15	TRUE	1	885581
S:\GFoti\GFoti\Miranda\Organoids\Diff\IF-Confocal-Histo-TEM\Nile RED\Diff 71\all the samples\070121cd1156.nd2	418	8.55911	8.19391	176	900.031	667.716	TRUE	1	885581
S:\GFoti\GFoti\Miranda\Organoids\Diff\IF-Confocal-Histo-TEM\Nile RED\Diff 71\all the samples\070121cd1156.nd2	419	99.2449	4.84092	181	1080.28	868.45	TRUE	1	885581
S:\GFoti\GFoti\Miranda\Organoids\Diff\IF-Confocal-Histo-TEM\Nile RED\Diff 71\all the samples\070121cd1156.nd2	420	35.0516	6.81972	181	1080.28	868.45	TRUE	1	885581
S:\GFoti\GFoti\Miranda\Organoids\Diff\IF-Confocal-Histo-TEM\Nile RED\Diff 71\all the samples\070121cd1156.nd2	421	9.88373	5.59558	185	1019.55	1200.15	TRUE	1	885581
S:\GFoti\GFoti\Miranda\Organoids\Diff\IF-Confocal-Histo-TEM\Nile RED\Diff 71\all the samples\070121cd1156.nd2	422	25.3716	10.3489	266	1051.14	410.79	FALSE	1	885581
S:\GFoti\GFoti\Miranda\Organoids\Diff\IF-Confocal-Histo-TEM\Nile RED\Diff 71\all the samples\070121cd1156.nd2	423	7.23448	6.12656	192	286.934	318.095	FALSE	1	885581
S:\GFoti\GFoti\Miranda\Organoids\Diff\IF-Confocal-Histo-TEM\Nile RED\Diff 71\all the samples\070121cd1156.nd2	424	111.065	4.40258	184	263.6	414.32	FALSE	1	885581
S:\GFoti\GFoti\Miranda\Organoids\Diff\IF-Confocal-Histo-TEM\Nile RED\Diff 71\all the samples\070121cd1156.nd2	425	65.3141	3.58236	265	297.021	877.103	TRUE	1	885581
S:\GFoti\GFoti\Miranda\Organoids\Diff\IF-Confocal-Histo-TEM\Nile RED\Diff 71\all the samples\070121cd1156.nd2	426	21.8053	4.38984	191	447.009	299.996	FALSE	1	885581
S:\GFoti\GFoti\Miranda\Organoids\Diff\IF-Confocal-Histo-TEM\Nile RED\Diff 71\all the samples\070121cd1156.nd2	427	103.015	5.04131	335	157.936	836.884	TRUE	1	885581
S:\GFoti\GFoti\Miranda\Organoids\Diff\IF-Confocal-Histo-TEM\Nile RED\Diff 71\all the samples\070121cd1156.nd2	428	29.2436	3.97903	185	1019.55	1200.15	TRUE	1	885581
S:\GFoti\GFoti\Miranda\Organoids\Diff\IF-Confocal-Histo-TEM\Nile RED\Diff 71\all the samples\070121cd1156.nd2	429	20.8883	4.56882	334	205.622	699.279	TRUE	1	885581
S:\GFoti\GFoti\Miranda\Organoids\Diff\IF-Confocal-Histo-TEM\Nile RED\Diff 71\all the samples\070121cd1156.nd2	430	11.2084	5.20174	184	263.6	414.32	FALSE	1	885581
S:\GFoti\GFoti\Miranda\Organoids\Diff\IF-Confocal-Histo-TEM\Nile RED\Diff 71\all the samples\070121cd1156.nd2	431	44.6296	1.97478	191	447.009	299.996	FALSE	1	885581
S:\GFoti\GFoti\Miranda\Organoids\Diff\IF-Confocal-Histo-TEM\Nile RED\Diff 71\all the samples\070121cd1156.nd2	432	46.2599	5.66621	334	205.622	699.279	TRUE	1	885581
S:\GFoti\GFoti\Miranda\Organoids\Diff\IF-Confocal-Histo-TEM\Nile RED\Diff 71\all the samples\070121cd1156.nd2	433	5.70607	4.26897	195	266.657	559.829	FALSE	1	885581
S:\GFoti\GFoti\Miranda\Organoids\Diff\IF-Confocal-Histo-TEM\Nile RED\Diff 71\all the samples\070121cd1156.nd2	434	23.0281	6.33043	185	1019.55	1200.15	TRUE	1	885581
S:\GFoti\GFoti\Miranda\Organoids\Diff\IF-Confocal-Histo-TEM\Nile RED\Diff 71\all the samples\070121cd1156.nd2	435	20.4807	9.97562	198	1185.54	398.313	FALSE	1	885581
S:\GFoti\GFoti\Miranda\Organoids\Diff\IF-Confocal-Histo-TEM\Nile RED\Diff 71\all the samples\070121cd1156.nd2	436	40.5539	5.7393	184	263.6	414.32	FALSE	1	885581
S:\GFoti\GFoti\Miranda\Organoids\Diff\IF-Confocal-Histo-TEM\Nile RED\Diff 71\all the samples\070121cd1156.nd2	437	34.1345	1.11342	191	447.009	299.996	FALSE	1	885581
S:\GFoti\GFoti\Miranda\Organoids\Diff\IF-Confocal-Histo-TEM\Nile RED\Diff 71\all the samples\070121cd1156.nd2	438	58.0796	2.60594	191	447.009	299.996	FALSE	1	885581
S:\GFoti\GFoti\Miranda\Organoids\Diff\IF-Confocal-Histo-TEM\Nile RED\Diff 71\all the samples\070121cd1156.nd2	439	173.424	4.88379	335	157.936	836.884	TRUE	1	885581
S:\GFoti\GFoti\Miranda\Organoids\Diff\IF-Confocal-Histo-TEM\Nile RED\Diff 71\all the samples\070121cd1156.nd2	440	77.0319	5.15815	200	759.009	951.011	TRUE	1	885581
S:\GFoti\GFoti\Miranda\Organoids\Diff\IF-Confocal-Histo-TEM\Nile RED\Diff 71\all the samples\070121cd1156.nd2	441	34.8478	8.75946	198	1185.54	398.313	FALSE	1	885581
S:\GFoti\GFoti\Miranda\Organoids\Diff\IF-Confocal-Histo-TEM\Nile RED\Diff 71\all the samples\070121cd1156.nd2	442	9.17047	2.76549	191	447.009	299.996	FALSE	1	885581
S:\GFoti\GFoti\Miranda\Organoids\Diff\IF-Confocal-Histo-TEM\Nile RED\Diff 71\all the samples\070121cd1156.nd2	443	6.41933	8.61715	202	531.378	574.431	FALSE	1	885581
S:\GFoti\GFoti\Miranda\Organoids\Diff\IF-Confocal-Histo-TEM\Nile RED\Diff 71\all the samples\070121cd1156.nd2	444	3.77008	9.71388	337	139.493	226.399	FALSE	1	885581
S:\GFoti\GFoti\Miranda\Organoids\Diff\IF-Confocal-Histo-TEM\Nile RED\Diff 71\all the samples\070121cd1156.nd2	445	5.29849	6.35404	335	157.936	836.884	TRUE	1	885581
S:\GFoti\GFoti\Miranda\Organoids\Diff\IF-Confocal-Histo-TEM\Nile RED\Diff 71\all the samples\070121cd1156.nd2	446	89.6668	5.89373	191	447.009	299.996	FALSE	1	885581
S:\GFoti\GFoti\Miranda\Organoids\Diff\IF-Confocal-Histo-TEM\Nile RED\Diff 71\all the samples\070121cd1156.nd2	447	6.82691	7.92044	198	1185.54	398.313	FALSE	1	885581
S:\GFoti\GFoti\Miranda\Organoids\Diff\IF-Confocal-Histo-TEM\Nile RED\Diff 71\all the samples\070121cd1156.nd2	448	104.849	4.41019	335	157.936	836.884	TRUE	1	885581
S:\GFoti\GFoti\Miranda\Organoids\Diff\IF-Confocal-Histo-TEM\Nile RED\Diff 71\all the samples\070121cd1156.nd2	449	49.5205	6.33772	337	139.493	226.399	FALSE	1	885581
S:\GFoti\GFoti\Miranda\Organoids\Diff\IF-Confocal-Histo-TEM\Nile RED\Diff 71\all the samples\070121cd1156.nd2	450	110.657	3.93493	196	713.972	308.243	FALSE	1	885581
S:\GFoti\GFoti\Miranda\Organoids\Diff\IF-Confocal-Histo-TEM\Nile RED\Diff 71\all the samples\070121cd1156.nd2	451	8.35532	7.06804	202	531.378	574.431	FALSE	1	885581
S:\GFoti\GFoti\Miranda\Organoids\Diff\IF-Confocal-Histo-TEM\Nile RED\Diff 71\all the samples\070121cd1156.nd2	452	7.84585	6.6576	196	713.972	308.243	FALSE	1	885581
S:\GFoti\GFoti\Miranda\Organoids\Diff\IF-Confocal-Histo-TEM\Nile RED\Diff 71\all the samples\070121cd1156.nd2	453	29.855	3.65634	267	139.901	651.13	TRUE	1	885581
S:\GFoti\GFoti\Miranda\Organoids\Diff\IF-Confocal-Histo-TEM\Nile RED\Diff 71\all the samples\070121cd1156.nd2	454	16.7106	11.9797	193	1192.98	645.207	TRUE	1	885581
S:\GFoti\GFoti\Miranda\Organoids\Diff\IF-Confocal-Histo-TEM\Nile RED\Diff 71\all the samples\070121cd1156.nd2	455	26.6963	4.24739	337	139.493	226.399	FALSE	1	885581
S:\GFoti\GFoti\Miranda\Organoids\Diff\IF-Confocal-Histo-TEM\Nile RED\Diff 71\all the samples\070121cd1156.nd2	456	49.7243	8.07483	203	1032.29	312.759	FALSE	1	885581
S:\GFoti\GFoti\Miranda\Organoids\Diff\IF-Confocal-Histo-TEM\Nile RED\Diff 71\all the samples\070121cd1156.nd2	457	2.95493	7.2702	267	139.901	651.13	TRUE	1	885581
S:\GFoti\GFoti\Miranda\Organoids\Diff\IF-Confocal-Histo-TEM\Nile RED\Diff 71\all the samples\070121cd1156.nd2	458	4.99281	6.22595	207	577.536	574.275	FALSE	1	885581
S:\GFoti\GFoti\Miranda\Organoids\Diff\IF-Confocal-Histo-TEM\Nile RED\Diff 71\all the samples\070121cd1156.nd2	459	5.09471	8.48686	204	797.831	260.742	FALSE	1	885581
S:\GFoti\GFoti\Miranda\Organoids\Diff\IF-Confocal-Histo-TEM\Nile RED\Diff 71\all the samples\070121cd1156.nd2	460	22.8243	8.02982	267	139.901	651.13	TRUE	1	885581
S:\GFoti\GFoti\Miranda\Organoids\Diff\IF-Confocal-Histo-TEM\Nile RED\Diff 71\all the samples\070121cd1156.nd2	461	14.5709	6.09935	207	577.536	574.275	FALSE	1	885581
S:\GFoti\GFoti\Miranda\Organoids\Diff\IF-Confocal-Histo-TEM\Nile RED\Diff 71\all the samples\070121cd1156.nd2	462	176.582	7.94378	203	1032.29	312.759	FALSE	1	885581
S:\GFoti\GFoti\Miranda\Organoids\Diff\IF-Confocal-Histo-TEM\Nile RED\Diff 71\all the samples\070121cd1156.nd2	463	11.9216	4.18129	207	577.536	574.275	FALSE	1	885581
S:\GFoti\GFoti\Miranda\Organoids\Diff\IF-Confocal-Histo-TEM\Nile RED\Diff 71\all the samples\070121cd1156.nd2	464	44.0183	8.11772	213	590.171	399.337	FALSE	1	885581
S:\GFoti\GFoti\Miranda\Organoids\Diff\IF-Confocal-Histo-TEM\Nile RED\Diff 71\all the samples\070121cd1156.nd2	465	29.855	7.20567	207	577.536	574.275	FALSE	1	885581
S:\GFoti\GFoti\Miranda\Organoids\Diff\IF-Confocal-Histo-TEM\Nile RED\Diff 71\all the samples\070121cd1156.nd2	466	23.4356	5.23923	207	577.536	574.275	FALSE	1	885581
S:\GFoti\GFoti\Miranda\Organoids\Diff\IF-Confocal-Histo-TEM\Nile RED\Diff 71\all the samples\070121cd1156.nd2	467	13.5519	8.11626	216	563.78	457.189	FALSE	1	885581
S:\GFoti\GFoti\Miranda\Organoids\Diff\IF-Confocal-Histo-TEM\Nile RED\Diff 71\all the samples\070121cd1156.nd2	468	11.0046	9.29012	207	577.536	574.275	FALSE	1	885581
S:\GFoti\GFoti\Miranda\Organoids\Diff\IF-Confocal-Histo-TEM\Nile RED\Diff 71\all the samples\070121cd1156.nd2	469	12.533	6.21026	213	590.171	399.337	FALSE	1	885581
S:\GFoti\GFoti\Miranda\Organoids\Diff\IF-Confocal-Histo-TEM\Nile RED\Diff 71\all the samples\070121cd1156.nd2	470	20.2769	6.46947	207	577.536	574.275	FALSE	1	885581
S:\GFoti\GFoti\Miranda\Organoids\Diff\IF-Confocal-Histo-TEM\Nile RED\Diff 71\all the samples\070121cd1156.nd2	471	10.4951	6.98855	208	1484.19	489.727	FALSE	1	885581
S:\GFoti\GFoti\Miranda\Organoids\Diff\IF-Confocal-Histo-TEM\Nile RED\Diff 71\all the samples\070121cd1156.nd2	472	3.87198	7.60066	207	577.536	574.275	FALSE	1	885581
S:\GFoti\GFoti\Miranda\Organoids\Diff\IF-Confocal-Histo-TEM\Nile RED\Diff 71\all the samples\070121cd1156.nd2	473	13.45	3.40397	213	590.171	399.337	FALSE	1	885581
S:\GFoti\GFoti\Miranda\Organoids\Diff\IF-Confocal-Histo-TEM\Nile RED\Diff 71\all the samples\070121cd1156.nd2	474	2.85304	5.24453	207	577.536	574.275	FALSE	1	885581
S:\GFoti\GFoti\Miranda\Organoids\Diff\IF-Confocal-Histo-TEM\Nile RED\Diff 71\all the samples\070121cd1156.nd2	475	35.0516	6.37258	206	227.02	336.599	FALSE	1	885581
S:\GFoti\GFoti\Miranda\Organoids\Diff\IF-Confocal-Histo-TEM\Nile RED\Diff 71\all the samples\070121cd1156.nd2	476	28.9379	6.62475	219	1361.92	289.652	FALSE	1	885581
S:\GFoti\GFoti\Miranda\Organoids\Diff\IF-Confocal-Histo-TEM\Nile RED\Diff 71\all the samples\070121cd1156.nd2	477	5.70607	8.20415	207	577.536	574.275	FALSE	1	885581
S:\GFoti\GFoti\Miranda\Organoids\Diff\IF-Confocal-Histo-TEM\Nile RED\Diff 71\all the samples\070121cd1156.nd2	478	64.7028	6.87107	207	577.536	574.275	FALSE	1	885581
S:\GFoti\GFoti\Miranda\Organoids\Diff\IF-Confocal-Histo-TEM\Nile RED\Diff 71\all the samples\070121cd1156.nd2	479	109.129	5.87134	371	244.852	254.725	FALSE	1	885581
S:\GFoti\GFoti\Miranda\Organoids\Diff\IF-Confocal-Histo-TEM\Nile RED\Diff 71\all the samples\070121cd1156.nd2	480	20.8883	5.89816	215	383.02	233.149	FALSE	1	885581
S:\GFoti\GFoti\Miranda\Organoids\Diff\IF-Confocal-Histo-TEM\Nile RED\Diff 71\all the samples\070121cd1156.nd2	481	28.9379	5.20621	221	363.151	203.573	FALSE	1	885581
S:\GFoti\GFoti\Miranda\Organoids\Diff\IF-Confocal-Histo-TEM\Nile RED\Diff 71\all the samples\070121cd1156.nd2	482	55.0228	9.60494	207	577.536	574.275	FALSE	1	885581
S:\GFoti\GFoti\Miranda\Organoids\Diff\IF-Confocal-Histo-TEM\Nile RED\Diff 71\all the samples\070121cd1156.nd2	483	3.4644	7.898	212	949.042	305.411	FALSE	1	885581
S:\GFoti\GFoti\Miranda\Organoids\Diff\IF-Confocal-Histo-TEM\Nile RED\Diff 71\all the samples\070121cd1156.nd2	484	25.3716	6.59839	219	1361.92	289.652	FALSE	1	885581
S:\GFoti\GFoti\Miranda\Organoids\Diff\IF-Confocal-Histo-TEM\Nile RED\Diff 71\all the samples\070121cd1156.nd2	485	7.03069	6.77273	213	590.171	399.337	FALSE	1	885581
S:\GFoti\GFoti\Miranda\Organoids\Diff\IF-Confocal-Histo-TEM\Nile RED\Diff 71\all the samples\070121cd1156.nd2	486	49.6224	5.37438	270	1132.15	337.991	FALSE	1	885581
S:\GFoti\GFoti\Miranda\Organoids\Diff\IF-Confocal-Histo-TEM\Nile RED\Diff 71\all the samples\070121cd1156.nd2	487	36.0705	3.45578	215	383.02	233.149	FALSE	1	885581
S:\GFoti\GFoti\Miranda\Organoids\Diff\IF-Confocal-Histo-TEM\Nile RED\Diff 71\all the samples\070121cd1156.nd2	488	5.09471	10.2634	372	163.132	217.638	FALSE	1	885581
S:\GFoti\GFoti\Miranda\Organoids\Diff\IF-Confocal-Histo-TEM\Nile RED\Diff 71\all the samples\070121cd1156.nd2	489	47.8902	3.21546	221	363.151	203.573	FALSE	1	885581
S:\GFoti\GFoti\Miranda\Organoids\Diff\IF-Confocal-Histo-TEM\Nile RED\Diff 71\all the samples\070121cd1156.nd2	490	146.829	11.0508	224	671.38	393.455	FALSE	1	885581
S:\GFoti\GFoti\Miranda\Organoids\Diff\IF-Confocal-Histo-TEM\Nile RED\Diff 71\all the samples\070121cd1156.nd2	491	14.7746	11.4119	208	1484.19	489.727	FALSE	1	885581
S:\GFoti\GFoti\Miranda\Organoids\Diff\IF-Confocal-Histo-TEM\Nile RED\Diff 71\all the samples\070121cd1156.nd2	492	75.4016	9.31849	222	723.448	320.944	FALSE	1	885581
S:\GFoti\GFoti\Miranda\Organoids\Diff\IF-Confocal-Histo-TEM\Nile RED\Diff 71\all the samples\070121cd1156.nd2	493	140.41	6.71339	286	206.03	149.047	FALSE	1	885581
S:\GFoti\GFoti\Miranda\Organoids\Diff\IF-Confocal-Histo-TEM\Nile RED\Diff 71\all the samples\070121cd1156.nd2	494	11.3102	7.18557	215	383.02	233.149	FALSE	1	885581
S:\GFoti\GFoti\Miranda\Organoids\Diff\IF-Confocal-Histo-TEM\Nile RED\Diff 71\all the samples\070121cd1156.nd2	495	20.2769	8.84511	316	1219.88	315.201	FALSE	1	885581
S:\GFoti\GFoti\Miranda\Organoids\Diff\IF-Confocal-Histo-TEM\Nile RED\Diff 71\all the samples\070121cd1156.nd2	496	36.6819	10.0628	223	668.323	632.757	TRUE	1	885581
S:\GFoti\GFoti\Miranda\Organoids\Diff\IF-Confocal-Histo-TEM\Nile RED\Diff 71\all the samples\070121cd1156.nd2	497	8.661	9.62923	373	669.342	284.292	FALSE	1	885581
S:\GFoti\GFoti\Miranda\Organoids\Diff\IF-Confocal-Histo-TEM\Nile RED\Diff 71\all the samples\070121cd1156.nd2	498	21.6016	11.6517	223	668.323	632.757	TRUE	1	885581
S:\GFoti\GFoti\Miranda\Organoids\Diff\IF-Confocal-Histo-TEM\Nile RED\Diff 71\all the samples\070121cd1156.nd2	499	14.5709	7.18986	223	668.323	632.757	TRUE	1	885581
S:\GFoti\GFoti\Miranda\Organoids\Diff\IF-Confocal-Histo-TEM\Nile RED\Diff 71\all the samples\070121cd1156.nd2	500	29.7531	8.60609	226	951.793	388.546	FALSE	1	885581
S:\GFoti\GFoti\Miranda\Organoids\Diff\IF-Confocal-Histo-TEM\Nile RED\Diff 71\all the samples\070121cd1156.nd2	501	9.78183	7.87799	224	671.38	393.455	FALSE	1	885581
S:\GFoti\GFoti\Miranda\Organoids\Diff\IF-Confocal-Histo-TEM\Nile RED\Diff 71\all the samples\070121cd1156.nd2	502	11.9216	10.0151	224	671.38	393.455	FALSE	1	885581
S:\GFoti\GFoti\Miranda\Organoids\Diff\IF-Confocal-Histo-TEM\Nile RED\Diff 71\all the samples\070121cd1156.nd2	503	32.9118	10.2889	219	1361.92	289.652	FALSE	1	885581
S:\GFoti\GFoti\Miranda\Organoids\Diff\IF-Confocal-Histo-TEM\Nile RED\Diff 71\all the samples\070121cd1156.nd2	504	6.21554	10.0623	226	951.793	388.546	FALSE	1	885581
S:\GFoti\GFoti\Miranda\Organoids\Diff\IF-Confocal-Histo-TEM\Nile RED\Diff 71\all the samples\070121cd1156.nd2	505	19.8694	8.86813	316	1219.88	315.201	FALSE	1	885581
S:\GFoti\GFoti\Miranda\Organoids\Diff\IF-Confocal-Histo-TEM\Nile RED\Diff 71\all the samples\070121cd1156.nd2	506	12.3292	7.43783	223	668.323	632.757	TRUE	1	885581
S:\GFoti\GFoti\Miranda\Organoids\Diff\IF-Confocal-Histo-TEM\Nile RED\Diff 71\all the samples\070121cd1156.nd2	507	63.5819	7.28152	289	815.153	247.595	FALSE	1	885581
S:\GFoti\GFoti\Miranda\Organoids\Diff\IF-Confocal-Histo-TEM\Nile RED\Diff 71\all the samples\070121cd1156.nd2	508	29.3455	5.1931	223	668.323	632.757	TRUE	1	885581
S:\GFoti\GFoti\Miranda\Organoids\Diff\IF-Confocal-Histo-TEM\Nile RED\Diff 71\all the samples\070121cd1156.nd2	509	10.3932	9.27187	223	668.323	632.757	TRUE	1	885581
S:\GFoti\GFoti\Miranda\Organoids\Diff\IF-Confocal-Histo-TEM\Nile RED\Diff 71\all the samples\070121cd1156.nd2	510	17.7296	9.05463	289	815.153	247.595	FALSE	1	885581
S:\GFoti\GFoti\Miranda\Organoids\Diff\IF-Confocal-Histo-TEM\Nile RED\Diff 71\all the samples\070121cd1156.nd2	511	4.48334	11.1196	220	1077.94	301.475	FALSE	1	885581
S:\GFoti\GFoti\Miranda\Organoids\Diff\IF-Confocal-Histo-TEM\Nile RED\Diff 71\all the samples\070121cd1156.nd2	512	3.05682	7.91623	223	668.323	632.757	TRUE	1	885581
S:\GFoti\GFoti\Miranda\Organoids\Diff\IF-Confocal-Histo-TEM\Nile RED\Diff 71\all the samples\070121cd1156.nd2	513	196.961	7.46914	225	838.792	189.126	FALSE	1	885581
S:\GFoti\GFoti\Miranda\Organoids\Diff\IF-Confocal-Histo-TEM\Nile RED\Diff 71\all the samples\070121cd1156.nd2	514	27.3076	3.27144	223	668.323	632.757	TRUE	1	885581
S:\GFoti\GFoti\Miranda\Organoids\Diff\IF-Confocal-Histo-TEM\Nile RED\Diff 71\all the samples\070121cd1156.nd2	515	50.8452	7.98694	217	715.195	287.731	FALSE	1	885581
S:\GFoti\GFoti\Miranda\Organoids\Diff\IF-Confocal-Histo-TEM\Nile RED\Diff 71\all the samples\070121cd1156.nd2	516	7.43827	11.962	270	1132.15	337.991	FALSE	1	885581
S:\GFoti\GFoti\Miranda\Organoids\Diff\IF-Confocal-Histo-TEM\Nile RED\Diff 71\all the samples\070121cd1156.nd2	517	5.80796	7.75702	217	715.195	287.731	FALSE	1	885581
S:\GFoti\GFoti\Miranda\Organoids\Diff\IF-Confocal-Histo-TEM\Nile RED\Diff 71\all the samples\070121cd1156.nd2	518	4.78902	4.43085	288	154.166	217.111	FALSE	1	885581
S:\GFoti\GFoti\Miranda\Organoids\Diff\IF-Confocal-Histo-TEM\Nile RED\Diff 71\all the samples\070121cd1156.nd2	519	9.88373	10.5045	223	668.323	632.757	TRUE	1	885581
S:\GFoti\GFoti\Miranda\Organoids\Diff\IF-Confocal-Histo-TEM\Nile RED\Diff 71\all the samples\070121cd1156.nd2	520	8.35532	4.401	286	206.03	149.047	FALSE	1	885581
S:\GFoti\GFoti\Miranda\Organoids\Diff\IF-Confocal-Histo-TEM\Nile RED\Diff 71\all the samples\070121cd1156.nd2	521	12.2273	3.57425	223	668.323	632.757	TRUE	1	885581
S:\GFoti\GFoti\Miranda\Organoids\Diff\IF-Confocal-Histo-TEM\Nile RED\Diff 71\all the samples\070121cd1156.nd2	522	13.8576	8.87604	342	610.55	164.208	FALSE	1	885581
S:\GFoti\GFoti\Miranda\Organoids\Diff\IF-Confocal-Histo-TEM\Nile RED\Diff 71\all the samples\070121cd1156.nd2	523	14.7746	5.78797	286	206.03	149.047	FALSE	1	885581
S:\GFoti\GFoti\Miranda\Organoids\Diff\IF-Confocal-Histo-TEM\Nile RED\Diff 71\all the samples\070121cd1156.nd2	524	82.0248	8.27351	342	610.55	164.208	FALSE	1	885581
S:\GFoti\GFoti\Miranda\Organoids\Diff\IF-Confocal-Histo-TEM\Nile RED\Diff 71\all the samples\070121cd1156.nd2	525	27.7152	15.1397	233	1314.54	421.791	FALSE	1	885581
S:\GFoti\GFoti\Miranda\Organoids\Diff\IF-Confocal-Histo-TEM\Nile RED\Diff 71\all the samples\070121cd1156.nd2	526	9.88373	4.27824	223	668.323	632.757	TRUE	1	885581
S:\GFoti\GFoti\Miranda\Organoids\Diff\IF-Confocal-Histo-TEM\Nile RED\Diff 71\all the samples\070121cd1156.nd2	527	60.3213	5.81305	342	610.55	164.208	FALSE	1	885581
S:\GFoti\GFoti\Miranda\Organoids\Diff\IF-Confocal-Histo-TEM\Nile RED\Diff 71\all the samples\070121cd1156.nd2	528	176.379	6.48745	229	1546.35	364.071	FALSE	1	885581
S:\GFoti\GFoti\Miranda\Organoids\Diff\IF-Confocal-Histo-TEM\Nile RED\Diff 71\all the samples\070121cd1156.nd2	529	12.2273	10.0365	232	239.247	458.767	FALSE	1	885581
S:\GFoti\GFoti\Miranda\Organoids\Diff\IF-Confocal-Histo-TEM\Nile RED\Diff 71\all the samples\070121cd1156.nd2	530	12.9406	5.22413	224	671.38	393.455	FALSE	1	885581
S:\GFoti\GFoti\Miranda\Organoids\Diff\IF-Confocal-Histo-TEM\Nile RED\Diff 71\all the samples\070121cd1156.nd2	531	81.821	7.35654	341	346.542	296.878	FALSE	1	885581
S:\GFoti\GFoti\Miranda\Organoids\Diff\IF-Confocal-Histo-TEM\Nile RED\Diff 71\all the samples\070121cd1156.nd2	532	12.8387	7.01059	342	610.55	164.208	FALSE	1	885581
S:\GFoti\GFoti\Miranda\Organoids\Diff\IF-Confocal-Histo-TEM\Nile RED\Diff 71\all the samples\070121cd1156.nd2	533	68.8804	5.40219	224	671.38	393.455	FALSE	1	885581
S:\GFoti\GFoti\Miranda\Organoids\Diff\IF-Confocal-Histo-TEM\Nile RED\Diff 71\all the samples\070121cd1156.nd2	534	16.5068	5.82372	225	838.792	189.126	FALSE	1	885581
S:\GFoti\GFoti\Miranda\Organoids\Diff\IF-Confocal-Histo-TEM\Nile RED\Diff 71\all the samples\070121cd1156.nd2	535	10.2913	7.50785	228	413.588	512.319	FALSE	1	885581
S:\GFoti\GFoti\Miranda\Organoids\Diff\IF-Confocal-Histo-TEM\Nile RED\Diff 71\all the samples\070121cd1156.nd2	536	21.2959	8.20029	342	610.55	164.208	FALSE	1	885581
S:\GFoti\GFoti\Miranda\Organoids\Diff\IF-Confocal-Histo-TEM\Nile RED\Diff 71\all the samples\070121cd1156.nd2	537	23.7413	7.24876	232	239.247	458.767	FALSE	1	885581
S:\GFoti\GFoti\Miranda\Organoids\Diff\IF-Confocal-Histo-TEM\Nile RED\Diff 71\all the samples\070121cd1156.nd2	538	19.1561	10.07	232	239.247	458.767	FALSE	1	885581
S:\GFoti\GFoti\Miranda\Organoids\Diff\IF-Confocal-Histo-TEM\Nile RED\Diff 71\all the samples\070121cd1156.nd2	539	12.1254	12.08	233	1314.54	421.791	FALSE	1	885581
S:\GFoti\GFoti\Miranda\Organoids\Diff\IF-Confocal-Histo-TEM\Nile RED\Diff 71\all the samples\070121cd1156.nd2	540	21.2959	11.7382	233	1314.54	421.791	FALSE	1	885581
S:\GFoti\GFoti\Miranda\Organoids\Diff\IF-Confocal-Histo-TEM\Nile RED\Diff 71\all the samples\070121cd1156.nd2	541	12.9406	6.23846	342	610.55	164.208	FALSE	1	885581
S:\GFoti\GFoti\Miranda\Organoids\Diff\IF-Confocal-Histo-TEM\Nile RED\Diff 71\all the samples\070121cd1156.nd2	542	2.75114	8.1751	224	671.38	393.455	FALSE	1	885581
S:\GFoti\GFoti\Miranda\Organoids\Diff\IF-Confocal-Histo-TEM\Nile RED\Diff 71\all the samples\070121cd1156.nd2	543	49.5205	6.51397	228	413.588	512.319	FALSE	1	885581
S:\GFoti\GFoti\Miranda\Organoids\Diff\IF-Confocal-Histo-TEM\Nile RED\Diff 71\all the samples\070121cd1156.nd2	544	8.86479	7.52871	234	450.168	448.496	FALSE	1	885581
S:\GFoti\GFoti\Miranda\Organoids\Diff\IF-Confocal-Histo-TEM\Nile RED\Diff 71\all the samples\070121cd1156.nd2	545	2.95493	8.57634	225	838.792	189.126	FALSE	1	885581
S:\GFoti\GFoti\Miranda\Organoids\Diff\IF-Confocal-Histo-TEM\Nile RED\Diff 71\all the samples\070121cd1156.nd2	546	33.6251	5.2003	228	413.588	512.319	FALSE	1	885581
S:\GFoti\GFoti\Miranda\Organoids\Diff\IF-Confocal-Histo-TEM\Nile RED\Diff 71\all the samples\070121cd1156.nd2	547	6.52122	10.2729	233	1314.54	421.791	FALSE	1	885581
S:\GFoti\GFoti\Miranda\Organoids\Diff\IF-Confocal-Histo-TEM\Nile RED\Diff 71\all the samples\070121cd1156.nd2	548	20.7864	5.05844	231	1123.69	208.955	FALSE	1	885581
S:\GFoti\GFoti\Miranda\Organoids\Diff\IF-Confocal-Histo-TEM\Nile RED\Diff 71\all the samples\070121cd1156.nd2	549	3.15872	9.42742	231	1123.69	208.955	FALSE	1	885581
S:\GFoti\GFoti\Miranda\Organoids\Diff\IF-Confocal-Histo-TEM\Nile RED\Diff 71\all the samples\070121cd1156.nd2	550	17.4239	8.02913	342	610.55	164.208	FALSE	1	885581
S:\GFoti\GFoti\Miranda\Organoids\Diff\IF-Confocal-Histo-TEM\Nile RED\Diff 71\all the samples\070121cd1156.nd2	551	8.86479	4.76843	234	450.168	448.496	FALSE	1	885581
S:\GFoti\GFoti\Miranda\Organoids\Diff\IF-Confocal-Histo-TEM\Nile RED\Diff 71\all the samples\070121cd1156.nd2	552	102.302	5.50765	391	182.085	223.684	FALSE	1	885581
S:\GFoti\GFoti\Miranda\Organoids\Diff\IF-Confocal-Histo-TEM\Nile RED\Diff 71\all the samples\070121cd1156.nd2	553	8.96668	10.5262	231	1123.69	208.955	FALSE	1	885581
S:\GFoti\GFoti\Miranda\Organoids\Diff\IF-Confocal-Histo-TEM\Nile RED\Diff 71\all the samples\070121cd1156.nd2	554	41.1652	4.20994	231	1123.69	208.955	FALSE	1	885581
S:\GFoti\GFoti\Miranda\Organoids\Diff\IF-Confocal-Histo-TEM\Nile RED\Diff 71\all the samples\070121cd1156.nd2	555	31.6891	9.39406	235	1028.72	496.773	FALSE	1	885581
S:\GFoti\GFoti\Miranda\Organoids\Diff\IF-Confocal-Histo-TEM\Nile RED\Diff 71\all the samples\070121cd1156.nd2	556	12.533	10.7457	231	1123.69	208.955	FALSE	1	885581
S:\GFoti\GFoti\Miranda\Organoids\Diff\IF-Confocal-Histo-TEM\Nile RED\Diff 71\all the samples\070121cd1156.nd2	557	127.266	3.98989	231	1123.69	208.955	FALSE	1	885581
S:\GFoti\GFoti\Miranda\Organoids\Diff\IF-Confocal-Histo-TEM\Nile RED\Diff 71\all the samples\070121cd1156.nd2	558	102.709	10.0856	231	1123.69	208.955	FALSE	1	885581
S:\GFoti\GFoti\Miranda\Organoids\Diff\IF-Confocal-Histo-TEM\Nile RED\Diff 71\all the samples\070121cd1156.nd2	559	35.6629	8.60362	231	1123.69	208.955	FALSE	1	885581
S:\GFoti\GFoti\Miranda\Organoids\Diff\IF-Confocal-Histo-TEM\Nile RED\Diff 71\all the samples\070121cd1156.nd2	560	68.4728	9.13496	235	1028.72	496.773	FALSE	1	885581
S:\GFoti\GFoti\Miranda\Organoids\Diff\IF-Confocal-Histo-TEM\Nile RED\Diff 71\all the samples\070121cd1156.nd2	561	67.4539	10.1957	229	1546.35	364.071	FALSE	1	885581
S:\GFoti\GFoti\Miranda\Organoids\Diff\IF-Confocal-Histo-TEM\Nile RED\Diff 71\all the samples\070121cd1156.nd2	562	126.247	6.75479	234	450.168	448.496	FALSE	1	885581
S:\GFoti\GFoti\Miranda\Organoids\Diff\IF-Confocal-Histo-TEM\Nile RED\Diff 71\all the samples\070121cd1156.nd2	563	73.6694	6.88312	231	1123.69	208.955	FALSE	1	885581
S:\GFoti\GFoti\Miranda\Organoids\Diff\IF-Confocal-Histo-TEM\Nile RED\Diff 71\all the samples\070121cd1156.nd2	564	2.85304	7.12599	235	1028.72	496.773	FALSE	1	885581
S:\GFoti\GFoti\Miranda\Organoids\Diff\IF-Confocal-Histo-TEM\Nile RED\Diff 71\all the samples\070121cd1156.nd2	565	15.2841	5.8591	233	1314.54	421.791	FALSE	1	885581
S:\GFoti\GFoti\Miranda\Organoids\Diff\IF-Confocal-Histo-TEM\Nile RED\Diff 71\all the samples\070121cd1156.nd2	566	22.3148	9.00868	237	1106.77	277.921	FALSE	1	885581
S:\GFoti\GFoti\Miranda\Organoids\Diff\IF-Confocal-Histo-TEM\Nile RED\Diff 71\all the samples\070121cd1156.nd2	567	80.802	8.70452	235	1028.72	496.773	FALSE	1	885581
S:\GFoti\GFoti\Miranda\Organoids\Diff\IF-Confocal-Histo-TEM\Nile RED\Diff 71\all the samples\070121cd1156.nd2	568	58.9967	17.4623	225	838.792	189.126	FALSE	1	885581
S:\GFoti\GFoti\Miranda\Organoids\Diff\IF-Confocal-Histo-TEM\Nile RED\Diff 71\all the samples\070121cd1156.nd2	569	72.141	11.6499	231	1123.69	208.955	FALSE	1	885581
S:\GFoti\GFoti\Miranda\Organoids\Diff\IF-Confocal-Histo-TEM\Nile RED\Diff 71\all the samples\070121cd1156.nd2	570	135.213	16.9196	225	838.792	189.126	FALSE	1	885581
S:\GFoti\GFoti\Miranda\Organoids\Diff\IF-Confocal-Histo-TEM\Nile RED\Diff 71\all the samples\070121cd1156.nd2	571	29.7531	14.4497	231	1123.69	208.955	FALSE	1	885581
S:\GFoti\GFoti\Miranda\Organoids\Diff\IF-Confocal-Histo-TEM\Nile RED\Diff 71\all the samples\070121cd1156.nd2	572	15.2841	9.30885	242	889.841	353.469	FALSE	1	885581
S:\GFoti\GFoti\Miranda\Organoids\Diff\IF-Confocal-Histo-TEM\Nile RED\Diff 71\all the samples\070121cd1156.nd2	573	6.52122	8.12881	236	738.529	290.52	FALSE	1	885581
S:\GFoti\GFoti\Miranda\Organoids\Diff\IF-Confocal-Histo-TEM\Nile RED\Diff 71\all the samples\070121cd1156.nd2	574	4.27955	6.78652	235	1028.72	496.773	FALSE	1	885581
S:\GFoti\GFoti\Miranda\Organoids\Diff\IF-Confocal-Histo-TEM\Nile RED\Diff 71\all the samples\070121cd1156.nd2	575	401.768	8.83885	243	722.429	303.211	FALSE	1	885581
S:\GFoti\GFoti\Miranda\Organoids\Diff\IF-Confocal-Histo-TEM\Nile RED\Diff 71\all the samples\070121cd1156.nd2	576	24.8622	10.2756	345	803.843	264.104	FALSE	1	885581
S:\GFoti\GFoti\Miranda\Organoids\Diff\IF-Confocal-Histo-TEM\Nile RED\Diff 71\all the samples\070121cd1156.nd2	577	2.75114	20.8949	225	838.792	189.126	FALSE	1	885581
S:\GFoti\GFoti\Miranda\Organoids\Diff\IF-Confocal-Histo-TEM\Nile RED\Diff 71\all the samples\070121cd1156.nd2	578	10.4951	2.20275	240	171.895	520.643	FALSE	1	885581
S:\GFoti\GFoti\Miranda\Organoids\Diff\IF-Confocal-Histo-TEM\Nile RED\Diff 71\all the samples\070121cd1156.nd2	579	14.3671	15.8642	231	1123.69	208.955	FALSE	1	885581
S:\GFoti\GFoti\Miranda\Organoids\Diff\IF-Confocal-Histo-TEM\Nile RED\Diff 71\all the samples\070121cd1156.nd2	580	8.96668	4.12824	240	171.895	520.643	FALSE	1	885581
S:\GFoti\GFoti\Miranda\Organoids\Diff\IF-Confocal-Histo-TEM\Nile RED\Diff 71\all the samples\070121cd1156.nd2	581	6.82691	6.24102	236	738.529	290.52	FALSE	1	885581
S:\GFoti\GFoti\Miranda\Organoids\Diff\IF-Confocal-Histo-TEM\Nile RED\Diff 71\all the samples\070121cd1156.nd2	582	49.0111	9.42253	242	889.841	353.469	FALSE	1	885581
S:\GFoti\GFoti\Miranda\Organoids\Diff\IF-Confocal-Histo-TEM\Nile RED\Diff 71\all the samples\070121cd1156.nd2	583	78.9679	9.5217	242	889.841	353.469	FALSE	1	885581
S:\GFoti\GFoti\Miranda\Organoids\Diff\IF-Confocal-Histo-TEM\Nile RED\Diff 71\all the samples\070121cd1156.nd2	584	24.4546	10.3798	345	803.843	264.104	FALSE	1	885581
S:\GFoti\GFoti\Miranda\Organoids\Diff\IF-Confocal-Histo-TEM\Nile RED\Diff 71\all the samples\070121cd1156.nd2	585	335.232	5.3202	244	639.793	490.583	FALSE	1	885581
S:\GFoti\GFoti\Miranda\Organoids\Diff\IF-Confocal-Histo-TEM\Nile RED\Diff 71\all the samples\070121cd1156.nd2	586	49.6224	6.13045	248	319.948	415.674	FALSE	1	885581
S:\GFoti\GFoti\Miranda\Organoids\Diff\IF-Confocal-Histo-TEM\Nile RED\Diff 71\all the samples\070121cd1156.nd2	587	14.7746	5.56353	248	319.948	415.674	FALSE	1	885581
S:\GFoti\GFoti\Miranda\Organoids\Diff\IF-Confocal-Histo-TEM\Nile RED\Diff 71\all the samples\070121cd1156.nd2	588	36.9876	5.93963	247	956.786	354.43	FALSE	1	885581
S:\GFoti\GFoti\Miranda\Organoids\Diff\IF-Confocal-Histo-TEM\Nile RED\Diff 71\all the samples\070121cd1156.nd2	589	15.4879	13.9121	252	727.116	391.377	FALSE	1	885581
S:\GFoti\GFoti\Miranda\Organoids\Diff\IF-Confocal-Histo-TEM\Nile RED\Diff 71\all the samples\070121cd1156.nd2	590	24.5565	7.50018	246	909.914	776.596	TRUE	1	885581
S:\GFoti\GFoti\Miranda\Organoids\Diff\IF-Confocal-Histo-TEM\Nile RED\Diff 71\all the samples\070121cd1156.nd2	591	275.827	7.36982	246	909.914	776.596	TRUE	1	885581
S:\GFoti\GFoti\Miranda\Organoids\Diff\IF-Confocal-Histo-TEM\Nile RED\Diff 71\all the samples\070121cd1156.nd2	592	30.3644	2.71725	248	319.948	415.674	FALSE	1	885581
S:\GFoti\GFoti\Miranda\Organoids\Diff\IF-Confocal-Histo-TEM\Nile RED\Diff 71\all the samples\070121cd1156.nd2	593	24.047	7.40175	251	181.066	314.802	FALSE	1	885581
S:\GFoti\GFoti\Miranda\Organoids\Diff\IF-Confocal-Histo-TEM\Nile RED\Diff 71\all the samples\070121cd1156.nd2	594	38.7198	10.9444	376	458.32	240.205	FALSE	1	885581
S:\GFoti\GFoti\Miranda\Organoids\Diff\IF-Confocal-Histo-TEM\Nile RED\Diff 71\all the samples\070121cd1156.nd2	595	16.8125	7.79957	252	727.116	391.377	FALSE	1	885581
S:\GFoti\GFoti\Miranda\Organoids\Diff\IF-Confocal-Histo-TEM\Nile RED\Diff 71\all the samples\070121cd1156.nd2	596	20.6845	7.76218	248	319.948	415.674	FALSE	1	885581
S:\GFoti\GFoti\Miranda\Organoids\Diff\IF-Confocal-Histo-TEM\Nile RED\Diff 71\all the samples\070121cd1156.nd2	597	14.3671	7.57417	252	727.116	391.377	FALSE	1	885581
S:\GFoti\GFoti\Miranda\Organoids\Diff\IF-Confocal-Histo-TEM\Nile RED\Diff 71\all the samples\070121cd1156.nd2	598	28.0209	8.98974	252	727.116	391.377	FALSE	1	885581
S:\GFoti\GFoti\Miranda\Organoids\Diff\IF-Confocal-Histo-TEM\Nile RED\Diff 71\all the samples\070121cd1156.nd2	599	38.2103	6.50566	252	727.116	391.377	FALSE	1	885581
S:\GFoti\GFoti\Miranda\Organoids\Diff\IF-Confocal-Histo-TEM\Nile RED\Diff 71\all the samples\070121cd1156.nd2	600	34.2364	10.7795	376	458.32	240.205	FALSE	1	885581
S:\GFoti\GFoti\Miranda\Organoids\Diff\IF-Confocal-Histo-TEM\Nile RED\Diff 71\all the samples\070121cd1156.nd2	601	15.4879	5.28815	252	727.116	391.377	FALSE	1	885581
S:\GFoti\GFoti\Miranda\Organoids\Diff\IF-Confocal-Histo-TEM\Nile RED\Diff 71\all the samples\070121cd1156.nd2	602	15.6917	6.19343	252	727.116	391.377	FALSE	1	885581
S:\GFoti\GFoti\Miranda\Organoids\Diff\IF-Confocal-Histo-TEM\Nile RED\Diff 71\all the samples\070121cd1156.nd2	603	12.9406	6.02679	255	263.294	1128.55	TRUE	1	885581
S:\GFoti\GFoti\Miranda\Organoids\Diff\IF-Confocal-Histo-TEM\Nile RED\Diff 71\all the samples\070121cd1156.nd2	604	18.9523	4.41105	255	263.294	1128.55	TRUE	1	885581
S:\GFoti\GFoti\Miranda\Organoids\Diff\IF-Confocal-Histo-TEM\Nile RED\Diff 71\all the samples\070121cd1156.nd2	605	11.9216	5.37935	255	263.294	1128.55	TRUE	1	885581
S:\GFoti\GFoti\Miranda\Organoids\Diff\IF-Confocal-Histo-TEM\Nile RED\Diff 71\all the samples\070121cd1156.nd2	606	124.311	20.8133	254	346.949	679.718	TRUE	1	885581
S:\GFoti\GFoti\Miranda\Organoids\Diff\IF-Confocal-Histo-TEM\Nile RED\Diff 71\all the samples\070121cd1156.nd2	607	65.7217	6.51056	255	263.294	1128.55	TRUE	1	885581
S:\GFoti\GFoti\Miranda\Organoids\Diff\IF-Confocal-Histo-TEM\Nile RED\Diff 71\all the samples\070121cd1156.nd2	608	5.90986	15.447	254	346.949	679.718	TRUE	1	885581
S:\GFoti\GFoti\Miranda\Organoids\Diff\IF-Confocal-Histo-TEM\Nile RED\Diff 71\all the samples\070121cd1156.nd2	609	25.066	17.8545	254	346.949	679.718	TRUE	1	885581
S:\GFoti\GFoti\Miranda\Organoids\Diff\IF-Confocal-Histo-TEM\Nile RED\Diff 71\all the samples\070121cd1156.nd2	610	28.1228	7.26408	254	346.949	679.718	TRUE	1	885581
S:\GFoti\GFoti\Miranda\Organoids\Diff\IF-Confocal-Histo-TEM\Nile RED\Diff 71\all the samples\070121cd1156.nd2	611	9.37426	5.10183	256	360.399	971.895	TRUE	1	885581
S:\GFoti\GFoti\Miranda\Organoids\Diff\IF-Confocal-Histo-TEM\Nile RED\Diff 71\all the samples\070121cd1156.nd2	612	14.9784	5.3657	256	360.399	971.895	TRUE	1	885581
S:\GFoti\GFoti\Miranda\Organoids\Diff\IF-Confocal-Histo-TEM\Nile RED\Diff 71\all the samples\070121cd1156.nd2	613	6.52122	4.28843	254	346.949	679.718	TRUE	1	885581
S:\GFoti\GFoti\Miranda\Organoids\Diff\IF-Confocal-Histo-TEM\Nile RED\Diff 71\all the samples\070121cd1156.nd2	614	12.7368	3.31926	5	282.247	750.63	TRUE	1	885581
S:\GFoti\GFoti\Miranda\Organoids\Diff\IF-Confocal-Histo-TEM\Nile RED\Diff 71\all the samples\070121cd1156.nd2	615	7.13259	7.02651	8	729.052	219.617	FALSE	1	885581
S:\GFoti\GFoti\Miranda\Organoids\Diff\IF-Confocal-Histo-TEM\Nile RED\Diff 71\all the samples\070121cd1156.nd2	616	23.6394	5.51396	5	282.247	750.63	TRUE	1	885581
S:\GFoti\GFoti\Miranda\Organoids\Diff\IF-Confocal-Histo-TEM\Nile RED\Diff 71\all the samples\070121cd1156.nd2	617	18.4428	9.36205	14	872.927	334.98	FALSE	1	885581
S:\GFoti\GFoti\Miranda\Organoids\Diff\IF-Confocal-Histo-TEM\Nile RED\Diff 71\all the samples\070121cd1156.nd2	618	7.13259	4.10051	20	204.705	198.132	FALSE	1	885581
S:\GFoti\GFoti\Miranda\Organoids\Diff\IF-Confocal-Histo-TEM\Nile RED\Diff 71\all the samples\070121cd1156.nd2	619	3.77008	8.08009	27	149.071	533.385	FALSE	1	885581
S:\GFoti\GFoti\Miranda\Organoids\Diff\IF-Confocal-Histo-TEM\Nile RED\Diff 71\all the samples\070121cd1156.nd2	620	20.6845	6.61171	298	148.358	403.528	FALSE	1	885581
S:\GFoti\GFoti\Miranda\Organoids\Diff\IF-Confocal-Histo-TEM\Nile RED\Diff 71\all the samples\070121cd1156.nd2	621	104.543	7.15136	39	1209.99	389.997	FALSE	1	885581
S:\GFoti\GFoti\Miranda\Organoids\Diff\IF-Confocal-Histo-TEM\Nile RED\Diff 71\all the samples\070121cd1156.nd2	622	4.38145	3.34324	37	763.493	231.945	FALSE	1	885581
S:\GFoti\GFoti\Miranda\Organoids\Diff\IF-Confocal-Histo-TEM\Nile RED\Diff 71\all the samples\070121cd1156.nd2	623	39.9425	4.13244	39	1209.99	389.997	FALSE	1	885581
S:\GFoti\GFoti\Miranda\Organoids\Diff\IF-Confocal-Histo-TEM\Nile RED\Diff 71\all the samples\070121cd1156.nd2	624	2.64925	6.81987	46	205.622	337.913	FALSE	1	885581
S:\GFoti\GFoti\Miranda\Organoids\Diff\IF-Confocal-Histo-TEM\Nile RED\Diff 71\all the samples\070121cd1156.nd2	625	28.1228	15.0161	299	693.899	360.155	FALSE	1	885581
S:\GFoti\GFoti\Miranda\Organoids\Diff\IF-Confocal-Histo-TEM\Nile RED\Diff 71\all the samples\070121cd1156.nd2	626	3.97387	8.88578	44	414.811	448.528	FALSE	1	885581
S:\GFoti\GFoti\Miranda\Organoids\Diff\IF-Confocal-Histo-TEM\Nile RED\Diff 71\all the samples\070121cd1156.nd2	627	26.3906	4.2707	48	710.1	956.06	TRUE	1	885581
S:\GFoti\GFoti\Miranda\Organoids\Diff\IF-Confocal-Histo-TEM\Nile RED\Diff 71\all the samples\070121cd1156.nd2	628	48.6035	13.1669	301	1283.36	174.238	FALSE	1	885581
S:\GFoti\GFoti\Miranda\Organoids\Diff\IF-Confocal-Histo-TEM\Nile RED\Diff 71\all the samples\070121cd1156.nd2	629	17.6277	7.64842	60	996.524	611.735	TRUE	1	885581
S:\GFoti\GFoti\Miranda\Organoids\Diff\IF-Confocal-Histo-TEM\Nile RED\Diff 71\all the samples\070121cd1156.nd2	630	9.06858	6.6723	58	540.548	789.277	TRUE	1	885581
S:\GFoti\GFoti\Miranda\Organoids\Diff\IF-Confocal-Histo-TEM\Nile RED\Diff 71\all the samples\070121cd1156.nd2	631	28.5304	7.72524	60	996.524	611.735	TRUE	1	885581
S:\GFoti\GFoti\Miranda\Organoids\Diff\IF-Confocal-Histo-TEM\Nile RED\Diff 71\all the samples\070121cd1156.nd2	632	28.836	7.54756	69	825.444	1158.73	TRUE	1	885581
S:\GFoti\GFoti\Miranda\Organoids\Diff\IF-Confocal-Histo-TEM\Nile RED\Diff 71\all the samples\070121cd1156.nd2	633	9.37426	7.5565	69	825.444	1158.73	TRUE	1	885581
S:\GFoti\GFoti\Miranda\Organoids\Diff\IF-Confocal-Histo-TEM\Nile RED\Diff 71\all the samples\070121cd1156.nd2	634	3.77008	6.45707	70	157.936	217.161	FALSE	1	885581
S:\GFoti\GFoti\Miranda\Organoids\Diff\IF-Confocal-Histo-TEM\Nile RED\Diff 71\all the samples\070121cd1156.nd2	635	5.90986	5.49271	73	576.313	458.409	FALSE	1	885581
S:\GFoti\GFoti\Miranda\Organoids\Diff\IF-Confocal-Histo-TEM\Nile RED\Diff 71\all the samples\070121cd1156.nd2	636	7.33638	10.0707	71	945.272	1109.4	TRUE	1	885581
S:\GFoti\GFoti\Miranda\Organoids\Diff\IF-Confocal-Histo-TEM\Nile RED\Diff 71\all the samples\070121cd1156.nd2	637	4.48334	5.3648	85	860.088	694.57	TRUE	1	885581
S:\GFoti\GFoti\Miranda\Organoids\Diff\IF-Confocal-Histo-TEM\Nile RED\Diff 71\all the samples\070121cd1156.nd2	638	24.2508	5.38849	85	860.088	694.57	TRUE	1	885581
S:\GFoti\GFoti\Miranda\Organoids\Diff\IF-Confocal-Histo-TEM\Nile RED\Diff 71\all the samples\070121cd1156.nd2	639	9.17047	6.43817	89	718.761	313.325	FALSE	1	885581
S:\GFoti\GFoti\Miranda\Organoids\Diff\IF-Confocal-Histo-TEM\Nile RED\Diff 71\all the samples\070121cd1156.nd2	640	37.8027	6.96402	85	860.088	694.57	TRUE	1	885581
S:\GFoti\GFoti\Miranda\Organoids\Diff\IF-Confocal-Histo-TEM\Nile RED\Diff 71\all the samples\070121cd1156.nd2	641	8.45721	6.2582	92	1145.39	732.919	TRUE	1	885581
S:\GFoti\GFoti\Miranda\Organoids\Diff\IF-Confocal-Histo-TEM\Nile RED\Diff 71\all the samples\070121cd1156.nd2	642	38.4141	7.16432	276	237.617	409.312	FALSE	1	885581
S:\GFoti\GFoti\Miranda\Organoids\Diff\IF-Confocal-Histo-TEM\Nile RED\Diff 71\all the samples\070121cd1156.nd2	643	63.9895	3.97569	96	1131.43	1028.28	TRUE	1	885581
S:\GFoti\GFoti\Miranda\Organoids\Diff\IF-Confocal-Histo-TEM\Nile RED\Diff 71\all the samples\070121cd1156.nd2	644	62.8687	8.67611	94	833.188	944.572	TRUE	1	885581
S:\GFoti\GFoti\Miranda\Organoids\Diff\IF-Confocal-Histo-TEM\Nile RED\Diff 71\all the samples\070121cd1156.nd2	645	25.066	4.14028	98	181.168	755.43	TRUE	1	885581
S:\GFoti\GFoti\Miranda\Organoids\Diff\IF-Confocal-Histo-TEM\Nile RED\Diff 71\all the samples\070121cd1156.nd2	646	8.45721	9.38315	102	252.494	591.705	FALSE	1	885581
S:\GFoti\GFoti\Miranda\Organoids\Diff\IF-Confocal-Histo-TEM\Nile RED\Diff 71\all the samples\070121cd1156.nd2	647	3.66819	7.18907	104	309.758	394.666	FALSE	1	885581
S:\GFoti\GFoti\Miranda\Organoids\Diff\IF-Confocal-Histo-TEM\Nile RED\Diff 71\all the samples\070121cd1156.nd2	648	29.9569	3.38942	106	252.901	818.576	TRUE	1	885581
S:\GFoti\GFoti\Miranda\Organoids\Diff\IF-Confocal-Histo-TEM\Nile RED\Diff 71\all the samples\070121cd1156.nd2	649	18.0353	7.22771	110	528.423	539.637	FALSE	1	885581
S:\GFoti\GFoti\Miranda\Organoids\Diff\IF-Confocal-Histo-TEM\Nile RED\Diff 71\all the samples\070121cd1156.nd2	650	62.4611	7.54157	103	887.294	821.323	TRUE	1	885581
S:\GFoti\GFoti\Miranda\Organoids\Diff\IF-Confocal-Histo-TEM\Nile RED\Diff 71\all the samples\070121cd1156.nd2	651	6.31743	8.78322	104	309.758	394.666	FALSE	1	885581
S:\GFoti\GFoti\Miranda\Organoids\Diff\IF-Confocal-Histo-TEM\Nile RED\Diff 71\all the samples\070121cd1156.nd2	652	11.3102	10.7643	102	252.494	591.705	FALSE	1	885581
S:\GFoti\GFoti\Miranda\Organoids\Diff\IF-Confocal-Histo-TEM\Nile RED\Diff 71\all the samples\070121cd1156.nd2	653	12.1254	6.53981	114	624.101	761.646	TRUE	1	885581
S:\GFoti\GFoti\Miranda\Organoids\Diff\IF-Confocal-Histo-TEM\Nile RED\Diff 71\all the samples\070121cd1156.nd2	654	48.7054	8.62343	309	500.096	1262.95	TRUE	1	885581
S:\GFoti\GFoti\Miranda\Organoids\Diff\IF-Confocal-Histo-TEM\Nile RED\Diff 71\all the samples\070121cd1156.nd2	655	11.2084	7.49142	366	206.641	406.461	FALSE	1	885581
S:\GFoti\GFoti\Miranda\Organoids\Diff\IF-Confocal-Histo-TEM\Nile RED\Diff 71\all the samples\070121cd1156.nd2	656	11.3102	3.97288	127	580.185	375.679	FALSE	1	885581
S:\GFoti\GFoti\Miranda\Organoids\Diff\IF-Confocal-Histo-TEM\Nile RED\Diff 71\all the samples\070121cd1156.nd2	657	117.076	5.88709	123	798.952	367.69	FALSE	1	885581
S:\GFoti\GFoti\Miranda\Organoids\Diff\IF-Confocal-Histo-TEM\Nile RED\Diff 71\all the samples\070121cd1156.nd2	658	3.66819	9.68837	366	206.641	406.461	FALSE	1	885581
S:\GFoti\GFoti\Miranda\Organoids\Diff\IF-Confocal-Histo-TEM\Nile RED\Diff 71\all the samples\070121cd1156.nd2	659	39.1273	6.38865	123	798.952	367.69	FALSE	1	885581
S:\GFoti\GFoti\Miranda\Organoids\Diff\IF-Confocal-Histo-TEM\Nile RED\Diff 71\all the samples\070121cd1156.nd2	660	92.7236	6.52138	261	809.854	242.131	FALSE	1	885581
S:\GFoti\GFoti\Miranda\Organoids\Diff\IF-Confocal-Histo-TEM\Nile RED\Diff 71\all the samples\070121cd1156.nd2	661	7.64206	7.02457	137	664.655	512.472	FALSE	1	885581
S:\GFoti\GFoti\Miranda\Organoids\Diff\IF-Confocal-Histo-TEM\Nile RED\Diff 71\all the samples\070121cd1156.nd2	662	3.15872	6.36777	144	1161.29	373.331	FALSE	1	885581
S:\GFoti\GFoti\Miranda\Organoids\Diff\IF-Confocal-Histo-TEM\Nile RED\Diff 71\all the samples\070121cd1156.nd2	663	59.6081	7.4533	149	810.975	457.973	FALSE	1	885581
S:\GFoti\GFoti\Miranda\Organoids\Diff\IF-Confocal-Histo-TEM\Nile RED\Diff 71\all the samples\070121cd1156.nd2	664	9.27236	4.25141	147	582.732	354.114	FALSE	1	885581
S:\GFoti\GFoti\Miranda\Organoids\Diff\IF-Confocal-Histo-TEM\Nile RED\Diff 71\all the samples\070121cd1156.nd2	665	23.2319	6.46178	130	264.415	614.637	TRUE	1	885581
S:\GFoti\GFoti\Miranda\Organoids\Diff\IF-Confocal-Histo-TEM\Nile RED\Diff 71\all the samples\070121cd1156.nd2	666	75.8092	5.28354	137	664.655	512.472	FALSE	1	885581
S:\GFoti\GFoti\Miranda\Organoids\Diff\IF-Confocal-Histo-TEM\Nile RED\Diff 71\all the samples\070121cd1156.nd2	667	9.06858	6.61746	138	536.065	244.787	FALSE	1	885581
S:\GFoti\GFoti\Miranda\Organoids\Diff\IF-Confocal-Histo-TEM\Nile RED\Diff 71\all the samples\070121cd1156.nd2	668	51.966	3.95866	151	614.014	387.115	FALSE	1	885581
S:\GFoti\GFoti\Miranda\Organoids\Diff\IF-Confocal-Histo-TEM\Nile RED\Diff 71\all the samples\070121cd1156.nd2	669	90.3801	8.68937	313	728.849	774.434	TRUE	1	885581
S:\GFoti\GFoti\Miranda\Organoids\Diff\IF-Confocal-Histo-TEM\Nile RED\Diff 71\all the samples\070121cd1156.nd2	670	100.569	4.99276	156	931.822	392.184	FALSE	1	885581
S:\GFoti\GFoti\Miranda\Organoids\Diff\IF-Confocal-Histo-TEM\Nile RED\Diff 71\all the samples\070121cd1156.nd2	671	40.452	3.63951	279	508.146	773.228	TRUE	1	885581
S:\GFoti\GFoti\Miranda\Organoids\Diff\IF-Confocal-Histo-TEM\Nile RED\Diff 71\all the samples\070121cd1156.nd2	672	16.9144	4.59779	156	931.822	392.184	FALSE	1	885581
S:\GFoti\GFoti\Miranda\Organoids\Diff\IF-Confocal-Histo-TEM\Nile RED\Diff 71\all the samples\070121cd1156.nd2	673	14.0614	10.8798	313	728.849	774.434	TRUE	1	885581
S:\GFoti\GFoti\Miranda\Organoids\Diff\IF-Confocal-Histo-TEM\Nile RED\Diff 71\all the samples\070121cd1156.nd2	674	14.5709	6.25909	141	465.045	211.644	FALSE	1	885581
S:\GFoti\GFoti\Miranda\Organoids\Diff\IF-Confocal-Histo-TEM\Nile RED\Diff 71\all the samples\070121cd1156.nd2	675	50.8452	5.39493	146	665.267	285.026	FALSE	1	885581
S:\GFoti\GFoti\Miranda\Organoids\Diff\IF-Confocal-Histo-TEM\Nile RED\Diff 71\all the samples\070121cd1156.nd2	676	9.27236	5.14478	156	931.822	392.184	FALSE	1	885581
S:\GFoti\GFoti\Miranda\Organoids\Diff\IF-Confocal-Histo-TEM\Nile RED\Diff 71\all the samples\070121cd1156.nd2	677	8.25342	7.74558	157	364.068	1948.05	TRUE	1	885581
S:\GFoti\GFoti\Miranda\Organoids\Diff\IF-Confocal-Histo-TEM\Nile RED\Diff 71\all the samples\070121cd1156.nd2	678	30.0588	7.23084	147	582.732	354.114	FALSE	1	885581
S:\GFoti\GFoti\Miranda\Organoids\Diff\IF-Confocal-Histo-TEM\Nile RED\Diff 71\all the samples\070121cd1156.nd2	679	2.95493	8.24199	148	1019.86	963.464	TRUE	1	885581
S:\GFoti\GFoti\Miranda\Organoids\Diff\IF-Confocal-Histo-TEM\Nile RED\Diff 71\all the samples\070121cd1156.nd2	680	2.95493	8.50699	161	317.604	269.514	FALSE	1	885581
S:\GFoti\GFoti\Miranda\Organoids\Diff\IF-Confocal-Histo-TEM\Nile RED\Diff 71\all the samples\070121cd1156.nd2	681	91.6028	7.45888	280	800.684	335.302	FALSE	1	885581
S:\GFoti\GFoti\Miranda\Organoids\Diff\IF-Confocal-Histo-TEM\Nile RED\Diff 71\all the samples\070121cd1156.nd2	682	55.838	2.43481	165	576.823	492.277	FALSE	1	885581
S:\GFoti\GFoti\Miranda\Organoids\Diff\IF-Confocal-Histo-TEM\Nile RED\Diff 71\all the samples\070121cd1156.nd2	683	4.38145	8.67781	167	874.557	215.048	FALSE	1	885581
S:\GFoti\GFoti\Miranda\Organoids\Diff\IF-Confocal-Histo-TEM\Nile RED\Diff 71\all the samples\070121cd1156.nd2	684	9.27236	2.86004	161	317.604	269.514	FALSE	1	885581
S:\GFoti\GFoti\Miranda\Organoids\Diff\IF-Confocal-Histo-TEM\Nile RED\Diff 71\all the samples\070121cd1156.nd2	685	45.1391	5.12934	167	874.557	215.048	FALSE	1	885581
S:\GFoti\GFoti\Miranda\Organoids\Diff\IF-Confocal-Histo-TEM\Nile RED\Diff 71\all the samples\070121cd1156.nd2	686	8.86479	2.44554	161	317.604	269.514	FALSE	1	885581
S:\GFoti\GFoti\Miranda\Organoids\Diff\IF-Confocal-Histo-TEM\Nile RED\Diff 71\all the samples\070121cd1156.nd2	687	2.54735	3.06135	165	576.823	492.277	FALSE	1	885581
S:\GFoti\GFoti\Miranda\Organoids\Diff\IF-Confocal-Histo-TEM\Nile RED\Diff 71\all the samples\070121cd1156.nd2	688	48.7054	4.48467	163	1526.78	529.4	FALSE	1	885581
S:\GFoti\GFoti\Miranda\Organoids\Diff\IF-Confocal-Histo-TEM\Nile RED\Diff 71\all the samples\070121cd1156.nd2	689	25.983	5.40215	177	830.946	495.555	FALSE	1	885581
S:\GFoti\GFoti\Miranda\Organoids\Diff\IF-Confocal-Histo-TEM\Nile RED\Diff 71\all the samples\070121cd1156.nd2	690	42.2861	6.78697	183	831.354	488.565	FALSE	1	885581
S:\GFoti\GFoti\Miranda\Organoids\Diff\IF-Confocal-Histo-TEM\Nile RED\Diff 71\all the samples\070121cd1156.nd2	691	58.691	3.48314	181	1080.28	868.45	TRUE	1	885581
S:\GFoti\GFoti\Miranda\Organoids\Diff\IF-Confocal-Histo-TEM\Nile RED\Diff 71\all the samples\070121cd1156.nd2	692	22.3148	6.81732	180	860.496	353.366	FALSE	1	885581
S:\GFoti\GFoti\Miranda\Organoids\Diff\IF-Confocal-Histo-TEM\Nile RED\Diff 71\all the samples\070121cd1156.nd2	693	168.737	3.78692	186	951.182	976.444	TRUE	1	885581
S:\GFoti\GFoti\Miranda\Organoids\Diff\IF-Confocal-Histo-TEM\Nile RED\Diff 71\all the samples\070121cd1156.nd2	694	18.239	7.5573	191	447.009	299.996	FALSE	1	885581
S:\GFoti\GFoti\Miranda\Organoids\Diff\IF-Confocal-Histo-TEM\Nile RED\Diff 71\all the samples\070121cd1156.nd2	695	16.405	5.24968	265	297.021	877.103	TRUE	1	885581
S:\GFoti\GFoti\Miranda\Organoids\Diff\IF-Confocal-Histo-TEM\Nile RED\Diff 71\all the samples\070121cd1156.nd2	696	27.4095	6.60572	187	1126.34	848.68	TRUE	1	885581
S:\GFoti\GFoti\Miranda\Organoids\Diff\IF-Confocal-Histo-TEM\Nile RED\Diff 71\all the samples\070121cd1156.nd2	697	15.5898	5.05492	187	1126.34	848.68	TRUE	1	885581
S:\GFoti\GFoti\Miranda\Organoids\Diff\IF-Confocal-Histo-TEM\Nile RED\Diff 71\all the samples\070121cd1156.nd2	698	29.4474	9.23485	189	1027.09	527.514	FALSE	1	885581
S:\GFoti\GFoti\Miranda\Organoids\Diff\IF-Confocal-Histo-TEM\Nile RED\Diff 71\all the samples\070121cd1156.nd2	699	13.6538	3.7781	191	447.009	299.996	FALSE	1	885581
S:\GFoti\GFoti\Miranda\Organoids\Diff\IF-Confocal-Histo-TEM\Nile RED\Diff 71\all the samples\070121cd1156.nd2	700	3.66819	5.39258	187	1126.34	848.68	TRUE	1	885581
S:\GFoti\GFoti\Miranda\Organoids\Diff\IF-Confocal-Histo-TEM\Nile RED\Diff 71\all the samples\070121cd1156.nd2	701	63.3781	5.7341	184	263.6	414.32	FALSE	1	885581
S:\GFoti\GFoti\Miranda\Organoids\Diff\IF-Confocal-Histo-TEM\Nile RED\Diff 71\all the samples\070121cd1156.nd2	702	4.89092	5.40254	335	157.936	836.884	TRUE	1	885581
S:\GFoti\GFoti\Miranda\Organoids\Diff\IF-Confocal-Histo-TEM\Nile RED\Diff 71\all the samples\070121cd1156.nd2	703	99.143	7.79529	284	793.857	1240.16	TRUE	1	885581
S:\GFoti\GFoti\Miranda\Organoids\Diff\IF-Confocal-Histo-TEM\Nile RED\Diff 71\all the samples\070121cd1156.nd2	704	117.891	5.52127	200	759.009	951.011	TRUE	1	885581
S:\GFoti\GFoti\Miranda\Organoids\Diff\IF-Confocal-Histo-TEM\Nile RED\Diff 71\all the samples\070121cd1156.nd2	705	199.611	4.1493	339	802.212	250.887	FALSE	1	885581
S:\GFoti\GFoti\Miranda\Organoids\Diff\IF-Confocal-Histo-TEM\Nile RED\Diff 71\all the samples\070121cd1156.nd2	706	29.1417	6.17075	212	949.042	305.411	FALSE	1	885581
S:\GFoti\GFoti\Miranda\Organoids\Diff\IF-Confocal-Histo-TEM\Nile RED\Diff 71\all the samples\070121cd1156.nd2	707	6.52122	9.27684	207	577.536	574.275	FALSE	1	885581
S:\GFoti\GFoti\Miranda\Organoids\Diff\IF-Confocal-Histo-TEM\Nile RED\Diff 71\all the samples\070121cd1156.nd2	708	14.7746	6.04884	213	590.171	399.337	FALSE	1	885581
S:\GFoti\GFoti\Miranda\Organoids\Diff\IF-Confocal-Histo-TEM\Nile RED\Diff 71\all the samples\070121cd1156.nd2	709	13.5519	4.67519	215	383.02	233.149	FALSE	1	885581
S:\GFoti\GFoti\Miranda\Organoids\Diff\IF-Confocal-Histo-TEM\Nile RED\Diff 71\all the samples\070121cd1156.nd2	710	21.6016	12.2674	207	577.536	574.275	FALSE	1	885581
S:\GFoti\GFoti\Miranda\Organoids\Diff\IF-Confocal-Histo-TEM\Nile RED\Diff 71\all the samples\070121cd1156.nd2	711	12.3292	10.0071	208	1484.19	489.727	FALSE	1	885581
S:\GFoti\GFoti\Miranda\Organoids\Diff\IF-Confocal-Histo-TEM\Nile RED\Diff 71\all the samples\070121cd1156.nd2	712	12.4311	9.10279	213	590.171	399.337	FALSE	1	885581
S:\GFoti\GFoti\Miranda\Organoids\Diff\IF-Confocal-Histo-TEM\Nile RED\Diff 71\all the samples\070121cd1156.nd2	713	31.791	4.77313	316	1219.88	315.201	FALSE	1	885581
S:\GFoti\GFoti\Miranda\Organoids\Diff\IF-Confocal-Histo-TEM\Nile RED\Diff 71\all the samples\070121cd1156.nd2	714	6.9288	7.65268	316	1219.88	315.201	FALSE	1	885581
S:\GFoti\GFoti\Miranda\Organoids\Diff\IF-Confocal-Histo-TEM\Nile RED\Diff 71\all the samples\070121cd1156.nd2	715	3.66819	8.06206	316	1219.88	315.201	FALSE	1	885581
S:\GFoti\GFoti\Miranda\Organoids\Diff\IF-Confocal-Histo-TEM\Nile RED\Diff 71\all the samples\070121cd1156.nd2	716	26.1868	7.34896	373	669.342	284.292	FALSE	1	885581
S:\GFoti\GFoti\Miranda\Organoids\Diff\IF-Confocal-Histo-TEM\Nile RED\Diff 71\all the samples\070121cd1156.nd2	717	14.469	7.12437	289	815.153	247.595	FALSE	1	885581
S:\GFoti\GFoti\Miranda\Organoids\Diff\IF-Confocal-Histo-TEM\Nile RED\Diff 71\all the samples\070121cd1156.nd2	718	7.23448	9.18433	226	951.793	388.546	FALSE	1	885581
S:\GFoti\GFoti\Miranda\Organoids\Diff\IF-Confocal-Histo-TEM\Nile RED\Diff 71\all the samples\070121cd1156.nd2	719	47.3808	5.53553	228	413.588	512.319	FALSE	1	885581
S:\GFoti\GFoti\Miranda\Organoids\Diff\IF-Confocal-Histo-TEM\Nile RED\Diff 71\all the samples\070121cd1156.nd2	720	56.6531	9.01327	234	450.168	448.496	FALSE	1	885581
S:\GFoti\GFoti\Miranda\Organoids\Diff\IF-Confocal-Histo-TEM\Nile RED\Diff 71\all the samples\070121cd1156.nd2	721	37.7008	6.70818	231	1123.69	208.955	FALSE	1	885581
S:\GFoti\GFoti\Miranda\Organoids\Diff\IF-Confocal-Histo-TEM\Nile RED\Diff 71\all the samples\070121cd1156.nd2	722	6.01175	8.9816	291	837.671	619.469	TRUE	1	885581
S:\GFoti\GFoti\Miranda\Organoids\Diff\IF-Confocal-Histo-TEM\Nile RED\Diff 71\all the samples\070121cd1156.nd2	723	3.15872	13.9188	225	838.792	189.126	FALSE	1	885581
S:\GFoti\GFoti\Miranda\Organoids\Diff\IF-Confocal-Histo-TEM\Nile RED\Diff 71\all the samples\070121cd1156.nd2	724	5.09471	6.84747	231	1123.69	208.955	FALSE	1	885581
S:\GFoti\GFoti\Miranda\Organoids\Diff\IF-Confocal-Histo-TEM\Nile RED\Diff 71\all the samples\070121cd1156.nd2	725	60.4232	4.62369	236	738.529	290.52	FALSE	1	885581
S:\GFoti\GFoti\Miranda\Organoids\Diff\IF-Confocal-Histo-TEM\Nile RED\Diff 71\all the samples\070121cd1156.nd2	726	4.07576	9.87222	231	1123.69	208.955	FALSE	1	885581
S:\GFoti\GFoti\Miranda\Organoids\Diff\IF-Confocal-Histo-TEM\Nile RED\Diff 71\all the samples\070121cd1156.nd2	727	33.2175	8.25824	235	1028.72	496.773	FALSE	1	885581
S:\GFoti\GFoti\Miranda\Organoids\Diff\IF-Confocal-Histo-TEM\Nile RED\Diff 71\all the samples\070121cd1156.nd2	728	70.0013	7.45218	235	1028.72	496.773	FALSE	1	885581
S:\GFoti\GFoti\Miranda\Organoids\Diff\IF-Confocal-Histo-TEM\Nile RED\Diff 71\all the samples\070121cd1156.nd2	729	14.7746	6.97041	243	722.429	303.211	FALSE	1	885581
S:\GFoti\GFoti\Miranda\Organoids\Diff\IF-Confocal-Histo-TEM\Nile RED\Diff 71\all the samples\070121cd1156.nd2	730	64.1933	5.5679	239	454.957	510.773	FALSE	1	885581
S:\GFoti\GFoti\Miranda\Organoids\Diff\IF-Confocal-Histo-TEM\Nile RED\Diff 71\all the samples\070121cd1156.nd2	731	8.25342	6.93497	241	890.555	505.326	FALSE	1	885581
S:\GFoti\GFoti\Miranda\Organoids\Diff\IF-Confocal-Histo-TEM\Nile RED\Diff 71\all the samples\070121cd1156.nd2	732	4.07576	5.40843	239	454.957	510.773	FALSE	1	885581
S:\GFoti\GFoti\Miranda\Organoids\Diff\IF-Confocal-Histo-TEM\Nile RED\Diff 71\all the samples\070121cd1156.nd2	733	14.1633	9.28859	241	890.555	505.326	FALSE	1	885581
S:\GFoti\GFoti\Miranda\Organoids\Diff\IF-Confocal-Histo-TEM\Nile RED\Diff 71\all the samples\070121cd1156.nd2	734	33.1156	7.13899	252	727.116	391.377	FALSE	1	885581
S:\GFoti\GFoti\Miranda\Organoids\Diff\IF-Confocal-Histo-TEM\Nile RED\Diff 71\all the samples\070121cd1156.nd2	735	4.68713	7.75539	252	727.116	391.377	FALSE	1	885581
S:\GFoti\GFoti\Miranda\Organoids\Diff\IF-Confocal-Histo-TEM\Nile RED\Diff 71\all the samples\070121cd1156.nd2	736	5.40039	6.33797	246	909.914	776.596	TRUE	1	885581
S:\GFoti\GFoti\Miranda\Organoids\Diff\IF-Confocal-Histo-TEM\Nile RED\Diff 71\all the samples\070121cd1156.nd2	737	4.89092	2.77772	251	181.066	314.802	FALSE	1	885581
S:\GFoti\GFoti\Miranda\Organoids\Diff\IF-Confocal-Histo-TEM\Nile RED\Diff 71\all the samples\070121cd1156.nd2	738	22.111	6.52208	247	956.786	354.43	FALSE	1	885581
S:\GFoti\GFoti\Miranda\Organoids\Diff\IF-Confocal-Histo-TEM\Nile RED\Diff 71\all the samples\070121cd1156.nd2	739	42.1842	7.08573	251	181.066	314.802	FALSE	1	885581
S:\GFoti\GFoti\Miranda\Organoids\Diff\IF-Confocal-Histo-TEM\Nile RED\Diff 71\all the samples\070121cd1156.nd2	740	41.369	4.43467	254	346.949	679.718	TRUE	1	885581
S:\GFoti\GFoti\Miranda\Organoids\Diff\IF-Confocal-Histo-TEM\Nile RED\Diff 71\all the samples\070121cd1156.nd2	741	67.9634	8.44053	251	181.066	314.802	FALSE	1	885581
S:\GFoti\GFoti\Miranda\Organoids\Diff\IF-Confocal-Histo-TEM\Nile RED\Diff 71\all the samples\070121cd1156.nd2	742	43.7126	3.53613	271	471.974	675.706	TRUE	1	885581
S:\GFoti\GFoti\Miranda\Organoids\Diff\IF-Confocal-Histo-TEM\Nile RED\Diff 71\all the samples\070121cd1156.nd2	743	30.772	5.16905	252	727.116	391.377	FALSE	1	885581
S:\GFoti\GFoti\Miranda\Organoids\Diff\IF-Confocal-Histo-TEM\Nile RED\Diff 71\all the samples\070121cd1156.nd2	744	9.98562	19.6923	254	346.949	679.718	TRUE	1	885581
S:\GFoti\GFoti\Miranda\Organoids\Diff\IF-Confocal-Histo-TEM\Nile RED\Diff 71\all the samples\070121cd1156.nd2	745	27.0019	6.70034	7	886.683	409.073	FALSE	1	885581
S:\GFoti\GFoti\Miranda\Organoids\Diff\IF-Confocal-Histo-TEM\Nile RED\Diff 71\all the samples\070121cd1156.nd2	746	7.33638	9.21422	10	589.661	352.654	FALSE	1	885581
S:\GFoti\GFoti\Miranda\Organoids\Diff\IF-Confocal-Histo-TEM\Nile RED\Diff 71\all the samples\070121cd1156.nd2	747	93.4369	7.32749	10	589.661	352.654	FALSE	1	885581
S:\GFoti\GFoti\Miranda\Organoids\Diff\IF-Confocal-Histo-TEM\Nile RED\Diff 71\all the samples\070121cd1156.nd2	748	104.238	5.99862	7	886.683	409.073	FALSE	1	885581
S:\GFoti\GFoti\Miranda\Organoids\Diff\IF-Confocal-Histo-TEM\Nile RED\Diff 71\all the samples\070121cd1156.nd2	749	11.7178	3.62514	13	1035.35	547.143	FALSE	1	885581
S:\GFoti\GFoti\Miranda\Organoids\Diff\IF-Confocal-Histo-TEM\Nile RED\Diff 71\all the samples\070121cd1156.nd2	750	29.2436	4.71811	17	1519.34	447.701	FALSE	1	885581
S:\GFoti\GFoti\Miranda\Organoids\Diff\IF-Confocal-Histo-TEM\Nile RED\Diff 71\all the samples\070121cd1156.nd2	751	11.7178	5.46552	13	1035.35	547.143	FALSE	1	885581
S:\GFoti\GFoti\Miranda\Organoids\Diff\IF-Confocal-Histo-TEM\Nile RED\Diff 71\all the samples\070121cd1156.nd2	752	53.0868	4.55746	11	852.752	493.269	FALSE	1	885581
S:\GFoti\GFoti\Miranda\Organoids\Diff\IF-Confocal-Histo-TEM\Nile RED\Diff 71\all the samples\070121cd1156.nd2	753	19.1561	5.89425	11	852.752	493.269	FALSE	1	885581
S:\GFoti\GFoti\Miranda\Organoids\Diff\IF-Confocal-Histo-TEM\Nile RED\Diff 71\all the samples\070121cd1156.nd2	754	13.0424	3.97788	12	1259.92	547.632	FALSE	1	885581
S:\GFoti\GFoti\Miranda\Organoids\Diff\IF-Confocal-Histo-TEM\Nile RED\Diff 71\all the samples\070121cd1156.nd2	755	64.3971	8.01589	21	798.748	566.84	FALSE	1	885581
S:\GFoti\GFoti\Miranda\Organoids\Diff\IF-Confocal-Histo-TEM\Nile RED\Diff 71\all the samples\070121cd1156.nd2	756	36.3762	7.04558	298	148.358	403.528	FALSE	1	885581
S:\GFoti\GFoti\Miranda\Organoids\Diff\IF-Confocal-Histo-TEM\Nile RED\Diff 71\all the samples\070121cd1156.nd2	757	6.52122	7.35351	27	149.071	533.385	FALSE	1	885581
S:\GFoti\GFoti\Miranda\Organoids\Diff\IF-Confocal-Histo-TEM\Nile RED\Diff 71\all the samples\070121cd1156.nd2	758	6.9288	6.79339	320	180.76	231.386	FALSE	1	885581
S:\GFoti\GFoti\Miranda\Organoids\Diff\IF-Confocal-Histo-TEM\Nile RED\Diff 71\all the samples\070121cd1156.nd2	759	11.6159	7.73423	36	1440.78	462.772	FALSE	1	885581
S:\GFoti\GFoti\Miranda\Organoids\Diff\IF-Confocal-Histo-TEM\Nile RED\Diff 71\all the samples\070121cd1156.nd2	760	59.6081	5.21047	42	1009.26	215.411	FALSE	1	885581
S:\GFoti\GFoti\Miranda\Organoids\Diff\IF-Confocal-Histo-TEM\Nile RED\Diff 71\all the samples\070121cd1156.nd2	761	17.8315	5.42648	45	145.505	439.612	FALSE	1	885581
S:\GFoti\GFoti\Miranda\Organoids\Diff\IF-Confocal-Histo-TEM\Nile RED\Diff 71\all the samples\070121cd1156.nd2	762	9.17047	6.07963	45	145.505	439.612	FALSE	1	885581
S:\GFoti\GFoti\Miranda\Organoids\Diff\IF-Confocal-Histo-TEM\Nile RED\Diff 71\all the samples\070121cd1156.nd2	763	70.3069	8.96489	300	573.052	536.988	FALSE	1	885581
S:\GFoti\GFoti\Miranda\Organoids\Diff\IF-Confocal-Histo-TEM\Nile RED\Diff 71\all the samples\070121cd1156.nd2	764	5.90986	7.09875	42	1009.26	215.411	FALSE	1	885581
S:\GFoti\GFoti\Miranda\Organoids\Diff\IF-Confocal-Histo-TEM\Nile RED\Diff 71\all the samples\070121cd1156.nd2	765	47.4827	8.88059	300	573.052	536.988	FALSE	1	885581
S:\GFoti\GFoti\Miranda\Organoids\Diff\IF-Confocal-Histo-TEM\Nile RED\Diff 71\all the samples\070121cd1156.nd2	766	19.4618	8.24455	42	1009.26	215.411	FALSE	1	885581
S:\GFoti\GFoti\Miranda\Organoids\Diff\IF-Confocal-Histo-TEM\Nile RED\Diff 71\all the samples\070121cd1156.nd2	767	6.62312	6.53587	323	154.573	324.463	FALSE	1	885581
S:\GFoti\GFoti\Miranda\Organoids\Diff\IF-Confocal-Histo-TEM\Nile RED\Diff 71\all the samples\070121cd1156.nd2	768	15.9974	5.53961	300	573.052	536.988	FALSE	1	885581
S:\GFoti\GFoti\Miranda\Organoids\Diff\IF-Confocal-Histo-TEM\Nile RED\Diff 71\all the samples\070121cd1156.nd2	769	3.15872	4.81113	48	710.1	956.06	TRUE	1	885581
S:\GFoti\GFoti\Miranda\Organoids\Diff\IF-Confocal-Histo-TEM\Nile RED\Diff 71\all the samples\070121cd1156.nd2	770	6.01175	7.32114	48	710.1	956.06	TRUE	1	885581
S:\GFoti\GFoti\Miranda\Organoids\Diff\IF-Confocal-Histo-TEM\Nile RED\Diff 71\all the samples\070121cd1156.nd2	771	7.54016	11.0062	257	1411.54	168.589	FALSE	1	885581
S:\GFoti\GFoti\Miranda\Organoids\Diff\IF-Confocal-Histo-TEM\Nile RED\Diff 71\all the samples\070121cd1156.nd2	772	72.7524	11.133	257	1411.54	168.589	FALSE	1	885581
S:\GFoti\GFoti\Miranda\Organoids\Diff\IF-Confocal-Histo-TEM\Nile RED\Diff 71\all the samples\070121cd1156.nd2	773	17.7296	4.62975	60	996.524	611.735	TRUE	1	885581
S:\GFoti\GFoti\Miranda\Organoids\Diff\IF-Confocal-Histo-TEM\Nile RED\Diff 71\all the samples\070121cd1156.nd2	774	45.0372	14.5131	70	157.936	217.161	FALSE	1	885581
S:\GFoti\GFoti\Miranda\Organoids\Diff\IF-Confocal-Histo-TEM\Nile RED\Diff 71\all the samples\070121cd1156.nd2	775	21.2959	4.65937	66	317.094	568.768	FALSE	1	885581
S:\GFoti\GFoti\Miranda\Organoids\Diff\IF-Confocal-Histo-TEM\Nile RED\Diff 71\all the samples\070121cd1156.nd2	776	41.4709	1.755	327	154.879	303.62	FALSE	1	885581
S:\GFoti\GFoti\Miranda\Organoids\Diff\IF-Confocal-Histo-TEM\Nile RED\Diff 71\all the samples\070121cd1156.nd2	777	4.48334	5.20582	66	317.094	568.768	FALSE	1	885581
S:\GFoti\GFoti\Miranda\Organoids\Diff\IF-Confocal-Histo-TEM\Nile RED\Diff 71\all the samples\070121cd1156.nd2	778	18.4428	14.8827	77	183.613	630.842	TRUE	1	885581
S:\GFoti\GFoti\Miranda\Organoids\Diff\IF-Confocal-Histo-TEM\Nile RED\Diff 71\all the samples\070121cd1156.nd2	779	19.3599	9.55065	75	1039.12	646.537	TRUE	1	885581
S:\GFoti\GFoti\Miranda\Organoids\Diff\IF-Confocal-Histo-TEM\Nile RED\Diff 71\all the samples\070121cd1156.nd2	780	5.50228	7.10454	81	135.723	582.149	FALSE	1	885581
S:\GFoti\GFoti\Miranda\Organoids\Diff\IF-Confocal-Histo-TEM\Nile RED\Diff 71\all the samples\070121cd1156.nd2	781	45.3429	8.1074	85	860.088	694.57	TRUE	1	885581
S:\GFoti\GFoti\Miranda\Organoids\Diff\IF-Confocal-Histo-TEM\Nile RED\Diff 71\all the samples\070121cd1156.nd2	782	81.5153	7.13504	381	409.512	1459.7	TRUE	1	885581
S:\GFoti\GFoti\Miranda\Organoids\Diff\IF-Confocal-Histo-TEM\Nile RED\Diff 71\all the samples\070121cd1156.nd2	783	56.755	5.49395	85	860.088	694.57	TRUE	1	885581
S:\GFoti\GFoti\Miranda\Organoids\Diff\IF-Confocal-Histo-TEM\Nile RED\Diff 71\all the samples\070121cd1156.nd2	784	70.3069	5.99004	80	225.899	467.568	FALSE	1	885581
S:\GFoti\GFoti\Miranda\Organoids\Diff\IF-Confocal-Histo-TEM\Nile RED\Diff 71\all the samples\070121cd1156.nd2	785	28.3266	5.4944	88	180.251	527.416	FALSE	1	885581
S:\GFoti\GFoti\Miranda\Organoids\Diff\IF-Confocal-Histo-TEM\Nile RED\Diff 71\all the samples\070121cd1156.nd2	786	5.50228	4.92302	85	860.088	694.57	TRUE	1	885581
S:\GFoti\GFoti\Miranda\Organoids\Diff\IF-Confocal-Histo-TEM\Nile RED\Diff 71\all the samples\070121cd1156.nd2	787	3.56629	6.5797	87	404.112	345.823	FALSE	1	885581
S:\GFoti\GFoti\Miranda\Organoids\Diff\IF-Confocal-Histo-TEM\Nile RED\Diff 71\all the samples\070121cd1156.nd2	788	11.1065	2.21411	88	180.251	527.416	FALSE	1	885581
S:\GFoti\GFoti\Miranda\Organoids\Diff\IF-Confocal-Histo-TEM\Nile RED\Diff 71\all the samples\070121cd1156.nd2	789	20.4807	6.11786	92	1145.39	732.919	TRUE	1	885581
S:\GFoti\GFoti\Miranda\Organoids\Diff\IF-Confocal-Histo-TEM\Nile RED\Diff 71\all the samples\070121cd1156.nd2	790	7.74395	6.719	95	824.12	698.401	TRUE	1	885581
S:\GFoti\GFoti\Miranda\Organoids\Diff\IF-Confocal-Histo-TEM\Nile RED\Diff 71\all the samples\070121cd1156.nd2	791	4.78902	4.61175	276	237.617	409.312	FALSE	1	885581
S:\GFoti\GFoti\Miranda\Organoids\Diff\IF-Confocal-Histo-TEM\Nile RED\Diff 71\all the samples\070121cd1156.nd2	792	11.4121	7.47902	92	1145.39	732.919	TRUE	1	885581
S:\GFoti\GFoti\Miranda\Organoids\Diff\IF-Confocal-Histo-TEM\Nile RED\Diff 71\all the samples\070121cd1156.nd2	793	55.4304	10.2791	307	651.613	313.419	FALSE	1	885581
S:\GFoti\GFoti\Miranda\Organoids\Diff\IF-Confocal-Histo-TEM\Nile RED\Diff 71\all the samples\070121cd1156.nd2	794	21.7034	8.33066	96	1131.43	1028.28	TRUE	1	885581
S:\GFoti\GFoti\Miranda\Organoids\Diff\IF-Confocal-Histo-TEM\Nile RED\Diff 71\all the samples\070121cd1156.nd2	795	10.0875	10.7493	94	833.188	944.572	TRUE	1	885581
S:\GFoti\GFoti\Miranda\Organoids\Diff\IF-Confocal-Histo-TEM\Nile RED\Diff 71\all the samples\070121cd1156.nd2	796	130.424	3.23778	260	844.396	759.843	TRUE	1	885581
S:\GFoti\GFoti\Miranda\Organoids\Diff\IF-Confocal-Histo-TEM\Nile RED\Diff 71\all the samples\070121cd1156.nd2	797	4.58523	7.97629	110	528.423	539.637	FALSE	1	885581
S:\GFoti\GFoti\Miranda\Organoids\Diff\IF-Confocal-Histo-TEM\Nile RED\Diff 71\all the samples\070121cd1156.nd2	798	33.6251	6.04633	99	611.365	361.699	FALSE	1	885581
S:\GFoti\GFoti\Miranda\Organoids\Diff\IF-Confocal-Histo-TEM\Nile RED\Diff 71\all the samples\070121cd1156.nd2	799	3.15872	6.37623	100	216.729	429.988	FALSE	1	885581
S:\GFoti\GFoti\Miranda\Organoids\Diff\IF-Confocal-Histo-TEM\Nile RED\Diff 71\all the samples\070121cd1156.nd2	800	21.2959	9.64082	102	252.494	591.705	FALSE	1	885581
S:\GFoti\GFoti\Miranda\Organoids\Diff\IF-Confocal-Histo-TEM\Nile RED\Diff 71\all the samples\070121cd1156.nd2	801	35.9686	4.69062	308	1025.77	370.782	FALSE	1	885581
S:\GFoti\GFoti\Miranda\Organoids\Diff\IF-Confocal-Histo-TEM\Nile RED\Diff 71\all the samples\070121cd1156.nd2	802	15.386	8.3559	307	651.613	313.419	FALSE	1	885581
S:\GFoti\GFoti\Miranda\Organoids\Diff\IF-Confocal-Histo-TEM\Nile RED\Diff 71\all the samples\070121cd1156.nd2	803	25.2697	6.82922	112	1200.31	473.373	FALSE	1	885581
S:\GFoti\GFoti\Miranda\Organoids\Diff\IF-Confocal-Histo-TEM\Nile RED\Diff 71\all the samples\070121cd1156.nd2	804	6.21554	9.88652	111	784.177	688.833	TRUE	1	885581
S:\GFoti\GFoti\Miranda\Organoids\Diff\IF-Confocal-Histo-TEM\Nile RED\Diff 71\all the samples\070121cd1156.nd2	805	8.55911	10.3809	109	776.535	416.079	FALSE	1	885581
S:\GFoti\GFoti\Miranda\Organoids\Diff\IF-Confocal-Histo-TEM\Nile RED\Diff 71\all the samples\070121cd1156.nd2	806	3.26061	3.62394	110	528.423	539.637	FALSE	1	885581
S:\GFoti\GFoti\Miranda\Organoids\Diff\IF-Confocal-Histo-TEM\Nile RED\Diff 71\all the samples\070121cd1156.nd2	807	5.60418	8.7363	118	1415.11	410.326	FALSE	1	885581
S:\GFoti\GFoti\Miranda\Organoids\Diff\IF-Confocal-Histo-TEM\Nile RED\Diff 71\all the samples\070121cd1156.nd2	808	64.1933	6.88433	118	1415.11	410.326	FALSE	1	885581
S:\GFoti\GFoti\Miranda\Organoids\Diff\IF-Confocal-Histo-TEM\Nile RED\Diff 71\all the samples\070121cd1156.nd2	809	28.7341	6.53541	310	356.222	467.552	FALSE	1	885581
S:\GFoti\GFoti\Miranda\Organoids\Diff\IF-Confocal-Histo-TEM\Nile RED\Diff 71\all the samples\070121cd1156.nd2	810	9.67994	7.08935	129	196.452	296.689	FALSE	1	885581
S:\GFoti\GFoti\Miranda\Organoids\Diff\IF-Confocal-Histo-TEM\Nile RED\Diff 71\all the samples\070121cd1156.nd2	811	14.1633	5.61987	134	566.226	295.095	FALSE	1	885581
S:\GFoti\GFoti\Miranda\Organoids\Diff\IF-Confocal-Histo-TEM\Nile RED\Diff 71\all the samples\070121cd1156.nd2	812	5.09471	5.89672	127	580.185	375.679	FALSE	1	885581
S:\GFoti\GFoti\Miranda\Organoids\Diff\IF-Confocal-Histo-TEM\Nile RED\Diff 71\all the samples\070121cd1156.nd2	813	8.15153	6.15154	137	664.655	512.472	FALSE	1	885581
S:\GFoti\GFoti\Miranda\Organoids\Diff\IF-Confocal-Histo-TEM\Nile RED\Diff 71\all the samples\070121cd1156.nd2	814	6.11365	5.23333	310	356.222	467.552	FALSE	1	885581
S:\GFoti\GFoti\Miranda\Organoids\Diff\IF-Confocal-Histo-TEM\Nile RED\Diff 71\all the samples\070121cd1156.nd2	815	4.89092	6.76796	310	356.222	467.552	FALSE	1	885581
S:\GFoti\GFoti\Miranda\Organoids\Diff\IF-Confocal-Histo-TEM\Nile RED\Diff 71\all the samples\070121cd1156.nd2	816	69.3899	7.97759	136	858.764	926.327	TRUE	1	885581
S:\GFoti\GFoti\Miranda\Organoids\Diff\IF-Confocal-Histo-TEM\Nile RED\Diff 71\all the samples\070121cd1156.nd2	817	12.3292	8.15524	137	664.655	512.472	FALSE	1	885581
S:\GFoti\GFoti\Miranda\Organoids\Diff\IF-Confocal-Histo-TEM\Nile RED\Diff 71\all the samples\070121cd1156.nd2	818	13.5519	8.04655	137	664.655	512.472	FALSE	1	885581
S:\GFoti\GFoti\Miranda\Organoids\Diff\IF-Confocal-Histo-TEM\Nile RED\Diff 71\all the samples\070121cd1156.nd2	819	4.48334	4.06017	138	536.065	244.787	FALSE	1	885581
S:\GFoti\GFoti\Miranda\Organoids\Diff\IF-Confocal-Histo-TEM\Nile RED\Diff 71\all the samples\070121cd1156.nd2	820	11.8197	3.60766	141	465.045	211.644	FALSE	1	885581
S:\GFoti\GFoti\Miranda\Organoids\Diff\IF-Confocal-Histo-TEM\Nile RED\Diff 71\all the samples\070121cd1156.nd2	821	9.17047	8.7895	331	189.115	688.975	TRUE	1	885581
S:\GFoti\GFoti\Miranda\Organoids\Diff\IF-Confocal-Histo-TEM\Nile RED\Diff 71\all the samples\070121cd1156.nd2	822	19.0542	8.41314	136	858.764	926.327	TRUE	1	885581
S:\GFoti\GFoti\Miranda\Organoids\Diff\IF-Confocal-Histo-TEM\Nile RED\Diff 71\all the samples\070121cd1156.nd2	823	22.4167	7.22162	312	389.745	297.304	FALSE	1	885581
S:\GFoti\GFoti\Miranda\Organoids\Diff\IF-Confocal-Histo-TEM\Nile RED\Diff 71\all the samples\070121cd1156.nd2	824	10.4951	7.31921	279	508.146	773.228	TRUE	1	885581
S:\GFoti\GFoti\Miranda\Organoids\Diff\IF-Confocal-Histo-TEM\Nile RED\Diff 71\all the samples\070121cd1156.nd2	825	13.0424	6.55644	149	810.975	457.973	FALSE	1	885581
S:\GFoti\GFoti\Miranda\Organoids\Diff\IF-Confocal-Histo-TEM\Nile RED\Diff 71\all the samples\070121cd1156.nd2	826	4.38145	9.58011	157	364.068	1948.05	TRUE	1	885581
S:\GFoti\GFoti\Miranda\Organoids\Diff\IF-Confocal-Histo-TEM\Nile RED\Diff 71\all the samples\070121cd1156.nd2	827	23.2319	4.82177	151	614.014	387.115	FALSE	1	885581
S:\GFoti\GFoti\Miranda\Organoids\Diff\IF-Confocal-Histo-TEM\Nile RED\Diff 71\all the samples\070121cd1156.nd2	828	12.9406	9.86999	132	667.305	1132.55	TRUE	1	885581
S:\GFoti\GFoti\Miranda\Organoids\Diff\IF-Confocal-Histo-TEM\Nile RED\Diff 71\all the samples\070121cd1156.nd2	829	13.0424	7.4242	279	508.146	773.228	TRUE	1	885581
S:\GFoti\GFoti\Miranda\Organoids\Diff\IF-Confocal-Histo-TEM\Nile RED\Diff 71\all the samples\070121cd1156.nd2	830	69.288	8.47628	313	728.849	774.434	TRUE	1	885581
S:\GFoti\GFoti\Miranda\Organoids\Diff\IF-Confocal-Histo-TEM\Nile RED\Diff 71\all the samples\070121cd1156.nd2	831	5.40039	7.61609	145	775.108	367.106	FALSE	1	885581
S:\GFoti\GFoti\Miranda\Organoids\Diff\IF-Confocal-Histo-TEM\Nile RED\Diff 71\all the samples\070121cd1156.nd2	832	4.17766	4.67487	143	808.224	1146.22	TRUE	1	885581
S:\GFoti\GFoti\Miranda\Organoids\Diff\IF-Confocal-Histo-TEM\Nile RED\Diff 71\all the samples\070121cd1156.nd2	833	9.67994	7.44334	161	317.604	269.514	FALSE	1	885581
S:\GFoti\GFoti\Miranda\Organoids\Diff\IF-Confocal-Histo-TEM\Nile RED\Diff 71\all the samples\070121cd1156.nd2	834	4.38145	4.91279	146	665.267	285.026	FALSE	1	885581
S:\GFoti\GFoti\Miranda\Organoids\Diff\IF-Confocal-Histo-TEM\Nile RED\Diff 71\all the samples\070121cd1156.nd2	835	10.1894	6.12177	160	155.898	530.022	FALSE	1	885581
S:\GFoti\GFoti\Miranda\Organoids\Diff\IF-Confocal-Histo-TEM\Nile RED\Diff 71\all the samples\070121cd1156.nd2	836	5.60418	4.70866	162	189.931	590.589	FALSE	1	885581
S:\GFoti\GFoti\Miranda\Organoids\Diff\IF-Confocal-Histo-TEM\Nile RED\Diff 71\all the samples\070121cd1156.nd2	837	17.7296	5.86715	279	508.146	773.228	TRUE	1	885581
S:\GFoti\GFoti\Miranda\Organoids\Diff\IF-Confocal-Histo-TEM\Nile RED\Diff 71\all the samples\070121cd1156.nd2	838	150.294	7.54411	154	778.369	470.678	FALSE	1	885581
S:\GFoti\GFoti\Miranda\Organoids\Diff\IF-Confocal-Histo-TEM\Nile RED\Diff 71\all the samples\070121cd1156.nd2	839	11.9216	7.13268	280	800.684	335.302	FALSE	1	885581
S:\GFoti\GFoti\Miranda\Organoids\Diff\IF-Confocal-Histo-TEM\Nile RED\Diff 71\all the samples\070121cd1156.nd2	840	15.8955	7.40623	167	874.557	215.048	FALSE	1	885581
S:\GFoti\GFoti\Miranda\Organoids\Diff\IF-Confocal-Histo-TEM\Nile RED\Diff 71\all the samples\070121cd1156.nd2	841	185.651	6.28966	169	1611.15	983.946	TRUE	1	885581
S:\GFoti\GFoti\Miranda\Organoids\Diff\IF-Confocal-Histo-TEM\Nile RED\Diff 71\all the samples\070121cd1156.nd2	842	21.7034	3.5394	157	364.068	1948.05	TRUE	1	885581
S:\GFoti\GFoti\Miranda\Organoids\Diff\IF-Confocal-Histo-TEM\Nile RED\Diff 71\all the samples\070121cd1156.nd2	843	81.9229	8.37011	167	874.557	215.048	FALSE	1	885581
S:\GFoti\GFoti\Miranda\Organoids\Diff\IF-Confocal-Histo-TEM\Nile RED\Diff 71\all the samples\070121cd1156.nd2	844	44.4258	4.82509	167	874.557	215.048	FALSE	1	885581
S:\GFoti\GFoti\Miranda\Organoids\Diff\IF-Confocal-Histo-TEM\Nile RED\Diff 71\all the samples\070121cd1156.nd2	845	23.13	4.11351	162	189.931	590.589	FALSE	1	885581
S:\GFoti\GFoti\Miranda\Organoids\Diff\IF-Confocal-Histo-TEM\Nile RED\Diff 71\all the samples\070121cd1156.nd2	846	48.094	5.44952	158	609.021	628.633	TRUE	1	885581
S:\GFoti\GFoti\Miranda\Organoids\Diff\IF-Confocal-Histo-TEM\Nile RED\Diff 71\all the samples\070121cd1156.nd2	847	9.17047	8.92273	169	1611.15	983.946	TRUE	1	885581
S:\GFoti\GFoti\Miranda\Organoids\Diff\IF-Confocal-Histo-TEM\Nile RED\Diff 71\all the samples\070121cd1156.nd2	848	16.7106	12.3284	282	881.384	417.631	FALSE	1	885581
S:\GFoti\GFoti\Miranda\Organoids\Diff\IF-Confocal-Histo-TEM\Nile RED\Diff 71\all the samples\070121cd1156.nd2	849	24.6584	5.68212	173	549.413	326.194	FALSE	1	885581
S:\GFoti\GFoti\Miranda\Organoids\Diff\IF-Confocal-Histo-TEM\Nile RED\Diff 71\all the samples\070121cd1156.nd2	850	7.64206	9.16961	169	1611.15	983.946	TRUE	1	885581
S:\GFoti\GFoti\Miranda\Organoids\Diff\IF-Confocal-Histo-TEM\Nile RED\Diff 71\all the samples\070121cd1156.nd2	851	30.3644	3.90812	175	230.383	505.707	FALSE	1	885581
S:\GFoti\GFoti\Miranda\Organoids\Diff\IF-Confocal-Histo-TEM\Nile RED\Diff 71\all the samples\070121cd1156.nd2	852	5.60418	4.77293	179	1064.18	695.11	TRUE	1	885581
S:\GFoti\GFoti\Miranda\Organoids\Diff\IF-Confocal-Histo-TEM\Nile RED\Diff 71\all the samples\070121cd1156.nd2	853	66.5369	3.76218	355	236.394	567.308	FALSE	1	885581
S:\GFoti\GFoti\Miranda\Organoids\Diff\IF-Confocal-Histo-TEM\Nile RED\Diff 71\all the samples\070121cd1156.nd2	854	14.0614	6.61179	283	600.156	225.255	FALSE	1	885581
S:\GFoti\GFoti\Miranda\Organoids\Diff\IF-Confocal-Histo-TEM\Nile RED\Diff 71\all the samples\070121cd1156.nd2	855	8.96668	4.94458	355	236.394	567.308	FALSE	1	885581
S:\GFoti\GFoti\Miranda\Organoids\Diff\IF-Confocal-Histo-TEM\Nile RED\Diff 71\all the samples\070121cd1156.nd2	856	24.4546	5.55596	181	1080.28	868.45	TRUE	1	885581
S:\GFoti\GFoti\Miranda\Organoids\Diff\IF-Confocal-Histo-TEM\Nile RED\Diff 71\all the samples\070121cd1156.nd2	857	4.38145	3.31552	184	263.6	414.32	FALSE	1	885581
S:\GFoti\GFoti\Miranda\Organoids\Diff\IF-Confocal-Histo-TEM\Nile RED\Diff 71\all the samples\070121cd1156.nd2	858	12.1254	1.31368	265	297.021	877.103	TRUE	1	885581
S:\GFoti\GFoti\Miranda\Organoids\Diff\IF-Confocal-Histo-TEM\Nile RED\Diff 71\all the samples\070121cd1156.nd2	859	6.52122	10.3811	189	1027.09	527.514	FALSE	1	885581
S:\GFoti\GFoti\Miranda\Organoids\Diff\IF-Confocal-Histo-TEM\Nile RED\Diff 71\all the samples\070121cd1156.nd2	860	50.3357	7.14488	266	1051.14	410.79	FALSE	1	885581
S:\GFoti\GFoti\Miranda\Organoids\Diff\IF-Confocal-Histo-TEM\Nile RED\Diff 71\all the samples\070121cd1156.nd2	861	14.0614	4.83458	283	600.156	225.255	FALSE	1	885581
S:\GFoti\GFoti\Miranda\Organoids\Diff\IF-Confocal-Histo-TEM\Nile RED\Diff 71\all the samples\070121cd1156.nd2	862	5.90986	4.80833	187	1126.34	848.68	TRUE	1	885581
S:\GFoti\GFoti\Miranda\Organoids\Diff\IF-Confocal-Histo-TEM\Nile RED\Diff 71\all the samples\070121cd1156.nd2	863	31.1796	7.77369	189	1027.09	527.514	FALSE	1	885581
S:\GFoti\GFoti\Miranda\Organoids\Diff\IF-Confocal-Histo-TEM\Nile RED\Diff 71\all the samples\070121cd1156.nd2	864	105.46	9.44924	183	831.354	488.565	FALSE	1	885581
S:\GFoti\GFoti\Miranda\Organoids\Diff\IF-Confocal-Histo-TEM\Nile RED\Diff 71\all the samples\070121cd1156.nd2	865	26.4925	9.22057	196	713.972	308.243	FALSE	1	885581
S:\GFoti\GFoti\Miranda\Organoids\Diff\IF-Confocal-Histo-TEM\Nile RED\Diff 71\all the samples\070121cd1156.nd2	866	40.8595	8.08177	386	597.711	408.823	FALSE	1	885581
S:\GFoti\GFoti\Miranda\Organoids\Diff\IF-Confocal-Histo-TEM\Nile RED\Diff 71\all the samples\070121cd1156.nd2	867	12.6349	4.85127	387	145.709	960.445	TRUE	1	885581
S:\GFoti\GFoti\Miranda\Organoids\Diff\IF-Confocal-Histo-TEM\Nile RED\Diff 71\all the samples\070121cd1156.nd2	868	32.0966	4.80013	196	713.972	308.243	FALSE	1	885581
S:\GFoti\GFoti\Miranda\Organoids\Diff\IF-Confocal-Histo-TEM\Nile RED\Diff 71\all the samples\070121cd1156.nd2	869	137.455	8.89058	268	905.125	231.743	FALSE	1	885581
S:\GFoti\GFoti\Miranda\Organoids\Diff\IF-Confocal-Histo-TEM\Nile RED\Diff 71\all the samples\070121cd1156.nd2	870	31.5872	7.1565	196	713.972	308.243	FALSE	1	885581
S:\GFoti\GFoti\Miranda\Organoids\Diff\IF-Confocal-Histo-TEM\Nile RED\Diff 71\all the samples\070121cd1156.nd2	871	6.41933	6.20059	191	447.009	299.996	FALSE	1	885581
S:\GFoti\GFoti\Miranda\Organoids\Diff\IF-Confocal-Histo-TEM\Nile RED\Diff 71\all the samples\070121cd1156.nd2	872	10.0875	5.21343	199	1226.81	792.128	TRUE	1	885581
S:\GFoti\GFoti\Miranda\Organoids\Diff\IF-Confocal-Histo-TEM\Nile RED\Diff 71\all the samples\070121cd1156.nd2	873	7.94774	5.85457	199	1226.81	792.128	TRUE	1	885581
S:\GFoti\GFoti\Miranda\Organoids\Diff\IF-Confocal-Histo-TEM\Nile RED\Diff 71\all the samples\070121cd1156.nd2	874	30.1607	6.71206	369	442.424	302.865	FALSE	1	885581
S:\GFoti\GFoti\Miranda\Organoids\Diff\IF-Confocal-Histo-TEM\Nile RED\Diff 71\all the samples\070121cd1156.nd2	875	25.8811	7.83998	339	802.212	250.887	FALSE	1	885581
S:\GFoti\GFoti\Miranda\Organoids\Diff\IF-Confocal-Histo-TEM\Nile RED\Diff 71\all the samples\070121cd1156.nd2	876	2.64925	6.34785	203	1032.29	312.759	FALSE	1	885581
S:\GFoti\GFoti\Miranda\Organoids\Diff\IF-Confocal-Histo-TEM\Nile RED\Diff 71\all the samples\070121cd1156.nd2	877	50.03	5.68766	216	563.78	457.189	FALSE	1	885581
S:\GFoti\GFoti\Miranda\Organoids\Diff\IF-Confocal-Histo-TEM\Nile RED\Diff 71\all the samples\070121cd1156.nd2	878	320.253	15.0004	435	342.466	387.483	FALSE	1	885581
S:\GFoti\GFoti\Miranda\Organoids\Diff\IF-Confocal-Histo-TEM\Nile RED\Diff 71\all the samples\070121cd1156.nd2	879	18.6466	7.35519	207	577.536	574.275	FALSE	1	885581
S:\GFoti\GFoti\Miranda\Organoids\Diff\IF-Confocal-Histo-TEM\Nile RED\Diff 71\all the samples\070121cd1156.nd2	880	11.6159	8.2496	372	163.132	217.638	FALSE	1	885581
S:\GFoti\GFoti\Miranda\Organoids\Diff\IF-Confocal-Histo-TEM\Nile RED\Diff 71\all the samples\070121cd1156.nd2	881	42.7955	7.80246	372	163.132	217.638	FALSE	1	885581
S:\GFoti\GFoti\Miranda\Organoids\Diff\IF-Confocal-Histo-TEM\Nile RED\Diff 71\all the samples\070121cd1156.nd2	882	24.1489	11.795	207	577.536	574.275	FALSE	1	885581
S:\GFoti\GFoti\Miranda\Organoids\Diff\IF-Confocal-Histo-TEM\Nile RED\Diff 71\all the samples\070121cd1156.nd2	883	158.547	7.98731	341	346.542	296.878	FALSE	1	885581
S:\GFoti\GFoti\Miranda\Organoids\Diff\IF-Confocal-Histo-TEM\Nile RED\Diff 71\all the samples\070121cd1156.nd2	884	59.2005	7.85008	389	396.266	227.663	FALSE	1	885581
S:\GFoti\GFoti\Miranda\Organoids\Diff\IF-Confocal-Histo-TEM\Nile RED\Diff 71\all the samples\070121cd1156.nd2	885	20.175	7.67866	228	413.588	512.319	FALSE	1	885581
S:\GFoti\GFoti\Miranda\Organoids\Diff\IF-Confocal-Histo-TEM\Nile RED\Diff 71\all the samples\070121cd1156.nd2	886	11.4121	6.53067	225	838.792	189.126	FALSE	1	885581
S:\GFoti\GFoti\Miranda\Organoids\Diff\IF-Confocal-Histo-TEM\Nile RED\Diff 71\all the samples\070121cd1156.nd2	887	35.0516	5.60549	228	413.588	512.319	FALSE	1	885581
S:\GFoti\GFoti\Miranda\Organoids\Diff\IF-Confocal-Histo-TEM\Nile RED\Diff 71\all the samples\070121cd1156.nd2	888	43.9164	5.4621	228	413.588	512.319	FALSE	1	885581
S:\GFoti\GFoti\Miranda\Organoids\Diff\IF-Confocal-Histo-TEM\Nile RED\Diff 71\all the samples\070121cd1156.nd2	889	3.66819	5.80841	233	1314.54	421.791	FALSE	1	885581
S:\GFoti\GFoti\Miranda\Organoids\Diff\IF-Confocal-Histo-TEM\Nile RED\Diff 71\all the samples\070121cd1156.nd2	890	44.1201	6.86032	232	239.247	458.767	FALSE	1	885581
S:\GFoti\GFoti\Miranda\Organoids\Diff\IF-Confocal-Histo-TEM\Nile RED\Diff 71\all the samples\070121cd1156.nd2	891	8.35532	6.73761	236	738.529	290.52	FALSE	1	885581
S:\GFoti\GFoti\Miranda\Organoids\Diff\IF-Confocal-Histo-TEM\Nile RED\Diff 71\all the samples\070121cd1156.nd2	892	63.48	5.30963	243	722.429	303.211	FALSE	1	885581
S:\GFoti\GFoti\Miranda\Organoids\Diff\IF-Confocal-Histo-TEM\Nile RED\Diff 71\all the samples\070121cd1156.nd2	893	19.1561	5.70614	239	454.957	510.773	FALSE	1	885581
S:\GFoti\GFoti\Miranda\Organoids\Diff\IF-Confocal-Histo-TEM\Nile RED\Diff 71\all the samples\070121cd1156.nd2	894	62.2573	4.21037	293	142.856	193.389	FALSE	1	885581
S:\GFoti\GFoti\Miranda\Organoids\Diff\IF-Confocal-Histo-TEM\Nile RED\Diff 71\all the samples\070121cd1156.nd2	895	16.3031	9.50487	235	1028.72	496.773	FALSE	1	885581
S:\GFoti\GFoti\Miranda\Organoids\Diff\IF-Confocal-Histo-TEM\Nile RED\Diff 71\all the samples\070121cd1156.nd2	896	7.13259	7.06096	240	171.895	520.643	FALSE	1	885581
S:\GFoti\GFoti\Miranda\Organoids\Diff\IF-Confocal-Histo-TEM\Nile RED\Diff 71\all the samples\070121cd1156.nd2	897	176.582	8.58207	239	454.957	510.773	FALSE	1	885581
S:\GFoti\GFoti\Miranda\Organoids\Diff\IF-Confocal-Histo-TEM\Nile RED\Diff 71\all the samples\070121cd1156.nd2	898	9.17047	8.28061	248	319.948	415.674	FALSE	1	885581
S:\GFoti\GFoti\Miranda\Organoids\Diff\IF-Confocal-Histo-TEM\Nile RED\Diff 71\all the samples\070121cd1156.nd2	899	2.85304	3.08499	248	319.948	415.674	FALSE	1	885581
S:\GFoti\GFoti\Miranda\Organoids\Diff\IF-Confocal-Histo-TEM\Nile RED\Diff 71\all the samples\070121cd1156.nd2	900	11.9216	10.2542	376	458.32	240.205	FALSE	1	885581
S:\GFoti\GFoti\Miranda\Organoids\Diff\IF-Confocal-Histo-TEM\Nile RED\Diff 71\all the samples\070121cd1156.nd2	901	18.6466	10.5768	376	458.32	240.205	FALSE	1	885581
S:\GFoti\GFoti\Miranda\Organoids\Diff\IF-Confocal-Histo-TEM\Nile RED\Diff 71\all the samples\070121cd1156.nd2	902	22.0091	6.21904	245	1252.18	327.24	FALSE	1	885581
S:\GFoti\GFoti\Miranda\Organoids\Diff\IF-Confocal-Histo-TEM\Nile RED\Diff 71\all the samples\070121cd1156.nd2	903	185.957	5.54198	245	1252.18	327.24	FALSE	1	885581
S:\GFoti\GFoti\Miranda\Organoids\Diff\IF-Confocal-Histo-TEM\Nile RED\Diff 71\all the samples\070121cd1156.nd2	904	9.88373	8.26889	249	947.208	371.298	FALSE	1	885581
S:\GFoti\GFoti\Miranda\Organoids\Diff\IF-Confocal-Histo-TEM\Nile RED\Diff 71\all the samples\070121cd1156.nd2	905	62.563	7.50924	376	458.32	240.205	FALSE	1	885581
S:\GFoti\GFoti\Miranda\Organoids\Diff\IF-Confocal-Histo-TEM\Nile RED\Diff 71\all the samples\070121cd1156.nd2	906	2.54735	9.1182	252	727.116	391.377	FALSE	1	885581
S:\GFoti\GFoti\Miranda\Organoids\Diff\IF-Confocal-Histo-TEM\Nile RED\Diff 71\all the samples\070121cd1156.nd2	907	4.99281	6.05561	249	947.208	371.298	FALSE	1	885581
S:\GFoti\GFoti\Miranda\Organoids\Diff\IF-Confocal-Histo-TEM\Nile RED\Diff 71\all the samples\070121cd1156.nd2	908	49.6224	6.10083	252	727.116	391.377	FALSE	1	885581
S:\GFoti\GFoti\Miranda\Organoids\Diff\IF-Confocal-Histo-TEM\Nile RED\Diff 71\all the samples\070121cd1156.nd2	909	88.9536	5.76901	249	947.208	371.298	FALSE	1	885581
S:\GFoti\GFoti\Miranda\Organoids\Diff\IF-Confocal-Histo-TEM\Nile RED\Diff 71\all the samples\070121cd1156.nd2	910	101.588	7.48869	376	458.32	240.205	FALSE	1	885581
S:\GFoti\GFoti\Miranda\Organoids\Diff\IF-Confocal-Histo-TEM\Nile RED\Diff 71\all the samples\070121cd1156.nd2	911	143.161	18.3663	254	346.949	679.718	TRUE	1	885581
S:\GFoti\GFoti\Miranda\Organoids\Diff\IF-Confocal-Histo-TEM\Nile RED\Diff 71\all the samples\070121cd1156.nd2	912	89.5649	3.68852	255	263.294	1128.55	TRUE	1	885581
S:\GFoti\GFoti\Miranda\Organoids\Diff\IF-Confocal-Histo-TEM\Nile RED\Diff 71\all the samples\070121cd1156.nd2	913	26.2887	2.38685	255	263.294	1128.55	TRUE	1	885581
S:\GFoti\GFoti\Miranda\Organoids\Diff\IF-Confocal-Histo-TEM\Nile RED\Diff 71\all the samples\070121cd1156.nd2	914	35.0516	11.803	376	458.32	240.205	FALSE	1	885581
S:\GFoti\GFoti\Miranda\Organoids\Diff\IF-Confocal-Histo-TEM\Nile RED\Diff 71\all the samples\070121cd1156.nd2	915	13.45	5.89693	272	788.864	514.153	FALSE	1	885581
S:\GFoti\GFoti\Miranda\Organoids\Diff\IF-Confocal-Histo-TEM\Nile RED\Diff 71\all the samples\070121cd1156.nd2	916	5.70607	4.25343	7	886.683	409.073	FALSE	1	885581
S:\GFoti\GFoti\Miranda\Organoids\Diff\IF-Confocal-Histo-TEM\Nile RED\Diff 71\all the samples\070121cd1156.nd2	917	111.88	2.51832	272	788.864	514.153	FALSE	1	885581
S:\GFoti\GFoti\Miranda\Organoids\Diff\IF-Confocal-Histo-TEM\Nile RED\Diff 71\all the samples\070121cd1156.nd2	918	45.241	11.2652	1	433.661	325.859	FALSE	1	885581
S:\GFoti\GFoti\Miranda\Organoids\Diff\IF-Confocal-Histo-TEM\Nile RED\Diff 71\all the samples\070121cd1156.nd2	919	7.84585	3.21016	12	1259.92	547.632	FALSE	1	885581
S:\GFoti\GFoti\Miranda\Organoids\Diff\IF-Confocal-Histo-TEM\Nile RED\Diff 71\all the samples\070121cd1156.nd2	920	11.1065	3.49995	17	1519.34	447.701	FALSE	1	885581
S:\GFoti\GFoti\Miranda\Organoids\Diff\IF-Confocal-Histo-TEM\Nile RED\Diff 71\all the samples\070121cd1156.nd2	921	7.74395	3.58921	17	1519.34	447.701	FALSE	1	885581
S:\GFoti\GFoti\Miranda\Organoids\Diff\IF-Confocal-Histo-TEM\Nile RED\Diff 71\all the samples\070121cd1156.nd2	922	34.7459	5.34125	14	872.927	334.98	FALSE	1	885581
S:\GFoti\GFoti\Miranda\Organoids\Diff\IF-Confocal-Histo-TEM\Nile RED\Diff 71\all the samples\070121cd1156.nd2	923	9.67994	4.25423	358	193.803	489.596	FALSE	1	885581
S:\GFoti\GFoti\Miranda\Organoids\Diff\IF-Confocal-Histo-TEM\Nile RED\Diff 71\all the samples\070121cd1156.nd2	924	33.0137	6.83232	12	1259.92	547.632	FALSE	1	885581
S:\GFoti\GFoti\Miranda\Organoids\Diff\IF-Confocal-Histo-TEM\Nile RED\Diff 71\all the samples\070121cd1156.nd2	925	6.11365	7.63599	30	1396.05	348.66	FALSE	1	885581
S:\GFoti\GFoti\Miranda\Organoids\Diff\IF-Confocal-Histo-TEM\Nile RED\Diff 71\all the samples\070121cd1156.nd2	926	56.755	8.13066	39	1209.99	389.997	FALSE	1	885581
S:\GFoti\GFoti\Miranda\Organoids\Diff\IF-Confocal-Histo-TEM\Nile RED\Diff 71\all the samples\070121cd1156.nd2	927	30.1607	6.82343	36	1440.78	462.772	FALSE	1	885581
S:\GFoti\GFoti\Miranda\Organoids\Diff\IF-Confocal-Histo-TEM\Nile RED\Diff 71\all the samples\070121cd1156.nd2	928	3.97387	5.7263	39	1209.99	389.997	FALSE	1	885581
S:\GFoti\GFoti\Miranda\Organoids\Diff\IF-Confocal-Histo-TEM\Nile RED\Diff 71\all the samples\070121cd1156.nd2	929	2.64925	6.90834	299	693.899	360.155	FALSE	1	885581
S:\GFoti\GFoti\Miranda\Organoids\Diff\IF-Confocal-Histo-TEM\Nile RED\Diff 71\all the samples\070121cd1156.nd2	930	12.9406	7.96314	300	573.052	536.988	FALSE	1	885581
S:\GFoti\GFoti\Miranda\Organoids\Diff\IF-Confocal-Histo-TEM\Nile RED\Diff 71\all the samples\070121cd1156.nd2	931	11.0046	7.36222	299	693.899	360.155	FALSE	1	885581
S:\GFoti\GFoti\Miranda\Organoids\Diff\IF-Confocal-Histo-TEM\Nile RED\Diff 71\all the samples\070121cd1156.nd2	932	3.4644	5.58682	323	154.573	324.463	FALSE	1	885581
S:\GFoti\GFoti\Miranda\Organoids\Diff\IF-Confocal-Histo-TEM\Nile RED\Diff 71\all the samples\070121cd1156.nd2	933	19.258	10.1748	300	573.052	536.988	FALSE	1	885581
S:\GFoti\GFoti\Miranda\Organoids\Diff\IF-Confocal-Histo-TEM\Nile RED\Diff 71\all the samples\070121cd1156.nd2	934	15.2841	6.82602	48	710.1	956.06	TRUE	1	885581
S:\GFoti\GFoti\Miranda\Organoids\Diff\IF-Confocal-Histo-TEM\Nile RED\Diff 71\all the samples\070121cd1156.nd2	935	6.82691	4.77349	51	413.486	540.232	FALSE	1	885581
S:\GFoti\GFoti\Miranda\Organoids\Diff\IF-Confocal-Histo-TEM\Nile RED\Diff 71\all the samples\070121cd1156.nd2	936	9.37426	6.31559	54	652.326	2031.98	TRUE	1	885581
S:\GFoti\GFoti\Miranda\Organoids\Diff\IF-Confocal-Histo-TEM\Nile RED\Diff 71\all the samples\070121cd1156.nd2	937	11.2084	11.5679	70	157.936	217.161	FALSE	1	885581
S:\GFoti\GFoti\Miranda\Organoids\Diff\IF-Confocal-Histo-TEM\Nile RED\Diff 71\all the samples\070121cd1156.nd2	938	6.82691	3.93947	68	464.433	916.339	TRUE	1	885581
S:\GFoti\GFoti\Miranda\Organoids\Diff\IF-Confocal-Histo-TEM\Nile RED\Diff 71\all the samples\070121cd1156.nd2	939	10.8008	7.31547	81	135.723	582.149	FALSE	1	885581
S:\GFoti\GFoti\Miranda\Organoids\Diff\IF-Confocal-Histo-TEM\Nile RED\Diff 71\all the samples\070121cd1156.nd2	940	151.924	5.36914	83	876.289	832.449	TRUE	1	885581
S:\GFoti\GFoti\Miranda\Organoids\Diff\IF-Confocal-Histo-TEM\Nile RED\Diff 71\all the samples\070121cd1156.nd2	941	9.67994	8.39323	76	1518.32	635.191	TRUE	1	885581
S:\GFoti\GFoti\Miranda\Organoids\Diff\IF-Confocal-Histo-TEM\Nile RED\Diff 71\all the samples\070121cd1156.nd2	942	94.2521	6.97909	74	1299.35	807.341	TRUE	1	885581
S:\GFoti\GFoti\Miranda\Organoids\Diff\IF-Confocal-Histo-TEM\Nile RED\Diff 71\all the samples\070121cd1156.nd2	943	26.7982	6.6383	305	719.474	1232.58	TRUE	1	885581
S:\GFoti\GFoti\Miranda\Organoids\Diff\IF-Confocal-Histo-TEM\Nile RED\Diff 71\all the samples\070121cd1156.nd2	944	10.1894	8.53664	91	693.389	309.4	FALSE	1	885581
S:\GFoti\GFoti\Miranda\Organoids\Diff\IF-Confocal-Histo-TEM\Nile RED\Diff 71\all the samples\070121cd1156.nd2	945	4.78902	9.78615	88	180.251	527.416	FALSE	1	885581
S:\GFoti\GFoti\Miranda\Organoids\Diff\IF-Confocal-Histo-TEM\Nile RED\Diff 71\all the samples\070121cd1156.nd2	946	14.1633	6.22921	92	1145.39	732.919	TRUE	1	885581
S:\GFoti\GFoti\Miranda\Organoids\Diff\IF-Confocal-Histo-TEM\Nile RED\Diff 71\all the samples\070121cd1156.nd2	947	3.87198	9.70391	94	833.188	944.572	TRUE	1	885581
S:\GFoti\GFoti\Miranda\Organoids\Diff\IF-Confocal-Histo-TEM\Nile RED\Diff 71\all the samples\070121cd1156.nd2	948	33.1156	6.53135	99	611.365	361.699	FALSE	1	885581
S:\GFoti\GFoti\Miranda\Organoids\Diff\IF-Confocal-Histo-TEM\Nile RED\Diff 71\all the samples\070121cd1156.nd2	949	48.6035	9.94966	308	1025.77	370.782	FALSE	1	885581
S:\GFoti\GFoti\Miranda\Organoids\Diff\IF-Confocal-Histo-TEM\Nile RED\Diff 71\all the samples\070121cd1156.nd2	950	33.4213	4.09656	106	252.901	818.576	TRUE	1	885581
S:\GFoti\GFoti\Miranda\Organoids\Diff\IF-Confocal-Histo-TEM\Nile RED\Diff 71\all the samples\070121cd1156.nd2	951	6.62312	12.533	102	252.494	591.705	FALSE	1	885581
S:\GFoti\GFoti\Miranda\Organoids\Diff\IF-Confocal-Histo-TEM\Nile RED\Diff 71\all the samples\070121cd1156.nd2	952	4.89092	3.97583	108	893.917	1101.47	TRUE	1	885581
S:\GFoti\GFoti\Miranda\Organoids\Diff\IF-Confocal-Histo-TEM\Nile RED\Diff 71\all the samples\070121cd1156.nd2	953	15.8955	9.63405	110	528.423	539.637	FALSE	1	885581
S:\GFoti\GFoti\Miranda\Organoids\Diff\IF-Confocal-Histo-TEM\Nile RED\Diff 71\all the samples\070121cd1156.nd2	954	17.4239	2.78731	108	893.917	1101.47	TRUE	1	885581
S:\GFoti\GFoti\Miranda\Organoids\Diff\IF-Confocal-Histo-TEM\Nile RED\Diff 71\all the samples\070121cd1156.nd2	955	83.757	7.18443	107	631.743	560.092	FALSE	1	885581
S:\GFoti\GFoti\Miranda\Organoids\Diff\IF-Confocal-Histo-TEM\Nile RED\Diff 71\all the samples\070121cd1156.nd2	956	25.3716	8.50095	364	332.073	951.959	TRUE	1	885581
S:\GFoti\GFoti\Miranda\Organoids\Diff\IF-Confocal-Histo-TEM\Nile RED\Diff 71\all the samples\070121cd1156.nd2	957	7.64206	9.61656	133	581	268.307	FALSE	1	885581
S:\GFoti\GFoti\Miranda\Organoids\Diff\IF-Confocal-Histo-TEM\Nile RED\Diff 71\all the samples\070121cd1156.nd2	958	22.0091	7.43289	131	896.974	552.867	FALSE	1	885581
S:\GFoti\GFoti\Miranda\Organoids\Diff\IF-Confocal-Histo-TEM\Nile RED\Diff 71\all the samples\070121cd1156.nd2	959	16.9144	9.80896	120	1046.96	364.892	FALSE	1	885581
S:\GFoti\GFoti\Miranda\Organoids\Diff\IF-Confocal-Histo-TEM\Nile RED\Diff 71\all the samples\070121cd1156.nd2	960	46.0561	7.79981	120	1046.96	364.892	FALSE	1	885581
S:\GFoti\GFoti\Miranda\Organoids\Diff\IF-Confocal-Histo-TEM\Nile RED\Diff 71\all the samples\070121cd1156.nd2	961	903.699	4.7134	397	257.181	638.556	TRUE	1	885581
S:\GFoti\GFoti\Miranda\Organoids\Diff\IF-Confocal-Histo-TEM\Nile RED\Diff 71\all the samples\070121cd1156.nd2	962	5.90986	4.46326	123	798.952	367.69	FALSE	1	885581
S:\GFoti\GFoti\Miranda\Organoids\Diff\IF-Confocal-Histo-TEM\Nile RED\Diff 71\all the samples\070121cd1156.nd2	963	39.1273	4.45724	119	420.313	556.694	FALSE	1	885581
S:\GFoti\GFoti\Miranda\Organoids\Diff\IF-Confocal-Histo-TEM\Nile RED\Diff 71\all the samples\070121cd1156.nd2	964	11.9216	4.01056	310	356.222	467.552	FALSE	1	885581
S:\GFoti\GFoti\Miranda\Organoids\Diff\IF-Confocal-Histo-TEM\Nile RED\Diff 71\all the samples\070121cd1156.nd2	965	3.15872	3.65116	119	420.313	556.694	FALSE	1	885581
S:\GFoti\GFoti\Miranda\Organoids\Diff\IF-Confocal-Histo-TEM\Nile RED\Diff 71\all the samples\070121cd1156.nd2	966	5.60418	9.15404	310	356.222	467.552	FALSE	1	885581
S:\GFoti\GFoti\Miranda\Organoids\Diff\IF-Confocal-Histo-TEM\Nile RED\Diff 71\all the samples\070121cd1156.nd2	967	36.2743	4.10673	137	664.655	512.472	FALSE	1	885581
S:\GFoti\GFoti\Miranda\Organoids\Diff\IF-Confocal-Histo-TEM\Nile RED\Diff 71\all the samples\070121cd1156.nd2	968	4.68713	2.68271	135	1065.91	577.909	FALSE	1	885581
S:\GFoti\GFoti\Miranda\Organoids\Diff\IF-Confocal-Histo-TEM\Nile RED\Diff 71\all the samples\070121cd1156.nd2	969	34.0326	4.77393	136	858.764	926.327	TRUE	1	885581
S:\GFoti\GFoti\Miranda\Organoids\Diff\IF-Confocal-Histo-TEM\Nile RED\Diff 71\all the samples\070121cd1156.nd2	970	27.0019	3.18005	144	1161.29	373.331	FALSE	1	885581
S:\GFoti\GFoti\Miranda\Organoids\Diff\IF-Confocal-Histo-TEM\Nile RED\Diff 71\all the samples\070121cd1156.nd2	971	76.2168	6.2272	261	809.854	242.131	FALSE	1	885581
S:\GFoti\GFoti\Miranda\Organoids\Diff\IF-Confocal-Histo-TEM\Nile RED\Diff 71\all the samples\070121cd1156.nd2	972	3.36251	7.71343	145	775.108	367.106	FALSE	1	885581
S:\GFoti\GFoti\Miranda\Organoids\Diff\IF-Confocal-Histo-TEM\Nile RED\Diff 71\all the samples\070121cd1156.nd2	973	22.2129	6.55166	279	508.146	773.228	TRUE	1	885581
S:\GFoti\GFoti\Miranda\Organoids\Diff\IF-Confocal-Histo-TEM\Nile RED\Diff 71\all the samples\070121cd1156.nd2	974	3.77008	3.69436	141	465.045	211.644	FALSE	1	885581
S:\GFoti\GFoti\Miranda\Organoids\Diff\IF-Confocal-Histo-TEM\Nile RED\Diff 71\all the samples\070121cd1156.nd2	975	5.60418	5.17866	279	508.146	773.228	TRUE	1	885581
S:\GFoti\GFoti\Miranda\Organoids\Diff\IF-Confocal-Histo-TEM\Nile RED\Diff 71\all the samples\070121cd1156.nd2	976	8.55911	4.85637	154	778.369	470.678	FALSE	1	885581
S:\GFoti\GFoti\Miranda\Organoids\Diff\IF-Confocal-Histo-TEM\Nile RED\Diff 71\all the samples\070121cd1156.nd2	977	36.3762	3.18177	149	810.975	457.973	FALSE	1	885581
S:\GFoti\GFoti\Miranda\Organoids\Diff\IF-Confocal-Histo-TEM\Nile RED\Diff 71\all the samples\070121cd1156.nd2	978	5.90986	6.98837	157	364.068	1948.05	TRUE	1	885581
S:\GFoti\GFoti\Miranda\Organoids\Diff\IF-Confocal-Histo-TEM\Nile RED\Diff 71\all the samples\070121cd1156.nd2	979	6.21554	6.76775	154	778.369	470.678	FALSE	1	885581
S:\GFoti\GFoti\Miranda\Organoids\Diff\IF-Confocal-Histo-TEM\Nile RED\Diff 71\all the samples\070121cd1156.nd2	980	5.70607	4.64895	157	364.068	1948.05	TRUE	1	885581
S:\GFoti\GFoti\Miranda\Organoids\Diff\IF-Confocal-Histo-TEM\Nile RED\Diff 71\all the samples\070121cd1156.nd2	981	10.4951	5.01119	153	716.316	323.235	FALSE	1	885581
S:\GFoti\GFoti\Miranda\Organoids\Diff\IF-Confocal-Histo-TEM\Nile RED\Diff 71\all the samples\070121cd1156.nd2	982	103.932	5.93425	159	1516.59	576.976	FALSE	1	885581
S:\GFoti\GFoti\Miranda\Organoids\Diff\IF-Confocal-Histo-TEM\Nile RED\Diff 71\all the samples\070121cd1156.nd2	983	11.2084	8.32808	279	508.146	773.228	TRUE	1	885581
S:\GFoti\GFoti\Miranda\Organoids\Diff\IF-Confocal-Histo-TEM\Nile RED\Diff 71\all the samples\070121cd1156.nd2	984	7.33638	6.6115	153	716.316	323.235	FALSE	1	885581
S:\GFoti\GFoti\Miranda\Organoids\Diff\IF-Confocal-Histo-TEM\Nile RED\Diff 71\all the samples\070121cd1156.nd2	985	8.04963	2.83862	157	364.068	1948.05	TRUE	1	885581
S:\GFoti\GFoti\Miranda\Organoids\Diff\IF-Confocal-Histo-TEM\Nile RED\Diff 71\all the samples\070121cd1156.nd2	986	88.9536	6.45694	160	155.898	530.022	FALSE	1	885581
S:\GFoti\GFoti\Miranda\Organoids\Diff\IF-Confocal-Histo-TEM\Nile RED\Diff 71\all the samples\070121cd1156.nd2	987	7.74395	6.15612	158	609.021	628.633	TRUE	1	885581
S:\GFoti\GFoti\Miranda\Organoids\Diff\IF-Confocal-Histo-TEM\Nile RED\Diff 71\all the samples\070121cd1156.nd2	988	7.74395	4.81348	160	155.898	530.022	FALSE	1	885581
S:\GFoti\GFoti\Miranda\Organoids\Diff\IF-Confocal-Histo-TEM\Nile RED\Diff 71\all the samples\070121cd1156.nd2	989	22.5186	4.67452	159	1516.59	576.976	FALSE	1	885581
S:\GFoti\GFoti\Miranda\Organoids\Diff\IF-Confocal-Histo-TEM\Nile RED\Diff 71\all the samples\070121cd1156.nd2	990	49.4186	3.88409	169	1611.15	983.946	TRUE	1	885581
S:\GFoti\GFoti\Miranda\Organoids\Diff\IF-Confocal-Histo-TEM\Nile RED\Diff 71\all the samples\070121cd1156.nd2	991	2.64925	6.46904	354	495.409	658.258	TRUE	1	885581
S:\GFoti\GFoti\Miranda\Organoids\Diff\IF-Confocal-Histo-TEM\Nile RED\Diff 71\all the samples\070121cd1156.nd2	992	3.66819	4.01911	161	317.604	269.514	FALSE	1	885581
S:\GFoti\GFoti\Miranda\Organoids\Diff\IF-Confocal-Histo-TEM\Nile RED\Diff 71\all the samples\070121cd1156.nd2	993	4.58523	6.09833	167	874.557	215.048	FALSE	1	885581
S:\GFoti\GFoti\Miranda\Organoids\Diff\IF-Confocal-Histo-TEM\Nile RED\Diff 71\all the samples\070121cd1156.nd2	994	30.2626	4.97238	159	1516.59	576.976	FALSE	1	885581
S:\GFoti\GFoti\Miranda\Organoids\Diff\IF-Confocal-Histo-TEM\Nile RED\Diff 71\all the samples\070121cd1156.nd2	995	72.0391	8.4149	282	881.384	417.631	FALSE	1	885581
S:\GFoti\GFoti\Miranda\Organoids\Diff\IF-Confocal-Histo-TEM\Nile RED\Diff 71\all the samples\070121cd1156.nd2	996	3.05682	5.80554	179	1064.18	695.11	TRUE	1	885581
S:\GFoti\GFoti\Miranda\Organoids\Diff\IF-Confocal-Histo-TEM\Nile RED\Diff 71\all the samples\070121cd1156.nd2	997	19.258	5.52201	176	900.031	667.716	TRUE	1	885581
S:\GFoti\GFoti\Miranda\Organoids\Diff\IF-Confocal-Histo-TEM\Nile RED\Diff 71\all the samples\070121cd1156.nd2	998	15.9974	6.30986	177	830.946	495.555	FALSE	1	885581
S:\GFoti\GFoti\Miranda\Organoids\Diff\IF-Confocal-Histo-TEM\Nile RED\Diff 71\all the samples\070121cd1156.nd2	999	96.4937	7.31604	175	230.383	505.707	FALSE	1	885581
S:\GFoti\GFoti\Miranda\Organoids\Diff\IF-Confocal-Histo-TEM\Nile RED\Diff 71\all the samples\070121cd1156.nd2	1000	45.0372	4.02033	179	1064.18	695.11	TRUE	1	885581
S:\GFoti\GFoti\Miranda\Organoids\Diff\IF-Confocal-Histo-TEM\Nile RED\Diff 71\all the samples\070121cd1156.nd2	1001	21.0921	4.8493	175	230.383	505.707	FALSE	1	885581
S:\GFoti\GFoti\Miranda\Organoids\Diff\IF-Confocal-Histo-TEM\Nile RED\Diff 71\all the samples\070121cd1156.nd2	1002	79.1717	4.55427	181	1080.28	868.45	TRUE	1	885581
S:\GFoti\GFoti\Miranda\Organoids\Diff\IF-Confocal-Histo-TEM\Nile RED\Diff 71\all the samples\070121cd1156.nd2	1003	55.4304	19.0871	197	1308.52	286.898	FALSE	1	885581
S:\GFoti\GFoti\Miranda\Organoids\Diff\IF-Confocal-Histo-TEM\Nile RED\Diff 71\all the samples\070121cd1156.nd2	1004	70.205	5.41555	186	951.182	976.444	TRUE	1	885581
S:\GFoti\GFoti\Miranda\Organoids\Diff\IF-Confocal-Histo-TEM\Nile RED\Diff 71\all the samples\070121cd1156.nd2	1005	6.9288	10.8846	283	600.156	225.255	FALSE	1	885581
S:\GFoti\GFoti\Miranda\Organoids\Diff\IF-Confocal-Histo-TEM\Nile RED\Diff 71\all the samples\070121cd1156.nd2	1006	8.661	9.97606	179	1064.18	695.11	TRUE	1	885581
S:\GFoti\GFoti\Miranda\Organoids\Diff\IF-Confocal-Histo-TEM\Nile RED\Diff 71\all the samples\070121cd1156.nd2	1007	9.78183	6.05709	181	1080.28	868.45	TRUE	1	885581
S:\GFoti\GFoti\Miranda\Organoids\Diff\IF-Confocal-Histo-TEM\Nile RED\Diff 71\all the samples\070121cd1156.nd2	1008	88.1384	6.76921	385	355.203	856.5	TRUE	1	885581
S:\GFoti\GFoti\Miranda\Organoids\Diff\IF-Confocal-Histo-TEM\Nile RED\Diff 71\all the samples\070121cd1156.nd2	1009	64.2952	8.7891	196	713.972	308.243	FALSE	1	885581
S:\GFoti\GFoti\Miranda\Organoids\Diff\IF-Confocal-Histo-TEM\Nile RED\Diff 71\all the samples\070121cd1156.nd2	1010	136.742	11.2658	197	1308.52	286.898	FALSE	1	885581
S:\GFoti\GFoti\Miranda\Organoids\Diff\IF-Confocal-Histo-TEM\Nile RED\Diff 71\all the samples\070121cd1156.nd2	1011	14.1633	7.27974	180	860.496	353.366	FALSE	1	885581
S:\GFoti\GFoti\Miranda\Organoids\Diff\IF-Confocal-Histo-TEM\Nile RED\Diff 71\all the samples\070121cd1156.nd2	1012	4.38145	3.43143	187	1126.34	848.68	TRUE	1	885581
S:\GFoti\GFoti\Miranda\Organoids\Diff\IF-Confocal-Histo-TEM\Nile RED\Diff 71\all the samples\070121cd1156.nd2	1013	79.7831	7.20411	196	713.972	308.243	FALSE	1	885581
S:\GFoti\GFoti\Miranda\Organoids\Diff\IF-Confocal-Histo-TEM\Nile RED\Diff 71\all the samples\070121cd1156.nd2	1014	10.1894	3.64702	194	954.85	306.956	FALSE	1	885581
S:\GFoti\GFoti\Miranda\Organoids\Diff\IF-Confocal-Histo-TEM\Nile RED\Diff 71\all the samples\070121cd1156.nd2	1015	20.175	4.45782	189	1027.09	527.514	FALSE	1	885581
S:\GFoti\GFoti\Miranda\Organoids\Diff\IF-Confocal-Histo-TEM\Nile RED\Diff 71\all the samples\070121cd1156.nd2	1016	58.4872	10.8446	356	454.346	265.237	FALSE	1	885581
S:\GFoti\GFoti\Miranda\Organoids\Diff\IF-Confocal-Histo-TEM\Nile RED\Diff 71\all the samples\070121cd1156.nd2	1017	29.3455	2.8887	335	157.936	836.884	TRUE	1	885581
S:\GFoti\GFoti\Miranda\Organoids\Diff\IF-Confocal-Histo-TEM\Nile RED\Diff 71\all the samples\070121cd1156.nd2	1018	12.8387	6.28813	189	1027.09	527.514	FALSE	1	885581
S:\GFoti\GFoti\Miranda\Organoids\Diff\IF-Confocal-Histo-TEM\Nile RED\Diff 71\all the samples\070121cd1156.nd2	1019	4.58523	4.48286	335	157.936	836.884	TRUE	1	885581
S:\GFoti\GFoti\Miranda\Organoids\Diff\IF-Confocal-Histo-TEM\Nile RED\Diff 71\all the samples\070121cd1156.nd2	1020	45.0372	5.20621	367	188.708	386.66	FALSE	1	885581
S:\GFoti\GFoti\Miranda\Organoids\Diff\IF-Confocal-Histo-TEM\Nile RED\Diff 71\all the samples\070121cd1156.nd2	1021	66.2312	8.87153	189	1027.09	527.514	FALSE	1	885581
S:\GFoti\GFoti\Miranda\Organoids\Diff\IF-Confocal-Histo-TEM\Nile RED\Diff 71\all the samples\070121cd1156.nd2	1022	21.8053	5.66335	369	442.424	302.865	FALSE	1	885581
S:\GFoti\GFoti\Miranda\Organoids\Diff\IF-Confocal-Histo-TEM\Nile RED\Diff 71\all the samples\070121cd1156.nd2	1023	29.6512	3.03976	339	802.212	250.887	FALSE	1	885581
S:\GFoti\GFoti\Miranda\Organoids\Diff\IF-Confocal-Histo-TEM\Nile RED\Diff 71\all the samples\070121cd1156.nd2	1024	23.7413	4.33033	337	139.493	226.399	FALSE	1	885581
S:\GFoti\GFoti\Miranda\Organoids\Diff\IF-Confocal-Histo-TEM\Nile RED\Diff 71\all the samples\070121cd1156.nd2	1025	56.3474	8.76601	197	1308.52	286.898	FALSE	1	885581
S:\GFoti\GFoti\Miranda\Organoids\Diff\IF-Confocal-Histo-TEM\Nile RED\Diff 71\all the samples\070121cd1156.nd2	1026	18.1372	6.32983	212	949.042	305.411	FALSE	1	885581
S:\GFoti\GFoti\Miranda\Organoids\Diff\IF-Confocal-Histo-TEM\Nile RED\Diff 71\all the samples\070121cd1156.nd2	1027	21.0921	3.46801	371	244.852	254.725	FALSE	1	885581
S:\GFoti\GFoti\Miranda\Organoids\Diff\IF-Confocal-Histo-TEM\Nile RED\Diff 71\all the samples\070121cd1156.nd2	1028	62.6649	1.0271	371	244.852	254.725	FALSE	1	885581
S:\GFoti\GFoti\Miranda\Organoids\Diff\IF-Confocal-Histo-TEM\Nile RED\Diff 71\all the samples\070121cd1156.nd2	1029	98.8373	9.4264	222	723.448	320.944	FALSE	1	885581
S:\GFoti\GFoti\Miranda\Organoids\Diff\IF-Confocal-Histo-TEM\Nile RED\Diff 71\all the samples\070121cd1156.nd2	1030	3.77008	9.50153	212	949.042	305.411	FALSE	1	885581
S:\GFoti\GFoti\Miranda\Organoids\Diff\IF-Confocal-Histo-TEM\Nile RED\Diff 71\all the samples\070121cd1156.nd2	1031	3.15872	6.04495	213	590.171	399.337	FALSE	1	885581
S:\GFoti\GFoti\Miranda\Organoids\Diff\IF-Confocal-Histo-TEM\Nile RED\Diff 71\all the samples\070121cd1156.nd2	1032	51.0489	4.06042	316	1219.88	315.201	FALSE	1	885581
S:\GFoti\GFoti\Miranda\Organoids\Diff\IF-Confocal-Histo-TEM\Nile RED\Diff 71\all the samples\070121cd1156.nd2	1033	22.7224	3.45758	270	1132.15	337.991	FALSE	1	885581
S:\GFoti\GFoti\Miranda\Organoids\Diff\IF-Confocal-Histo-TEM\Nile RED\Diff 71\all the samples\070121cd1156.nd2	1034	3.87198	10.8996	224	671.38	393.455	FALSE	1	885581
S:\GFoti\GFoti\Miranda\Organoids\Diff\IF-Confocal-Histo-TEM\Nile RED\Diff 71\all the samples\070121cd1156.nd2	1035	34.0326	4.92484	316	1219.88	315.201	FALSE	1	885581
S:\GFoti\GFoti\Miranda\Organoids\Diff\IF-Confocal-Histo-TEM\Nile RED\Diff 71\all the samples\070121cd1156.nd2	1036	56.5512	13.9661	207	577.536	574.275	FALSE	1	885581
S:\GFoti\GFoti\Miranda\Organoids\Diff\IF-Confocal-Histo-TEM\Nile RED\Diff 71\all the samples\070121cd1156.nd2	1037	7.23448	10.1013	270	1132.15	337.991	FALSE	1	885581
S:\GFoti\GFoti\Miranda\Organoids\Diff\IF-Confocal-Histo-TEM\Nile RED\Diff 71\all the samples\070121cd1156.nd2	1038	3.66819	7.64864	227	860.088	358.214	FALSE	1	885581
S:\GFoti\GFoti\Miranda\Organoids\Diff\IF-Confocal-Histo-TEM\Nile RED\Diff 71\all the samples\070121cd1156.nd2	1039	112.491	7.06821	404	248.112	279.121	FALSE	1	885581
S:\GFoti\GFoti\Miranda\Organoids\Diff\IF-Confocal-Histo-TEM\Nile RED\Diff 71\all the samples\070121cd1156.nd2	1040	53.2906	9.3438	341	346.542	296.878	FALSE	1	885581
S:\GFoti\GFoti\Miranda\Organoids\Diff\IF-Confocal-Histo-TEM\Nile RED\Diff 71\all the samples\070121cd1156.nd2	1041	6.11365	9.21774	229	1546.35	364.071	FALSE	1	885581
S:\GFoti\GFoti\Miranda\Organoids\Diff\IF-Confocal-Histo-TEM\Nile RED\Diff 71\all the samples\070121cd1156.nd2	1042	86.5081	6.37344	229	1546.35	364.071	FALSE	1	885581
S:\GFoti\GFoti\Miranda\Organoids\Diff\IF-Confocal-Histo-TEM\Nile RED\Diff 71\all the samples\070121cd1156.nd2	1043	100.671	1.60185	230	709.285	299.983	FALSE	1	885581
S:\GFoti\GFoti\Miranda\Organoids\Diff\IF-Confocal-Histo-TEM\Nile RED\Diff 71\all the samples\070121cd1156.nd2	1044	54.3096	7.99835	390	367.124	244.925	FALSE	1	885581
S:\GFoti\GFoti\Miranda\Organoids\Diff\IF-Confocal-Histo-TEM\Nile RED\Diff 71\all the samples\070121cd1156.nd2	1045	4.38145	3.02057	228	413.588	512.319	FALSE	1	885581
S:\GFoti\GFoti\Miranda\Organoids\Diff\IF-Confocal-Histo-TEM\Nile RED\Diff 71\all the samples\070121cd1156.nd2	1046	22.111	3.39262	229	1546.35	364.071	FALSE	1	885581
S:\GFoti\GFoti\Miranda\Organoids\Diff\IF-Confocal-Histo-TEM\Nile RED\Diff 71\all the samples\070121cd1156.nd2	1047	12.6349	8.41711	234	450.168	448.496	FALSE	1	885581
S:\GFoti\GFoti\Miranda\Organoids\Diff\IF-Confocal-Histo-TEM\Nile RED\Diff 71\all the samples\070121cd1156.nd2	1048	32.708	7.4957	225	838.792	189.126	FALSE	1	885581
S:\GFoti\GFoti\Miranda\Organoids\Diff\IF-Confocal-Histo-TEM\Nile RED\Diff 71\all the samples\070121cd1156.nd2	1049	13.3481	4.18446	229	1546.35	364.071	FALSE	1	885581
S:\GFoti\GFoti\Miranda\Organoids\Diff\IF-Confocal-Histo-TEM\Nile RED\Diff 71\all the samples\070121cd1156.nd2	1050	122.782	6.77318	291	837.671	619.469	TRUE	1	885581
S:\GFoti\GFoti\Miranda\Organoids\Diff\IF-Confocal-Histo-TEM\Nile RED\Diff 71\all the samples\070121cd1156.nd2	1051	122.375	9.36818	231	1123.69	208.955	FALSE	1	885581
S:\GFoti\GFoti\Miranda\Organoids\Diff\IF-Confocal-Histo-TEM\Nile RED\Diff 71\all the samples\070121cd1156.nd2	1052	32.5042	5.00591	231	1123.69	208.955	FALSE	1	885581
S:\GFoti\GFoti\Miranda\Organoids\Diff\IF-Confocal-Histo-TEM\Nile RED\Diff 71\all the samples\070121cd1156.nd2	1053	5.90986	5.27596	236	738.529	290.52	FALSE	1	885581
S:\GFoti\GFoti\Miranda\Organoids\Diff\IF-Confocal-Histo-TEM\Nile RED\Diff 71\all the samples\070121cd1156.nd2	1054	61.4421	8.90329	346	515.686	448.203	FALSE	1	885581
S:\GFoti\GFoti\Miranda\Organoids\Diff\IF-Confocal-Histo-TEM\Nile RED\Diff 71\all the samples\070121cd1156.nd2	1055	77.3376	4.39254	236	738.529	290.52	FALSE	1	885581
S:\GFoti\GFoti\Miranda\Organoids\Diff\IF-Confocal-Histo-TEM\Nile RED\Diff 71\all the samples\070121cd1156.nd2	1056	3.87198	5.62005	231	1123.69	208.955	FALSE	1	885581
S:\GFoti\GFoti\Miranda\Organoids\Diff\IF-Confocal-Histo-TEM\Nile RED\Diff 71\all the samples\070121cd1156.nd2	1057	157.528	6.38742	229	1546.35	364.071	FALSE	1	885581
S:\GFoti\GFoti\Miranda\Organoids\Diff\IF-Confocal-Histo-TEM\Nile RED\Diff 71\all the samples\070121cd1156.nd2	1058	56.3474	8.06631	234	450.168	448.496	FALSE	1	885581
S:\GFoti\GFoti\Miranda\Organoids\Diff\IF-Confocal-Histo-TEM\Nile RED\Diff 71\all the samples\070121cd1156.nd2	1059	13.3481	3.92175	240	171.895	520.643	FALSE	1	885581
S:\GFoti\GFoti\Miranda\Organoids\Diff\IF-Confocal-Histo-TEM\Nile RED\Diff 71\all the samples\070121cd1156.nd2	1060	14.0614	4.59136	244	639.793	490.583	FALSE	1	885581
S:\GFoti\GFoti\Miranda\Organoids\Diff\IF-Confocal-Histo-TEM\Nile RED\Diff 71\all the samples\070121cd1156.nd2	1061	4.07576	6.59646	345	803.843	264.104	FALSE	1	885581
S:\GFoti\GFoti\Miranda\Organoids\Diff\IF-Confocal-Histo-TEM\Nile RED\Diff 71\all the samples\070121cd1156.nd2	1062	48.2978	0.982925	243	722.429	303.211	FALSE	1	885581
S:\GFoti\GFoti\Miranda\Organoids\Diff\IF-Confocal-Histo-TEM\Nile RED\Diff 71\all the samples\070121cd1156.nd2	1063	19.3599	5.22517	239	454.957	510.773	FALSE	1	885581
S:\GFoti\GFoti\Miranda\Organoids\Diff\IF-Confocal-Histo-TEM\Nile RED\Diff 71\all the samples\070121cd1156.nd2	1064	79.9869	5.41507	242	889.841	353.469	FALSE	1	885581
S:\GFoti\GFoti\Miranda\Organoids\Diff\IF-Confocal-Histo-TEM\Nile RED\Diff 71\all the samples\070121cd1156.nd2	1065	12.4311	10.677	241	890.555	505.326	FALSE	1	885581
S:\GFoti\GFoti\Miranda\Organoids\Diff\IF-Confocal-Histo-TEM\Nile RED\Diff 71\all the samples\070121cd1156.nd2	1066	78.4585	5.22834	245	1252.18	327.24	FALSE	1	885581
S:\GFoti\GFoti\Miranda\Organoids\Diff\IF-Confocal-Histo-TEM\Nile RED\Diff 71\all the samples\070121cd1156.nd2	1067	15.0803	5.12988	248	319.948	415.674	FALSE	1	885581
S:\GFoti\GFoti\Miranda\Organoids\Diff\IF-Confocal-Histo-TEM\Nile RED\Diff 71\all the samples\070121cd1156.nd2	1068	22.7224	4.01366	247	956.786	354.43	FALSE	1	885581
S:\GFoti\GFoti\Miranda\Organoids\Diff\IF-Confocal-Histo-TEM\Nile RED\Diff 71\all the samples\070121cd1156.nd2	1069	63.6838	9.66359	253	901.865	618.477	TRUE	1	885581
S:\GFoti\GFoti\Miranda\Organoids\Diff\IF-Confocal-Histo-TEM\Nile RED\Diff 71\all the samples\070121cd1156.nd2	1070	45.8523	7.03833	247	956.786	354.43	FALSE	1	885581
S:\GFoti\GFoti\Miranda\Organoids\Diff\IF-Confocal-Histo-TEM\Nile RED\Diff 71\all the samples\070121cd1156.nd2	1071	64.0914	4.16703	245	1252.18	327.24	FALSE	1	885581
S:\GFoti\GFoti\Miranda\Organoids\Diff\IF-Confocal-Histo-TEM\Nile RED\Diff 71\all the samples\070121cd1156.nd2	1072	12.8387	6.78464	246	909.914	776.596	TRUE	1	885581
S:\GFoti\GFoti\Miranda\Organoids\Diff\IF-Confocal-Histo-TEM\Nile RED\Diff 71\all the samples\070121cd1156.nd2	1073	157.325	6.90799	246	909.914	776.596	TRUE	1	885581
S:\GFoti\GFoti\Miranda\Organoids\Diff\IF-Confocal-Histo-TEM\Nile RED\Diff 71\all the samples\070121cd1156.nd2	1074	4.48334	8.51785	249	947.208	371.298	FALSE	1	885581
S:\GFoti\GFoti\Miranda\Organoids\Diff\IF-Confocal-Histo-TEM\Nile RED\Diff 71\all the samples\070121cd1156.nd2	1075	130.221	4.10393	294	277.967	320.121	FALSE	1	885581
S:\GFoti\GFoti\Miranda\Organoids\Diff\IF-Confocal-Histo-TEM\Nile RED\Diff 71\all the samples\070121cd1156.nd2	1076	67.5558	6.81543	256	360.399	971.895	TRUE	1	885581
S:\GFoti\GFoti\Miranda\Organoids\Diff\IF-Confocal-Histo-TEM\Nile RED\Diff 71\all the samples\070121cd1156.nd2	1077	10.597	6.94297	5	282.247	750.63	TRUE	1	885581
S:\GFoti\GFoti\Miranda\Organoids\Diff\IF-Confocal-Histo-TEM\Nile RED\Diff 71\all the samples\070121cd1156.nd2	1078	6.01175	7.52896	17	1519.34	447.701	FALSE	1	885581
S:\GFoti\GFoti\Miranda\Organoids\Diff\IF-Confocal-Histo-TEM\Nile RED\Diff 71\all the samples\070121cd1156.nd2	1079	21.6016	8.60795	22	1629.49	152.418	FALSE	1	885581
S:\GFoti\GFoti\Miranda\Organoids\Diff\IF-Confocal-Histo-TEM\Nile RED\Diff 71\all the samples\070121cd1156.nd2	1080	10.6989	5.57432	18	255.856	248.039	FALSE	1	885581
S:\GFoti\GFoti\Miranda\Organoids\Diff\IF-Confocal-Histo-TEM\Nile RED\Diff 71\all the samples\070121cd1156.nd2	1081	3.66819	5.56771	350	170.163	176.002	FALSE	1	885581
S:\GFoti\GFoti\Miranda\Organoids\Diff\IF-Confocal-Histo-TEM\Nile RED\Diff 71\all the samples\070121cd1156.nd2	1082	7.84585	4.50184	22	1629.49	152.418	FALSE	1	885581
S:\GFoti\GFoti\Miranda\Organoids\Diff\IF-Confocal-Histo-TEM\Nile RED\Diff 71\all the samples\070121cd1156.nd2	1083	19.8694	4.60331	22	1629.49	152.418	FALSE	1	885581
S:\GFoti\GFoti\Miranda\Organoids\Diff\IF-Confocal-Histo-TEM\Nile RED\Diff 71\all the samples\070121cd1156.nd2	1084	62.8687	6.62731	23	710.406	337.267	FALSE	1	885581
S:\GFoti\GFoti\Miranda\Organoids\Diff\IF-Confocal-Histo-TEM\Nile RED\Diff 71\all the samples\070121cd1156.nd2	1085	2.64925	8.22015	27	149.071	533.385	FALSE	1	885581
S:\GFoti\GFoti\Miranda\Organoids\Diff\IF-Confocal-Histo-TEM\Nile RED\Diff 71\all the samples\070121cd1156.nd2	1086	13.45	5.9161	36	1440.78	462.772	FALSE	1	885581
S:\GFoti\GFoti\Miranda\Organoids\Diff\IF-Confocal-Histo-TEM\Nile RED\Diff 71\all the samples\070121cd1156.nd2	1087	3.56629	5.11055	33	372.627	454.09	FALSE	1	885581
S:\GFoti\GFoti\Miranda\Organoids\Diff\IF-Confocal-Histo-TEM\Nile RED\Diff 71\all the samples\070121cd1156.nd2	1088	21.2959	6.9778	36	1440.78	462.772	FALSE	1	885581
S:\GFoti\GFoti\Miranda\Organoids\Diff\IF-Confocal-Histo-TEM\Nile RED\Diff 71\all the samples\070121cd1156.nd2	1089	46.158	6.74734	36	1440.78	462.772	FALSE	1	885581
S:\GFoti\GFoti\Miranda\Organoids\Diff\IF-Confocal-Histo-TEM\Nile RED\Diff 71\all the samples\070121cd1156.nd2	1090	8.76289	9.203	37	763.493	231.945	FALSE	1	885581
S:\GFoti\GFoti\Miranda\Organoids\Diff\IF-Confocal-Histo-TEM\Nile RED\Diff 71\all the samples\070121cd1156.nd2	1091	11.4121	4.50823	300	573.052	536.988	FALSE	1	885581
S:\GFoti\GFoti\Miranda\Organoids\Diff\IF-Confocal-Histo-TEM\Nile RED\Diff 71\all the samples\070121cd1156.nd2	1092	2.75114	9.01879	299	693.899	360.155	FALSE	1	885581
S:\GFoti\GFoti\Miranda\Organoids\Diff\IF-Confocal-Histo-TEM\Nile RED\Diff 71\all the samples\070121cd1156.nd2	1093	137.761	1.71603	360	1125.93	186.762	FALSE	1	885581
S:\GFoti\GFoti\Miranda\Organoids\Diff\IF-Confocal-Histo-TEM\Nile RED\Diff 71\all the samples\070121cd1156.nd2	1094	196.961	6.57031	42	1009.26	215.411	FALSE	1	885581
S:\GFoti\GFoti\Miranda\Organoids\Diff\IF-Confocal-Histo-TEM\Nile RED\Diff 71\all the samples\070121cd1156.nd2	1095	41.6747	6.06479	48	710.1	956.06	TRUE	1	885581
S:\GFoti\GFoti\Miranda\Organoids\Diff\IF-Confocal-Histo-TEM\Nile RED\Diff 71\all the samples\070121cd1156.nd2	1096	2.95493	1.94843	49	878.327	235.784	FALSE	1	885581
S:\GFoti\GFoti\Miranda\Organoids\Diff\IF-Confocal-Histo-TEM\Nile RED\Diff 71\all the samples\070121cd1156.nd2	1097	35.3573	4.09436	58	540.548	789.277	TRUE	1	885581
S:\GFoti\GFoti\Miranda\Organoids\Diff\IF-Confocal-Histo-TEM\Nile RED\Diff 71\all the samples\070121cd1156.nd2	1098	14.1633	6.1873	301	1283.36	174.238	FALSE	1	885581
S:\GFoti\GFoti\Miranda\Organoids\Diff\IF-Confocal-Histo-TEM\Nile RED\Diff 71\all the samples\070121cd1156.nd2	1099	7.43827	7.70701	58	540.548	789.277	TRUE	1	885581
S:\GFoti\GFoti\Miranda\Organoids\Diff\IF-Confocal-Histo-TEM\Nile RED\Diff 71\all the samples\070121cd1156.nd2	1100	2.75114	10.4011	70	157.936	217.161	FALSE	1	885581
S:\GFoti\GFoti\Miranda\Organoids\Diff\IF-Confocal-Histo-TEM\Nile RED\Diff 71\all the samples\070121cd1156.nd2	1101	4.89092	4.52368	274	1147.94	797.194	TRUE	1	885581
S:\GFoti\GFoti\Miranda\Organoids\Diff\IF-Confocal-Histo-TEM\Nile RED\Diff 71\all the samples\070121cd1156.nd2	1102	5.1966	7.04729	75	1039.12	646.537	TRUE	1	885581
S:\GFoti\GFoti\Miranda\Organoids\Diff\IF-Confocal-Histo-TEM\Nile RED\Diff 71\all the samples\070121cd1156.nd2	1103	29.2436	6.39725	76	1518.32	635.191	TRUE	1	885581
S:\GFoti\GFoti\Miranda\Organoids\Diff\IF-Confocal-Histo-TEM\Nile RED\Diff 71\all the samples\070121cd1156.nd2	1104	17.9334	6.77303	85	860.088	694.57	TRUE	1	885581
S:\GFoti\GFoti\Miranda\Organoids\Diff\IF-Confocal-Histo-TEM\Nile RED\Diff 71\all the samples\070121cd1156.nd2	1105	71.1221	7.86892	76	1518.32	635.191	TRUE	1	885581
S:\GFoti\GFoti\Miranda\Organoids\Diff\IF-Confocal-Histo-TEM\Nile RED\Diff 71\all the samples\070121cd1156.nd2	1106	5.29849	6.12077	83	876.289	832.449	TRUE	1	885581
S:\GFoti\GFoti\Miranda\Organoids\Diff\IF-Confocal-Histo-TEM\Nile RED\Diff 71\all the samples\070121cd1156.nd2	1107	3.56629	6.26223	85	860.088	694.57	TRUE	1	885581
S:\GFoti\GFoti\Miranda\Organoids\Diff\IF-Confocal-Histo-TEM\Nile RED\Diff 71\all the samples\070121cd1156.nd2	1108	43.305	4.96225	88	180.251	527.416	FALSE	1	885581
S:\GFoti\GFoti\Miranda\Organoids\Diff\IF-Confocal-Histo-TEM\Nile RED\Diff 71\all the samples\070121cd1156.nd2	1109	14.8765	5.90159	92	1145.39	732.919	TRUE	1	885581
S:\GFoti\GFoti\Miranda\Organoids\Diff\IF-Confocal-Histo-TEM\Nile RED\Diff 71\all the samples\070121cd1156.nd2	1110	6.72501	5.49248	276	237.617	409.312	FALSE	1	885581
S:\GFoti\GFoti\Miranda\Organoids\Diff\IF-Confocal-Histo-TEM\Nile RED\Diff 71\all the samples\070121cd1156.nd2	1111	79.7831	8.6484	89	718.761	313.325	FALSE	1	885581
S:\GFoti\GFoti\Miranda\Organoids\Diff\IF-Confocal-Histo-TEM\Nile RED\Diff 71\all the samples\070121cd1156.nd2	1112	5.40039	3.77673	276	237.617	409.312	FALSE	1	885581
S:\GFoti\GFoti\Miranda\Organoids\Diff\IF-Confocal-Histo-TEM\Nile RED\Diff 71\all the samples\070121cd1156.nd2	1113	8.15153	10.7156	440	151.72	270.596	FALSE	1	885581
S:\GFoti\GFoti\Miranda\Organoids\Diff\IF-Confocal-Histo-TEM\Nile RED\Diff 71\all the samples\070121cd1156.nd2	1114	43.5088	6.39972	108	893.917	1101.47	TRUE	1	885581
S:\GFoti\GFoti\Miranda\Organoids\Diff\IF-Confocal-Histo-TEM\Nile RED\Diff 71\all the samples\070121cd1156.nd2	1115	20.6845	5.63304	308	1025.77	370.782	FALSE	1	885581
S:\GFoti\GFoti\Miranda\Organoids\Diff\IF-Confocal-Histo-TEM\Nile RED\Diff 71\all the samples\070121cd1156.nd2	1116	134.398	5.70383	277	819.534	1090.45	TRUE	1	885581
S:\GFoti\GFoti\Miranda\Organoids\Diff\IF-Confocal-Histo-TEM\Nile RED\Diff 71\all the samples\070121cd1156.nd2	1117	136.232	6.5109	308	1025.77	370.782	FALSE	1	885581
S:\GFoti\GFoti\Miranda\Organoids\Diff\IF-Confocal-Histo-TEM\Nile RED\Diff 71\all the samples\070121cd1156.nd2	1118	452.41	9.65737	103	887.294	821.323	TRUE	1	885581
S:\GFoti\GFoti\Miranda\Organoids\Diff\IF-Confocal-Histo-TEM\Nile RED\Diff 71\all the samples\070121cd1156.nd2	1119	15.2841	7.45536	107	631.743	560.092	FALSE	1	885581
S:\GFoti\GFoti\Miranda\Organoids\Diff\IF-Confocal-Histo-TEM\Nile RED\Diff 71\all the samples\070121cd1156.nd2	1120	11.2084	5.89442	112	1200.31	473.373	FALSE	1	885581
S:\GFoti\GFoti\Miranda\Organoids\Diff\IF-Confocal-Histo-TEM\Nile RED\Diff 71\all the samples\070121cd1156.nd2	1121	7.13259	6.61275	127	580.185	375.679	FALSE	1	885581
S:\GFoti\GFoti\Miranda\Organoids\Diff\IF-Confocal-Histo-TEM\Nile RED\Diff 71\all the samples\070121cd1156.nd2	1122	4.17766	5.70337	115	722.429	497.274	FALSE	1	885581
S:\GFoti\GFoti\Miranda\Organoids\Diff\IF-Confocal-Histo-TEM\Nile RED\Diff 71\all the samples\070121cd1156.nd2	1123	89.0555	8.64338	119	420.313	556.694	FALSE	1	885581
S:\GFoti\GFoti\Miranda\Organoids\Diff\IF-Confocal-Histo-TEM\Nile RED\Diff 71\all the samples\070121cd1156.nd2	1124	7.33638	5.78782	123	798.952	367.69	FALSE	1	885581
S:\GFoti\GFoti\Miranda\Organoids\Diff\IF-Confocal-Histo-TEM\Nile RED\Diff 71\all the samples\070121cd1156.nd2	1125	7.64206	5.90945	128	505.7	1063.67	TRUE	1	885581
S:\GFoti\GFoti\Miranda\Organoids\Diff\IF-Confocal-Histo-TEM\Nile RED\Diff 71\all the samples\070121cd1156.nd2	1126	14.2652	4.04371	131	896.974	552.867	FALSE	1	885581
S:\GFoti\GFoti\Miranda\Organoids\Diff\IF-Confocal-Histo-TEM\Nile RED\Diff 71\all the samples\070121cd1156.nd2	1127	12.3292	8.28936	136	858.764	926.327	TRUE	1	885581
S:\GFoti\GFoti\Miranda\Organoids\Diff\IF-Confocal-Histo-TEM\Nile RED\Diff 71\all the samples\070121cd1156.nd2	1128	15.5898	5.59353	136	858.764	926.327	TRUE	1	885581
S:\GFoti\GFoti\Miranda\Organoids\Diff\IF-Confocal-Histo-TEM\Nile RED\Diff 71\all the samples\070121cd1156.nd2	1129	23.9451	3.9131	131	896.974	552.867	FALSE	1	885581
S:\GFoti\GFoti\Miranda\Organoids\Diff\IF-Confocal-Histo-TEM\Nile RED\Diff 71\all the samples\070121cd1156.nd2	1130	15.5898	3.79586	136	858.764	926.327	TRUE	1	885581
S:\GFoti\GFoti\Miranda\Organoids\Diff\IF-Confocal-Histo-TEM\Nile RED\Diff 71\all the samples\070121cd1156.nd2	1131	16.0993	3.75101	261	809.854	242.131	FALSE	1	885581
S:\GFoti\GFoti\Miranda\Organoids\Diff\IF-Confocal-Histo-TEM\Nile RED\Diff 71\all the samples\070121cd1156.nd2	1132	35.1535	7.7428	151	614.014	387.115	FALSE	1	885581
S:\GFoti\GFoti\Miranda\Organoids\Diff\IF-Confocal-Histo-TEM\Nile RED\Diff 71\all the samples\070121cd1156.nd2	1133	34.2364	8.61924	154	778.369	470.678	FALSE	1	885581
S:\GFoti\GFoti\Miranda\Organoids\Diff\IF-Confocal-Histo-TEM\Nile RED\Diff 71\all the samples\070121cd1156.nd2	1134	94.6596	5.13317	148	1019.86	963.464	TRUE	1	885581
S:\GFoti\GFoti\Miranda\Organoids\Diff\IF-Confocal-Histo-TEM\Nile RED\Diff 71\all the samples\070121cd1156.nd2	1135	16.2012	8.60751	136	858.764	926.327	TRUE	1	885581
S:\GFoti\GFoti\Miranda\Organoids\Diff\IF-Confocal-Histo-TEM\Nile RED\Diff 71\all the samples\070121cd1156.nd2	1136	4.38145	9.1063	331	189.115	688.975	TRUE	1	885581
S:\GFoti\GFoti\Miranda\Organoids\Diff\IF-Confocal-Histo-TEM\Nile RED\Diff 71\all the samples\070121cd1156.nd2	1137	9.57805	5.3614	149	810.975	457.973	FALSE	1	885581
S:\GFoti\GFoti\Miranda\Organoids\Diff\IF-Confocal-Histo-TEM\Nile RED\Diff 71\all the samples\070121cd1156.nd2	1138	57.1626	6.80471	279	508.146	773.228	TRUE	1	885581
S:\GFoti\GFoti\Miranda\Organoids\Diff\IF-Confocal-Histo-TEM\Nile RED\Diff 71\all the samples\070121cd1156.nd2	1139	16.6087	4.18992	149	810.975	457.973	FALSE	1	885581
S:\GFoti\GFoti\Miranda\Organoids\Diff\IF-Confocal-Histo-TEM\Nile RED\Diff 71\all the samples\070121cd1156.nd2	1140	7.23448	4.07842	149	810.975	457.973	FALSE	1	885581
S:\GFoti\GFoti\Miranda\Organoids\Diff\IF-Confocal-Histo-TEM\Nile RED\Diff 71\all the samples\070121cd1156.nd2	1141	24.8622	4.86424	383	167.106	787.667	TRUE	1	885581
S:\GFoti\GFoti\Miranda\Organoids\Diff\IF-Confocal-Histo-TEM\Nile RED\Diff 71\all the samples\070121cd1156.nd2	1142	3.66819	10.8327	313	728.849	774.434	TRUE	1	885581
S:\GFoti\GFoti\Miranda\Organoids\Diff\IF-Confocal-Histo-TEM\Nile RED\Diff 71\all the samples\070121cd1156.nd2	1143	63.3781	5.55121	144	1161.29	373.331	FALSE	1	885581
S:\GFoti\GFoti\Miranda\Organoids\Diff\IF-Confocal-Histo-TEM\Nile RED\Diff 71\all the samples\070121cd1156.nd2	1144	57.5702	2.66561	148	1019.86	963.464	TRUE	1	885581
S:\GFoti\GFoti\Miranda\Organoids\Diff\IF-Confocal-Histo-TEM\Nile RED\Diff 71\all the samples\070121cd1156.nd2	1145	16.0993	2.31626	154	778.369	470.678	FALSE	1	885581
S:\GFoti\GFoti\Miranda\Organoids\Diff\IF-Confocal-Histo-TEM\Nile RED\Diff 71\all the samples\070121cd1156.nd2	1146	108.415	5.92047	159	1516.59	576.976	FALSE	1	885581
S:\GFoti\GFoti\Miranda\Organoids\Diff\IF-Confocal-Histo-TEM\Nile RED\Diff 71\all the samples\070121cd1156.nd2	1147	6.31743	9.02491	142	1535.24	432.615	FALSE	1	885581
S:\GFoti\GFoti\Miranda\Organoids\Diff\IF-Confocal-Histo-TEM\Nile RED\Diff 71\all the samples\070121cd1156.nd2	1148	226.511	2.92815	427	147.645	806.361	TRUE	1	885581
S:\GFoti\GFoti\Miranda\Organoids\Diff\IF-Confocal-Histo-TEM\Nile RED\Diff 71\all the samples\070121cd1156.nd2	1149	4.68713	8.69208	163	1526.78	529.4	FALSE	1	885581
S:\GFoti\GFoti\Miranda\Organoids\Diff\IF-Confocal-Histo-TEM\Nile RED\Diff 71\all the samples\070121cd1156.nd2	1150	2.54735	3.28195	160	155.898	530.022	FALSE	1	885581
S:\GFoti\GFoti\Miranda\Organoids\Diff\IF-Confocal-Histo-TEM\Nile RED\Diff 71\all the samples\070121cd1156.nd2	1151	3.4644	3.98486	162	189.931	590.589	FALSE	1	885581
S:\GFoti\GFoti\Miranda\Organoids\Diff\IF-Confocal-Histo-TEM\Nile RED\Diff 71\all the samples\070121cd1156.nd2	1152	106.174	6.0456	177	830.946	495.555	FALSE	1	885581
S:\GFoti\GFoti\Miranda\Organoids\Diff\IF-Confocal-Histo-TEM\Nile RED\Diff 71\all the samples\070121cd1156.nd2	1153	188.504	5.93841	164	807.511	730.108	TRUE	1	885581
S:\GFoti\GFoti\Miranda\Organoids\Diff\IF-Confocal-Histo-TEM\Nile RED\Diff 71\all the samples\070121cd1156.nd2	1154	57.4683	7.34128	163	1526.78	529.4	FALSE	1	885581
S:\GFoti\GFoti\Miranda\Organoids\Diff\IF-Confocal-Histo-TEM\Nile RED\Diff 71\all the samples\070121cd1156.nd2	1155	20.3788	6.90627	159	1516.59	576.976	FALSE	1	885581
S:\GFoti\GFoti\Miranda\Organoids\Diff\IF-Confocal-Histo-TEM\Nile RED\Diff 71\all the samples\070121cd1156.nd2	1156	24.2508	5.71027	167	874.557	215.048	FALSE	1	885581
S:\GFoti\GFoti\Miranda\Organoids\Diff\IF-Confocal-Histo-TEM\Nile RED\Diff 71\all the samples\070121cd1156.nd2	1157	10.1894	8.95895	169	1611.15	983.946	TRUE	1	885581
S:\GFoti\GFoti\Miranda\Organoids\Diff\IF-Confocal-Histo-TEM\Nile RED\Diff 71\all the samples\070121cd1156.nd2	1158	2.95493	6.43665	282	881.384	417.631	FALSE	1	885581
S:\GFoti\GFoti\Miranda\Organoids\Diff\IF-Confocal-Histo-TEM\Nile RED\Diff 71\all the samples\070121cd1156.nd2	1159	3.97387	3.65121	175	230.383	505.707	FALSE	1	885581
S:\GFoti\GFoti\Miranda\Organoids\Diff\IF-Confocal-Histo-TEM\Nile RED\Diff 71\all the samples\070121cd1156.nd2	1160	46.3618	5.6698	181	1080.28	868.45	TRUE	1	885581
S:\GFoti\GFoti\Miranda\Organoids\Diff\IF-Confocal-Histo-TEM\Nile RED\Diff 71\all the samples\070121cd1156.nd2	1161	4.78902	6.38576	179	1064.18	695.11	TRUE	1	885581
S:\GFoti\GFoti\Miranda\Organoids\Diff\IF-Confocal-Histo-TEM\Nile RED\Diff 71\all the samples\070121cd1156.nd2	1162	4.27955	6.08773	385	355.203	856.5	TRUE	1	885581
S:\GFoti\GFoti\Miranda\Organoids\Diff\IF-Confocal-Histo-TEM\Nile RED\Diff 71\all the samples\070121cd1156.nd2	1163	11.2084	6.41242	183	831.354	488.565	FALSE	1	885581
S:\GFoti\GFoti\Miranda\Organoids\Diff\IF-Confocal-Histo-TEM\Nile RED\Diff 71\all the samples\070121cd1156.nd2	1164	22.0091	13.7286	197	1308.52	286.898	FALSE	1	885581
S:\GFoti\GFoti\Miranda\Organoids\Diff\IF-Confocal-Histo-TEM\Nile RED\Diff 71\all the samples\070121cd1156.nd2	1165	101.487	5.70081	189	1027.09	527.514	FALSE	1	885581
S:\GFoti\GFoti\Miranda\Organoids\Diff\IF-Confocal-Histo-TEM\Nile RED\Diff 71\all the samples\070121cd1156.nd2	1166	8.15153	9.14313	189	1027.09	527.514	FALSE	1	885581
S:\GFoti\GFoti\Miranda\Organoids\Diff\IF-Confocal-Histo-TEM\Nile RED\Diff 71\all the samples\070121cd1156.nd2	1167	35.6629	10.0319	196	713.972	308.243	FALSE	1	885581
S:\GFoti\GFoti\Miranda\Organoids\Diff\IF-Confocal-Histo-TEM\Nile RED\Diff 71\all the samples\070121cd1156.nd2	1168	31.791	7.93956	196	713.972	308.243	FALSE	1	885581
S:\GFoti\GFoti\Miranda\Organoids\Diff\IF-Confocal-Histo-TEM\Nile RED\Diff 71\all the samples\070121cd1156.nd2	1169	18.239	6.20658	196	713.972	308.243	FALSE	1	885581
S:\GFoti\GFoti\Miranda\Organoids\Diff\IF-Confocal-Histo-TEM\Nile RED\Diff 71\all the samples\070121cd1156.nd2	1170	26.1868	7.10255	202	531.378	574.431	FALSE	1	885581
S:\GFoti\GFoti\Miranda\Organoids\Diff\IF-Confocal-Histo-TEM\Nile RED\Diff 71\all the samples\070121cd1156.nd2	1171	13.45	3.22254	189	1027.09	527.514	FALSE	1	885581
S:\GFoti\GFoti\Miranda\Organoids\Diff\IF-Confocal-Histo-TEM\Nile RED\Diff 71\all the samples\070121cd1156.nd2	1172	145.199	8.8326	196	713.972	308.243	FALSE	1	885581
S:\GFoti\GFoti\Miranda\Organoids\Diff\IF-Confocal-Histo-TEM\Nile RED\Diff 71\all the samples\070121cd1156.nd2	1173	49.6224	5.19736	196	713.972	308.243	FALSE	1	885581
S:\GFoti\GFoti\Miranda\Organoids\Diff\IF-Confocal-Histo-TEM\Nile RED\Diff 71\all the samples\070121cd1156.nd2	1174	10.8008	3.31327	266	1051.14	410.79	FALSE	1	885581
S:\GFoti\GFoti\Miranda\Organoids\Diff\IF-Confocal-Histo-TEM\Nile RED\Diff 71\all the samples\070121cd1156.nd2	1175	3.36251	6.95258	203	1032.29	312.759	FALSE	1	885581
S:\GFoti\GFoti\Miranda\Organoids\Diff\IF-Confocal-Histo-TEM\Nile RED\Diff 71\all the samples\070121cd1156.nd2	1176	38.0065	2.74946	197	1308.52	286.898	FALSE	1	885581
S:\GFoti\GFoti\Miranda\Organoids\Diff\IF-Confocal-Histo-TEM\Nile RED\Diff 71\all the samples\070121cd1156.nd2	1177	52.2717	6.59217	197	1308.52	286.898	FALSE	1	885581
S:\GFoti\GFoti\Miranda\Organoids\Diff\IF-Confocal-Histo-TEM\Nile RED\Diff 71\all the samples\070121cd1156.nd2	1178	33.3194	7.1196	209	531.174	362.297	FALSE	1	885581
S:\GFoti\GFoti\Miranda\Organoids\Diff\IF-Confocal-Histo-TEM\Nile RED\Diff 71\all the samples\070121cd1156.nd2	1179	10.1894	5.98939	216	563.78	457.189	FALSE	1	885581
S:\GFoti\GFoti\Miranda\Organoids\Diff\IF-Confocal-Histo-TEM\Nile RED\Diff 71\all the samples\070121cd1156.nd2	1180	70.0013	2.06302	372	163.132	217.638	FALSE	1	885581
S:\GFoti\GFoti\Miranda\Organoids\Diff\IF-Confocal-Histo-TEM\Nile RED\Diff 71\all the samples\070121cd1156.nd2	1181	54.6152	2.98104	372	163.132	217.638	FALSE	1	885581
S:\GFoti\GFoti\Miranda\Organoids\Diff\IF-Confocal-Histo-TEM\Nile RED\Diff 71\all the samples\070121cd1156.nd2	1182	4.48334	4.7146	218	935.082	387.622	FALSE	1	885581
S:\GFoti\GFoti\Miranda\Organoids\Diff\IF-Confocal-Histo-TEM\Nile RED\Diff 71\all the samples\070121cd1156.nd2	1183	36.0705	9.32575	212	949.042	305.411	FALSE	1	885581
S:\GFoti\GFoti\Miranda\Organoids\Diff\IF-Confocal-Histo-TEM\Nile RED\Diff 71\all the samples\070121cd1156.nd2	1184	11.2084	9.20594	415	348.274	381.204	FALSE	1	885581
S:\GFoti\GFoti\Miranda\Organoids\Diff\IF-Confocal-Histo-TEM\Nile RED\Diff 71\all the samples\070121cd1156.nd2	1185	108.313	5.82768	285	1034.23	432.699	FALSE	1	885581
S:\GFoti\GFoti\Miranda\Organoids\Diff\IF-Confocal-Histo-TEM\Nile RED\Diff 71\all the samples\070121cd1156.nd2	1186	11.0046	4.30989	270	1132.15	337.991	FALSE	1	885581
S:\GFoti\GFoti\Miranda\Organoids\Diff\IF-Confocal-Histo-TEM\Nile RED\Diff 71\all the samples\070121cd1156.nd2	1187	16.6087	8.20867	389	396.266	227.663	FALSE	1	885581
S:\GFoti\GFoti\Miranda\Organoids\Diff\IF-Confocal-Histo-TEM\Nile RED\Diff 71\all the samples\070121cd1156.nd2	1188	23.5375	7.73525	416	191.663	283.522	FALSE	1	885581
S:\GFoti\GFoti\Miranda\Organoids\Diff\IF-Confocal-Histo-TEM\Nile RED\Diff 71\all the samples\070121cd1156.nd2	1189	4.89092	6.59944	289	815.153	247.595	FALSE	1	885581
S:\GFoti\GFoti\Miranda\Organoids\Diff\IF-Confocal-Histo-TEM\Nile RED\Diff 71\all the samples\070121cd1156.nd2	1190	6.41933	4.85054	289	815.153	247.595	FALSE	1	885581
S:\GFoti\GFoti\Miranda\Organoids\Diff\IF-Confocal-Histo-TEM\Nile RED\Diff 71\all the samples\070121cd1156.nd2	1191	56.8569	6.83186	390	367.124	244.925	FALSE	1	885581
S:\GFoti\GFoti\Miranda\Organoids\Diff\IF-Confocal-Histo-TEM\Nile RED\Diff 71\all the samples\070121cd1156.nd2	1192	11.8197	5.25954	223	668.323	632.757	TRUE	1	885581
S:\GFoti\GFoti\Miranda\Organoids\Diff\IF-Confocal-Histo-TEM\Nile RED\Diff 71\all the samples\070121cd1156.nd2	1193	9.98562	5.29706	403	139.697	200.902	FALSE	1	885581
S:\GFoti\GFoti\Miranda\Organoids\Diff\IF-Confocal-Histo-TEM\Nile RED\Diff 71\all the samples\070121cd1156.nd2	1194	77.0319	8.24095	231	1123.69	208.955	FALSE	1	885581
S:\GFoti\GFoti\Miranda\Organoids\Diff\IF-Confocal-Histo-TEM\Nile RED\Diff 71\all the samples\070121cd1156.nd2	1195	6.11365	4.25318	341	346.542	296.878	FALSE	1	885581
S:\GFoti\GFoti\Miranda\Organoids\Diff\IF-Confocal-Histo-TEM\Nile RED\Diff 71\all the samples\070121cd1156.nd2	1196	119.522	6.36589	229	1546.35	364.071	FALSE	1	885581
S:\GFoti\GFoti\Miranda\Organoids\Diff\IF-Confocal-Histo-TEM\Nile RED\Diff 71\all the samples\070121cd1156.nd2	1197	22.6205	8.66761	392	260.543	208.69	FALSE	1	885581
S:\GFoti\GFoti\Miranda\Organoids\Diff\IF-Confocal-Histo-TEM\Nile RED\Diff 71\all the samples\070121cd1156.nd2	1198	18.3409	8.23832	228	413.588	512.319	FALSE	1	885581
S:\GFoti\GFoti\Miranda\Organoids\Diff\IF-Confocal-Histo-TEM\Nile RED\Diff 71\all the samples\070121cd1156.nd2	1199	62.4611	6.91027	229	1546.35	364.071	FALSE	1	885581
S:\GFoti\GFoti\Miranda\Organoids\Diff\IF-Confocal-Histo-TEM\Nile RED\Diff 71\all the samples\070121cd1156.nd2	1200	11.1065	5.73972	236	738.529	290.52	FALSE	1	885581
S:\GFoti\GFoti\Miranda\Organoids\Diff\IF-Confocal-Histo-TEM\Nile RED\Diff 71\all the samples\070121cd1156.nd2	1201	5.80796	1.73225	236	738.529	290.52	FALSE	1	885581
S:\GFoti\GFoti\Miranda\Organoids\Diff\IF-Confocal-Histo-TEM\Nile RED\Diff 71\all the samples\070121cd1156.nd2	1202	49.7243	5.69536	234	450.168	448.496	FALSE	1	885581
S:\GFoti\GFoti\Miranda\Organoids\Diff\IF-Confocal-Histo-TEM\Nile RED\Diff 71\all the samples\070121cd1156.nd2	1203	70.205	8.58673	243	722.429	303.211	FALSE	1	885581
S:\GFoti\GFoti\Miranda\Organoids\Diff\IF-Confocal-Histo-TEM\Nile RED\Diff 71\all the samples\070121cd1156.nd2	1204	7.54016	3.71104	245	1252.18	327.24	FALSE	1	885581
S:\GFoti\GFoti\Miranda\Organoids\Diff\IF-Confocal-Histo-TEM\Nile RED\Diff 71\all the samples\070121cd1156.nd2	1205	9.06858	4.61656	247	956.786	354.43	FALSE	1	885581
S:\GFoti\GFoti\Miranda\Organoids\Diff\IF-Confocal-Histo-TEM\Nile RED\Diff 71\all the samples\070121cd1156.nd2	1206	35.4592	5.79267	245	1252.18	327.24	FALSE	1	885581
S:\GFoti\GFoti\Miranda\Organoids\Diff\IF-Confocal-Histo-TEM\Nile RED\Diff 71\all the samples\070121cd1156.nd2	1207	5.50228	2.29461	245	1252.18	327.24	FALSE	1	885581
S:\GFoti\GFoti\Miranda\Organoids\Diff\IF-Confocal-Histo-TEM\Nile RED\Diff 71\all the samples\070121cd1156.nd2	1208	110.046	4.9138	294	277.967	320.121	FALSE	1	885581
S:\GFoti\GFoti\Miranda\Organoids\Diff\IF-Confocal-Histo-TEM\Nile RED\Diff 71\all the samples\070121cd1156.nd2	1209	6.62312	7.01767	249	947.208	371.298	FALSE	1	885581
S:\GFoti\GFoti\Miranda\Organoids\Diff\IF-Confocal-Histo-TEM\Nile RED\Diff 71\all the samples\070121cd1156.nd2	1210	8.76289	7.29854	376	458.32	240.205	FALSE	1	885581
S:\GFoti\GFoti\Miranda\Organoids\Diff\IF-Confocal-Histo-TEM\Nile RED\Diff 71\all the samples\070121cd1156.nd2	1211	36.7838	3.26356	249	947.208	371.298	FALSE	1	885581
S:\GFoti\GFoti\Miranda\Organoids\Diff\IF-Confocal-Histo-TEM\Nile RED\Diff 71\all the samples\070121cd1156.nd2	1212	39.1273	6.30615	376	458.32	240.205	FALSE	1	885581
S:\GFoti\GFoti\Miranda\Organoids\Diff\IF-Confocal-Histo-TEM\Nile RED\Diff 71\all the samples\070121cd1156.nd2	1213	42.2861	6.21732	294	277.967	320.121	FALSE	1	885581
S:\GFoti\GFoti\Miranda\Organoids\Diff\IF-Confocal-Histo-TEM\Nile RED\Diff 71\all the samples\070121cd1156.nd2	1214	54.819	4.98368	249	947.208	371.298	FALSE	1	885581
S:\GFoti\GFoti\Miranda\Organoids\Diff\IF-Confocal-Histo-TEM\Nile RED\Diff 71\all the samples\070121cd1156.nd2	1215	4.99281	5.38285	348	1218.35	861.718	TRUE	1	885581
S:\GFoti\GFoti\Miranda\Organoids\Diff\IF-Confocal-Histo-TEM\Nile RED\Diff 71\all the samples\070121cd1156.nd2	1216	21.3978	5.24157	252	727.116	391.377	FALSE	1	885581
S:\GFoti\GFoti\Miranda\Organoids\Diff\IF-Confocal-Histo-TEM\Nile RED\Diff 71\all the samples\070121cd1156.nd2	1217	60.4232	6.03618	430	138.27	430.773	FALSE	1	885581
S:\GFoti\GFoti\Miranda\Organoids\Diff\IF-Confocal-Histo-TEM\Nile RED\Diff 71\all the samples\070121cd1156.nd2	1218	21.0921	5.89324	16	1171.37	208.239	FALSE	1	885581
S:\GFoti\GFoti\Miranda\Organoids\Diff\IF-Confocal-Histo-TEM\Nile RED\Diff 71\all the samples\070121cd1156.nd2	1219	63.1743	4.51153	6	947.411	456.436	FALSE	1	885581
S:\GFoti\GFoti\Miranda\Organoids\Diff\IF-Confocal-Histo-TEM\Nile RED\Diff 71\all the samples\070121cd1156.nd2	1220	215.302	8.24453	9	1036.26	402.082	FALSE	1	885581
S:\GFoti\GFoti\Miranda\Organoids\Diff\IF-Confocal-Histo-TEM\Nile RED\Diff 71\all the samples\070121cd1156.nd2	1221	18.6466	4.66488	19	1152.22	449.074	FALSE	1	885581
S:\GFoti\GFoti\Miranda\Organoids\Diff\IF-Confocal-Histo-TEM\Nile RED\Diff 71\all the samples\070121cd1156.nd2	1222	5.50228	3.935	13	1035.35	547.143	FALSE	1	885581
S:\GFoti\GFoti\Miranda\Organoids\Diff\IF-Confocal-Histo-TEM\Nile RED\Diff 71\all the samples\070121cd1156.nd2	1223	8.35532	6.42852	349	573.358	224.364	FALSE	1	885581
S:\GFoti\GFoti\Miranda\Organoids\Diff\IF-Confocal-Histo-TEM\Nile RED\Diff 71\all the samples\070121cd1156.nd2	1224	36.3762	7.37576	12	1259.92	547.632	FALSE	1	885581
S:\GFoti\GFoti\Miranda\Organoids\Diff\IF-Confocal-Histo-TEM\Nile RED\Diff 71\all the samples\070121cd1156.nd2	1225	6.11365	8.79622	14	872.927	334.98	FALSE	1	885581
S:\GFoti\GFoti\Miranda\Organoids\Diff\IF-Confocal-Histo-TEM\Nile RED\Diff 71\all the samples\070121cd1156.nd2	1226	19.9712	8.01905	21	798.748	566.84	FALSE	1	885581
S:\GFoti\GFoti\Miranda\Organoids\Diff\IF-Confocal-Histo-TEM\Nile RED\Diff 71\all the samples\070121cd1156.nd2	1227	103.219	6.19196	408	247.806	221.414	FALSE	1	885581
S:\GFoti\GFoti\Miranda\Organoids\Diff\IF-Confocal-Histo-TEM\Nile RED\Diff 71\all the samples\070121cd1156.nd2	1228	161.4	9.10817	35	1256.46	373.092	FALSE	1	885581
S:\GFoti\GFoti\Miranda\Organoids\Diff\IF-Confocal-Histo-TEM\Nile RED\Diff 71\all the samples\070121cd1156.nd2	1229	74.1789	3.71904	299	693.899	360.155	FALSE	1	885581
S:\GFoti\GFoti\Miranda\Organoids\Diff\IF-Confocal-Histo-TEM\Nile RED\Diff 71\all the samples\070121cd1156.nd2	1230	29.9569	7.0181	48	710.1	956.06	TRUE	1	885581
S:\GFoti\GFoti\Miranda\Organoids\Diff\IF-Confocal-Histo-TEM\Nile RED\Diff 71\all the samples\070121cd1156.nd2	1231	26.7982	6.78635	55	506.21	1136.05	TRUE	1	885581
S:\GFoti\GFoti\Miranda\Organoids\Diff\IF-Confocal-Histo-TEM\Nile RED\Diff 71\all the samples\070121cd1156.nd2	1232	5.90986	7.17104	60	996.524	611.735	TRUE	1	885581
S:\GFoti\GFoti\Miranda\Organoids\Diff\IF-Confocal-Histo-TEM\Nile RED\Diff 71\all the samples\070121cd1156.nd2	1233	6.11365	9.18119	301	1283.36	174.238	FALSE	1	885581
S:\GFoti\GFoti\Miranda\Organoids\Diff\IF-Confocal-Histo-TEM\Nile RED\Diff 71\all the samples\070121cd1156.nd2	1234	32.9118	6.42305	61	1271.33	303.509	FALSE	1	885581
S:\GFoti\GFoti\Miranda\Organoids\Diff\IF-Confocal-Histo-TEM\Nile RED\Diff 71\all the samples\070121cd1156.nd2	1235	79.7831	4.56127	327	154.879	303.62	FALSE	1	885581
S:\GFoti\GFoti\Miranda\Organoids\Diff\IF-Confocal-Histo-TEM\Nile RED\Diff 71\all the samples\070121cd1156.nd2	1236	3.36251	5.64456	66	317.094	568.768	FALSE	1	885581
S:\GFoti\GFoti\Miranda\Organoids\Diff\IF-Confocal-Histo-TEM\Nile RED\Diff 71\all the samples\070121cd1156.nd2	1237	70.5107	6.60444	68	464.433	916.339	TRUE	1	885581
S:\GFoti\GFoti\Miranda\Organoids\Diff\IF-Confocal-Histo-TEM\Nile RED\Diff 71\all the samples\070121cd1156.nd2	1238	81.9229	8.01533	71	945.272	1109.4	TRUE	1	885581
S:\GFoti\GFoti\Miranda\Organoids\Diff\IF-Confocal-Histo-TEM\Nile RED\Diff 71\all the samples\070121cd1156.nd2	1239	173.424	8.97575	76	1518.32	635.191	TRUE	1	885581
S:\GFoti\GFoti\Miranda\Organoids\Diff\IF-Confocal-Histo-TEM\Nile RED\Diff 71\all the samples\070121cd1156.nd2	1240	67.9634	7.3036	76	1518.32	635.191	TRUE	1	885581
S:\GFoti\GFoti\Miranda\Organoids\Diff\IF-Confocal-Histo-TEM\Nile RED\Diff 71\all the samples\070121cd1156.nd2	1241	27.2057	5.76115	76	1518.32	635.191	TRUE	1	885581
S:\GFoti\GFoti\Miranda\Organoids\Diff\IF-Confocal-Histo-TEM\Nile RED\Diff 71\all the samples\070121cd1156.nd2	1242	16.2012	6.50252	329	626.445	790.019	TRUE	1	885581
S:\GFoti\GFoti\Miranda\Organoids\Diff\IF-Confocal-Histo-TEM\Nile RED\Diff 71\all the samples\070121cd1156.nd2	1243	20.7864	8.63819	76	1518.32	635.191	TRUE	1	885581
S:\GFoti\GFoti\Miranda\Organoids\Diff\IF-Confocal-Histo-TEM\Nile RED\Diff 71\all the samples\070121cd1156.nd2	1244	4.38145	5.02755	76	1518.32	635.191	TRUE	1	885581
S:\GFoti\GFoti\Miranda\Organoids\Diff\IF-Confocal-Histo-TEM\Nile RED\Diff 71\all the samples\070121cd1156.nd2	1245	62.4611	4.53375	82	461.988	353.348	FALSE	1	885581
S:\GFoti\GFoti\Miranda\Organoids\Diff\IF-Confocal-Histo-TEM\Nile RED\Diff 71\all the samples\070121cd1156.nd2	1246	5.1966	4.08752	83	876.289	832.449	TRUE	1	885581
S:\GFoti\GFoti\Miranda\Organoids\Diff\IF-Confocal-Histo-TEM\Nile RED\Diff 71\all the samples\070121cd1156.nd2	1247	21.7034	5.11388	304	805.982	622.684	TRUE	1	885581
S:\GFoti\GFoti\Miranda\Organoids\Diff\IF-Confocal-Histo-TEM\Nile RED\Diff 71\all the samples\070121cd1156.nd2	1248	6.01175	6.68637	99	611.365	361.699	FALSE	1	885581
S:\GFoti\GFoti\Miranda\Organoids\Diff\IF-Confocal-Histo-TEM\Nile RED\Diff 71\all the samples\070121cd1156.nd2	1249	70.0013	8.42453	99	611.365	361.699	FALSE	1	885581
S:\GFoti\GFoti\Miranda\Organoids\Diff\IF-Confocal-Histo-TEM\Nile RED\Diff 71\all the samples\070121cd1156.nd2	1250	14.8765	4.0057	101	325.144	339.693	FALSE	1	885581
S:\GFoti\GFoti\Miranda\Organoids\Diff\IF-Confocal-Histo-TEM\Nile RED\Diff 71\all the samples\070121cd1156.nd2	1251	21.8053	4.2755	307	651.613	313.419	FALSE	1	885581
S:\GFoti\GFoti\Miranda\Organoids\Diff\IF-Confocal-Histo-TEM\Nile RED\Diff 71\all the samples\070121cd1156.nd2	1252	9.98562	3.19788	260	844.396	759.843	TRUE	1	885581
S:\GFoti\GFoti\Miranda\Organoids\Diff\IF-Confocal-Histo-TEM\Nile RED\Diff 71\all the samples\070121cd1156.nd2	1253	5.80796	12.7762	102	252.494	591.705	FALSE	1	885581
S:\GFoti\GFoti\Miranda\Organoids\Diff\IF-Confocal-Histo-TEM\Nile RED\Diff 71\all the samples\070121cd1156.nd2	1254	5.29849	15.4159	102	252.494	591.705	FALSE	1	885581
S:\GFoti\GFoti\Miranda\Organoids\Diff\IF-Confocal-Histo-TEM\Nile RED\Diff 71\all the samples\070121cd1156.nd2	1255	59.5062	9.7577	111	784.177	688.833	TRUE	1	885581
S:\GFoti\GFoti\Miranda\Organoids\Diff\IF-Confocal-Histo-TEM\Nile RED\Diff 71\all the samples\070121cd1156.nd2	1256	5.70607	7.53184	307	651.613	313.419	FALSE	1	885581
S:\GFoti\GFoti\Miranda\Organoids\Diff\IF-Confocal-Histo-TEM\Nile RED\Diff 71\all the samples\070121cd1156.nd2	1257	21.8053	5.60273	307	651.613	313.419	FALSE	1	885581
S:\GFoti\GFoti\Miranda\Organoids\Diff\IF-Confocal-Histo-TEM\Nile RED\Diff 71\all the samples\070121cd1156.nd2	1258	45.3429	6.12871	260	844.396	759.843	TRUE	1	885581
S:\GFoti\GFoti\Miranda\Organoids\Diff\IF-Confocal-Histo-TEM\Nile RED\Diff 71\all the samples\070121cd1156.nd2	1259	18.7485	4.09435	106	252.901	818.576	TRUE	1	885581
S:\GFoti\GFoti\Miranda\Organoids\Diff\IF-Confocal-Histo-TEM\Nile RED\Diff 71\all the samples\070121cd1156.nd2	1260	30.8739	7.75483	260	844.396	759.843	TRUE	1	885581
S:\GFoti\GFoti\Miranda\Organoids\Diff\IF-Confocal-Histo-TEM\Nile RED\Diff 71\all the samples\070121cd1156.nd2	1261	12.3292	5.56876	108	893.917	1101.47	TRUE	1	885581
S:\GFoti\GFoti\Miranda\Organoids\Diff\IF-Confocal-Histo-TEM\Nile RED\Diff 71\all the samples\070121cd1156.nd2	1262	11.8197	6.9539	114	624.101	761.646	TRUE	1	885581
S:\GFoti\GFoti\Miranda\Organoids\Diff\IF-Confocal-Histo-TEM\Nile RED\Diff 71\all the samples\070121cd1156.nd2	1263	37.3951	6.90976	277	819.534	1090.45	TRUE	1	885581
S:\GFoti\GFoti\Miranda\Organoids\Diff\IF-Confocal-Histo-TEM\Nile RED\Diff 71\all the samples\070121cd1156.nd2	1264	18.8504	3.37086	112	1200.31	473.373	FALSE	1	885581
S:\GFoti\GFoti\Miranda\Organoids\Diff\IF-Confocal-Histo-TEM\Nile RED\Diff 71\all the samples\070121cd1156.nd2	1265	14.1633	10.1549	307	651.613	313.419	FALSE	1	885581
S:\GFoti\GFoti\Miranda\Organoids\Diff\IF-Confocal-Histo-TEM\Nile RED\Diff 71\all the samples\070121cd1156.nd2	1266	4.68713	5.14825	115	722.429	497.274	FALSE	1	885581
S:\GFoti\GFoti\Miranda\Organoids\Diff\IF-Confocal-Histo-TEM\Nile RED\Diff 71\all the samples\070121cd1156.nd2	1267	14.7746	10.5009	112	1200.31	473.373	FALSE	1	885581
S:\GFoti\GFoti\Miranda\Organoids\Diff\IF-Confocal-Histo-TEM\Nile RED\Diff 71\all the samples\070121cd1156.nd2	1268	40.1463	7.76077	364	332.073	951.959	TRUE	1	885581
S:\GFoti\GFoti\Miranda\Organoids\Diff\IF-Confocal-Histo-TEM\Nile RED\Diff 71\all the samples\070121cd1156.nd2	1269	4.68713	3.94577	115	722.429	497.274	FALSE	1	885581
S:\GFoti\GFoti\Miranda\Organoids\Diff\IF-Confocal-Histo-TEM\Nile RED\Diff 71\all the samples\070121cd1156.nd2	1270	12.9406	7.19476	331	189.115	688.975	TRUE	1	885581
S:\GFoti\GFoti\Miranda\Organoids\Diff\IF-Confocal-Histo-TEM\Nile RED\Diff 71\all the samples\070121cd1156.nd2	1271	5.40039	4.47009	331	189.115	688.975	TRUE	1	885581
S:\GFoti\GFoti\Miranda\Organoids\Diff\IF-Confocal-Histo-TEM\Nile RED\Diff 71\all the samples\070121cd1156.nd2	1272	5.80796	6.24359	137	664.655	512.472	FALSE	1	885581
S:\GFoti\GFoti\Miranda\Organoids\Diff\IF-Confocal-Histo-TEM\Nile RED\Diff 71\all the samples\070121cd1156.nd2	1273	9.27236	4.70471	383	167.106	787.667	TRUE	1	885581
S:\GFoti\GFoti\Miranda\Organoids\Diff\IF-Confocal-Histo-TEM\Nile RED\Diff 71\all the samples\070121cd1156.nd2	1274	89.1573	6.84035	144	1161.29	373.331	FALSE	1	885581
S:\GFoti\GFoti\Miranda\Organoids\Diff\IF-Confocal-Histo-TEM\Nile RED\Diff 71\all the samples\070121cd1156.nd2	1275	64.9065	5.65678	383	167.106	787.667	TRUE	1	885581
S:\GFoti\GFoti\Miranda\Organoids\Diff\IF-Confocal-Histo-TEM\Nile RED\Diff 71\all the samples\070121cd1156.nd2	1276	26.2887	5.23906	151	614.014	387.115	FALSE	1	885581
S:\GFoti\GFoti\Miranda\Organoids\Diff\IF-Confocal-Histo-TEM\Nile RED\Diff 71\all the samples\070121cd1156.nd2	1277	23.5375	3.4041	143	808.224	1146.22	TRUE	1	885581
S:\GFoti\GFoti\Miranda\Organoids\Diff\IF-Confocal-Histo-TEM\Nile RED\Diff 71\all the samples\070121cd1156.nd2	1278	24.3527	4.39838	144	1161.29	373.331	FALSE	1	885581
S:\GFoti\GFoti\Miranda\Organoids\Diff\IF-Confocal-Histo-TEM\Nile RED\Diff 71\all the samples\070121cd1156.nd2	1279	8.25342	8.47864	383	167.106	787.667	TRUE	1	885581
S:\GFoti\GFoti\Miranda\Organoids\Diff\IF-Confocal-Histo-TEM\Nile RED\Diff 71\all the samples\070121cd1156.nd2	1280	61.6459	5.16922	142	1535.24	432.615	FALSE	1	885581
S:\GFoti\GFoti\Miranda\Organoids\Diff\IF-Confocal-Histo-TEM\Nile RED\Diff 71\all the samples\070121cd1156.nd2	1281	130.934	7.44106	427	147.645	806.361	TRUE	1	885581
S:\GFoti\GFoti\Miranda\Organoids\Diff\IF-Confocal-Histo-TEM\Nile RED\Diff 71\all the samples\070121cd1156.nd2	1282	23.3338	6.07813	142	1535.24	432.615	FALSE	1	885581
S:\GFoti\GFoti\Miranda\Organoids\Diff\IF-Confocal-Histo-TEM\Nile RED\Diff 71\all the samples\070121cd1156.nd2	1283	43.4069	4.65474	154	778.369	470.678	FALSE	1	885581
S:\GFoti\GFoti\Miranda\Organoids\Diff\IF-Confocal-Histo-TEM\Nile RED\Diff 71\all the samples\070121cd1156.nd2	1284	28.836	5.66427	163	1526.78	529.4	FALSE	1	885581
S:\GFoti\GFoti\Miranda\Organoids\Diff\IF-Confocal-Histo-TEM\Nile RED\Diff 71\all the samples\070121cd1156.nd2	1285	100.977	6.67143	159	1516.59	576.976	FALSE	1	885581
S:\GFoti\GFoti\Miranda\Organoids\Diff\IF-Confocal-Histo-TEM\Nile RED\Diff 71\all the samples\070121cd1156.nd2	1286	46.2599	9.93373	280	800.684	335.302	FALSE	1	885581
S:\GFoti\GFoti\Miranda\Organoids\Diff\IF-Confocal-Histo-TEM\Nile RED\Diff 71\all the samples\070121cd1156.nd2	1287	3.56629	4.97241	354	495.409	658.258	TRUE	1	885581
S:\GFoti\GFoti\Miranda\Organoids\Diff\IF-Confocal-Histo-TEM\Nile RED\Diff 71\all the samples\070121cd1156.nd2	1288	7.03069	6.56414	160	155.898	530.022	FALSE	1	885581
S:\GFoti\GFoti\Miranda\Organoids\Diff\IF-Confocal-Histo-TEM\Nile RED\Diff 71\all the samples\070121cd1156.nd2	1289	7.43827	4.64151	164	807.511	730.108	TRUE	1	885581
S:\GFoti\GFoti\Miranda\Organoids\Diff\IF-Confocal-Histo-TEM\Nile RED\Diff 71\all the samples\070121cd1156.nd2	1290	8.96668	7.25114	164	807.511	730.108	TRUE	1	885581
S:\GFoti\GFoti\Miranda\Organoids\Diff\IF-Confocal-Histo-TEM\Nile RED\Diff 71\all the samples\070121cd1156.nd2	1291	38.9236	7.05512	179	1064.18	695.11	TRUE	1	885581
S:\GFoti\GFoti\Miranda\Organoids\Diff\IF-Confocal-Histo-TEM\Nile RED\Diff 71\all the samples\070121cd1156.nd2	1292	4.58523	4.16136	176	900.031	667.716	TRUE	1	885581
S:\GFoti\GFoti\Miranda\Organoids\Diff\IF-Confocal-Histo-TEM\Nile RED\Diff 71\all the samples\070121cd1156.nd2	1293	9.37426	3.94613	174	230.79	1041.92	TRUE	1	885581
S:\GFoti\GFoti\Miranda\Organoids\Diff\IF-Confocal-Histo-TEM\Nile RED\Diff 71\all the samples\070121cd1156.nd2	1294	56.4493	5.76082	264	346.542	296.221	FALSE	1	885581
S:\GFoti\GFoti\Miranda\Organoids\Diff\IF-Confocal-Histo-TEM\Nile RED\Diff 71\all the samples\070121cd1156.nd2	1295	6.21554	7.44432	175	230.383	505.707	FALSE	1	885581
S:\GFoti\GFoti\Miranda\Organoids\Diff\IF-Confocal-Histo-TEM\Nile RED\Diff 71\all the samples\070121cd1156.nd2	1296	3.15872	6.57323	385	355.203	856.5	TRUE	1	885581
S:\GFoti\GFoti\Miranda\Organoids\Diff\IF-Confocal-Histo-TEM\Nile RED\Diff 71\all the samples\070121cd1156.nd2	1297	63.3781	11.2224	179	1064.18	695.11	TRUE	1	885581
S:\GFoti\GFoti\Miranda\Organoids\Diff\IF-Confocal-Histo-TEM\Nile RED\Diff 71\all the samples\070121cd1156.nd2	1298	4.78902	7.68911	334	205.622	699.279	TRUE	1	885581
S:\GFoti\GFoti\Miranda\Organoids\Diff\IF-Confocal-Histo-TEM\Nile RED\Diff 71\all the samples\070121cd1156.nd2	1299	3.4644	12.2671	197	1308.52	286.898	FALSE	1	885581
S:\GFoti\GFoti\Miranda\Organoids\Diff\IF-Confocal-Histo-TEM\Nile RED\Diff 71\all the samples\070121cd1156.nd2	1300	74.8922	7.50056	180	860.496	353.366	FALSE	1	885581
S:\GFoti\GFoti\Miranda\Organoids\Diff\IF-Confocal-Histo-TEM\Nile RED\Diff 71\all the samples\070121cd1156.nd2	1301	91.8066	4.49898	186	951.182	976.444	TRUE	1	885581
S:\GFoti\GFoti\Miranda\Organoids\Diff\IF-Confocal-Histo-TEM\Nile RED\Diff 71\all the samples\070121cd1156.nd2	1302	39.7387	4.42906	266	1051.14	410.79	FALSE	1	885581
S:\GFoti\GFoti\Miranda\Organoids\Diff\IF-Confocal-Histo-TEM\Nile RED\Diff 71\all the samples\070121cd1156.nd2	1303	11.514	8.29138	195	266.657	559.829	FALSE	1	885581
S:\GFoti\GFoti\Miranda\Organoids\Diff\IF-Confocal-Histo-TEM\Nile RED\Diff 71\all the samples\070121cd1156.nd2	1304	109.638	8.24363	197	1308.52	286.898	FALSE	1	885581
S:\GFoti\GFoti\Miranda\Organoids\Diff\IF-Confocal-Histo-TEM\Nile RED\Diff 71\all the samples\070121cd1156.nd2	1305	11.3102	5.69619	189	1027.09	527.514	FALSE	1	885581
S:\GFoti\GFoti\Miranda\Organoids\Diff\IF-Confocal-Histo-TEM\Nile RED\Diff 71\all the samples\070121cd1156.nd2	1306	36.8857	6.4801	428	229.567	355.986	FALSE	1	885581
S:\GFoti\GFoti\Miranda\Organoids\Diff\IF-Confocal-Histo-TEM\Nile RED\Diff 71\all the samples\070121cd1156.nd2	1307	10.9027	10.2961	268	905.125	231.743	FALSE	1	885581
S:\GFoti\GFoti\Miranda\Organoids\Diff\IF-Confocal-Histo-TEM\Nile RED\Diff 71\all the samples\070121cd1156.nd2	1308	28.2247	5.51964	315	825.342	559.01	FALSE	1	885581
S:\GFoti\GFoti\Miranda\Organoids\Diff\IF-Confocal-Histo-TEM\Nile RED\Diff 71\all the samples\070121cd1156.nd2	1309	137.353	8.30678	205	1403.59	447.988	FALSE	1	885581
S:\GFoti\GFoti\Miranda\Organoids\Diff\IF-Confocal-Histo-TEM\Nile RED\Diff 71\all the samples\070121cd1156.nd2	1310	36.9876	5.91656	205	1403.59	447.988	FALSE	1	885581
S:\GFoti\GFoti\Miranda\Organoids\Diff\IF-Confocal-Histo-TEM\Nile RED\Diff 71\all the samples\070121cd1156.nd2	1311	9.67994	8.50363	266	1051.14	410.79	FALSE	1	885581
S:\GFoti\GFoti\Miranda\Organoids\Diff\IF-Confocal-Histo-TEM\Nile RED\Diff 71\all the samples\070121cd1156.nd2	1312	15.6917	9.09033	338	525.264	295.555	FALSE	1	885581
S:\GFoti\GFoti\Miranda\Organoids\Diff\IF-Confocal-Histo-TEM\Nile RED\Diff 71\all the samples\070121cd1156.nd2	1313	20.7864	7.22011	401	651.715	308.982	FALSE	1	885581
S:\GFoti\GFoti\Miranda\Organoids\Diff\IF-Confocal-Histo-TEM\Nile RED\Diff 71\all the samples\070121cd1156.nd2	1314	54.4115	5.25368	216	563.78	457.189	FALSE	1	885581
S:\GFoti\GFoti\Miranda\Organoids\Diff\IF-Confocal-Histo-TEM\Nile RED\Diff 71\all the samples\070121cd1156.nd2	1315	10.2913	6.44735	207	577.536	574.275	FALSE	1	885581
S:\GFoti\GFoti\Miranda\Organoids\Diff\IF-Confocal-Histo-TEM\Nile RED\Diff 71\all the samples\070121cd1156.nd2	1316	40.9614	7.6929	218	935.082	387.622	FALSE	1	885581
S:\GFoti\GFoti\Miranda\Organoids\Diff\IF-Confocal-Histo-TEM\Nile RED\Diff 71\all the samples\070121cd1156.nd2	1317	7.54016	12.8351	224	671.38	393.455	FALSE	1	885581
S:\GFoti\GFoti\Miranda\Organoids\Diff\IF-Confocal-Histo-TEM\Nile RED\Diff 71\all the samples\070121cd1156.nd2	1318	40.8595	11.4449	341	346.542	296.878	FALSE	1	885581
S:\GFoti\GFoti\Miranda\Organoids\Diff\IF-Confocal-Histo-TEM\Nile RED\Diff 71\all the samples\070121cd1156.nd2	1319	33.5232	4.9962	270	1132.15	337.991	FALSE	1	885581
S:\GFoti\GFoti\Miranda\Organoids\Diff\IF-Confocal-Histo-TEM\Nile RED\Diff 71\all the samples\070121cd1156.nd2	1320	3.87198	9.42718	224	671.38	393.455	FALSE	1	885581
S:\GFoti\GFoti\Miranda\Organoids\Diff\IF-Confocal-Histo-TEM\Nile RED\Diff 71\all the samples\070121cd1156.nd2	1321	13.5519	8.81204	224	671.38	393.455	FALSE	1	885581
S:\GFoti\GFoti\Miranda\Organoids\Diff\IF-Confocal-Histo-TEM\Nile RED\Diff 71\all the samples\070121cd1156.nd2	1322	42.1842	6.12886	218	935.082	387.622	FALSE	1	885581
S:\GFoti\GFoti\Miranda\Organoids\Diff\IF-Confocal-Histo-TEM\Nile RED\Diff 71\all the samples\070121cd1156.nd2	1323	62.8687	5.85879	416	191.663	283.522	FALSE	1	885581
S:\GFoti\GFoti\Miranda\Organoids\Diff\IF-Confocal-Histo-TEM\Nile RED\Diff 71\all the samples\070121cd1156.nd2	1324	31.3834	10.1816	285	1034.23	432.699	FALSE	1	885581
S:\GFoti\GFoti\Miranda\Organoids\Diff\IF-Confocal-Histo-TEM\Nile RED\Diff 71\all the samples\070121cd1156.nd2	1325	21.6016	6.35103	404	248.112	279.121	FALSE	1	885581
S:\GFoti\GFoti\Miranda\Organoids\Diff\IF-Confocal-Histo-TEM\Nile RED\Diff 71\all the samples\070121cd1156.nd2	1326	24.8622	4.66338	390	367.124	244.925	FALSE	1	885581
S:\GFoti\GFoti\Miranda\Organoids\Diff\IF-Confocal-Histo-TEM\Nile RED\Diff 71\all the samples\070121cd1156.nd2	1327	51.2527	9.77727	231	1123.69	208.955	FALSE	1	885581
S:\GFoti\GFoti\Miranda\Organoids\Diff\IF-Confocal-Histo-TEM\Nile RED\Diff 71\all the samples\070121cd1156.nd2	1328	16.2012	8.72403	404	248.112	279.121	FALSE	1	885581
S:\GFoti\GFoti\Miranda\Organoids\Diff\IF-Confocal-Histo-TEM\Nile RED\Diff 71\all the samples\070121cd1156.nd2	1329	6.72501	8.06793	390	367.124	244.925	FALSE	1	885581
S:\GFoti\GFoti\Miranda\Organoids\Diff\IF-Confocal-Histo-TEM\Nile RED\Diff 71\all the samples\070121cd1156.nd2	1330	16.9144	3.12725	231	1123.69	208.955	FALSE	1	885581
S:\GFoti\GFoti\Miranda\Organoids\Diff\IF-Confocal-Histo-TEM\Nile RED\Diff 71\all the samples\070121cd1156.nd2	1331	7.03069	5.13419	231	1123.69	208.955	FALSE	1	885581
S:\GFoti\GFoti\Miranda\Organoids\Diff\IF-Confocal-Histo-TEM\Nile RED\Diff 71\all the samples\070121cd1156.nd2	1332	20.8883	7.81481	231	1123.69	208.955	FALSE	1	885581
S:\GFoti\GFoti\Miranda\Organoids\Diff\IF-Confocal-Histo-TEM\Nile RED\Diff 71\all the samples\070121cd1156.nd2	1333	4.89092	4.48637	234	450.168	448.496	FALSE	1	885581
S:\GFoti\GFoti\Miranda\Organoids\Diff\IF-Confocal-Histo-TEM\Nile RED\Diff 71\all the samples\070121cd1156.nd2	1334	102.607	8.49082	234	450.168	448.496	FALSE	1	885581
S:\GFoti\GFoti\Miranda\Organoids\Diff\IF-Confocal-Histo-TEM\Nile RED\Diff 71\all the samples\070121cd1156.nd2	1335	10.0875	11.592	236	738.529	290.52	FALSE	1	885581
S:\GFoti\GFoti\Miranda\Organoids\Diff\IF-Confocal-Histo-TEM\Nile RED\Diff 71\all the samples\070121cd1156.nd2	1336	45.7505	8.26426	235	1028.72	496.773	FALSE	1	885581
S:\GFoti\GFoti\Miranda\Organoids\Diff\IF-Confocal-Histo-TEM\Nile RED\Diff 71\all the samples\070121cd1156.nd2	1337	6.72501	2.46771	243	722.429	303.211	FALSE	1	885581
S:\GFoti\GFoti\Miranda\Organoids\Diff\IF-Confocal-Histo-TEM\Nile RED\Diff 71\all the samples\070121cd1156.nd2	1338	126.247	4.34725	243	722.429	303.211	FALSE	1	885581
S:\GFoti\GFoti\Miranda\Organoids\Diff\IF-Confocal-Histo-TEM\Nile RED\Diff 71\all the samples\070121cd1156.nd2	1339	82.4323	5.36479	243	722.429	303.211	FALSE	1	885581
S:\GFoti\GFoti\Miranda\Organoids\Diff\IF-Confocal-Histo-TEM\Nile RED\Diff 71\all the samples\070121cd1156.nd2	1340	23.6394	3.54199	244	639.793	490.583	FALSE	1	885581
S:\GFoti\GFoti\Miranda\Organoids\Diff\IF-Confocal-Histo-TEM\Nile RED\Diff 71\all the samples\070121cd1156.nd2	1341	78.7641	7.41765	245	1252.18	327.24	FALSE	1	885581
S:\GFoti\GFoti\Miranda\Organoids\Diff\IF-Confocal-Histo-TEM\Nile RED\Diff 71\all the samples\070121cd1156.nd2	1342	63.6838	11.7827	253	901.865	618.477	TRUE	1	885581
S:\GFoti\GFoti\Miranda\Organoids\Diff\IF-Confocal-Histo-TEM\Nile RED\Diff 71\all the samples\070121cd1156.nd2	1343	15.9974	4.22102	250	1120.43	369.147	FALSE	1	885581
S:\GFoti\GFoti\Miranda\Organoids\Diff\IF-Confocal-Histo-TEM\Nile RED\Diff 71\all the samples\070121cd1156.nd2	1344	87.9346	6.74217	347	697.669	413.897	FALSE	1	885581
S:\GFoti\GFoti\Miranda\Organoids\Diff\IF-Confocal-Histo-TEM\Nile RED\Diff 71\all the samples\070121cd1156.nd2	1345	15.5898	7.50578	249	947.208	371.298	FALSE	1	885581
S:\GFoti\GFoti\Miranda\Organoids\Diff\IF-Confocal-Histo-TEM\Nile RED\Diff 71\all the samples\070121cd1156.nd2	1346	5.80796	4.06333	249	947.208	371.298	FALSE	1	885581
S:\GFoti\GFoti\Miranda\Organoids\Diff\IF-Confocal-Histo-TEM\Nile RED\Diff 71\all the samples\070121cd1156.nd2	1347	18.8504	8.77664	251	181.066	314.802	FALSE	1	885581
S:\GFoti\GFoti\Miranda\Organoids\Diff\IF-Confocal-Histo-TEM\Nile RED\Diff 71\all the samples\070121cd1156.nd2	1348	37.5989	16.0174	254	346.949	679.718	TRUE	1	885581
S:\GFoti\GFoti\Miranda\Organoids\Diff\IF-Confocal-Histo-TEM\Nile RED\Diff 71\all the samples\070121cd1156.nd2	1349	63.3781	6.95959	377	536.167	194.586	FALSE	1	885581
S:\GFoti\GFoti\Miranda\Organoids\Diff\IF-Confocal-Histo-TEM\Nile RED\Diff 71\all the samples\070121cd1156.nd2	1350	24.7603	5.83656	12	1259.92	547.632	FALSE	1	885581
S:\GFoti\GFoti\Miranda\Organoids\Diff\IF-Confocal-Histo-TEM\Nile RED\Diff 71\all the samples\070121cd1156.nd2	1351	44.4258	7.38763	377	536.167	194.586	FALSE	1	885581
S:\GFoti\GFoti\Miranda\Organoids\Diff\IF-Confocal-Histo-TEM\Nile RED\Diff 71\all the samples\070121cd1156.nd2	1352	7.23448	1.10645	17	1519.34	447.701	FALSE	1	885581
S:\GFoti\GFoti\Miranda\Organoids\Diff\IF-Confocal-Histo-TEM\Nile RED\Diff 71\all the samples\070121cd1156.nd2	1353	44.5277	5.72044	11	852.752	493.269	FALSE	1	885581
S:\GFoti\GFoti\Miranda\Organoids\Diff\IF-Confocal-Histo-TEM\Nile RED\Diff 71\all the samples\070121cd1156.nd2	1354	20.0731	7.90434	17	1519.34	447.701	FALSE	1	885581
S:\GFoti\GFoti\Miranda\Organoids\Diff\IF-Confocal-Histo-TEM\Nile RED\Diff 71\all the samples\070121cd1156.nd2	1355	46.158	5.88343	21	798.748	566.84	FALSE	1	885581
S:\GFoti\GFoti\Miranda\Organoids\Diff\IF-Confocal-Histo-TEM\Nile RED\Diff 71\all the samples\070121cd1156.nd2	1356	13.0424	7.61521	36	1440.78	462.772	FALSE	1	885581
S:\GFoti\GFoti\Miranda\Organoids\Diff\IF-Confocal-Histo-TEM\Nile RED\Diff 71\all the samples\070121cd1156.nd2	1357	7.43827	3.16457	36	1440.78	462.772	FALSE	1	885581
S:\GFoti\GFoti\Miranda\Organoids\Diff\IF-Confocal-Histo-TEM\Nile RED\Diff 71\all the samples\070121cd1156.nd2	1358	5.29849	3.23376	322	645.499	405.573	FALSE	1	885581
S:\GFoti\GFoti\Miranda\Organoids\Diff\IF-Confocal-Histo-TEM\Nile RED\Diff 71\all the samples\070121cd1156.nd2	1359	24.047	4.60818	42	1009.26	215.411	FALSE	1	885581
S:\GFoti\GFoti\Miranda\Organoids\Diff\IF-Confocal-Histo-TEM\Nile RED\Diff 71\all the samples\070121cd1156.nd2	1360	3.77008	5.98152	326	1072.84	413.225	FALSE	1	885581
S:\GFoti\GFoti\Miranda\Organoids\Diff\IF-Confocal-Histo-TEM\Nile RED\Diff 71\all the samples\070121cd1156.nd2	1361	8.04963	4.37728	71	945.272	1109.4	TRUE	1	885581
S:\GFoti\GFoti\Miranda\Organoids\Diff\IF-Confocal-Histo-TEM\Nile RED\Diff 71\all the samples\070121cd1156.nd2	1362	82.3304	8.21839	76	1518.32	635.191	TRUE	1	885581
S:\GFoti\GFoti\Miranda\Organoids\Diff\IF-Confocal-Histo-TEM\Nile RED\Diff 71\all the samples\070121cd1156.nd2	1363	69.6956	9.38133	423	131.138	465.584	FALSE	1	885581
S:\GFoti\GFoti\Miranda\Organoids\Diff\IF-Confocal-Histo-TEM\Nile RED\Diff 71\all the samples\070121cd1156.nd2	1364	6.62312	3.74691	274	1147.94	797.194	TRUE	1	885581
S:\GFoti\GFoti\Miranda\Organoids\Diff\IF-Confocal-Histo-TEM\Nile RED\Diff 71\all the samples\070121cd1156.nd2	1365	30.8739	6.76579	76	1518.32	635.191	TRUE	1	885581
S:\GFoti\GFoti\Miranda\Organoids\Diff\IF-Confocal-Histo-TEM\Nile RED\Diff 71\all the samples\070121cd1156.nd2	1366	20.2769	9.01795	76	1518.32	635.191	TRUE	1	885581
S:\GFoti\GFoti\Miranda\Organoids\Diff\IF-Confocal-Histo-TEM\Nile RED\Diff 71\all the samples\070121cd1156.nd2	1367	10.597	9.34492	76	1518.32	635.191	TRUE	1	885581
S:\GFoti\GFoti\Miranda\Organoids\Diff\IF-Confocal-Histo-TEM\Nile RED\Diff 71\all the samples\070121cd1156.nd2	1368	10.8008	5.71312	76	1518.32	635.191	TRUE	1	885581
S:\GFoti\GFoti\Miranda\Organoids\Diff\IF-Confocal-Histo-TEM\Nile RED\Diff 71\all the samples\070121cd1156.nd2	1369	15.8955	2.63351	83	876.289	832.449	TRUE	1	885581
S:\GFoti\GFoti\Miranda\Organoids\Diff\IF-Confocal-Histo-TEM\Nile RED\Diff 71\all the samples\070121cd1156.nd2	1370	52.883	5.75468	425	355.916	551.854	FALSE	1	885581
S:\GFoti\GFoti\Miranda\Organoids\Diff\IF-Confocal-Histo-TEM\Nile RED\Diff 71\all the samples\070121cd1156.nd2	1371	3.66819	4.13668	86	1490.1	638.311	TRUE	1	885581
S:\GFoti\GFoti\Miranda\Organoids\Diff\IF-Confocal-Histo-TEM\Nile RED\Diff 71\all the samples\070121cd1156.nd2	1372	21.194	5.68318	86	1490.1	638.311	TRUE	1	885581
S:\GFoti\GFoti\Miranda\Organoids\Diff\IF-Confocal-Histo-TEM\Nile RED\Diff 71\all the samples\070121cd1156.nd2	1373	9.57805	3.54673	92	1145.39	732.919	TRUE	1	885581
S:\GFoti\GFoti\Miranda\Organoids\Diff\IF-Confocal-Histo-TEM\Nile RED\Diff 71\all the samples\070121cd1156.nd2	1374	132.36	6.72239	99	611.365	361.699	FALSE	1	885581
S:\GFoti\GFoti\Miranda\Organoids\Diff\IF-Confocal-Histo-TEM\Nile RED\Diff 71\all the samples\070121cd1156.nd2	1375	3.66819	8.34842	308	1025.77	370.782	FALSE	1	885581
S:\GFoti\GFoti\Miranda\Organoids\Diff\IF-Confocal-Histo-TEM\Nile RED\Diff 71\all the samples\070121cd1156.nd2	1376	60.1175	9.00166	307	651.613	313.419	FALSE	1	885581
S:\GFoti\GFoti\Miranda\Organoids\Diff\IF-Confocal-Histo-TEM\Nile RED\Diff 71\all the samples\070121cd1156.nd2	1377	5.1966	2.04002	103	887.294	821.323	TRUE	1	885581
S:\GFoti\GFoti\Miranda\Organoids\Diff\IF-Confocal-Histo-TEM\Nile RED\Diff 71\all the samples\070121cd1156.nd2	1378	50.9471	4.66739	307	651.613	313.419	FALSE	1	885581
S:\GFoti\GFoti\Miranda\Organoids\Diff\IF-Confocal-Histo-TEM\Nile RED\Diff 71\all the samples\070121cd1156.nd2	1379	8.55911	5.73846	112	1200.31	473.373	FALSE	1	885581
S:\GFoti\GFoti\Miranda\Organoids\Diff\IF-Confocal-Histo-TEM\Nile RED\Diff 71\all the samples\070121cd1156.nd2	1380	6.62312	3.75412	277	819.534	1090.45	TRUE	1	885581
S:\GFoti\GFoti\Miranda\Organoids\Diff\IF-Confocal-Histo-TEM\Nile RED\Diff 71\all the samples\070121cd1156.nd2	1381	6.21554	3.60137	115	722.429	497.274	FALSE	1	885581
S:\GFoti\GFoti\Miranda\Organoids\Diff\IF-Confocal-Histo-TEM\Nile RED\Diff 71\all the samples\070121cd1156.nd2	1382	5.90986	8.81852	127	580.185	375.679	FALSE	1	885581
S:\GFoti\GFoti\Miranda\Organoids\Diff\IF-Confocal-Histo-TEM\Nile RED\Diff 71\all the samples\070121cd1156.nd2	1383	57.1626	5.85485	136	858.764	926.327	TRUE	1	885581
S:\GFoti\GFoti\Miranda\Organoids\Diff\IF-Confocal-Histo-TEM\Nile RED\Diff 71\all the samples\070121cd1156.nd2	1384	21.6016	4.81241	127	580.185	375.679	FALSE	1	885581
S:\GFoti\GFoti\Miranda\Organoids\Diff\IF-Confocal-Histo-TEM\Nile RED\Diff 71\all the samples\070121cd1156.nd2	1385	19.9712	5.67761	125	345.013	957.95	TRUE	1	885581
S:\GFoti\GFoti\Miranda\Organoids\Diff\IF-Confocal-Histo-TEM\Nile RED\Diff 71\all the samples\070121cd1156.nd2	1386	67.2501	6.29319	310	356.222	467.552	FALSE	1	885581
S:\GFoti\GFoti\Miranda\Organoids\Diff\IF-Confocal-Histo-TEM\Nile RED\Diff 71\all the samples\070121cd1156.nd2	1387	50.1319	7.96908	261	809.854	242.131	FALSE	1	885581
S:\GFoti\GFoti\Miranda\Organoids\Diff\IF-Confocal-Histo-TEM\Nile RED\Diff 71\all the samples\070121cd1156.nd2	1388	8.35532	7.68945	310	356.222	467.552	FALSE	1	885581
S:\GFoti\GFoti\Miranda\Organoids\Diff\IF-Confocal-Histo-TEM\Nile RED\Diff 71\all the samples\070121cd1156.nd2	1389	10.3932	5.28314	137	664.655	512.472	FALSE	1	885581
S:\GFoti\GFoti\Miranda\Organoids\Diff\IF-Confocal-Histo-TEM\Nile RED\Diff 71\all the samples\070121cd1156.nd2	1390	3.4644	3.32327	137	664.655	512.472	FALSE	1	885581
S:\GFoti\GFoti\Miranda\Organoids\Diff\IF-Confocal-Histo-TEM\Nile RED\Diff 71\all the samples\070121cd1156.nd2	1391	52.4755	5.69748	137	664.655	512.472	FALSE	1	885581
S:\GFoti\GFoti\Miranda\Organoids\Diff\IF-Confocal-Histo-TEM\Nile RED\Diff 71\all the samples\070121cd1156.nd2	1392	62.2573	7.46826	151	614.014	387.115	FALSE	1	885581
S:\GFoti\GFoti\Miranda\Organoids\Diff\IF-Confocal-Histo-TEM\Nile RED\Diff 71\all the samples\070121cd1156.nd2	1393	14.9784	7.19123	154	778.369	470.678	FALSE	1	885581
S:\GFoti\GFoti\Miranda\Organoids\Diff\IF-Confocal-Histo-TEM\Nile RED\Diff 71\all the samples\070121cd1156.nd2	1394	5.40039	5.70906	150	901.661	1022.89	TRUE	1	885581
S:\GFoti\GFoti\Miranda\Organoids\Diff\IF-Confocal-Histo-TEM\Nile RED\Diff 71\all the samples\070121cd1156.nd2	1395	99.9581	7.3381	138	536.065	244.787	FALSE	1	885581
S:\GFoti\GFoti\Miranda\Organoids\Diff\IF-Confocal-Histo-TEM\Nile RED\Diff 71\all the samples\070121cd1156.nd2	1396	20.3788	5.87248	151	614.014	387.115	FALSE	1	885581
S:\GFoti\GFoti\Miranda\Organoids\Diff\IF-Confocal-Histo-TEM\Nile RED\Diff 71\all the samples\070121cd1156.nd2	1397	13.9595	6.4026	143	808.224	1146.22	TRUE	1	885581
S:\GFoti\GFoti\Miranda\Organoids\Diff\IF-Confocal-Histo-TEM\Nile RED\Diff 71\all the samples\070121cd1156.nd2	1398	24.4546	4.50826	154	778.369	470.678	FALSE	1	885581
S:\GFoti\GFoti\Miranda\Organoids\Diff\IF-Confocal-Histo-TEM\Nile RED\Diff 71\all the samples\070121cd1156.nd2	1399	6.11365	3.44782	153	716.316	323.235	FALSE	1	885581
[truncated: 64,192 more rows]

## Sheet: Nuclei
File name	Nucleus ID	Nucleus volume (μm³)	Mean HNF4 Intensity	HNF4 cell	Total lipid droplet volume(μm³)	Lipid droplet count	Organoid ID
S:\GFoti\GFoti\Miranda\Organoids\Diff\IF-Confocal-Histo-TEM\Nile RED\Diff 71\all the samples\070121cd1155.nd2	1	576.998	84.0896	FALSE	40.2368	3	6
S:\GFoti\GFoti\Miranda\Organoids\Diff\IF-Confocal-Histo-TEM\Nile RED\Diff 71\all the samples\070121cd1155.nd2	2	964.568	137.166	FALSE	100.237	5	6
S:\GFoti\GFoti\Miranda\Organoids\Diff\IF-Confocal-Histo-TEM\Nile RED\Diff 71\all the samples\070121cd1155.nd2	3	618.653	272.471	FALSE	11.5541	1	6
S:\GFoti\GFoti\Miranda\Organoids\Diff\IF-Confocal-Histo-TEM\Nile RED\Diff 71\all the samples\070121cd1155.nd2	4	634.768	192.48	FALSE	0	0	6
S:\GFoti\GFoti\Miranda\Organoids\Diff\IF-Confocal-Histo-TEM\Nile RED\Diff 71\all the samples\070121cd1155.nd2	5	1178.93	192.587	FALSE	0	0	6
S:\GFoti\GFoti\Miranda\Organoids\Diff\IF-Confocal-Histo-TEM\Nile RED\Diff 71\all the samples\070121cd1155.nd2	6	746.154	219.12	FALSE	41.2503	3	6
S:\GFoti\GFoti\Miranda\Organoids\Diff\IF-Confocal-Histo-TEM\Nile RED\Diff 71\all the samples\070121cd1155.nd2	7	435.206	167.289	FALSE	0	0	2
S:\GFoti\GFoti\Miranda\Organoids\Diff\IF-Confocal-Histo-TEM\Nile RED\Diff 71\all the samples\070121cd1155.nd2	8	777.979	225.65	FALSE	181.623	9	6
S:\GFoti\GFoti\Miranda\Organoids\Diff\IF-Confocal-Histo-TEM\Nile RED\Diff 71\all the samples\070121cd1155.nd2	9	176.859	157.107	FALSE	39.8314	1	4
S:\GFoti\GFoti\Miranda\Organoids\Diff\IF-Confocal-Histo-TEM\Nile RED\Diff 71\all the samples\070121cd1155.nd2	10	327.367	120.414	FALSE	0	0	4
S:\GFoti\GFoti\Miranda\Organoids\Diff\IF-Confocal-Histo-TEM\Nile RED\Diff 71\all the samples\070121cd1155.nd2	11	367.604	174.534	FALSE	9.42575	1	4
S:\GFoti\GFoti\Miranda\Organoids\Diff\IF-Confocal-Histo-TEM\Nile RED\Diff 71\all the samples\070121cd1155.nd2	12	1570.05	1248.27	TRUE	484.159	12	7
S:\GFoti\GFoti\Miranda\Organoids\Diff\IF-Confocal-Histo-TEM\Nile RED\Diff 71\all the samples\070121cd1155.nd2	13	1301.16	962.167	TRUE	43.4801	3	7
S:\GFoti\GFoti\Miranda\Organoids\Diff\IF-Confocal-Histo-TEM\Nile RED\Diff 71\all the samples\070121cd1155.nd2	14	835.648	191.673	FALSE	0	0	4
S:\GFoti\GFoti\Miranda\Organoids\Diff\IF-Confocal-Histo-TEM\Nile RED\Diff 71\all the samples\070121cd1155.nd2	15	162.467	211.496	FALSE	2.63516	1	4
S:\GFoti\GFoti\Miranda\Organoids\Diff\IF-Confocal-Histo-TEM\Nile RED\Diff 71\all the samples\070121cd1155.nd2	16	748.08	186.601	FALSE	0	0	4
S:\GFoti\GFoti\Miranda\Organoids\Diff\IF-Confocal-Histo-TEM\Nile RED\Diff 71\all the samples\070121cd1155.nd2	17	1124.6	1163.87	TRUE	849.533	9	7
S:\GFoti\GFoti\Miranda\Organoids\Diff\IF-Confocal-Histo-TEM\Nile RED\Diff 71\all the samples\070121cd1155.nd2	18	891.595	461.283	FALSE	172.805	9	7
S:\GFoti\GFoti\Miranda\Organoids\Diff\IF-Confocal-Histo-TEM\Nile RED\Diff 71\all the samples\070121cd1155.nd2	19	661.323	195.472	FALSE	4.8649	1	4
S:\GFoti\GFoti\Miranda\Organoids\Diff\IF-Confocal-Histo-TEM\Nile RED\Diff 71\all the samples\070121cd1155.nd2	20	1096.12	1011.93	TRUE	1123.08	12	7
S:\GFoti\GFoti\Miranda\Organoids\Diff\IF-Confocal-Histo-TEM\Nile RED\Diff 71\all the samples\070121cd1155.nd2	21	1635.11	521.164	FALSE	427.706	8	7
S:\GFoti\GFoti\Miranda\Organoids\Diff\IF-Confocal-Histo-TEM\Nile RED\Diff 71\all the samples\070121cd1155.nd2	22	315.205	607.479	TRUE	598.18	10	7
S:\GFoti\GFoti\Miranda\Organoids\Diff\IF-Confocal-Histo-TEM\Nile RED\Diff 71\all the samples\070121cd1155.nd2	23	314.09	109.304	FALSE	0	0	3
S:\GFoti\GFoti\Miranda\Organoids\Diff\IF-Confocal-Histo-TEM\Nile RED\Diff 71\all the samples\070121cd1155.nd2	24	287.739	784.535	TRUE	531.186	10	7
S:\GFoti\GFoti\Miranda\Organoids\Diff\IF-Confocal-Histo-TEM\Nile RED\Diff 71\all the samples\070121cd1155.nd2	25	870.412	1036.88	TRUE	407.131	12	7
S:\GFoti\GFoti\Miranda\Organoids\Diff\IF-Confocal-Histo-TEM\Nile RED\Diff 71\all the samples\070121cd1155.nd2	26	1505.28	433.955	FALSE	1629.44	33	7
S:\GFoti\GFoti\Miranda\Organoids\Diff\IF-Confocal-Histo-TEM\Nile RED\Diff 71\all the samples\070121cd1155.nd2	27	1188.96	608.488	TRUE	1055.58	21	7
S:\GFoti\GFoti\Miranda\Organoids\Diff\IF-Confocal-Histo-TEM\Nile RED\Diff 71\all the samples\070121cd1155.nd2	28	266.556	716.5	TRUE	86.5547	6	7
S:\GFoti\GFoti\Miranda\Organoids\Diff\IF-Confocal-Histo-TEM\Nile RED\Diff 71\all the samples\070121cd1155.nd2	29	195.407	871.444	TRUE	152.738	4	7
S:\GFoti\GFoti\Miranda\Organoids\Diff\IF-Confocal-Histo-TEM\Nile RED\Diff 71\all the samples\070121cd1155.nd2	30	1193.52	802.183	TRUE	486.997	16	7
S:\GFoti\GFoti\Miranda\Organoids\Diff\IF-Confocal-Histo-TEM\Nile RED\Diff 71\all the samples\070121cd1155.nd2	31	713.114	100.869	FALSE	0	0	5
S:\GFoti\GFoti\Miranda\Organoids\Diff\IF-Confocal-Histo-TEM\Nile RED\Diff 71\all the samples\070121cd1155.nd2	32	1519.27	538.663	FALSE	12.669	2	7
S:\GFoti\GFoti\Miranda\Organoids\Diff\IF-Confocal-Histo-TEM\Nile RED\Diff 71\all the samples\070121cd1155.nd2	33	407.436	120.708	FALSE	0	0	1
S:\GFoti\GFoti\Miranda\Organoids\Diff\IF-Confocal-Histo-TEM\Nile RED\Diff 71\all the samples\070121cd1155.nd2	34	2081.27	660.957	TRUE	344.496	4	7
S:\GFoti\GFoti\Miranda\Organoids\Diff\IF-Confocal-Histo-TEM\Nile RED\Diff 71\all the samples\070121cd1155.nd2	35	435.409	920.301	TRUE	843.554	5	7
S:\GFoti\GFoti\Miranda\Organoids\Diff\IF-Confocal-Histo-TEM\Nile RED\Diff 71\all the samples\070121cd1155.nd2	36	1186.83	1078.5	TRUE	472.098	17	7
S:\GFoti\GFoti\Miranda\Organoids\Diff\IF-Confocal-Histo-TEM\Nile RED\Diff 71\all the samples\070121cd1155.nd2	37	910.142	100.121	FALSE	0	0	5
S:\GFoti\GFoti\Miranda\Organoids\Diff\IF-Confocal-Histo-TEM\Nile RED\Diff 71\all the samples\070121cd1155.nd2	38	512.842	91.6342	FALSE	0	0	5
S:\GFoti\GFoti\Miranda\Organoids\Diff\IF-Confocal-Histo-TEM\Nile RED\Diff 71\all the samples\070121cd1155.nd2	39	1050.01	928.425	TRUE	988.791	17	7
S:\GFoti\GFoti\Miranda\Organoids\Diff\IF-Confocal-Histo-TEM\Nile RED\Diff 71\all the samples\070121cd1155.nd2	40	1306.23	749.031	TRUE	334.766	6	7
S:\GFoti\GFoti\Miranda\Organoids\Diff\IF-Confocal-Histo-TEM\Nile RED\Diff 71\all the samples\070121cd1155.nd2	41	1498.8	1014.35	TRUE	156.082	4	7
S:\GFoti\GFoti\Miranda\Organoids\Diff\IF-Confocal-Histo-TEM\Nile RED\Diff 71\all the samples\070121cd1155.nd2	42	1091.46	697.302	TRUE	376.827	13	7
S:\GFoti\GFoti\Miranda\Organoids\Diff\IF-Confocal-Histo-TEM\Nile RED\Diff 71\all the samples\070121cd1155.nd2	43	1369.88	715.246	TRUE	466.017	10	7
S:\GFoti\GFoti\Miranda\Organoids\Diff\IF-Confocal-Histo-TEM\Nile RED\Diff 71\all the samples\070121cd1155.nd2	44	989.906	1041.97	TRUE	222.873	10	7
S:\GFoti\GFoti\Miranda\Organoids\Diff\IF-Confocal-Histo-TEM\Nile RED\Diff 71\all the samples\070121cd1155.nd2	45	1424.1	874.955	TRUE	226.623	8	7
S:\GFoti\GFoti\Miranda\Organoids\Diff\IF-Confocal-Histo-TEM\Nile RED\Diff 71\all the samples\070121cd1155.nd2	46	172.603	216.438	FALSE	0	0	1
S:\GFoti\GFoti\Miranda\Organoids\Diff\IF-Confocal-Histo-TEM\Nile RED\Diff 71\all the samples\070121cd1155.nd2	47	220.137	195.45	FALSE	0	0	1
S:\GFoti\GFoti\Miranda\Organoids\Diff\IF-Confocal-Histo-TEM\Nile RED\Diff 71\all the samples\070121cd1155.nd2	48	996.899	860.358	TRUE	229.765	8	7
S:\GFoti\GFoti\Miranda\Organoids\Diff\IF-Confocal-Histo-TEM\Nile RED\Diff 71\all the samples\070121cd1155.nd2	49	162.974	584.183	FALSE	77.8384	4	7
S:\GFoti\GFoti\Miranda\Organoids\Diff\IF-Confocal-Histo-TEM\Nile RED\Diff 71\all the samples\070121cd1155.nd2	50	616.12	575.097	FALSE	1202.54	23	7
S:\GFoti\GFoti\Miranda\Organoids\Diff\IF-Confocal-Histo-TEM\Nile RED\Diff 71\all the samples\070121cd1155.nd2	51	842.844	561.443	FALSE	125.677	4	7
S:\GFoti\GFoti\Miranda\Organoids\Diff\IF-Confocal-Histo-TEM\Nile RED\Diff 71\all the samples\070121cd1155.nd2	52	1272.48	789.536	TRUE	71.3519	3	7
S:\GFoti\GFoti\Miranda\Organoids\Diff\IF-Confocal-Histo-TEM\Nile RED\Diff 71\all the samples\070121cd1155.nd2	53	905.074	622.643	TRUE	980.784	23	7
S:\GFoti\GFoti\Miranda\Organoids\Diff\IF-Confocal-Histo-TEM\Nile RED\Diff 71\all the samples\070121cd1155.nd2	54	1369.17	560.286	FALSE	0	0	7
S:\GFoti\GFoti\Miranda\Organoids\Diff\IF-Confocal-Histo-TEM\Nile RED\Diff 71\all the samples\070121cd1155.nd2	55	862.304	1107.49	TRUE	310.239	7	7
S:\GFoti\GFoti\Miranda\Organoids\Diff\IF-Confocal-Histo-TEM\Nile RED\Diff 71\all the samples\070121cd1155.nd2	56	1060.24	605.036	TRUE	47.6355	2	7
S:\GFoti\GFoti\Miranda\Organoids\Diff\IF-Confocal-Histo-TEM\Nile RED\Diff 71\all the samples\070121cd1155.nd2	57	1083.45	767.139	TRUE	256.928	6	7
S:\GFoti\GFoti\Miranda\Organoids\Diff\IF-Confocal-Histo-TEM\Nile RED\Diff 71\all the samples\070121cd1155.nd2	58	790.648	990.737	TRUE	134.089	4	7
S:\GFoti\GFoti\Miranda\Organoids\Diff\IF-Confocal-Histo-TEM\Nile RED\Diff 71\all the samples\070121cd1155.nd2	59	468.855	970.405	TRUE	337.097	4	7
S:\GFoti\GFoti\Miranda\Organoids\Diff\IF-Confocal-Histo-TEM\Nile RED\Diff 71\all the samples\070121cd1155.nd2	60	665.478	820.407	TRUE	30.9124	2	7
S:\GFoti\GFoti\Miranda\Organoids\Diff\IF-Confocal-Histo-TEM\Nile RED\Diff 71\all the samples\070121cd1155.nd2	61	982.913	724.539	TRUE	18.6488	3	7
S:\GFoti\GFoti\Miranda\Organoids\Diff\IF-Confocal-Histo-TEM\Nile RED\Diff 71\all the samples\070121cd1155.nd2	62	726.999	928.59	TRUE	207.67	7	7
S:\GFoti\GFoti\Miranda\Organoids\Diff\IF-Confocal-Histo-TEM\Nile RED\Diff 71\all the samples\070121cd1155.nd2	63	874.872	563.621	FALSE	1015.24	15	7
S:\GFoti\GFoti\Miranda\Organoids\Diff\IF-Confocal-Histo-TEM\Nile RED\Diff 71\all the samples\070121cd1155.nd2	64	307.705	433.983	FALSE	0	0	7
S:\GFoti\GFoti\Miranda\Organoids\Diff\IF-Confocal-Histo-TEM\Nile RED\Diff 71\all the samples\070121cd1155.nd2	65	1794.84	976.386	TRUE	13.7839	1	7
S:\GFoti\GFoti\Miranda\Organoids\Diff\IF-Confocal-Histo-TEM\Nile RED\Diff 71\all the samples\070121cd1155.nd2	66	1206.09	1112.51	TRUE	21.7907	3	7
S:\GFoti\GFoti\Miranda\Organoids\Diff\IF-Confocal-Histo-TEM\Nile RED\Diff 71\all the samples\070121cd1155.nd2	67	1136.36	943.073	TRUE	770.884	16	7
S:\GFoti\GFoti\Miranda\Organoids\Diff\IF-Confocal-Histo-TEM\Nile RED\Diff 71\all the samples\070121cd1155.nd2	68	833.723	656.694	TRUE	32.8381	2	7
S:\GFoti\GFoti\Miranda\Organoids\Diff\IF-Confocal-Histo-TEM\Nile RED\Diff 71\all the samples\070121cd1155.nd2	69	1053.25	135.781	FALSE	76.5209	3	6
S:\GFoti\GFoti\Miranda\Organoids\Diff\IF-Confocal-Histo-TEM\Nile RED\Diff 71\all the samples\070121cd1155.nd2	70	1021.63	108.113	FALSE	108.345	7	6
S:\GFoti\GFoti\Miranda\Organoids\Diff\IF-Confocal-Histo-TEM\Nile RED\Diff 71\all the samples\070121cd1155.nd2	71	407.131	110.057	FALSE	0	0	4
S:\GFoti\GFoti\Miranda\Organoids\Diff\IF-Confocal-Histo-TEM\Nile RED\Diff 71\all the samples\070121cd1155.nd2	72	1173.15	771.818	TRUE	10.642	1	7
S:\GFoti\GFoti\Miranda\Organoids\Diff\IF-Confocal-Histo-TEM\Nile RED\Diff 71\all the samples\070121cd1155.nd2	73	189.934	627.078	TRUE	0	0	7
S:\GFoti\GFoti\Miranda\Organoids\Diff\IF-Confocal-Histo-TEM\Nile RED\Diff 71\all the samples\070121cd1155.nd2	74	928.994	675.605	TRUE	16.115	1	7
S:\GFoti\GFoti\Miranda\Organoids\Diff\IF-Confocal-Histo-TEM\Nile RED\Diff 71\all the samples\070121cd1155.nd2	75	272.739	565.166	FALSE	0	0	7
S:\GFoti\GFoti\Miranda\Organoids\Diff\IF-Confocal-Histo-TEM\Nile RED\Diff 71\all the samples\070121cd1155.nd2	76	1001.16	941.711	TRUE	323.313	9	7
S:\GFoti\GFoti\Miranda\Organoids\Diff\IF-Confocal-Histo-TEM\Nile RED\Diff 71\all the samples\070121cd1155.nd2	77	994.568	547.892	FALSE	81.3858	4	7
S:\GFoti\GFoti\Miranda\Organoids\Diff\IF-Confocal-Histo-TEM\Nile RED\Diff 71\all the samples\070121cd1155.nd2	78	383.516	393.363	FALSE	0	0	7
S:\GFoti\GFoti\Miranda\Organoids\Diff\IF-Confocal-Histo-TEM\Nile RED\Diff 71\all the samples\070121cd1155.nd2	79	239.292	579.9	FALSE	29.6962	2	7
S:\GFoti\GFoti\Miranda\Organoids\Diff\IF-Confocal-Histo-TEM\Nile RED\Diff 71\all the samples\070121cd1155.nd2	80	978.555	520.939	FALSE	11.7568	2	7
S:\GFoti\GFoti\Miranda\Organoids\Diff\IF-Confocal-Histo-TEM\Nile RED\Diff 71\all the samples\070121cd1155.nd2	81	1067.64	749.746	TRUE	136.724	2	7
S:\GFoti\GFoti\Miranda\Organoids\Diff\IF-Confocal-Histo-TEM\Nile RED\Diff 71\all the samples\070121cd1155.nd2	82	704.195	110.786	FALSE	4.25679	1	6
S:\GFoti\GFoti\Miranda\Organoids\Diff\IF-Confocal-Histo-TEM\Nile RED\Diff 71\all the samples\070121cd1155.nd2	83	209.495	383.639	FALSE	20.0677	2	7
S:\GFoti\GFoti\Miranda\Organoids\Diff\IF-Confocal-Histo-TEM\Nile RED\Diff 71\all the samples\070121cd1155.nd2	84	842.439	830.603	TRUE	151.927	7	7
S:\GFoti\GFoti\Miranda\Organoids\Diff\IF-Confocal-Histo-TEM\Nile RED\Diff 71\all the samples\070121cd1155.nd2	85	1170.82	447.653	FALSE	545.072	18	7
S:\GFoti\GFoti\Miranda\Organoids\Diff\IF-Confocal-Histo-TEM\Nile RED\Diff 71\all the samples\070121cd1155.nd2	86	659.904	604.678	TRUE	0	0	7
S:\GFoti\GFoti\Miranda\Organoids\Diff\IF-Confocal-Histo-TEM\Nile RED\Diff 71\all the samples\070121cd1155.nd2	87	167.434	481.521	FALSE	0	0	7
S:\GFoti\GFoti\Miranda\Organoids\Diff\IF-Confocal-Histo-TEM\Nile RED\Diff 71\all the samples\070121cd1155.nd2	88	1001.76	493.429	FALSE	168.346	4	7
S:\GFoti\GFoti\Miranda\Organoids\Diff\IF-Confocal-Histo-TEM\Nile RED\Diff 71\all the samples\070121cd1155.nd2	89	692.843	664.429	TRUE	33.1421	1	7
S:\GFoti\GFoti\Miranda\Organoids\Diff\IF-Confocal-Histo-TEM\Nile RED\Diff 71\all the samples\070121cd1155.nd2	90	523.889	179.568	FALSE	0	0	7
S:\GFoti\GFoti\Miranda\Organoids\Diff\IF-Confocal-Histo-TEM\Nile RED\Diff 71\all the samples\070121cd1155.nd2	91	756.188	1091.13	TRUE	13.5812	1	7
S:\GFoti\GFoti\Miranda\Organoids\Diff\IF-Confocal-Histo-TEM\Nile RED\Diff 71\all the samples\070121cd1155.nd2	92	960.109	485.369	FALSE	217.704	5	7
S:\GFoti\GFoti\Miranda\Organoids\Diff\IF-Confocal-Histo-TEM\Nile RED\Diff 71\all the samples\070121cd1155.nd2	93	258.651	224.498	FALSE	43.7841	1	6
S:\GFoti\GFoti\Miranda\Organoids\Diff\IF-Confocal-Histo-TEM\Nile RED\Diff 71\all the samples\070121cd1155.nd2	94	364.462	73.2322	FALSE	0	0	6
S:\GFoti\GFoti\Miranda\Organoids\Diff\IF-Confocal-Histo-TEM\Nile RED\Diff 71\all the samples\070121cd1155.nd2	95	188.211	307.104	FALSE	146.758	1	7
S:\GFoti\GFoti\Miranda\Organoids\Diff\IF-Confocal-Histo-TEM\Nile RED\Diff 71\all the samples\070121cd1155.nd2	96	917.439	596.008	FALSE	85.9466	2	7
S:\GFoti\GFoti\Miranda\Organoids\Diff\IF-Confocal-Histo-TEM\Nile RED\Diff 71\all the samples\070121cd1155.nd2	97	186.082	449.297	FALSE	55.0342	1	7
S:\GFoti\GFoti\Miranda\Organoids\Diff\IF-Confocal-Histo-TEM\Nile RED\Diff 71\all the samples\070121cd1155.nd2	98	175.947	204.224	FALSE	14.7974	1	6
S:\GFoti\GFoti\Miranda\Organoids\Diff\IF-Confocal-Histo-TEM\Nile RED\Diff 71\all the samples\070121cd1155.nd2	99	1168.49	424.789	FALSE	865.344	13	7
S:\GFoti\GFoti\Miranda\Organoids\Diff\IF-Confocal-Histo-TEM\Nile RED\Diff 71\all the samples\070121cd1155.nd2	100	486.693	588.62	FALSE	110.17	5	7
S:\GFoti\GFoti\Miranda\Organoids\Diff\IF-Confocal-Histo-TEM\Nile RED\Diff 71\all the samples\070121cd1155.nd2	101	942.271	452.064	FALSE	238.279	3	7
S:\GFoti\GFoti\Miranda\Organoids\Diff\IF-Confocal-Histo-TEM\Nile RED\Diff 71\all the samples\070121cd1155.nd2	102	290.374	373.534	FALSE	212.535	7	7
S:\GFoti\GFoti\Miranda\Organoids\Diff\IF-Confocal-Histo-TEM\Nile RED\Diff 71\all the samples\070121cd1155.nd2	103	152.028	350.617	FALSE	130.136	6	7
S:\GFoti\GFoti\Miranda\Organoids\Diff\IF-Confocal-Histo-TEM\Nile RED\Diff 71\all the samples\070121cd1155.nd2	104	489.227	681.839	TRUE	28.4799	3	7
S:\GFoti\GFoti\Miranda\Organoids\Diff\IF-Confocal-Histo-TEM\Nile RED\Diff 71\all the samples\070121cd1155.nd2	105	601.221	220.295	FALSE	5.16896	1	7
S:\GFoti\GFoti\Miranda\Organoids\Diff\IF-Confocal-Histo-TEM\Nile RED\Diff 71\all the samples\070121cd1155.nd2	106	620.883	560.718	FALSE	381.996	7	7
S:\GFoti\GFoti\Miranda\Organoids\Diff\IF-Confocal-Histo-TEM\Nile RED\Diff 71\all the samples\070121cd1155.nd2	107	143.92	352.57	FALSE	0	0	7
S:\GFoti\GFoti\Miranda\Organoids\Diff\IF-Confocal-Histo-TEM\Nile RED\Diff 71\all the samples\070121cd1155.nd2	108	193.583	248.23	FALSE	18.0407	2	7
S:\GFoti\GFoti\Miranda\Organoids\Diff\IF-Confocal-Histo-TEM\Nile RED\Diff 71\all the samples\070121cd1155.nd2	109	561.896	571.88	FALSE	105.204	6	7
S:\GFoti\GFoti\Miranda\Organoids\Diff\IF-Confocal-Histo-TEM\Nile RED\Diff 71\all the samples\070121cd1155.nd2	110	464.598	311.857	FALSE	143.819	2	7
S:\GFoti\GFoti\Miranda\Organoids\Diff\IF-Confocal-Histo-TEM\Nile RED\Diff 71\all the samples\070121cd1155.nd2	111	151.015	590	FALSE	315.712	8	7
S:\GFoti\GFoti\Miranda\Organoids\Diff\IF-Confocal-Histo-TEM\Nile RED\Diff 71\all the samples\070121cd1155.nd2	112	152.434	330.283	FALSE	75.9127	3	7
S:\GFoti\GFoti\Miranda\Organoids\Diff\IF-Confocal-Histo-TEM\Nile RED\Diff 71\all the samples\070121cd1155.nd2	113	457.503	369.348	FALSE	243.042	7	7
S:\GFoti\GFoti\Miranda\Organoids\Diff\IF-Confocal-Histo-TEM\Nile RED\Diff 71\all the samples\070121cd1155.nd2	114	352.3	705.813	TRUE	0	0	7
S:\GFoti\GFoti\Miranda\Organoids\Diff\IF-Confocal-Histo-TEM\Nile RED\Diff 71\all the samples\070121cd1155.nd2	115	244.157	614.029	TRUE	6.08113	1	7
S:\GFoti\GFoti\Miranda\Organoids\Diff\IF-Confocal-Histo-TEM\Nile RED\Diff 71\all the samples\070121cd1155.nd2	116	136.825	437.87	FALSE	0	0	7
S:\GFoti\GFoti\Miranda\Organoids\Diff\IF-Confocal-Histo-TEM\Nile RED\Diff 71\all the samples\070121cd1155.nd2	117	170.474	452.554	FALSE	341.05	2	7
S:\GFoti\GFoti\Miranda\Organoids\Diff\IF-Confocal-Histo-TEM\Nile RED\Diff 71\all the samples\070121cd1155.nd2	118	534.43	527.011	FALSE	97.5007	2	7
S:\GFoti\GFoti\Miranda\Organoids\Diff\IF-Confocal-Histo-TEM\Nile RED\Diff 71\all the samples\070121cd1155.nd2	119	347.942	416.377	FALSE	5.97978	1	7
S:\GFoti\GFoti\Miranda\Organoids\Diff\IF-Confocal-Histo-TEM\Nile RED\Diff 71\all the samples\070121cd1155.nd2	120	393.449	355.982	FALSE	0	0	7
S:\GFoti\GFoti\Miranda\Organoids\Diff\IF-Confocal-Histo-TEM\Nile RED\Diff 71\all the samples\070121cd1155.nd2	121	144.224	985.356	TRUE	404.902	9	7
S:\GFoti\GFoti\Miranda\Organoids\Diff\IF-Confocal-Histo-TEM\Nile RED\Diff 71\all the samples\070121cd1155.nd2	122	166.826	387.461	FALSE	153.548	4	7
S:\GFoti\GFoti\Miranda\Organoids\Diff\IF-Confocal-Histo-TEM\Nile RED\Diff 71\all the samples\070121cd1155.nd2	123	266.556	982.059	TRUE	102.872	4	7
S:\GFoti\GFoti\Miranda\Organoids\Diff\IF-Confocal-Histo-TEM\Nile RED\Diff 71\all the samples\070121cd1155.nd2	124	257.232	126.892	FALSE	13.6825	1	7
S:\GFoti\GFoti\Miranda\Organoids\Diff\IF-Confocal-Histo-TEM\Nile RED\Diff 71\all the samples\070121cd1155.nd2	125	169.663	369.33	FALSE	0	0	7
S:\GFoti\GFoti\Miranda\Organoids\Diff\IF-Confocal-Histo-TEM\Nile RED\Diff 71\all the samples\070121cd1155.nd2	126	154.866	426.761	FALSE	0	0	7
S:\GFoti\GFoti\Miranda\Organoids\Diff\IF-Confocal-Histo-TEM\Nile RED\Diff 71\all the samples\070121cd1155.nd2	127	132.163	125.85	FALSE	0	0	6
S:\GFoti\GFoti\Miranda\Organoids\Diff\IF-Confocal-Histo-TEM\Nile RED\Diff 71\all the samples\070121cd1155.nd2	128	140.575	808.669	TRUE	142.4	4	7
S:\GFoti\GFoti\Miranda\Organoids\Diff\IF-Confocal-Histo-TEM\Nile RED\Diff 71\all the samples\070121cd1156.nd2	1	433.661	325.859	FALSE	292.64	9	1
S:\GFoti\GFoti\Miranda\Organoids\Diff\IF-Confocal-Histo-TEM\Nile RED\Diff 71\all the samples\070121cd1156.nd2	2	1314.33	696.086	TRUE	162.317	7	1
S:\GFoti\GFoti\Miranda\Organoids\Diff\IF-Confocal-Histo-TEM\Nile RED\Diff 71\all the samples\070121cd1156.nd2	3	368.143	312.256	FALSE	21.0921	1	1
S:\GFoti\GFoti\Miranda\Organoids\Diff\IF-Confocal-Histo-TEM\Nile RED\Diff 71\all the samples\070121cd1156.nd2	4	720.188	340.439	FALSE	14.8765	1	1
S:\GFoti\GFoti\Miranda\Organoids\Diff\IF-Confocal-Histo-TEM\Nile RED\Diff 71\all the samples\070121cd1156.nd2	5	282.247	750.63	TRUE	81.0058	4	1
S:\GFoti\GFoti\Miranda\Organoids\Diff\IF-Confocal-Histo-TEM\Nile RED\Diff 71\all the samples\070121cd1156.nd2	6	947.411	456.436	FALSE	400.851	13	1
S:\GFoti\GFoti\Miranda\Organoids\Diff\IF-Confocal-Histo-TEM\Nile RED\Diff 71\all the samples\070121cd1156.nd2	7	886.683	409.073	FALSE	327.08	13	1
S:\GFoti\GFoti\Miranda\Organoids\Diff\IF-Confocal-Histo-TEM\Nile RED\Diff 71\all the samples\070121cd1156.nd2	8	729.052	219.617	FALSE	67.2501	5	1
S:\GFoti\GFoti\Miranda\Organoids\Diff\IF-Confocal-Histo-TEM\Nile RED\Diff 71\all the samples\070121cd1156.nd2	9	1036.26	402.082	FALSE	390.153	8	1
S:\GFoti\GFoti\Miranda\Organoids\Diff\IF-Confocal-Histo-TEM\Nile RED\Diff 71\all the samples\070121cd1156.nd2	10	589.661	352.654	FALSE	489.703	13	1
S:\GFoti\GFoti\Miranda\Organoids\Diff\IF-Confocal-Histo-TEM\Nile RED\Diff 71\all the samples\070121cd1156.nd2	11	852.752	493.269	FALSE	200.018	7	1
S:\GFoti\GFoti\Miranda\Organoids\Diff\IF-Confocal-Histo-TEM\Nile RED\Diff 71\all the samples\070121cd1156.nd2	12	1259.92	547.632	FALSE	220.805	12	1
S:\GFoti\GFoti\Miranda\Organoids\Diff\IF-Confocal-Histo-TEM\Nile RED\Diff 71\all the samples\070121cd1156.nd2	13	1035.35	547.143	FALSE	117.586	4	1
S:\GFoti\GFoti\Miranda\Organoids\Diff\IF-Confocal-Histo-TEM\Nile RED\Diff 71\all the samples\070121cd1156.nd2	14	872.927	334.98	FALSE	258.709	9	1
S:\GFoti\GFoti\Miranda\Organoids\Diff\IF-Confocal-Histo-TEM\Nile RED\Diff 71\all the samples\070121cd1156.nd2	15	188.504	258.189	FALSE	0	0	1
S:\GFoti\GFoti\Miranda\Organoids\Diff\IF-Confocal-Histo-TEM\Nile RED\Diff 71\all the samples\070121cd1156.nd2	16	1171.37	208.239	FALSE	129.202	7	1
S:\GFoti\GFoti\Miranda\Organoids\Diff\IF-Confocal-Histo-TEM\Nile RED\Diff 71\all the samples\070121cd1156.nd2	17	1519.34	447.701	FALSE	244.953	11	1
S:\GFoti\GFoti\Miranda\Organoids\Diff\IF-Confocal-Histo-TEM\Nile RED\Diff 71\all the samples\070121cd1156.nd2	18	255.856	248.039	FALSE	19.5637	2	1
S:\GFoti\GFoti\Miranda\Organoids\Diff\IF-Confocal-Histo-TEM\Nile RED\Diff 71\all the samples\070121cd1156.nd2	19	1152.22	449.074	FALSE	76.8282	4	1
S:\GFoti\GFoti\Miranda\Organoids\Diff\IF-Confocal-Histo-TEM\Nile RED\Diff 71\all the samples\070121cd1156.nd2	20	204.705	198.132	FALSE	90.3801	4	1
S:\GFoti\GFoti\Miranda\Organoids\Diff\IF-Confocal-Histo-TEM\Nile RED\Diff 71\all the samples\070121cd1156.nd2	21	798.748	566.84	FALSE	175.971	4	1
S:\GFoti\GFoti\Miranda\Organoids\Diff\IF-Confocal-Histo-TEM\Nile RED\Diff 71\all the samples\070121cd1156.nd2	22	1629.49	152.418	FALSE	117.993	7	1
S:\GFoti\GFoti\Miranda\Organoids\Diff\IF-Confocal-Histo-TEM\Nile RED\Diff 71\all the samples\070121cd1156.nd2	23	710.406	337.267	FALSE	389.236	10	1
S:\GFoti\GFoti\Miranda\Organoids\Diff\IF-Confocal-Histo-TEM\Nile RED\Diff 71\all the samples\070121cd1156.nd2	24	1940.88	506.943	FALSE	147.033	5	1
S:\GFoti\GFoti\Miranda\Organoids\Diff\IF-Confocal-Histo-TEM\Nile RED\Diff 71\all the samples\070121cd1156.nd2	25	236.089	211.505	FALSE	31.3834	2	1
S:\GFoti\GFoti\Miranda\Organoids\Diff\IF-Confocal-Histo-TEM\Nile RED\Diff 71\all the samples\070121cd1156.nd2	26	152.943	180.025	FALSE	0	0	1
S:\GFoti\GFoti\Miranda\Organoids\Diff\IF-Confocal-Histo-TEM\Nile RED\Diff 71\all the samples\070121cd1156.nd2	27	149.071	533.385	FALSE	84.4702	8	1
S:\GFoti\GFoti\Miranda\Organoids\Diff\IF-Confocal-Histo-TEM\Nile RED\Diff 71\all the samples\070121cd1156.nd2	28	396.164	187.135	FALSE	0	0	1
S:\GFoti\GFoti\Miranda\Organoids\Diff\IF-Confocal-Histo-TEM\Nile RED\Diff 71\all the samples\070121cd1156.nd2	29	144.486	488.3	FALSE	109.74	4	1
S:\GFoti\GFoti\Miranda\Organoids\Diff\IF-Confocal-Histo-TEM\Nile RED\Diff 71\all the samples\070121cd1156.nd2	30	1396.05	348.66	FALSE	190.95	9	1
S:\GFoti\GFoti\Miranda\Organoids\Diff\IF-Confocal-Histo-TEM\Nile RED\Diff 71\all the samples\070121cd1156.nd2	31	1148.75	322.843	FALSE	0	0	1
S:\GFoti\GFoti\Miranda\Organoids\Diff\IF-Confocal-Histo-TEM\Nile RED\Diff 71\all the samples\070121cd1156.nd2	32	731.6	307.053	FALSE	9.37426	2	1
S:\GFoti\GFoti\Miranda\Organoids\Diff\IF-Confocal-Histo-TEM\Nile RED\Diff 71\all the samples\070121cd1156.nd2	33	372.627	454.09	FALSE	25.2697	2	1
S:\GFoti\GFoti\Miranda\Organoids\Diff\IF-Confocal-Histo-TEM\Nile RED\Diff 71\all the samples\070121cd1156.nd2	34	144.486	240.537	FALSE	0	0	1
S:\GFoti\GFoti\Miranda\Organoids\Diff\IF-Confocal-Histo-TEM\Nile RED\Diff 71\all the samples\070121cd1156.nd2	35	1256.46	373.092	FALSE	350.618	6	1
S:\GFoti\GFoti\Miranda\Organoids\Diff\IF-Confocal-Histo-TEM\Nile RED\Diff 71\all the samples\070121cd1156.nd2	36	1440.78	462.772	FALSE	235.783	12	1
S:\GFoti\GFoti\Miranda\Organoids\Diff\IF-Confocal-Histo-TEM\Nile RED\Diff 71\all the samples\070121cd1156.nd2	37	763.493	231.945	FALSE	37.8027	4	1
S:\GFoti\GFoti\Miranda\Organoids\Diff\IF-Confocal-Histo-TEM\Nile RED\Diff 71\all the samples\070121cd1156.nd2	38	845.415	169.142	FALSE	153.147	4	1
S:\GFoti\GFoti\Miranda\Organoids\Diff\IF-Confocal-Histo-TEM\Nile RED\Diff 71\all the samples\070121cd1156.nd2	39	1209.99	389.997	FALSE	312.407	6	1
S:\GFoti\GFoti\Miranda\Organoids\Diff\IF-Confocal-Histo-TEM\Nile RED\Diff 71\all the samples\070121cd1156.nd2	40	631.845	255.055	FALSE	9.98562	1	1
S:\GFoti\GFoti\Miranda\Organoids\Diff\IF-Confocal-Histo-TEM\Nile RED\Diff 71\all the samples\070121cd1156.nd2	41	404.112	345.627	FALSE	116.669	3	1
S:\GFoti\GFoti\Miranda\Organoids\Diff\IF-Confocal-Histo-TEM\Nile RED\Diff 71\all the samples\070121cd1156.nd2	42	1009.26	215.411	FALSE	589.254	14	1
S:\GFoti\GFoti\Miranda\Organoids\Diff\IF-Confocal-Histo-TEM\Nile RED\Diff 71\all the samples\070121cd1156.nd2	43	622.471	381.433	FALSE	8.76289	1	1
S:\GFoti\GFoti\Miranda\Organoids\Diff\IF-Confocal-Histo-TEM\Nile RED\Diff 71\all the samples\070121cd1156.nd2	44	414.811	448.528	FALSE	15.0803	2	1
S:\GFoti\GFoti\Miranda\Organoids\Diff\IF-Confocal-Histo-TEM\Nile RED\Diff 71\all the samples\070121cd1156.nd2	45	145.505	439.612	FALSE	37.9046	3	1
S:\GFoti\GFoti\Miranda\Organoids\Diff\IF-Confocal-Histo-TEM\Nile RED\Diff 71\all the samples\070121cd1156.nd2	46	205.622	337.913	FALSE	18.7485	3	1
S:\GFoti\GFoti\Miranda\Organoids\Diff\IF-Confocal-Histo-TEM\Nile RED\Diff 71\all the samples\070121cd1156.nd2	47	870.278	383.507	FALSE	21.6016	3	1
S:\GFoti\GFoti\Miranda\Organoids\Diff\IF-Confocal-Histo-TEM\Nile RED\Diff 71\all the samples\070121cd1156.nd2	48	710.1	956.06	TRUE	190.236	10	1
S:\GFoti\GFoti\Miranda\Organoids\Diff\IF-Confocal-Histo-TEM\Nile RED\Diff 71\all the samples\070121cd1156.nd2	49	878.327	235.784	FALSE	220.397	9	1
S:\GFoti\GFoti\Miranda\Organoids\Diff\IF-Confocal-Histo-TEM\Nile RED\Diff 71\all the samples\070121cd1156.nd2	50	212.857	298.482	FALSE	16.405	1	1
S:\GFoti\GFoti\Miranda\Organoids\Diff\IF-Confocal-Histo-TEM\Nile RED\Diff 71\all the samples\070121cd1156.nd2	51	413.486	540.232	FALSE	6.82691	1	1
S:\GFoti\GFoti\Miranda\Organoids\Diff\IF-Confocal-Histo-TEM\Nile RED\Diff 71\all the samples\070121cd1156.nd2	52	229.058	489.747	FALSE	15.4879	1	1
S:\GFoti\GFoti\Miranda\Organoids\Diff\IF-Confocal-Histo-TEM\Nile RED\Diff 71\all the samples\070121cd1156.nd2	53	353.369	648.908	TRUE	0	0	1
S:\GFoti\GFoti\Miranda\Organoids\Diff\IF-Confocal-Histo-TEM\Nile RED\Diff 71\all the samples\070121cd1156.nd2	54	652.326	2031.98	TRUE	169.654	8	1
S:\GFoti\GFoti\Miranda\Organoids\Diff\IF-Confocal-Histo-TEM\Nile RED\Diff 71\all the samples\070121cd1156.nd2	55	506.21	1136.05	TRUE	114.121	5	1
S:\GFoti\GFoti\Miranda\Organoids\Diff\IF-Confocal-Histo-TEM\Nile RED\Diff 71\all the samples\070121cd1156.nd2	56	273.993	346.53	FALSE	0	0	1
S:\GFoti\GFoti\Miranda\Organoids\Diff\IF-Confocal-Histo-TEM\Nile RED\Diff 71\all the samples\070121cd1156.nd2	57	460.256	408.739	FALSE	0	0	1
S:\GFoti\GFoti\Miranda\Organoids\Diff\IF-Confocal-Histo-TEM\Nile RED\Diff 71\all the samples\070121cd1156.nd2	58	540.548	789.277	TRUE	77.0319	6	1
S:\GFoti\GFoti\Miranda\Organoids\Diff\IF-Confocal-Histo-TEM\Nile RED\Diff 71\all the samples\070121cd1156.nd2	59	686.97	361.002	FALSE	0	0	1
S:\GFoti\GFoti\Miranda\Organoids\Diff\IF-Confocal-Histo-TEM\Nile RED\Diff 71\all the samples\070121cd1156.nd2	60	996.524	611.735	TRUE	232.726	7	1
S:\GFoti\GFoti\Miranda\Organoids\Diff\IF-Confocal-Histo-TEM\Nile RED\Diff 71\all the samples\070121cd1156.nd2	61	1271.33	303.509	FALSE	39.9425	2	1
S:\GFoti\GFoti\Miranda\Organoids\Diff\IF-Confocal-Histo-TEM\Nile RED\Diff 71\all the samples\070121cd1156.nd2	62	135.417	318.688	FALSE	171.793	1	1
S:\GFoti\GFoti\Miranda\Organoids\Diff\IF-Confocal-Histo-TEM\Nile RED\Diff 71\all the samples\070121cd1156.nd2	63	194.72	209.607	FALSE	5.90986	1	1
S:\GFoti\GFoti\Miranda\Organoids\Diff\IF-Confocal-Histo-TEM\Nile RED\Diff 71\all the samples\070121cd1156.nd2	64	247.908	315.028	FALSE	30.8739	3	1
S:\GFoti\GFoti\Miranda\Organoids\Diff\IF-Confocal-Histo-TEM\Nile RED\Diff 71\all the samples\070121cd1156.nd2	65	1262.06	873.679	TRUE	27.2057	2	1
S:\GFoti\GFoti\Miranda\Organoids\Diff\IF-Confocal-Histo-TEM\Nile RED\Diff 71\all the samples\070121cd1156.nd2	66	317.094	568.768	FALSE	59.9137	7	1
S:\GFoti\GFoti\Miranda\Organoids\Diff\IF-Confocal-Histo-TEM\Nile RED\Diff 71\all the samples\070121cd1156.nd2	67	526.589	543.087	FALSE	80.5982	3	1
S:\GFoti\GFoti\Miranda\Organoids\Diff\IF-Confocal-Histo-TEM\Nile RED\Diff 71\all the samples\070121cd1156.nd2	68	464.433	916.339	TRUE	152.332	5	1
S:\GFoti\GFoti\Miranda\Organoids\Diff\IF-Confocal-Histo-TEM\Nile RED\Diff 71\all the samples\070121cd1156.nd2	69	825.444	1158.73	TRUE	144.588	7	1
S:\GFoti\GFoti\Miranda\Organoids\Diff\IF-Confocal-Histo-TEM\Nile RED\Diff 71\all the samples\070121cd1156.nd2	70	157.936	217.161	FALSE	254.226	9	1
S:\GFoti\GFoti\Miranda\Organoids\Diff\IF-Confocal-Histo-TEM\Nile RED\Diff 71\all the samples\070121cd1156.nd2	71	945.272	1109.4	TRUE	193.395	5	1
S:\GFoti\GFoti\Miranda\Organoids\Diff\IF-Confocal-Histo-TEM\Nile RED\Diff 71\all the samples\070121cd1156.nd2	72	1359.57	218.077	FALSE	0	0	1
S:\GFoti\GFoti\Miranda\Organoids\Diff\IF-Confocal-Histo-TEM\Nile RED\Diff 71\all the samples\070121cd1156.nd2	73	576.313	458.409	FALSE	57.4683	3	1
S:\GFoti\GFoti\Miranda\Organoids\Diff\IF-Confocal-Histo-TEM\Nile RED\Diff 71\all the samples\070121cd1156.nd2	74	1299.35	807.341	TRUE	117.586	2	1
S:\GFoti\GFoti\Miranda\Organoids\Diff\IF-Confocal-Histo-TEM\Nile RED\Diff 71\all the samples\070121cd1156.nd2	75	1039.12	646.537	TRUE	177.601	6	1
S:\GFoti\GFoti\Miranda\Organoids\Diff\IF-Confocal-Histo-TEM\Nile RED\Diff 71\all the samples\070121cd1156.nd2	76	1518.32	635.191	TRUE	893.509	20	1
S:\GFoti\GFoti\Miranda\Organoids\Diff\IF-Confocal-Histo-TEM\Nile RED\Diff 71\all the samples\070121cd1156.nd2	77	183.613	630.842	TRUE	116.567	5	1
S:\GFoti\GFoti\Miranda\Organoids\Diff\IF-Confocal-Histo-TEM\Nile RED\Diff 71\all the samples\070121cd1156.nd2	78	159.26	396.166	FALSE	0	0	1
S:\GFoti\GFoti\Miranda\Organoids\Diff\IF-Confocal-Histo-TEM\Nile RED\Diff 71\all the samples\070121cd1156.nd2	79	206.845	370.292	FALSE	0	0	1
S:\GFoti\GFoti\Miranda\Organoids\Diff\IF-Confocal-Histo-TEM\Nile RED\Diff 71\all the samples\070121cd1156.nd2	80	225.899	467.568	FALSE	87.4251	2	1
S:\GFoti\GFoti\Miranda\Organoids\Diff\IF-Confocal-Histo-TEM\Nile RED\Diff 71\all the samples\070121cd1156.nd2	81	135.723	582.149	FALSE	63.48	5	1
S:\GFoti\GFoti\Miranda\Organoids\Diff\IF-Confocal-Histo-TEM\Nile RED\Diff 71\all the samples\070121cd1156.nd2	82	461.988	353.348	FALSE	62.4611	1	1
S:\GFoti\GFoti\Miranda\Organoids\Diff\IF-Confocal-Histo-TEM\Nile RED\Diff 71\all the samples\070121cd1156.nd2	83	876.289	832.449	TRUE	178.315	4	1
S:\GFoti\GFoti\Miranda\Organoids\Diff\IF-Confocal-Histo-TEM\Nile RED\Diff 71\all the samples\070121cd1156.nd2	84	1101.17	852.83	TRUE	20.9902	1	1
S:\GFoti\GFoti\Miranda\Organoids\Diff\IF-Confocal-Histo-TEM\Nile RED\Diff 71\all the samples\070121cd1156.nd2	85	860.088	694.57	TRUE	469.12	11	1
S:\GFoti\GFoti\Miranda\Organoids\Diff\IF-Confocal-Histo-TEM\Nile RED\Diff 71\all the samples\070121cd1156.nd2	86	1490.1	638.311	TRUE	24.8622	2	1
S:\GFoti\GFoti\Miranda\Organoids\Diff\IF-Confocal-Histo-TEM\Nile RED\Diff 71\all the samples\070121cd1156.nd2	87	404.112	345.823	FALSE	44.9353	3	1
S:\GFoti\GFoti\Miranda\Organoids\Diff\IF-Confocal-Histo-TEM\Nile RED\Diff 71\all the samples\070121cd1156.nd2	88	180.251	527.416	FALSE	110.046	5	1
S:\GFoti\GFoti\Miranda\Organoids\Diff\IF-Confocal-Histo-TEM\Nile RED\Diff 71\all the samples\070121cd1156.nd2	89	718.761	313.325	FALSE	109.027	4	1
S:\GFoti\GFoti\Miranda\Organoids\Diff\IF-Confocal-Histo-TEM\Nile RED\Diff 71\all the samples\070121cd1156.nd2	90	1397.78	200.61	FALSE	207.864	3	1
S:\GFoti\GFoti\Miranda\Organoids\Diff\IF-Confocal-Histo-TEM\Nile RED\Diff 71\all the samples\070121cd1156.nd2	91	693.389	309.4	FALSE	113.001	2	1
S:\GFoti\GFoti\Miranda\Organoids\Diff\IF-Confocal-Histo-TEM\Nile RED\Diff 71\all the samples\070121cd1156.nd2	92	1145.39	732.919	TRUE	321.782	10	1
S:\GFoti\GFoti\Miranda\Organoids\Diff\IF-Confocal-Histo-TEM\Nile RED\Diff 71\all the samples\070121cd1156.nd2	93	1007.02	1009.82	TRUE	8.15153	1	1
S:\GFoti\GFoti\Miranda\Organoids\Diff\IF-Confocal-Histo-TEM\Nile RED\Diff 71\all the samples\070121cd1156.nd2	94	833.188	944.572	TRUE	180.353	4	1
S:\GFoti\GFoti\Miranda\Organoids\Diff\IF-Confocal-Histo-TEM\Nile RED\Diff 71\all the samples\070121cd1156.nd2	95	824.12	698.401	TRUE	181.27	4	1
S:\GFoti\GFoti\Miranda\Organoids\Diff\IF-Confocal-Histo-TEM\Nile RED\Diff 71\all the samples\070121cd1156.nd2	96	1131.43	1028.28	TRUE	102.098	3	1
S:\GFoti\GFoti\Miranda\Organoids\Diff\IF-Confocal-Histo-TEM\Nile RED\Diff 71\all the samples\070121cd1156.nd2	97	1179.32	781.193	TRUE	20.0731	1	1
S:\GFoti\GFoti\Miranda\Organoids\Diff\IF-Confocal-Histo-TEM\Nile RED\Diff 71\all the samples\070121cd1156.nd2	98	181.168	755.43	TRUE	150.498	6	1
S:\GFoti\GFoti\Miranda\Organoids\Diff\IF-Confocal-Histo-TEM\Nile RED\Diff 71\all the samples\070121cd1156.nd2	99	611.365	361.699	FALSE	289.889	7	1
S:\GFoti\GFoti\Miranda\Organoids\Diff\IF-Confocal-Histo-TEM\Nile RED\Diff 71\all the samples\070121cd1156.nd2	100	216.729	429.988	FALSE	3.15872	1	1
S:\GFoti\GFoti\Miranda\Organoids\Diff\IF-Confocal-Histo-TEM\Nile RED\Diff 71\all the samples\070121cd1156.nd2	101	325.144	339.693	FALSE	395.451	3	1
S:\GFoti\GFoti\Miranda\Organoids\Diff\IF-Confocal-Histo-TEM\Nile RED\Diff 71\all the samples\070121cd1156.nd2	102	252.494	591.705	FALSE	102.404	9	1
S:\GFoti\GFoti\Miranda\Organoids\Diff\IF-Confocal-Histo-TEM\Nile RED\Diff 71\all the samples\070121cd1156.nd2	103	887.294	821.323	TRUE	758.092	4	1
S:\GFoti\GFoti\Miranda\Organoids\Diff\IF-Confocal-Histo-TEM\Nile RED\Diff 71\all the samples\070121cd1156.nd2	104	309.758	394.666	FALSE	117.891	5	1
S:\GFoti\GFoti\Miranda\Organoids\Diff\IF-Confocal-Histo-TEM\Nile RED\Diff 71\all the samples\070121cd1156.nd2	105	1325.13	888.201	TRUE	123.598	3	1
S:\GFoti\GFoti\Miranda\Organoids\Diff\IF-Confocal-Histo-TEM\Nile RED\Diff 71\all the samples\070121cd1156.nd2	106	252.901	818.576	TRUE	345.523	9	1
S:\GFoti\GFoti\Miranda\Organoids\Diff\IF-Confocal-Histo-TEM\Nile RED\Diff 71\all the samples\070121cd1156.nd2	107	631.743	560.092	FALSE	243.833	5	1
S:\GFoti\GFoti\Miranda\Organoids\Diff\IF-Confocal-Histo-TEM\Nile RED\Diff 71\all the samples\070121cd1156.nd2	108	893.917	1101.47	TRUE	221.62	7	1
S:\GFoti\GFoti\Miranda\Organoids\Diff\IF-Confocal-Histo-TEM\Nile RED\Diff 71\all the samples\070121cd1156.nd2	109	776.535	416.079	FALSE	291.01	9	1
S:\GFoti\GFoti\Miranda\Organoids\Diff\IF-Confocal-Histo-TEM\Nile RED\Diff 71\all the samples\070121cd1156.nd2	110	528.423	539.637	FALSE	97.3089	5	1
S:\GFoti\GFoti\Miranda\Organoids\Diff\IF-Confocal-Histo-TEM\Nile RED\Diff 71\all the samples\070121cd1156.nd2	111	784.177	688.833	TRUE	169.959	6	1
S:\GFoti\GFoti\Miranda\Organoids\Diff\IF-Confocal-Histo-TEM\Nile RED\Diff 71\all the samples\070121cd1156.nd2	112	1200.31	473.373	FALSE	98.3278	6	1
S:\GFoti\GFoti\Miranda\Organoids\Diff\IF-Confocal-Histo-TEM\Nile RED\Diff 71\all the samples\070121cd1156.nd2	113	605.76	256.881	FALSE	72.5486	2	1
S:\GFoti\GFoti\Miranda\Organoids\Diff\IF-Confocal-Histo-TEM\Nile RED\Diff 71\all the samples\070121cd1156.nd2	114	624.101	761.646	TRUE	66.7406	3	1
S:\GFoti\GFoti\Miranda\Organoids\Diff\IF-Confocal-Histo-TEM\Nile RED\Diff 71\all the samples\070121cd1156.nd2	115	722.429	497.274	FALSE	79.3755	5	1
S:\GFoti\GFoti\Miranda\Organoids\Diff\IF-Confocal-Histo-TEM\Nile RED\Diff 71\all the samples\070121cd1156.nd2	116	397.693	243.218	FALSE	37.5989	3	1
S:\GFoti\GFoti\Miranda\Organoids\Diff\IF-Confocal-Histo-TEM\Nile RED\Diff 71\all the samples\070121cd1156.nd2	117	854.484	1046.82	TRUE	705.107	3	1
S:\GFoti\GFoti\Miranda\Organoids\Diff\IF-Confocal-Histo-TEM\Nile RED\Diff 71\all the samples\070121cd1156.nd2	118	1415.11	410.326	FALSE	176.175	5	1
S:\GFoti\GFoti\Miranda\Organoids\Diff\IF-Confocal-Histo-TEM\Nile RED\Diff 71\all the samples\070121cd1156.nd2	119	420.313	556.694	FALSE	486.341	13	1
S:\GFoti\GFoti\Miranda\Organoids\Diff\IF-Confocal-Histo-TEM\Nile RED\Diff 71\all the samples\070121cd1156.nd2	120	1046.96	364.892	FALSE	62.9706	2	1
S:\GFoti\GFoti\Miranda\Organoids\Diff\IF-Confocal-Histo-TEM\Nile RED\Diff 71\all the samples\070121cd1156.nd2	121	412.162	317.292	FALSE	12.7368	2	1
S:\GFoti\GFoti\Miranda\Organoids\Diff\IF-Confocal-Histo-TEM\Nile RED\Diff 71\all the samples\070121cd1156.nd2	122	713.055	756.091	TRUE	40.0444	3	1
S:\GFoti\GFoti\Miranda\Organoids\Diff\IF-Confocal-Histo-TEM\Nile RED\Diff 71\all the samples\070121cd1156.nd2	123	798.952	367.69	FALSE	220.193	8	1
S:\GFoti\GFoti\Miranda\Organoids\Diff\IF-Confocal-Histo-TEM\Nile RED\Diff 71\all the samples\070121cd1156.nd2	124	488.378	1205.61	TRUE	664.248	3	1
S:\GFoti\GFoti\Miranda\Organoids\Diff\IF-Confocal-Histo-TEM\Nile RED\Diff 71\all the samples\070121cd1156.nd2	125	345.013	957.95	TRUE	51.1508	4	1
S:\GFoti\GFoti\Miranda\Organoids\Diff\IF-Confocal-Histo-TEM\Nile RED\Diff 71\all the samples\070121cd1156.nd2	126	152.128	340.714	FALSE	35.1535	2	1
S:\GFoti\GFoti\Miranda\Organoids\Diff\IF-Confocal-Histo-TEM\Nile RED\Diff 71\all the samples\070121cd1156.nd2	127	580.185	375.679	FALSE	439.164	15	1
S:\GFoti\GFoti\Miranda\Organoids\Diff\IF-Confocal-Histo-TEM\Nile RED\Diff 71\all the samples\070121cd1156.nd2	128	505.7	1063.67	TRUE	22.9262	3	1
S:\GFoti\GFoti\Miranda\Organoids\Diff\IF-Confocal-Histo-TEM\Nile RED\Diff 71\all the samples\070121cd1156.nd2	129	196.452	296.689	FALSE	167.921	6	1
S:\GFoti\GFoti\Miranda\Organoids\Diff\IF-Confocal-Histo-TEM\Nile RED\Diff 71\all the samples\070121cd1156.nd2	130	264.415	614.637	TRUE	36.9876	2	1
S:\GFoti\GFoti\Miranda\Organoids\Diff\IF-Confocal-Histo-TEM\Nile RED\Diff 71\all the samples\070121cd1156.nd2	131	896.974	552.867	FALSE	443.749	6	1
S:\GFoti\GFoti\Miranda\Organoids\Diff\IF-Confocal-Histo-TEM\Nile RED\Diff 71\all the samples\070121cd1156.nd2	132	667.305	1132.55	TRUE	135.417	5	1
S:\GFoti\GFoti\Miranda\Organoids\Diff\IF-Confocal-Histo-TEM\Nile RED\Diff 71\all the samples\070121cd1156.nd2	133	581	268.307	FALSE	56.755	3	1
S:\GFoti\GFoti\Miranda\Organoids\Diff\IF-Confocal-Histo-TEM\Nile RED\Diff 71\all the samples\070121cd1156.nd2	134	566.226	295.095	FALSE	92.2142	6	1
S:\GFoti\GFoti\Miranda\Organoids\Diff\IF-Confocal-Histo-TEM\Nile RED\Diff 71\all the samples\070121cd1156.nd2	135	1065.91	577.909	FALSE	4.68713	1	1
S:\GFoti\GFoti\Miranda\Organoids\Diff\IF-Confocal-Histo-TEM\Nile RED\Diff 71\all the samples\070121cd1156.nd2	136	858.764	926.327	TRUE	445.073	15	1
S:\GFoti\GFoti\Miranda\Organoids\Diff\IF-Confocal-Histo-TEM\Nile RED\Diff 71\all the samples\070121cd1156.nd2	137	664.655	512.472	FALSE	270.631	12	1
S:\GFoti\GFoti\Miranda\Organoids\Diff\IF-Confocal-Histo-TEM\Nile RED\Diff 71\all the samples\070121cd1156.nd2	138	536.065	244.787	FALSE	402.584	13	1
S:\GFoti\GFoti\Miranda\Organoids\Diff\IF-Confocal-Histo-TEM\Nile RED\Diff 71\all the samples\070121cd1156.nd2	139	694.51	1459.9	TRUE	239.859	6	1
S:\GFoti\GFoti\Miranda\Organoids\Diff\IF-Confocal-Histo-TEM\Nile RED\Diff 71\all the samples\070121cd1156.nd2	140	949.857	1103.91	TRUE	113.102	2	1
S:\GFoti\GFoti\Miranda\Organoids\Diff\IF-Confocal-Histo-TEM\Nile RED\Diff 71\all the samples\070121cd1156.nd2	141	465.045	211.644	FALSE	165.272	8	1
S:\GFoti\GFoti\Miranda\Organoids\Diff\IF-Confocal-Histo-TEM\Nile RED\Diff 71\all the samples\070121cd1156.nd2	142	1535.24	432.615	FALSE	262.785	11	1
S:\GFoti\GFoti\Miranda\Organoids\Diff\IF-Confocal-Histo-TEM\Nile RED\Diff 71\all the samples\070121cd1156.nd2	143	808.224	1146.22	TRUE	57.9777	4	1
S:\GFoti\GFoti\Miranda\Organoids\Diff\IF-Confocal-Histo-TEM\Nile RED\Diff 71\all the samples\070121cd1156.nd2	144	1161.29	373.331	FALSE	350.72	11	1
S:\GFoti\GFoti\Miranda\Organoids\Diff\IF-Confocal-Histo-TEM\Nile RED\Diff 71\all the samples\070121cd1156.nd2	145	775.108	367.106	FALSE	120.133	6	1
S:\GFoti\GFoti\Miranda\Organoids\Diff\IF-Confocal-Histo-TEM\Nile RED\Diff 71\all the samples\070121cd1156.nd2	146	665.267	285.026	FALSE	63.7857	3	1
S:\GFoti\GFoti\Miranda\Organoids\Diff\IF-Confocal-Histo-TEM\Nile RED\Diff 71\all the samples\070121cd1156.nd2	147	582.732	354.114	FALSE	49.9281	3	1
S:\GFoti\GFoti\Miranda\Organoids\Diff\IF-Confocal-Histo-TEM\Nile RED\Diff 71\all the samples\070121cd1156.nd2	148	1019.86	963.464	TRUE	237.209	5	1
S:\GFoti\GFoti\Miranda\Organoids\Diff\IF-Confocal-Histo-TEM\Nile RED\Diff 71\all the samples\070121cd1156.nd2	149	810.975	457.973	FALSE	153.045	7	1
S:\GFoti\GFoti\Miranda\Organoids\Diff\IF-Confocal-Histo-TEM\Nile RED\Diff 71\all the samples\070121cd1156.nd2	150	901.661	1022.89	TRUE	60.8308	5	1
S:\GFoti\GFoti\Miranda\Organoids\Diff\IF-Confocal-Histo-TEM\Nile RED\Diff 71\all the samples\070121cd1156.nd2	151	614.014	387.115	FALSE	265.23	8	1
S:\GFoti\GFoti\Miranda\Organoids\Diff\IF-Confocal-Histo-TEM\Nile RED\Diff 71\all the samples\070121cd1156.nd2	152	418.785	1106.68	TRUE	60.2194	2	1
S:\GFoti\GFoti\Miranda\Organoids\Diff\IF-Confocal-Histo-TEM\Nile RED\Diff 71\all the samples\070121cd1156.nd2	153	716.316	323.235	FALSE	201.954	7	1
S:\GFoti\GFoti\Miranda\Organoids\Diff\IF-Confocal-Histo-TEM\Nile RED\Diff 71\all the samples\070121cd1156.nd2	154	778.369	470.678	FALSE	348.478	13	1
S:\GFoti\GFoti\Miranda\Organoids\Diff\IF-Confocal-Histo-TEM\Nile RED\Diff 71\all the samples\070121cd1156.nd2	155	725.18	337.521	FALSE	6.52122	1	1
S:\GFoti\GFoti\Miranda\Organoids\Diff\IF-Confocal-Histo-TEM\Nile RED\Diff 71\all the samples\070121cd1156.nd2	156	931.822	392.184	FALSE	232.217	7	1
S:\GFoti\GFoti\Miranda\Organoids\Diff\IF-Confocal-Histo-TEM\Nile RED\Diff 71\all the samples\070121cd1156.nd2	157	364.068	1948.05	TRUE	156.204	12	1
S:\GFoti\GFoti\Miranda\Organoids\Diff\IF-Confocal-Histo-TEM\Nile RED\Diff 71\all the samples\070121cd1156.nd2	158	609.021	628.633	TRUE	633.476	7	1
S:\GFoti\GFoti\Miranda\Organoids\Diff\IF-Confocal-Histo-TEM\Nile RED\Diff 71\all the samples\070121cd1156.nd2	159	1516.59	576.976	FALSE	393.413	8	1
S:\GFoti\GFoti\Miranda\Organoids\Diff\IF-Confocal-Histo-TEM\Nile RED\Diff 71\all the samples\070121cd1156.nd2	160	155.898	530.022	FALSE	119.42	6	1
S:\GFoti\GFoti\Miranda\Organoids\Diff\IF-Confocal-Histo-TEM\Nile RED\Diff 71\all the samples\070121cd1156.nd2	161	317.604	269.514	FALSE	126.247	8	1
S:\GFoti\GFoti\Miranda\Organoids\Diff\IF-Confocal-Histo-TEM\Nile RED\Diff 71\all the samples\070121cd1156.nd2	162	189.931	590.589	FALSE	223.454	7	1
S:\GFoti\GFoti\Miranda\Organoids\Diff\IF-Confocal-Histo-TEM\Nile RED\Diff 71\all the samples\070121cd1156.nd2	163	1526.78	529.4	FALSE	340.224	11	1
S:\GFoti\GFoti\Miranda\Organoids\Diff\IF-Confocal-Histo-TEM\Nile RED\Diff 71\all the samples\070121cd1156.nd2	164	807.511	730.108	TRUE	293.965	8	1
S:\GFoti\GFoti\Miranda\Organoids\Diff\IF-Confocal-Histo-TEM\Nile RED\Diff 71\all the samples\070121cd1156.nd2	165	576.823	492.277	FALSE	400.036	10	1
S:\GFoti\GFoti\Miranda\Organoids\Diff\IF-Confocal-Histo-TEM\Nile RED\Diff 71\all the samples\070121cd1156.nd2	166	716.927	1450.26	TRUE	251.169	4	1
S:\GFoti\GFoti\Miranda\Organoids\Diff\IF-Confocal-Histo-TEM\Nile RED\Diff 71\all the samples\070121cd1156.nd2	167	874.557	215.048	FALSE	229.771	8	1
S:\GFoti\GFoti\Miranda\Organoids\Diff\IF-Confocal-Histo-TEM\Nile RED\Diff 71\all the samples\070121cd1156.nd2	168	168.635	298.883	FALSE	126.247	5	1
S:\GFoti\GFoti\Miranda\Organoids\Diff\IF-Confocal-Histo-TEM\Nile RED\Diff 71\all the samples\070121cd1156.nd2	169	1611.15	983.946	TRUE	346.746	9	1
S:\GFoti\GFoti\Miranda\Organoids\Diff\IF-Confocal-Histo-TEM\Nile RED\Diff 71\all the samples\070121cd1156.nd2	170	1458.61	1128.11	TRUE	10.9027	1	1
S:\GFoti\GFoti\Miranda\Organoids\Diff\IF-Confocal-Histo-TEM\Nile RED\Diff 71\all the samples\070121cd1156.nd2	171	288.157	493.415	FALSE	17.1182	1	1
S:\GFoti\GFoti\Miranda\Organoids\Diff\IF-Confocal-Histo-TEM\Nile RED\Diff 71\all the samples\070121cd1156.nd2	172	1197.26	402.159	FALSE	23.7413	1	1
S:\GFoti\GFoti\Miranda\Organoids\Diff\IF-Confocal-Histo-TEM\Nile RED\Diff 71\all the samples\070121cd1156.nd2	173	549.413	326.194	FALSE	33.5232	2	1
S:\GFoti\GFoti\Miranda\Organoids\Diff\IF-Confocal-Histo-TEM\Nile RED\Diff 71\all the samples\070121cd1156.nd2	174	230.79	1041.92	TRUE	9.37426	1	1
S:\GFoti\GFoti\Miranda\Organoids\Diff\IF-Confocal-Histo-TEM\Nile RED\Diff 71\all the samples\070121cd1156.nd2	175	230.383	505.707	FALSE	664.248	16	1
S:\GFoti\GFoti\Miranda\Organoids\Diff\IF-Confocal-Histo-TEM\Nile RED\Diff 71\all the samples\070121cd1156.nd2	176	900.031	667.716	TRUE	67.1482	6	1
S:\GFoti\GFoti\Miranda\Organoids\Diff\IF-Confocal-Histo-TEM\Nile RED\Diff 71\all the samples\070121cd1156.nd2	177	830.946	495.555	FALSE	180.76	7	1
S:\GFoti\GFoti\Miranda\Organoids\Diff\IF-Confocal-Histo-TEM\Nile RED\Diff 71\all the samples\070121cd1156.nd2	178	1974.3	546.839	FALSE	34.1345	2	1
S:\GFoti\GFoti\Miranda\Organoids\Diff\IF-Confocal-Histo-TEM\Nile RED\Diff 71\all the samples\070121cd1156.nd2	179	1064.18	695.11	TRUE	444.258	17	1
S:\GFoti\GFoti\Miranda\Organoids\Diff\IF-Confocal-Histo-TEM\Nile RED\Diff 71\all the samples\070121cd1156.nd2	180	860.496	353.366	FALSE	197.471	5	1
S:\GFoti\GFoti\Miranda\Organoids\Diff\IF-Confocal-Histo-TEM\Nile RED\Diff 71\all the samples\070121cd1156.nd2	181	1080.28	868.45	TRUE	476.151	9	1
S:\GFoti\GFoti\Miranda\Organoids\Diff\IF-Confocal-Histo-TEM\Nile RED\Diff 71\all the samples\070121cd1156.nd2	182	1024.95	1005.12	TRUE	43.305	3	1
S:\GFoti\GFoti\Miranda\Organoids\Diff\IF-Confocal-Histo-TEM\Nile RED\Diff 71\all the samples\070121cd1156.nd2	183	831.354	488.565	FALSE	174.647	4	1
S:\GFoti\GFoti\Miranda\Organoids\Diff\IF-Confocal-Histo-TEM\Nile RED\Diff 71\all the samples\070121cd1156.nd2	184	263.6	414.32	FALSE	244.546	6	1
S:\GFoti\GFoti\Miranda\Organoids\Diff\IF-Confocal-Histo-TEM\Nile RED\Diff 71\all the samples\070121cd1156.nd2	185	1019.55	1200.15	TRUE	65.0084	4	1
S:\GFoti\GFoti\Miranda\Organoids\Diff\IF-Confocal-Histo-TEM\Nile RED\Diff 71\all the samples\070121cd1156.nd2	186	951.182	976.444	TRUE	386.688	6	1
S:\GFoti\GFoti\Miranda\Organoids\Diff\IF-Confocal-Histo-TEM\Nile RED\Diff 71\all the samples\070121cd1156.nd2	187	1126.34	848.68	TRUE	72.7524	6	1
S:\GFoti\GFoti\Miranda\Organoids\Diff\IF-Confocal-Histo-TEM\Nile RED\Diff 71\all the samples\070121cd1156.nd2	188	460.052	405.058	FALSE	42.8974	2	1
S:\GFoti\GFoti\Miranda\Organoids\Diff\IF-Confocal-Histo-TEM\Nile RED\Diff 71\all the samples\070121cd1156.nd2	189	1027.09	527.514	FALSE	639.997	23	1
S:\GFoti\GFoti\Miranda\Organoids\Diff\IF-Confocal-Histo-TEM\Nile RED\Diff 71\all the samples\070121cd1156.nd2	190	135.927	275.316	FALSE	0	0	1
S:\GFoti\GFoti\Miranda\Organoids\Diff\IF-Confocal-Histo-TEM\Nile RED\Diff 71\all the samples\070121cd1156.nd2	191	447.009	299.996	FALSE	295.799	9	1
S:\GFoti\GFoti\Miranda\Organoids\Diff\IF-Confocal-Histo-TEM\Nile RED\Diff 71\all the samples\070121cd1156.nd2	192	286.934	318.095	FALSE	7.23448	1	1
S:\GFoti\GFoti\Miranda\Organoids\Diff\IF-Confocal-Histo-TEM\Nile RED\Diff 71\all the samples\070121cd1156.nd2	193	1192.98	645.207	TRUE	16.7106	1	1
S:\GFoti\GFoti\Miranda\Organoids\Diff\IF-Confocal-Histo-TEM\Nile RED\Diff 71\all the samples\070121cd1156.nd2	194	954.85	306.956	FALSE	66.1293	2	1
S:\GFoti\GFoti\Miranda\Organoids\Diff\IF-Confocal-Histo-TEM\Nile RED\Diff 71\all the samples\070121cd1156.nd2	195	266.657	559.829	FALSE	17.2201	2	1
S:\GFoti\GFoti\Miranda\Organoids\Diff\IF-Confocal-Histo-TEM\Nile RED\Diff 71\all the samples\070121cd1156.nd2	196	713.972	308.243	FALSE	657.523	14	1
S:\GFoti\GFoti\Miranda\Organoids\Diff\IF-Confocal-Histo-TEM\Nile RED\Diff 71\all the samples\070121cd1156.nd2	197	1308.52	286.898	FALSE	508.859	10	1
S:\GFoti\GFoti\Miranda\Organoids\Diff\IF-Confocal-Histo-TEM\Nile RED\Diff 71\all the samples\070121cd1156.nd2	198	1185.54	398.313	FALSE	171.793	5	1
S:\GFoti\GFoti\Miranda\Organoids\Diff\IF-Confocal-Histo-TEM\Nile RED\Diff 71\all the samples\070121cd1156.nd2	199	1226.81	792.128	TRUE	163.336	8	1
S:\GFoti\GFoti\Miranda\Organoids\Diff\IF-Confocal-Histo-TEM\Nile RED\Diff 71\all the samples\070121cd1156.nd2	200	759.009	951.011	TRUE	293.761	9	1
S:\GFoti\GFoti\Miranda\Organoids\Diff\IF-Confocal-Histo-TEM\Nile RED\Diff 71\all the samples\070121cd1156.nd2	201	1142.23	466.085	FALSE	0	0	1
S:\GFoti\GFoti\Miranda\Organoids\Diff\IF-Confocal-Histo-TEM\Nile RED\Diff 71\all the samples\070121cd1156.nd2	202	531.378	574.431	FALSE	105.359	5	1
S:\GFoti\GFoti\Miranda\Organoids\Diff\IF-Confocal-Histo-TEM\Nile RED\Diff 71\all the samples\070121cd1156.nd2	203	1032.29	312.759	FALSE	232.319	4	1
S:\GFoti\GFoti\Miranda\Organoids\Diff\IF-Confocal-Histo-TEM\Nile RED\Diff 71\all the samples\070121cd1156.nd2	204	797.831	260.742	FALSE	39.5349	5	1
S:\GFoti\GFoti\Miranda\Organoids\Diff\IF-Confocal-Histo-TEM\Nile RED\Diff 71\all the samples\070121cd1156.nd2	205	1403.59	447.988	FALSE	221.62	9	1
S:\GFoti\GFoti\Miranda\Organoids\Diff\IF-Confocal-Histo-TEM\Nile RED\Diff 71\all the samples\070121cd1156.nd2	206	227.02	336.599	FALSE	35.0516	1	1
S:\GFoti\GFoti\Miranda\Organoids\Diff\IF-Confocal-Histo-TEM\Nile RED\Diff 71\all the samples\070121cd1156.nd2	207	577.536	574.275	FALSE	385.975	18	1
S:\GFoti\GFoti\Miranda\Organoids\Diff\IF-Confocal-Histo-TEM\Nile RED\Diff 71\all the samples\070121cd1156.nd2	208	1484.19	489.727	FALSE	37.5989	3	1
S:\GFoti\GFoti\Miranda\Organoids\Diff\IF-Confocal-Histo-TEM\Nile RED\Diff 71\all the samples\070121cd1156.nd2	209	531.174	362.297	FALSE	33.3194	1	1
S:\GFoti\GFoti\Miranda\Organoids\Diff\IF-Confocal-Histo-TEM\Nile RED\Diff 71\all the samples\070121cd1156.nd2	210	1100.97	194.838	FALSE	0	0	1
S:\GFoti\GFoti\Miranda\Organoids\Diff\IF-Confocal-Histo-TEM\Nile RED\Diff 71\all the samples\070121cd1156.nd2	211	1084.26	232.928	FALSE	4.07576	1	1
S:\GFoti\GFoti\Miranda\Organoids\Diff\IF-Confocal-Histo-TEM\Nile RED\Diff 71\all the samples\070121cd1156.nd2	212	949.042	305.411	FALSE	90.5839	5	1
S:\GFoti\GFoti\Miranda\Organoids\Diff\IF-Confocal-Histo-TEM\Nile RED\Diff 71\all the samples\070121cd1156.nd2	213	590.171	399.337	FALSE	107.396	7	1
S:\GFoti\GFoti\Miranda\Organoids\Diff\IF-Confocal-Histo-TEM\Nile RED\Diff 71\all the samples\070121cd1156.nd2	214	362.335	207.941	FALSE	7.94774	1	1
S:\GFoti\GFoti\Miranda\Organoids\Diff\IF-Confocal-Histo-TEM\Nile RED\Diff 71\all the samples\070121cd1156.nd2	215	383.02	233.149	FALSE	81.821	4	1
S:\GFoti\GFoti\Miranda\Organoids\Diff\IF-Confocal-Histo-TEM\Nile RED\Diff 71\all the samples\070121cd1156.nd2	216	563.78	457.189	FALSE	147.746	5	1
S:\GFoti\GFoti\Miranda\Organoids\Diff\IF-Confocal-Histo-TEM\Nile RED\Diff 71\all the samples\070121cd1156.nd2	217	715.195	287.731	FALSE	60.627	3	1
S:\GFoti\GFoti\Miranda\Organoids\Diff\IF-Confocal-Histo-TEM\Nile RED\Diff 71\all the samples\070121cd1156.nd2	218	935.082	387.622	FALSE	126.756	5	1
S:\GFoti\GFoti\Miranda\Organoids\Diff\IF-Confocal-Histo-TEM\Nile RED\Diff 71\all the samples\070121cd1156.nd2	219	1361.92	289.652	FALSE	87.2214	3	1
S:\GFoti\GFoti\Miranda\Organoids\Diff\IF-Confocal-Histo-TEM\Nile RED\Diff 71\all the samples\070121cd1156.nd2	220	1077.94	301.475	FALSE	4.48334	1	1
S:\GFoti\GFoti\Miranda\Organoids\Diff\IF-Confocal-Histo-TEM\Nile RED\Diff 71\all the samples\070121cd1156.nd2	221	363.151	203.573	FALSE	79.7831	3	1
S:\GFoti\GFoti\Miranda\Organoids\Diff\IF-Confocal-Histo-TEM\Nile RED\Diff 71\all the samples\070121cd1156.nd2	222	723.448	320.944	FALSE	464.331	13	1
S:\GFoti\GFoti\Miranda\Organoids\Diff\IF-Confocal-Histo-TEM\Nile RED\Diff 71\all the samples\070121cd1156.nd2	223	668.323	632.757	TRUE	199.101	12	1
S:\GFoti\GFoti\Miranda\Organoids\Diff\IF-Confocal-Histo-TEM\Nile RED\Diff 71\all the samples\070121cd1156.nd2	224	671.38	393.455	FALSE	448.538	12	1
S:\GFoti\GFoti\Miranda\Organoids\Diff\IF-Confocal-Histo-TEM\Nile RED\Diff 71\all the samples\070121cd1156.nd2	225	838.792	189.126	FALSE	460.663	9	1
S:\GFoti\GFoti\Miranda\Organoids\Diff\IF-Confocal-Histo-TEM\Nile RED\Diff 71\all the samples\070121cd1156.nd2	226	951.793	388.546	FALSE	46.7694	4	1
S:\GFoti\GFoti\Miranda\Organoids\Diff\IF-Confocal-Histo-TEM\Nile RED\Diff 71\all the samples\070121cd1156.nd2	227	860.088	358.214	FALSE	19.6656	2	1
S:\GFoti\GFoti\Miranda\Organoids\Diff\IF-Confocal-Histo-TEM\Nile RED\Diff 71\all the samples\070121cd1156.nd2	228	413.588	512.319	FALSE	262.683	9	1
S:\GFoti\GFoti\Miranda\Organoids\Diff\IF-Confocal-Histo-TEM\Nile RED\Diff 71\all the samples\070121cd1156.nd2	229	1546.35	364.071	FALSE	840.626	15	1
S:\GFoti\GFoti\Miranda\Organoids\Diff\IF-Confocal-Histo-TEM\Nile RED\Diff 71\all the samples\070121cd1156.nd2	230	709.285	299.983	FALSE	212.245	4	1
S:\GFoti\GFoti\Miranda\Organoids\Diff\IF-Confocal-Histo-TEM\Nile RED\Diff 71\all the samples\070121cd1156.nd2	231	1123.69	208.955	FALSE	1083.13	32	1
S:\GFoti\GFoti\Miranda\Organoids\Diff\IF-Confocal-Histo-TEM\Nile RED\Diff 71\all the samples\070121cd1156.nd2	232	239.247	458.767	FALSE	99.2449	4	1
S:\GFoti\GFoti\Miranda\Organoids\Diff\IF-Confocal-Histo-TEM\Nile RED\Diff 71\all the samples\070121cd1156.nd2	233	1314.54	421.791	FALSE	111.37	8	1
S:\GFoti\GFoti\Miranda\Organoids\Diff\IF-Confocal-Histo-TEM\Nile RED\Diff 71\all the samples\070121cd1156.nd2	234	450.168	448.496	FALSE	446.398	11	1
S:\GFoti\GFoti\Miranda\Organoids\Diff\IF-Confocal-Histo-TEM\Nile RED\Diff 71\all the samples\070121cd1156.nd2	235	1028.72	496.773	FALSE	407.78	15	1
S:\GFoti\GFoti\Miranda\Organoids\Diff\IF-Confocal-Histo-TEM\Nile RED\Diff 71\all the samples\070121cd1156.nd2	236	738.529	290.52	FALSE	256.977	14	1
S:\GFoti\GFoti\Miranda\Organoids\Diff\IF-Confocal-Histo-TEM\Nile RED\Diff 71\all the samples\070121cd1156.nd2	237	1106.77	277.921	FALSE	216.525	10	1
S:\GFoti\GFoti\Miranda\Organoids\Diff\IF-Confocal-Histo-TEM\Nile RED\Diff 71\all the samples\070121cd1156.nd2	238	1103.41	461.507	FALSE	239.349	8	1
S:\GFoti\GFoti\Miranda\Organoids\Diff\IF-Confocal-Histo-TEM\Nile RED\Diff 71\all the samples\070121cd1156.nd2	239	454.957	510.773	FALSE	283.368	5	1
S:\GFoti\GFoti\Miranda\Organoids\Diff\IF-Confocal-Histo-TEM\Nile RED\Diff 71\all the samples\070121cd1156.nd2	240	171.895	520.643	FALSE	39.9425	4	1
S:\GFoti\GFoti\Miranda\Organoids\Diff\IF-Confocal-Histo-TEM\Nile RED\Diff 71\all the samples\070121cd1156.nd2	241	890.555	505.326	FALSE	34.8478	3	1
S:\GFoti\GFoti\Miranda\Organoids\Diff\IF-Confocal-Histo-TEM\Nile RED\Diff 71\all the samples\070121cd1156.nd2	242	889.841	353.469	FALSE	314.751	10	1
S:\GFoti\GFoti\Miranda\Organoids\Diff\IF-Confocal-Histo-TEM\Nile RED\Diff 71\all the samples\070121cd1156.nd2	243	722.429	303.211	FALSE	866.406	10	1
S:\GFoti\GFoti\Miranda\Organoids\Diff\IF-Confocal-Histo-TEM\Nile RED\Diff 71\all the samples\070121cd1156.nd2	244	639.793	490.583	FALSE	395.757	7	1
S:\GFoti\GFoti\Miranda\Organoids\Diff\IF-Confocal-Histo-TEM\Nile RED\Diff 71\all the samples\070121cd1156.nd2	245	1252.18	327.24	FALSE	849.389	21	1
S:\GFoti\GFoti\Miranda\Organoids\Diff\IF-Confocal-Histo-TEM\Nile RED\Diff 71\all the samples\070121cd1156.nd2	246	909.914	776.596	TRUE	727.422	16	1
S:\GFoti\GFoti\Miranda\Organoids\Diff\IF-Confocal-Histo-TEM\Nile RED\Diff 71\all the samples\070121cd1156.nd2	247	956.786	354.43	FALSE	136.742	5	1
S:\GFoti\GFoti\Miranda\Organoids\Diff\IF-Confocal-Histo-TEM\Nile RED\Diff 71\all the samples\070121cd1156.nd2	248	319.948	415.674	FALSE	142.55	7	1
S:\GFoti\GFoti\Miranda\Organoids\Diff\IF-Confocal-Histo-TEM\Nile RED\Diff 71\all the samples\070121cd1156.nd2	249	947.208	371.298	FALSE	468.917	18	1
S:\GFoti\GFoti\Miranda\Organoids\Diff\IF-Confocal-Histo-TEM\Nile RED\Diff 71\all the samples\070121cd1156.nd2	250	1120.43	369.147	FALSE	159.77	9	1
S:\GFoti\GFoti\Miranda\Organoids\Diff\IF-Confocal-Histo-TEM\Nile RED\Diff 71\all the samples\070121cd1156.nd2	251	181.066	314.802	FALSE	157.936	5	1
S:\GFoti\GFoti\Miranda\Organoids\Diff\IF-Confocal-Histo-TEM\Nile RED\Diff 71\all the samples\070121cd1156.nd2	252	727.116	391.377	FALSE	362.437	16	1
S:\GFoti\GFoti\Miranda\Organoids\Diff\IF-Confocal-Histo-TEM\Nile RED\Diff 71\all the samples\070121cd1156.nd2	253	901.865	618.477	TRUE	299.365	8	1
S:\GFoti\GFoti\Miranda\Organoids\Diff\IF-Confocal-Histo-TEM\Nile RED\Diff 71\all the samples\070121cd1156.nd2	254	346.949	679.718	TRUE	574.887	17	1
S:\GFoti\GFoti\Miranda\Organoids\Diff\IF-Confocal-Histo-TEM\Nile RED\Diff 71\all the samples\070121cd1156.nd2	255	263.294	1128.55	TRUE	254.939	8	1
S:\GFoti\GFoti\Miranda\Organoids\Diff\IF-Confocal-Histo-TEM\Nile RED\Diff 71\all the samples\070121cd1156.nd2	256	360.399	971.895	TRUE	195.433	8	1
S:\GFoti\GFoti\Miranda\Organoids\Diff\IF-Confocal-Histo-TEM\Nile RED\Diff 71\all the samples\070121cd1156.nd2	257	1411.54	168.589	FALSE	137.048	5	1
S:\GFoti\GFoti\Miranda\Organoids\Diff\IF-Confocal-Histo-TEM\Nile RED\Diff 71\all the samples\070121cd1156.nd2	258	256.06	372.276	FALSE	10.2913	1	1
S:\GFoti\GFoti\Miranda\Organoids\Diff\IF-Confocal-Histo-TEM\Nile RED\Diff 71\all the samples\070121cd1156.nd2	259	568.773	560.685	FALSE	0	0	1
S:\GFoti\GFoti\Miranda\Organoids\Diff\IF-Confocal-Histo-TEM\Nile RED\Diff 71\all the samples\070121cd1156.nd2	260	844.396	759.843	TRUE	341.243	6	1
S:\GFoti\GFoti\Miranda\Organoids\Diff\IF-Confocal-Histo-TEM\Nile RED\Diff 71\all the samples\070121cd1156.nd2	261	809.854	242.131	FALSE	309.554	9	1
S:\GFoti\GFoti\Miranda\Organoids\Diff\IF-Confocal-Histo-TEM\Nile RED\Diff 71\all the samples\070121cd1156.nd2	262	582.631	239.422	FALSE	52.883	1	1
S:\GFoti\GFoti\Miranda\Organoids\Diff\IF-Confocal-Histo-TEM\Nile RED\Diff 71\all the samples\070121cd1156.nd2	263	761.455	1355.75	TRUE	7.33638	1	1
S:\GFoti\GFoti\Miranda\Organoids\Diff\IF-Confocal-Histo-TEM\Nile RED\Diff 71\all the samples\070121cd1156.nd2	264	346.542	296.221	FALSE	101.894	4	1
S:\GFoti\GFoti\Miranda\Organoids\Diff\IF-Confocal-Histo-TEM\Nile RED\Diff 71\all the samples\070121cd1156.nd2	265	297.021	877.103	TRUE	93.8445	3	1
S:\GFoti\GFoti\Miranda\Organoids\Diff\IF-Confocal-Histo-TEM\Nile RED\Diff 71\all the samples\070121cd1156.nd2	266	1051.14	410.79	FALSE	156	7	1
S:\GFoti\GFoti\Miranda\Organoids\Diff\IF-Confocal-Histo-TEM\Nile RED\Diff 71\all the samples\070121cd1156.nd2	267	139.901	651.13	TRUE	55.6342	3	1
S:\GFoti\GFoti\Miranda\Organoids\Diff\IF-Confocal-Histo-TEM\Nile RED\Diff 71\all the samples\070121cd1156.nd2	268	905.125	231.743	FALSE	148.358	2	1
S:\GFoti\GFoti\Miranda\Organoids\Diff\IF-Confocal-Histo-TEM\Nile RED\Diff 71\all the samples\070121cd1156.nd2	269	539.733	489.84	FALSE	7.23448	1	1
S:\GFoti\GFoti\Miranda\Organoids\Diff\IF-Confocal-Histo-TEM\Nile RED\Diff 71\all the samples\070121cd1156.nd2	270	1132.15	337.991	FALSE	131.545	6	1
S:\GFoti\GFoti\Miranda\Organoids\Diff\IF-Confocal-Histo-TEM\Nile RED\Diff 71\all the samples\070121cd1156.nd2	271	471.974	675.706	TRUE	43.7126	1	1
S:\GFoti\GFoti\Miranda\Organoids\Diff\IF-Confocal-Histo-TEM\Nile RED\Diff 71\all the samples\070121cd1156.nd2	272	788.864	514.153	FALSE	230.79	8	1
S:\GFoti\GFoti\Miranda\Organoids\Diff\IF-Confocal-Histo-TEM\Nile RED\Diff 71\all the samples\070121cd1156.nd2	273	241.387	611.013	TRUE	202.26	8	1
S:\GFoti\GFoti\Miranda\Organoids\Diff\IF-Confocal-Histo-TEM\Nile RED\Diff 71\all the samples\070121cd1156.nd2	274	1147.94	797.194	TRUE	69.288	3	1
S:\GFoti\GFoti\Miranda\Organoids\Diff\IF-Confocal-Histo-TEM\Nile RED\Diff 71\all the samples\070121cd1156.nd2	275	790.291	357.777	FALSE	26.1868	1	1
S:\GFoti\GFoti\Miranda\Organoids\Diff\IF-Confocal-Histo-TEM\Nile RED\Diff 71\all the samples\070121cd1156.nd2	276	237.617	409.312	FALSE	95.4748	7	1
S:\GFoti\GFoti\Miranda\Organoids\Diff\IF-Confocal-Histo-TEM\Nile RED\Diff 71\all the samples\070121cd1156.nd2	277	819.534	1090.45	TRUE	368.143	6	1
S:\GFoti\GFoti\Miranda\Organoids\Diff\IF-Confocal-Histo-TEM\Nile RED\Diff 71\all the samples\070121cd1156.nd2	278	1147.33	216.594	FALSE	207.253	6	1
S:\GFoti\GFoti\Miranda\Organoids\Diff\IF-Confocal-Histo-TEM\Nile RED\Diff 71\all the samples\070121cd1156.nd2	279	508.146	773.228	TRUE	689.823	17	1
S:\GFoti\GFoti\Miranda\Organoids\Diff\IF-Confocal-Histo-TEM\Nile RED\Diff 71\all the samples\070121cd1156.nd2	280	800.684	335.302	FALSE	208.475	6	1
S:\GFoti\GFoti\Miranda\Organoids\Diff\IF-Confocal-Histo-TEM\Nile RED\Diff 71\all the samples\070121cd1156.nd2	281	260.747	223.516	FALSE	2.75114	1	1
S:\GFoti\GFoti\Miranda\Organoids\Diff\IF-Confocal-Histo-TEM\Nile RED\Diff 71\all the samples\070121cd1156.nd2	282	881.384	417.631	FALSE	370.385	13	1
S:\GFoti\GFoti\Miranda\Organoids\Diff\IF-Confocal-Histo-TEM\Nile RED\Diff 71\all the samples\070121cd1156.nd2	283	600.156	225.255	FALSE	35.0516	3	1
S:\GFoti\GFoti\Miranda\Organoids\Diff\IF-Confocal-Histo-TEM\Nile RED\Diff 71\all the samples\070121cd1156.nd2	284	793.857	1240.16	TRUE	218.97	4	1
S:\GFoti\GFoti\Miranda\Organoids\Diff\IF-Confocal-Histo-TEM\Nile RED\Diff 71\all the samples\070121cd1156.nd2	285	1034.23	432.699	FALSE	299.161	8	1
S:\GFoti\GFoti\Miranda\Organoids\Diff\IF-Confocal-Histo-TEM\Nile RED\Diff 71\all the samples\070121cd1156.nd2	286	206.03	149.047	FALSE	163.54	3	1
S:\GFoti\GFoti\Miranda\Organoids\Diff\IF-Confocal-Histo-TEM\Nile RED\Diff 71\all the samples\070121cd1156.nd2	287	871.806	256.175	FALSE	0	0	1
S:\GFoti\GFoti\Miranda\Organoids\Diff\IF-Confocal-Histo-TEM\Nile RED\Diff 71\all the samples\070121cd1156.nd2	288	154.166	217.111	FALSE	4.78902	1	1
S:\GFoti\GFoti\Miranda\Organoids\Diff\IF-Confocal-Histo-TEM\Nile RED\Diff 71\all the samples\070121cd1156.nd2	289	815.153	247.595	FALSE	198.49	7	1
S:\GFoti\GFoti\Miranda\Organoids\Diff\IF-Confocal-Histo-TEM\Nile RED\Diff 71\all the samples\070121cd1156.nd2	290	1011.5	161.246	FALSE	0	0	1
S:\GFoti\GFoti\Miranda\Organoids\Diff\IF-Confocal-Histo-TEM\Nile RED\Diff 71\all the samples\070121cd1156.nd2	291	837.671	619.469	TRUE	236.7	7	1
S:\GFoti\GFoti\Miranda\Organoids\Diff\IF-Confocal-Histo-TEM\Nile RED\Diff 71\all the samples\070121cd1156.nd2	292	894.936	260.897	FALSE	39.5349	3	1
S:\GFoti\GFoti\Miranda\Organoids\Diff\IF-Confocal-Histo-TEM\Nile RED\Diff 71\all the samples\070121cd1156.nd2	293	142.856	193.389	FALSE	139.391	5	1
S:\GFoti\GFoti\Miranda\Organoids\Diff\IF-Confocal-Histo-TEM\Nile RED\Diff 71\all the samples\070121cd1156.nd2	294	277.967	320.121	FALSE	423.268	11	1
S:\GFoti\GFoti\Miranda\Organoids\Diff\IF-Confocal-Histo-TEM\Nile RED\Diff 71\all the samples\070121cd1156.nd2	295	148.154	367.072	FALSE	3.26061	1	1
S:\GFoti\GFoti\Miranda\Organoids\Diff\IF-Confocal-Histo-TEM\Nile RED\Diff 71\all the samples\070121cd1156.nd2	296	570.913	231.111	FALSE	172.609	6	1
S:\GFoti\GFoti\Miranda\Organoids\Diff\IF-Confocal-Histo-TEM\Nile RED\Diff 71\all the samples\070121cd1156.nd2	297	413.792	447.52	FALSE	0	0	1
S:\GFoti\GFoti\Miranda\Organoids\Diff\IF-Confocal-Histo-TEM\Nile RED\Diff 71\all the samples\070121cd1156.nd2	298	148.358	403.528	FALSE	57.0607	2	1
S:\GFoti\GFoti\Miranda\Organoids\Diff\IF-Confocal-Histo-TEM\Nile RED\Diff 71\all the samples\070121cd1156.nd2	299	693.899	360.155	FALSE	244.342	9	1
S:\GFoti\GFoti\Miranda\Organoids\Diff\IF-Confocal-Histo-TEM\Nile RED\Diff 71\all the samples\070121cd1156.nd2	300	573.052	536.988	FALSE	296.919	10	1
S:\GFoti\GFoti\Miranda\Organoids\Diff\IF-Confocal-Histo-TEM\Nile RED\Diff 71\all the samples\070121cd1156.nd2	301	1283.36	174.238	FALSE	112.695	6	1
S:\GFoti\GFoti\Miranda\Organoids\Diff\IF-Confocal-Histo-TEM\Nile RED\Diff 71\all the samples\070121cd1156.nd2	302	1129.19	352.994	FALSE	36.8857	2	1
S:\GFoti\GFoti\Miranda\Organoids\Diff\IF-Confocal-Histo-TEM\Nile RED\Diff 71\all the samples\070121cd1156.nd2	303	415.728	708.597	TRUE	29.855	1	1
S:\GFoti\GFoti\Miranda\Organoids\Diff\IF-Confocal-Histo-TEM\Nile RED\Diff 71\all the samples\070121cd1156.nd2	304	805.982	622.684	TRUE	389.134	6	1
S:\GFoti\GFoti\Miranda\Organoids\Diff\IF-Confocal-Histo-TEM\Nile RED\Diff 71\all the samples\070121cd1156.nd2	305	719.474	1232.58	TRUE	346.746	6	1
S:\GFoti\GFoti\Miranda\Organoids\Diff\IF-Confocal-Histo-TEM\Nile RED\Diff 71\all the samples\070121cd1156.nd2	306	727.626	864.728	TRUE	89.2592	6	1
S:\GFoti\GFoti\Miranda\Organoids\Diff\IF-Confocal-Histo-TEM\Nile RED\Diff 71\all the samples\070121cd1156.nd2	307	651.613	313.419	FALSE	262.479	11	1
S:\GFoti\GFoti\Miranda\Organoids\Diff\IF-Confocal-Histo-TEM\Nile RED\Diff 71\all the samples\070121cd1156.nd2	308	1025.77	370.782	FALSE	335.945	9	1
S:\GFoti\GFoti\Miranda\Organoids\Diff\IF-Confocal-Histo-TEM\Nile RED\Diff 71\all the samples\070121cd1156.nd2	309	500.096	1262.95	TRUE	210.004	6	1
S:\GFoti\GFoti\Miranda\Organoids\Diff\IF-Confocal-Histo-TEM\Nile RED\Diff 71\all the samples\070121cd1156.nd2	310	356.222	467.552	FALSE	149.682	9	1
S:\GFoti\GFoti\Miranda\Organoids\Diff\IF-Confocal-Histo-TEM\Nile RED\Diff 71\all the samples\070121cd1156.nd2	311	396.878	271.889	FALSE	0	0	1
S:\GFoti\GFoti\Miranda\Organoids\Diff\IF-Confocal-Histo-TEM\Nile RED\Diff 71\all the samples\070121cd1156.nd2	312	389.745	297.304	FALSE	168.635	4	1
S:\GFoti\GFoti\Miranda\Organoids\Diff\IF-Confocal-Histo-TEM\Nile RED\Diff 71\all the samples\070121cd1156.nd2	313	728.849	774.434	TRUE	426.936	13	1
S:\GFoti\GFoti\Miranda\Organoids\Diff\IF-Confocal-Histo-TEM\Nile RED\Diff 71\all the samples\070121cd1156.nd2	314	808.428	290.987	FALSE	243.731	11	1
S:\GFoti\GFoti\Miranda\Organoids\Diff\IF-Confocal-Histo-TEM\Nile RED\Diff 71\all the samples\070121cd1156.nd2	315	825.342	559.01	FALSE	41.9804	3	1
S:\GFoti\GFoti\Miranda\Organoids\Diff\IF-Confocal-Histo-TEM\Nile RED\Diff 71\all the samples\070121cd1156.nd2	316	1219.88	315.201	FALSE	167.616	7	1
S:\GFoti\GFoti\Miranda\Organoids\Diff\IF-Confocal-Histo-TEM\Nile RED\Diff 71\all the samples\070121cd1156.nd2	317	897.687	419.092	FALSE	215.2	9	1
S:\GFoti\GFoti\Miranda\Organoids\Diff\IF-Confocal-Histo-TEM\Nile RED\Diff 71\all the samples\070121cd1156.nd2	318	662.414	228.149	FALSE	130.526	6	1
S:\GFoti\GFoti\Miranda\Organoids\Diff\IF-Confocal-Histo-TEM\Nile RED\Diff 71\all the samples\070121cd1156.nd2	319	677.086	310.913	FALSE	79.3755	3	1
S:\GFoti\GFoti\Miranda\Organoids\Diff\IF-Confocal-Histo-TEM\Nile RED\Diff 71\all the samples\070121cd1156.nd2	320	180.76	231.386	FALSE	6.9288	1	1
S:\GFoti\GFoti\Miranda\Organoids\Diff\IF-Confocal-Histo-TEM\Nile RED\Diff 71\all the samples\070121cd1156.nd2	321	444.768	504.417	FALSE	50.5395	4	1
S:\GFoti\GFoti\Miranda\Organoids\Diff\IF-Confocal-Histo-TEM\Nile RED\Diff 71\all the samples\070121cd1156.nd2	322	645.499	405.573	FALSE	5.29849	1	1
S:\GFoti\GFoti\Miranda\Organoids\Diff\IF-Confocal-Histo-TEM\Nile RED\Diff 71\all the samples\070121cd1156.nd2	323	154.573	324.463	FALSE	10.0875	2	1
S:\GFoti\GFoti\Miranda\Organoids\Diff\IF-Confocal-Histo-TEM\Nile RED\Diff 71\all the samples\070121cd1156.nd2	324	188.3	456.588	FALSE	14.3671	1	1
S:\GFoti\GFoti\Miranda\Organoids\Diff\IF-Confocal-Histo-TEM\Nile RED\Diff 71\all the samples\070121cd1156.nd2	325	156.713	877.818	TRUE	0	0	1
S:\GFoti\GFoti\Miranda\Organoids\Diff\IF-Confocal-Histo-TEM\Nile RED\Diff 71\all the samples\070121cd1156.nd2	326	1072.84	413.225	FALSE	26.7982	3	1
S:\GFoti\GFoti\Miranda\Organoids\Diff\IF-Confocal-Histo-TEM\Nile RED\Diff 71\all the samples\070121cd1156.nd2	327	154.879	303.62	FALSE	121.254	2	1
S:\GFoti\GFoti\Miranda\Organoids\Diff\IF-Confocal-Histo-TEM\Nile RED\Diff 71\all the samples\070121cd1156.nd2	328	791.106	487.296	FALSE	27.5114	2	1
S:\GFoti\GFoti\Miranda\Organoids\Diff\IF-Confocal-Histo-TEM\Nile RED\Diff 71\all the samples\070121cd1156.nd2	329	626.445	790.019	TRUE	53.5963	3	1
S:\GFoti\GFoti\Miranda\Organoids\Diff\IF-Confocal-Histo-TEM\Nile RED\Diff 71\all the samples\070121cd1156.nd2	330	495.205	534.78	FALSE	0	0	1
S:\GFoti\GFoti\Miranda\Organoids\Diff\IF-Confocal-Histo-TEM\Nile RED\Diff 71\all the samples\070121cd1156.nd2	331	189.115	688.975	TRUE	264.925	10	1
S:\GFoti\GFoti\Miranda\Organoids\Diff\IF-Confocal-Histo-TEM\Nile RED\Diff 71\all the samples\070121cd1156.nd2	332	458.32	406.797	FALSE	9.27236	1	1
S:\GFoti\GFoti\Miranda\Organoids\Diff\IF-Confocal-Histo-TEM\Nile RED\Diff 71\all the samples\070121cd1156.nd2	333	546.152	220.743	FALSE	5.50228	1	1
S:\GFoti\GFoti\Miranda\Organoids\Diff\IF-Confocal-Histo-TEM\Nile RED\Diff 71\all the samples\070121cd1156.nd2	334	205.622	699.279	TRUE	71.9372	3	1
S:\GFoti\GFoti\Miranda\Organoids\Diff\IF-Confocal-Histo-TEM\Nile RED\Diff 71\all the samples\070121cd1156.nd2	335	157.936	836.884	TRUE	429.993	8	1
S:\GFoti\GFoti\Miranda\Organoids\Diff\IF-Confocal-Histo-TEM\Nile RED\Diff 71\all the samples\070121cd1156.nd2	336	153.554	270.622	FALSE	6.52122	1	1
[truncated: 12,109 more rows]

## Sheet: Organoids
File name	Organoid ID	Organoid volume (μm³)	HNF4 cell	Nuclei Count	Mean nuclei volume (μm³)	Mean total lipid droplet volume per cell (μm³)	Mean lipid droplet count per cell
[truncated: 618 more rows]
