# Supplementary material for: S100A10-ANXA2 tetramer inhibition hampers hepatic stellate cell activation in human MASLD organoids
Source: EMBO Mol Med. 2026 Jun 10;18(7):2920–45. doi: 10.1038/s44321-026-00464-y (PMC13365249; doi:10.1038/s44321-026-00464-y)
Supplement: Supplementary file 5 — Source data Fig. 3 [file 44321_2026_464_MOESM5_ESM.zip › Figure 3/Figure 3C_3D/Figure_3C_MT_RAW2.xlsx]

## Sheet: Lipid droplets_400
File name	Lipid droplet ID	Lipid droplet volume (μm³)	Closest nucleus (μm)	Closest nucleus ID	Nucleus volume (μm³)	Mean HNF4 Intensity	HNF4 cell	Organoid ID	Organoid volume (μm³)
S:\GFoti\GFoti\Miranda\Organoids\Diff\IF-Confocal-Histo-TEM\LD calculations-Nile RED-Bodipy\Diff 74\All the samples\400 group\070121cd1222.nd2	1	46.2562	5.82852	3	741.338	265.412	FALSE	1	640132
S:\GFoti\GFoti\Miranda\Organoids\Diff\IF-Confocal-Histo-TEM\LD calculations-Nile RED-Bodipy\Diff 74\All the samples\400 group\070121cd1222.nd2	2	2.68451	6.07603	3	741.338	265.412	FALSE	1	640132
S:\GFoti\GFoti\Miranda\Organoids\Diff\IF-Confocal-Histo-TEM\LD calculations-Nile RED-Bodipy\Diff 74\All the samples\400 group\070121cd1222.nd2	3	25.0899	4.06021	3	741.338	265.412	FALSE	1	640132
S:\GFoti\GFoti\Miranda\Organoids\Diff\IF-Confocal-Histo-TEM\LD calculations-Nile RED-Bodipy\Diff 74\All the samples\400 group\070121cd1222.nd2	4	9.39579	5.82758	3	741.338	265.412	FALSE	1	640132
S:\GFoti\GFoti\Miranda\Organoids\Diff\IF-Confocal-Histo-TEM\LD calculations-Nile RED-Bodipy\Diff 74\All the samples\400 group\070121cd1222.nd2	5	69.5908	7.6914	2	458.329	220.85	FALSE	1	640132
S:\GFoti\GFoti\Miranda\Organoids\Diff\IF-Confocal-Histo-TEM\LD calculations-Nile RED-Bodipy\Diff 74\All the samples\400 group\070121cd1222.nd2	6	191.943	9.4499	355	134.639	264.933	FALSE	1	640132
S:\GFoti\GFoti\Miranda\Organoids\Diff\IF-Confocal-Histo-TEM\LD calculations-Nile RED-Bodipy\Diff 74\All the samples\400 group\070121cd1222.nd2	7	17.8623	6.76857	3	741.338	265.412	FALSE	1	640132
S:\GFoti\GFoti\Miranda\Organoids\Diff\IF-Confocal-Histo-TEM\LD calculations-Nile RED-Bodipy\Diff 74\All the samples\400 group\070121cd1222.nd2	8	13.9388	6.91093	3	741.338	265.412	FALSE	1	640132
S:\GFoti\GFoti\Miranda\Organoids\Diff\IF-Confocal-Histo-TEM\LD calculations-Nile RED-Bodipy\Diff 74\All the samples\400 group\070121cd1222.nd2	9	9.91204	8.55734	9	934.417	349.969	FALSE	1	640132
S:\GFoti\GFoti\Miranda\Organoids\Diff\IF-Confocal-Histo-TEM\LD calculations-Nile RED-Bodipy\Diff 74\All the samples\400 group\070121cd1222.nd2	10	50.1797	6.40359	9	934.417	349.969	FALSE	1	640132
S:\GFoti\GFoti\Miranda\Organoids\Diff\IF-Confocal-Histo-TEM\LD calculations-Nile RED-Bodipy\Diff 74\All the samples\400 group\070121cd1222.nd2	11	113.266	2.6647	8	1281.44	288.247	FALSE	1	640132
S:\GFoti\GFoti\Miranda\Organoids\Diff\IF-Confocal-Histo-TEM\LD calculations-Nile RED-Bodipy\Diff 74\All the samples\400 group\070121cd1222.nd2	12	10.1185	6.63059	8	1281.44	288.247	FALSE	1	640132
S:\GFoti\GFoti\Miranda\Organoids\Diff\IF-Confocal-Histo-TEM\LD calculations-Nile RED-Bodipy\Diff 74\All the samples\400 group\070121cd1222.nd2	13	5.47227	4.05807	9	934.417	349.969	FALSE	1	640132
S:\GFoti\GFoti\Miranda\Organoids\Diff\IF-Confocal-Histo-TEM\LD calculations-Nile RED-Bodipy\Diff 74\All the samples\400 group\070121cd1222.nd2	14	5.88528	3.81541	9	934.417	349.969	FALSE	1	640132
S:\GFoti\GFoti\Miranda\Organoids\Diff\IF-Confocal-Histo-TEM\LD calculations-Nile RED-Bodipy\Diff 74\All the samples\400 group\070121cd1222.nd2	15	68.9713	5.70781	8	1281.44	288.247	FALSE	1	640132
S:\GFoti\GFoti\Miranda\Organoids\Diff\IF-Confocal-Histo-TEM\LD calculations-Nile RED-Bodipy\Diff 74\All the samples\400 group\070121cd1222.nd2	16	7.84703	8.17236	12	741.235	360.275	FALSE	1	640132
S:\GFoti\GFoti\Miranda\Organoids\Diff\IF-Confocal-Histo-TEM\LD calculations-Nile RED-Bodipy\Diff 74\All the samples\400 group\070121cd1222.nd2	17	54.9292	11.3628	12	741.235	360.275	FALSE	1	640132
S:\GFoti\GFoti\Miranda\Organoids\Diff\IF-Confocal-Histo-TEM\LD calculations-Nile RED-Bodipy\Diff 74\All the samples\400 group\070121cd1222.nd2	18	106.348	9.61859	17	681.143	377.352	FALSE	1	640132
S:\GFoti\GFoti\Miranda\Organoids\Diff\IF-Confocal-Histo-TEM\LD calculations-Nile RED-Bodipy\Diff 74\All the samples\400 group\070121cd1222.nd2	19	13.0096	8.73635	17	681.143	377.352	FALSE	1	640132
S:\GFoti\GFoti\Miranda\Organoids\Diff\IF-Confocal-Histo-TEM\LD calculations-Nile RED-Bodipy\Diff 74\All the samples\400 group\070121cd1222.nd2	20	4.02677	10.9515	12	741.235	360.275	FALSE	1	640132
S:\GFoti\GFoti\Miranda\Organoids\Diff\IF-Confocal-Histo-TEM\LD calculations-Nile RED-Bodipy\Diff 74\All the samples\400 group\070121cd1222.nd2	21	22.4053	9.26094	12	741.235	360.275	FALSE	1	640132
S:\GFoti\GFoti\Miranda\Organoids\Diff\IF-Confocal-Histo-TEM\LD calculations-Nile RED-Bodipy\Diff 74\All the samples\400 group\070121cd1222.nd2	22	16.7266	5.9538	12	741.235	360.275	FALSE	1	640132
S:\GFoti\GFoti\Miranda\Organoids\Diff\IF-Confocal-Histo-TEM\LD calculations-Nile RED-Bodipy\Diff 74\All the samples\400 group\070121cd1222.nd2	23	52.5545	4.96212	12	741.235	360.275	FALSE	1	640132
S:\GFoti\GFoti\Miranda\Organoids\Diff\IF-Confocal-Histo-TEM\LD calculations-Nile RED-Bodipy\Diff 74\All the samples\400 group\070121cd1222.nd2	24	9.60229	4.34546	17	681.143	377.352	FALSE	1	640132
S:\GFoti\GFoti\Miranda\Organoids\Diff\IF-Confocal-Histo-TEM\LD calculations-Nile RED-Bodipy\Diff 74\All the samples\400 group\070121cd1222.nd2	25	29.7361	9.54428	224	1004.83	827.006	TRUE	1	640132
S:\GFoti\GFoti\Miranda\Organoids\Diff\IF-Confocal-Histo-TEM\LD calculations-Nile RED-Bodipy\Diff 74\All the samples\400 group\070121cd1222.nd2	26	6.09178	6.03205	17	681.143	377.352	FALSE	1	640132
S:\GFoti\GFoti\Miranda\Organoids\Diff\IF-Confocal-Histo-TEM\LD calculations-Nile RED-Bodipy\Diff 74\All the samples\400 group\070121cd1222.nd2	27	107.174	3.59012	17	681.143	377.352	FALSE	1	640132
S:\GFoti\GFoti\Miranda\Organoids\Diff\IF-Confocal-Histo-TEM\LD calculations-Nile RED-Bodipy\Diff 74\All the samples\400 group\070121cd1222.nd2	28	56.5812	7.84176	224	1004.83	827.006	TRUE	1	640132
S:\GFoti\GFoti\Miranda\Organoids\Diff\IF-Confocal-Histo-TEM\LD calculations-Nile RED-Bodipy\Diff 74\All the samples\400 group\070121cd1222.nd2	29	8.56979	11.5938	12	741.235	360.275	FALSE	1	640132
S:\GFoti\GFoti\Miranda\Organoids\Diff\IF-Confocal-Histo-TEM\LD calculations-Nile RED-Bodipy\Diff 74\All the samples\400 group\070121cd1222.nd2	30	46.8757	11.062	324	656.466	478.399	TRUE	1	640132
S:\GFoti\GFoti\Miranda\Organoids\Diff\IF-Confocal-Histo-TEM\LD calculations-Nile RED-Bodipy\Diff 74\All the samples\400 group\070121cd1222.nd2	31	39.3384	5.56051	17	681.143	377.352	FALSE	1	640132
S:\GFoti\GFoti\Miranda\Organoids\Diff\IF-Confocal-Histo-TEM\LD calculations-Nile RED-Bodipy\Diff 74\All the samples\400 group\070121cd1222.nd2	32	46.3595	4.73951	24	652.853	560.918	TRUE	1	640132
S:\GFoti\GFoti\Miranda\Organoids\Diff\IF-Confocal-Histo-TEM\LD calculations-Nile RED-Bodipy\Diff 74\All the samples\400 group\070121cd1222.nd2	33	31.3881	5.6501	24	652.853	560.918	TRUE	1	640132
S:\GFoti\GFoti\Miranda\Organoids\Diff\IF-Confocal-Histo-TEM\LD calculations-Nile RED-Bodipy\Diff 74\All the samples\400 group\070121cd1222.nd2	34	100.153	8.48463	310	640.669	384.439	FALSE	1	640132
S:\GFoti\GFoti\Miranda\Organoids\Diff\IF-Confocal-Histo-TEM\LD calculations-Nile RED-Bodipy\Diff 74\All the samples\400 group\070121cd1222.nd2	35	63.912	7.14854	23	1039.84	452.78	TRUE	1	640132
S:\GFoti\GFoti\Miranda\Organoids\Diff\IF-Confocal-Histo-TEM\LD calculations-Nile RED-Bodipy\Diff 74\All the samples\400 group\070121cd1222.nd2	36	28.2906	6.96388	23	1039.84	452.78	TRUE	1	640132
S:\GFoti\GFoti\Miranda\Organoids\Diff\IF-Confocal-Histo-TEM\LD calculations-Nile RED-Bodipy\Diff 74\All the samples\400 group\070121cd1222.nd2	37	55.9617	7.00605	27	1233.95	218.419	FALSE	1	640132
S:\GFoti\GFoti\Miranda\Organoids\Diff\IF-Confocal-Histo-TEM\LD calculations-Nile RED-Bodipy\Diff 74\All the samples\400 group\070121cd1222.nd2	38	10.0153	10.5376	26	1031.68	560.375	TRUE	1	640132
S:\GFoti\GFoti\Miranda\Organoids\Diff\IF-Confocal-Histo-TEM\LD calculations-Nile RED-Bodipy\Diff 74\All the samples\400 group\070121cd1222.nd2	39	22.1988	10.5688	324	656.466	478.399	TRUE	1	640132
S:\GFoti\GFoti\Miranda\Organoids\Diff\IF-Confocal-Histo-TEM\LD calculations-Nile RED-Bodipy\Diff 74\All the samples\400 group\070121cd1222.nd2	40	14.0421	9.78208	310	640.669	384.439	FALSE	1	640132
S:\GFoti\GFoti\Miranda\Organoids\Diff\IF-Confocal-Histo-TEM\LD calculations-Nile RED-Bodipy\Diff 74\All the samples\400 group\070121cd1222.nd2	41	8.77629	11.3255	324	656.466	478.399	TRUE	1	640132
S:\GFoti\GFoti\Miranda\Organoids\Diff\IF-Confocal-Histo-TEM\LD calculations-Nile RED-Bodipy\Diff 74\All the samples\400 group\070121cd1222.nd2	42	144.034	5.43306	295	527.61	612.344	TRUE	1	640132
S:\GFoti\GFoti\Miranda\Organoids\Diff\IF-Confocal-Histo-TEM\LD calculations-Nile RED-Bodipy\Diff 74\All the samples\400 group\070121cd1222.nd2	43	55.7552	6.90023	26	1031.68	560.375	TRUE	1	640132
S:\GFoti\GFoti\Miranda\Organoids\Diff\IF-Confocal-Histo-TEM\LD calculations-Nile RED-Bodipy\Diff 74\All the samples\400 group\070121cd1222.nd2	44	16.1071	12.7763	324	656.466	478.399	TRUE	1	640132
S:\GFoti\GFoti\Miranda\Organoids\Diff\IF-Confocal-Histo-TEM\LD calculations-Nile RED-Bodipy\Diff 74\All the samples\400 group\070121cd1222.nd2	45	102.528	8.03101	36	1489.7	930.609	TRUE	1	640132
S:\GFoti\GFoti\Miranda\Organoids\Diff\IF-Confocal-Histo-TEM\LD calculations-Nile RED-Bodipy\Diff 74\All the samples\400 group\070121cd1222.nd2	46	32.4206	7.21897	24	652.853	560.918	TRUE	1	640132
S:\GFoti\GFoti\Miranda\Organoids\Diff\IF-Confocal-Histo-TEM\LD calculations-Nile RED-Bodipy\Diff 74\All the samples\400 group\070121cd1222.nd2	47	7.33078	12.2379	324	656.466	478.399	TRUE	1	640132
S:\GFoti\GFoti\Miranda\Organoids\Diff\IF-Confocal-Histo-TEM\LD calculations-Nile RED-Bodipy\Diff 74\All the samples\400 group\070121cd1222.nd2	48	13.7323	9.03704	36	1489.7	930.609	TRUE	1	640132
S:\GFoti\GFoti\Miranda\Organoids\Diff\IF-Confocal-Histo-TEM\LD calculations-Nile RED-Bodipy\Diff 74\All the samples\400 group\070121cd1222.nd2	49	11.8738	9.16458	226	174.803	284.325	FALSE	1	640132
S:\GFoti\GFoti\Miranda\Organoids\Diff\IF-Confocal-Histo-TEM\LD calculations-Nile RED-Bodipy\Diff 74\All the samples\400 group\070121cd1222.nd2	50	73.4111	8.97551	30	800.604	667.354	TRUE	1	640132
S:\GFoti\GFoti\Miranda\Organoids\Diff\IF-Confocal-Histo-TEM\LD calculations-Nile RED-Bodipy\Diff 74\All the samples\400 group\070121cd1222.nd2	51	13.5258	6.83332	34	907.365	692.846	TRUE	1	640132
S:\GFoti\GFoti\Miranda\Organoids\Diff\IF-Confocal-Histo-TEM\LD calculations-Nile RED-Bodipy\Diff 74\All the samples\400 group\070121cd1222.nd2	52	3.71702	9.82204	32	1642.82	632.61	TRUE	1	640132
S:\GFoti\GFoti\Miranda\Organoids\Diff\IF-Confocal-Histo-TEM\LD calculations-Nile RED-Bodipy\Diff 74\All the samples\400 group\070121cd1222.nd2	53	37.4799	9.1856	227	167.782	448.173	TRUE	1	640132
S:\GFoti\GFoti\Miranda\Organoids\Diff\IF-Confocal-Histo-TEM\LD calculations-Nile RED-Bodipy\Diff 74\All the samples\400 group\070121cd1222.nd2	54	6.71128	11.5301	46	204.229	482.378	TRUE	1	640132
S:\GFoti\GFoti\Miranda\Organoids\Diff\IF-Confocal-Histo-TEM\LD calculations-Nile RED-Bodipy\Diff 74\All the samples\400 group\070121cd1222.nd2	55	5.47227	7.19458	36	1489.7	930.609	TRUE	1	640132
S:\GFoti\GFoti\Miranda\Organoids\Diff\IF-Confocal-Histo-TEM\LD calculations-Nile RED-Bodipy\Diff 74\All the samples\400 group\070121cd1222.nd2	56	68.9713	9.8257	41	982.944	504.011	TRUE	1	640132
S:\GFoti\GFoti\Miranda\Organoids\Diff\IF-Confocal-Histo-TEM\LD calculations-Nile RED-Bodipy\Diff 74\All the samples\400 group\070121cd1222.nd2	57	100.669	6.9046	43	634.371	479.589	TRUE	1	640132
S:\GFoti\GFoti\Miranda\Organoids\Diff\IF-Confocal-Histo-TEM\LD calculations-Nile RED-Bodipy\Diff 74\All the samples\400 group\070121cd1222.nd2	58	11.3575	8.96911	42	1244.79	1248.11	TRUE	1	640132
S:\GFoti\GFoti\Miranda\Organoids\Diff\IF-Confocal-Histo-TEM\LD calculations-Nile RED-Bodipy\Diff 74\All the samples\400 group\070121cd1222.nd2	59	4.95602	4.30792	227	167.782	448.173	TRUE	1	640132
S:\GFoti\GFoti\Miranda\Organoids\Diff\IF-Confocal-Histo-TEM\LD calculations-Nile RED-Bodipy\Diff 74\All the samples\400 group\070121cd1222.nd2	60	9.49904	3.31865	227	167.782	448.173	TRUE	1	640132
S:\GFoti\GFoti\Miranda\Organoids\Diff\IF-Confocal-Histo-TEM\LD calculations-Nile RED-Bodipy\Diff 74\All the samples\400 group\070121cd1222.nd2	61	4.33652	7.56629	227	167.782	448.173	TRUE	1	640132
S:\GFoti\GFoti\Miranda\Organoids\Diff\IF-Confocal-Histo-TEM\LD calculations-Nile RED-Bodipy\Diff 74\All the samples\400 group\070121cd1222.nd2	62	42.9522	9.01217	47	1143.09	1122.4	TRUE	1	640132
S:\GFoti\GFoti\Miranda\Organoids\Diff\IF-Confocal-Histo-TEM\LD calculations-Nile RED-Bodipy\Diff 74\All the samples\400 group\070121cd1222.nd2	63	9.39579	2.48882	227	167.782	448.173	TRUE	1	640132
S:\GFoti\GFoti\Miranda\Organoids\Diff\IF-Confocal-Histo-TEM\LD calculations-Nile RED-Bodipy\Diff 74\All the samples\400 group\070121cd1222.nd2	64	37.5832	5.36035	40	452.547	383.334	FALSE	1	640132
S:\GFoti\GFoti\Miranda\Organoids\Diff\IF-Confocal-Histo-TEM\LD calculations-Nile RED-Bodipy\Diff 74\All the samples\400 group\070121cd1222.nd2	65	47.9082	7.97134	46	204.229	482.378	TRUE	1	640132
S:\GFoti\GFoti\Miranda\Organoids\Diff\IF-Confocal-Histo-TEM\LD calculations-Nile RED-Bodipy\Diff 74\All the samples\400 group\070121cd1222.nd2	66	8.98279	9.2137	47	1143.09	1122.4	TRUE	1	640132
S:\GFoti\GFoti\Miranda\Organoids\Diff\IF-Confocal-Histo-TEM\LD calculations-Nile RED-Bodipy\Diff 74\All the samples\400 group\070121cd1222.nd2	67	8.56979	7.52112	227	167.782	448.173	TRUE	1	640132
S:\GFoti\GFoti\Miranda\Organoids\Diff\IF-Confocal-Histo-TEM\LD calculations-Nile RED-Bodipy\Diff 74\All the samples\400 group\070121cd1222.nd2	68	7.43403	9.36809	41	982.944	504.011	TRUE	1	640132
S:\GFoti\GFoti\Miranda\Organoids\Diff\IF-Confocal-Histo-TEM\LD calculations-Nile RED-Bodipy\Diff 74\All the samples\400 group\070121cd1222.nd2	69	24.2639	7.49084	46	204.229	482.378	TRUE	1	640132
S:\GFoti\GFoti\Miranda\Organoids\Diff\IF-Confocal-Histo-TEM\LD calculations-Nile RED-Bodipy\Diff 74\All the samples\400 group\070121cd1222.nd2	70	18.0688	7.2456	44	1251.6	867.191	TRUE	1	640132
S:\GFoti\GFoti\Miranda\Organoids\Diff\IF-Confocal-Histo-TEM\LD calculations-Nile RED-Bodipy\Diff 74\All the samples\400 group\070121cd1222.nd2	71	5.36902	3.83349	46	204.229	482.378	TRUE	1	640132
S:\GFoti\GFoti\Miranda\Organoids\Diff\IF-Confocal-Histo-TEM\LD calculations-Nile RED-Bodipy\Diff 74\All the samples\400 group\070121cd1222.nd2	72	4.74952	6.87311	44	1251.6	867.191	TRUE	1	640132
S:\GFoti\GFoti\Miranda\Organoids\Diff\IF-Confocal-Histo-TEM\LD calculations-Nile RED-Bodipy\Diff 74\All the samples\400 group\070121cd1222.nd2	73	74.2371	7.48503	52	1301.47	861.325	TRUE	1	640132
S:\GFoti\GFoti\Miranda\Organoids\Diff\IF-Confocal-Histo-TEM\LD calculations-Nile RED-Bodipy\Diff 74\All the samples\400 group\070121cd1222.nd2	74	4.64627	2.37817	43	634.371	479.589	TRUE	1	640132
S:\GFoti\GFoti\Miranda\Organoids\Diff\IF-Confocal-Histo-TEM\LD calculations-Nile RED-Bodipy\Diff 74\All the samples\400 group\070121cd1222.nd2	75	11.0478	8.04221	48	1108.5	1121.71	TRUE	1	640132
S:\GFoti\GFoti\Miranda\Organoids\Diff\IF-Confocal-Histo-TEM\LD calculations-Nile RED-Bodipy\Diff 74\All the samples\400 group\070121cd1222.nd2	76	80.3289	4.97958	44	1251.6	867.191	TRUE	1	640132
S:\GFoti\GFoti\Miranda\Organoids\Diff\IF-Confocal-Histo-TEM\LD calculations-Nile RED-Bodipy\Diff 74\All the samples\400 group\070121cd1222.nd2	77	138.975	6.19345	42	1244.79	1248.11	TRUE	1	640132
S:\GFoti\GFoti\Miranda\Organoids\Diff\IF-Confocal-Histo-TEM\LD calculations-Nile RED-Bodipy\Diff 74\All the samples\400 group\070121cd1222.nd2	78	10.325	7.00271	43	634.371	479.589	TRUE	1	640132
S:\GFoti\GFoti\Miranda\Organoids\Diff\IF-Confocal-Histo-TEM\LD calculations-Nile RED-Bodipy\Diff 74\All the samples\400 group\070121cd1222.nd2	79	2.68451	10.5515	229	772.21	1020.55	TRUE	1	640132
S:\GFoti\GFoti\Miranda\Organoids\Diff\IF-Confocal-Histo-TEM\LD calculations-Nile RED-Bodipy\Diff 74\All the samples\400 group\070121cd1222.nd2	80	14.7648	7.9154	56	1022.28	791.072	TRUE	1	640132
S:\GFoti\GFoti\Miranda\Organoids\Diff\IF-Confocal-Histo-TEM\LD calculations-Nile RED-Bodipy\Diff 74\All the samples\400 group\070121cd1222.nd2	81	9.29254	4.12904	46	204.229	482.378	TRUE	1	640132
S:\GFoti\GFoti\Miranda\Organoids\Diff\IF-Confocal-Histo-TEM\LD calculations-Nile RED-Bodipy\Diff 74\All the samples\400 group\070121cd1222.nd2	82	21.4761	9.9546	63	1248.92	1062.61	TRUE	1	640132
S:\GFoti\GFoti\Miranda\Organoids\Diff\IF-Confocal-Histo-TEM\LD calculations-Nile RED-Bodipy\Diff 74\All the samples\400 group\070121cd1222.nd2	83	13.7323	8.55963	229	772.21	1020.55	TRUE	1	640132
S:\GFoti\GFoti\Miranda\Organoids\Diff\IF-Confocal-Histo-TEM\LD calculations-Nile RED-Bodipy\Diff 74\All the samples\400 group\070121cd1222.nd2	84	17.8623	9.66516	44	1251.6	867.191	TRUE	1	640132
S:\GFoti\GFoti\Miranda\Organoids\Diff\IF-Confocal-Histo-TEM\LD calculations-Nile RED-Bodipy\Diff 74\All the samples\400 group\070121cd1222.nd2	85	3.51052	10.1168	63	1248.92	1062.61	TRUE	1	640132
S:\GFoti\GFoti\Miranda\Organoids\Diff\IF-Confocal-Histo-TEM\LD calculations-Nile RED-Bodipy\Diff 74\All the samples\400 group\070121cd1222.nd2	86	34.6922	5.82625	56	1022.28	791.072	TRUE	1	640132
S:\GFoti\GFoti\Miranda\Organoids\Diff\IF-Confocal-Histo-TEM\LD calculations-Nile RED-Bodipy\Diff 74\All the samples\400 group\070121cd1222.nd2	87	105.522	8.10695	60	1082.89	1537.62	TRUE	1	640132
S:\GFoti\GFoti\Miranda\Organoids\Diff\IF-Confocal-Histo-TEM\LD calculations-Nile RED-Bodipy\Diff 74\All the samples\400 group\070121cd1222.nd2	88	5.05927	7.16286	52	1301.47	861.325	TRUE	1	640132
S:\GFoti\GFoti\Miranda\Organoids\Diff\IF-Confocal-Histo-TEM\LD calculations-Nile RED-Bodipy\Diff 74\All the samples\400 group\070121cd1222.nd2	89	40.0612	6.61509	229	772.21	1020.55	TRUE	1	640132
S:\GFoti\GFoti\Miranda\Organoids\Diff\IF-Confocal-Histo-TEM\LD calculations-Nile RED-Bodipy\Diff 74\All the samples\400 group\070121cd1222.nd2	90	3.40726	8.44673	63	1248.92	1062.61	TRUE	1	640132
S:\GFoti\GFoti\Miranda\Organoids\Diff\IF-Confocal-Histo-TEM\LD calculations-Nile RED-Bodipy\Diff 74\All the samples\400 group\070121cd1222.nd2	91	16.2103	8.67426	66	1313.24	428.16	TRUE	1	640132
S:\GFoti\GFoti\Miranda\Organoids\Diff\IF-Confocal-Histo-TEM\LD calculations-Nile RED-Bodipy\Diff 74\All the samples\400 group\070121cd1222.nd2	92	18.3786	9.47832	66	1313.24	428.16	TRUE	1	640132
S:\GFoti\GFoti\Miranda\Organoids\Diff\IF-Confocal-Histo-TEM\LD calculations-Nile RED-Bodipy\Diff 74\All the samples\400 group\070121cd1222.nd2	93	44.1912	6.66281	67	958.577	1097.78	TRUE	1	640132
S:\GFoti\GFoti\Miranda\Organoids\Diff\IF-Confocal-Histo-TEM\LD calculations-Nile RED-Bodipy\Diff 74\All the samples\400 group\070121cd1222.nd2	94	9.91204	7.64898	66	1313.24	428.16	TRUE	1	640132
S:\GFoti\GFoti\Miranda\Organoids\Diff\IF-Confocal-Histo-TEM\LD calculations-Nile RED-Bodipy\Diff 74\All the samples\400 group\070121cd1222.nd2	95	27.3614	6.0089	230	501.694	775.711	TRUE	1	640132
S:\GFoti\GFoti\Miranda\Organoids\Diff\IF-Confocal-Histo-TEM\LD calculations-Nile RED-Bodipy\Diff 74\All the samples\400 group\070121cd1222.nd2	96	15.2811	9.01272	66	1313.24	428.16	TRUE	1	640132
S:\GFoti\GFoti\Miranda\Organoids\Diff\IF-Confocal-Histo-TEM\LD calculations-Nile RED-Bodipy\Diff 74\All the samples\400 group\070121cd1222.nd2	97	59.0593	8.5338	279	636.229	810.314	TRUE	1	640132
S:\GFoti\GFoti\Miranda\Organoids\Diff\IF-Confocal-Histo-TEM\LD calculations-Nile RED-Bodipy\Diff 74\All the samples\400 group\070121cd1222.nd2	98	24.3671	8.15725	279	636.229	810.314	TRUE	1	640132
S:\GFoti\GFoti\Miranda\Organoids\Diff\IF-Confocal-Histo-TEM\LD calculations-Nile RED-Bodipy\Diff 74\All the samples\400 group\070121cd1222.nd2	99	29.8394	8.08747	77	1096.21	908.276	TRUE	1	640132
S:\GFoti\GFoti\Miranda\Organoids\Diff\IF-Confocal-Histo-TEM\LD calculations-Nile RED-Bodipy\Diff 74\All the samples\400 group\070121cd1222.nd2	100	21.5793	8.09254	66	1313.24	428.16	TRUE	1	640132
S:\GFoti\GFoti\Miranda\Organoids\Diff\IF-Confocal-Histo-TEM\LD calculations-Nile RED-Bodipy\Diff 74\All the samples\400 group\070121cd1222.nd2	101	27.3614	11.4969	63	1248.92	1062.61	TRUE	1	640132
S:\GFoti\GFoti\Miranda\Organoids\Diff\IF-Confocal-Histo-TEM\LD calculations-Nile RED-Bodipy\Diff 74\All the samples\400 group\070121cd1222.nd2	102	4.64627	7.66827	230	501.694	775.711	TRUE	1	640132
S:\GFoti\GFoti\Miranda\Organoids\Diff\IF-Confocal-Histo-TEM\LD calculations-Nile RED-Bodipy\Diff 74\All the samples\400 group\070121cd1222.nd2	103	132.883	6.68431	73	1072.26	1006.9	TRUE	1	640132
S:\GFoti\GFoti\Miranda\Organoids\Diff\IF-Confocal-Histo-TEM\LD calculations-Nile RED-Bodipy\Diff 74\All the samples\400 group\070121cd1222.nd2	104	12.3901	9.20313	78	1221.56	786.279	TRUE	1	640132
S:\GFoti\GFoti\Miranda\Organoids\Diff\IF-Confocal-Histo-TEM\LD calculations-Nile RED-Bodipy\Diff 74\All the samples\400 group\070121cd1222.nd2	105	85.6979	11.1909	61	1204.73	200.102	FALSE	1	640132
S:\GFoti\GFoti\Miranda\Organoids\Diff\IF-Confocal-Histo-TEM\LD calculations-Nile RED-Bodipy\Diff 74\All the samples\400 group\070121cd1222.nd2	106	109.549	6.14152	70	1336.47	729.767	TRUE	1	640132
S:\GFoti\GFoti\Miranda\Organoids\Diff\IF-Confocal-Histo-TEM\LD calculations-Nile RED-Bodipy\Diff 74\All the samples\400 group\070121cd1222.nd2	107	5.47227	7.15904	79	757.652	889.478	TRUE	1	640132
S:\GFoti\GFoti\Miranda\Organoids\Diff\IF-Confocal-Histo-TEM\LD calculations-Nile RED-Bodipy\Diff 74\All the samples\400 group\070121cd1222.nd2	108	8.67304	7.66271	79	757.652	889.478	TRUE	1	640132
S:\GFoti\GFoti\Miranda\Organoids\Diff\IF-Confocal-Histo-TEM\LD calculations-Nile RED-Bodipy\Diff 74\All the samples\400 group\070121cd1222.nd2	109	20.9598	8.16168	265	736.795	454.402	TRUE	1	640132
S:\GFoti\GFoti\Miranda\Organoids\Diff\IF-Confocal-Histo-TEM\LD calculations-Nile RED-Bodipy\Diff 74\All the samples\400 group\070121cd1222.nd2	110	30.4589	9.0902	87	1270.08	1020.2	TRUE	1	640132
S:\GFoti\GFoti\Miranda\Organoids\Diff\IF-Confocal-Histo-TEM\LD calculations-Nile RED-Bodipy\Diff 74\All the samples\400 group\070121cd1222.nd2	111	183.476	12.1863	99	817.744	287.349	FALSE	1	640132
S:\GFoti\GFoti\Miranda\Organoids\Diff\IF-Confocal-Histo-TEM\LD calculations-Nile RED-Bodipy\Diff 74\All the samples\400 group\070121cd1222.nd2	112	43.2619	8.17085	79	757.652	889.478	TRUE	1	640132
S:\GFoti\GFoti\Miranda\Organoids\Diff\IF-Confocal-Histo-TEM\LD calculations-Nile RED-Bodipy\Diff 74\All the samples\400 group\070121cd1222.nd2	113	7.53728	7.3629	80	983.254	474.759	TRUE	1	640132
S:\GFoti\GFoti\Miranda\Organoids\Diff\IF-Confocal-Histo-TEM\LD calculations-Nile RED-Bodipy\Diff 74\All the samples\400 group\070121cd1222.nd2	114	5.05927	7.82563	83	1264.2	1212.02	TRUE	1	640132
S:\GFoti\GFoti\Miranda\Organoids\Diff\IF-Confocal-Histo-TEM\LD calculations-Nile RED-Bodipy\Diff 74\All the samples\400 group\070121cd1222.nd2	115	25.3996	8.56305	87	1270.08	1020.2	TRUE	1	640132
S:\GFoti\GFoti\Miranda\Organoids\Diff\IF-Confocal-Histo-TEM\LD calculations-Nile RED-Bodipy\Diff 74\All the samples\400 group\070121cd1222.nd2	116	28.4971	7.07032	82	560.753	946.577	TRUE	1	640132
S:\GFoti\GFoti\Miranda\Organoids\Diff\IF-Confocal-Histo-TEM\LD calculations-Nile RED-Bodipy\Diff 74\All the samples\400 group\070121cd1222.nd2	117	26.3289	7.14231	91	566.535	608.191	TRUE	1	640132
S:\GFoti\GFoti\Miranda\Organoids\Diff\IF-Confocal-Histo-TEM\LD calculations-Nile RED-Bodipy\Diff 74\All the samples\400 group\070121cd1222.nd2	118	40.0612	8.26866	78	1221.56	786.279	TRUE	1	640132
S:\GFoti\GFoti\Miranda\Organoids\Diff\IF-Confocal-Histo-TEM\LD calculations-Nile RED-Bodipy\Diff 74\All the samples\400 group\070121cd1222.nd2	119	20.3403	8.13853	83	1264.2	1212.02	TRUE	1	640132
S:\GFoti\GFoti\Miranda\Organoids\Diff\IF-Confocal-Histo-TEM\LD calculations-Nile RED-Bodipy\Diff 74\All the samples\400 group\070121cd1222.nd2	120	10.738	8.4727	83	1264.2	1212.02	TRUE	1	640132
S:\GFoti\GFoti\Miranda\Organoids\Diff\IF-Confocal-Histo-TEM\LD calculations-Nile RED-Bodipy\Diff 74\All the samples\400 group\070121cd1222.nd2	121	8.98279	6.06746	90	1612.88	428.138	TRUE	1	640132
S:\GFoti\GFoti\Miranda\Organoids\Diff\IF-Confocal-Histo-TEM\LD calculations-Nile RED-Bodipy\Diff 74\All the samples\400 group\070121cd1222.nd2	122	4.33652	8.58438	80	983.254	474.759	TRUE	1	640132
S:\GFoti\GFoti\Miranda\Organoids\Diff\IF-Confocal-Histo-TEM\LD calculations-Nile RED-Bodipy\Diff 74\All the samples\400 group\070121cd1222.nd2	123	2.68451	3.73026	91	566.535	608.191	TRUE	1	640132
S:\GFoti\GFoti\Miranda\Organoids\Diff\IF-Confocal-Histo-TEM\LD calculations-Nile RED-Bodipy\Diff 74\All the samples\400 group\070121cd1222.nd2	124	9.49904	7.79775	91	566.535	608.191	TRUE	1	640132
S:\GFoti\GFoti\Miranda\Organoids\Diff\IF-Confocal-Histo-TEM\LD calculations-Nile RED-Bodipy\Diff 74\All the samples\400 group\070121cd1222.nd2	125	13.5258	6.73269	90	1612.88	428.138	TRUE	1	640132
S:\GFoti\GFoti\Miranda\Organoids\Diff\IF-Confocal-Histo-TEM\LD calculations-Nile RED-Bodipy\Diff 74\All the samples\400 group\070121cd1222.nd2	126	12.2868	9.98338	101	1312	929.523	TRUE	1	640132
S:\GFoti\GFoti\Miranda\Organoids\Diff\IF-Confocal-Histo-TEM\LD calculations-Nile RED-Bodipy\Diff 74\All the samples\400 group\070121cd1222.nd2	127	19.4111	3.92443	91	566.535	608.191	TRUE	1	640132
S:\GFoti\GFoti\Miranda\Organoids\Diff\IF-Confocal-Histo-TEM\LD calculations-Nile RED-Bodipy\Diff 74\All the samples\400 group\070121cd1222.nd2	128	15.9006	8.74339	251	990.895	932.319	TRUE	1	640132
S:\GFoti\GFoti\Miranda\Organoids\Diff\IF-Confocal-Histo-TEM\LD calculations-Nile RED-Bodipy\Diff 74\All the samples\400 group\070121cd1222.nd2	129	204.436	9.34452	90	1612.88	428.138	TRUE	1	640132
S:\GFoti\GFoti\Miranda\Organoids\Diff\IF-Confocal-Histo-TEM\LD calculations-Nile RED-Bodipy\Diff 74\All the samples\400 group\070121cd1222.nd2	130	84.4589	7.17307	99	817.744	287.349	FALSE	1	640132
S:\GFoti\GFoti\Miranda\Organoids\Diff\IF-Confocal-Histo-TEM\LD calculations-Nile RED-Bodipy\Diff 74\All the samples\400 group\070121cd1222.nd2	131	8.05354	7.89065	102	1155.99	899.519	TRUE	1	640132
S:\GFoti\GFoti\Miranda\Organoids\Diff\IF-Confocal-Histo-TEM\LD calculations-Nile RED-Bodipy\Diff 74\All the samples\400 group\070121cd1222.nd2	132	20.2371	6.13185	101	1312	929.523	TRUE	1	640132
S:\GFoti\GFoti\Miranda\Organoids\Diff\IF-Confocal-Histo-TEM\LD calculations-Nile RED-Bodipy\Diff 74\All the samples\400 group\070121cd1222.nd2	133	76.3021	7.24559	95	964.256	1062.82	TRUE	1	640132
S:\GFoti\GFoti\Miranda\Organoids\Diff\IF-Confocal-Histo-TEM\LD calculations-Nile RED-Bodipy\Diff 74\All the samples\400 group\070121cd1222.nd2	134	92.7189	5.28845	104	1030.44	743.698	TRUE	1	640132
S:\GFoti\GFoti\Miranda\Organoids\Diff\IF-Confocal-Histo-TEM\LD calculations-Nile RED-Bodipy\Diff 74\All the samples\400 group\070121cd1222.nd2	135	11.0478	4.30781	108	365.92	216.37	FALSE	1	640132
S:\GFoti\GFoti\Miranda\Organoids\Diff\IF-Confocal-Histo-TEM\LD calculations-Nile RED-Bodipy\Diff 74\All the samples\400 group\070121cd1222.nd2	136	31.6979	6.43471	268	144.241	1001.32	TRUE	1	640132
S:\GFoti\GFoti\Miranda\Organoids\Diff\IF-Confocal-Histo-TEM\LD calculations-Nile RED-Bodipy\Diff 74\All the samples\400 group\070121cd1222.nd2	137	20.6501	8.53445	251	990.895	932.319	TRUE	1	640132
S:\GFoti\GFoti\Miranda\Organoids\Diff\IF-Confocal-Histo-TEM\LD calculations-Nile RED-Bodipy\Diff 74\All the samples\400 group\070121cd1222.nd2	138	48.9407	7.39252	232	856.256	612.284	TRUE	1	640132
S:\GFoti\GFoti\Miranda\Organoids\Diff\IF-Confocal-Histo-TEM\LD calculations-Nile RED-Bodipy\Diff 74\All the samples\400 group\070121cd1222.nd2	139	61.1243	6.84084	106	1072.67	537.091	TRUE	1	640132
S:\GFoti\GFoti\Miranda\Organoids\Diff\IF-Confocal-Histo-TEM\LD calculations-Nile RED-Bodipy\Diff 74\All the samples\400 group\070121cd1222.nd2	140	13.8356	8.91793	99	817.744	287.349	FALSE	1	640132
S:\GFoti\GFoti\Miranda\Organoids\Diff\IF-Confocal-Histo-TEM\LD calculations-Nile RED-Bodipy\Diff 74\All the samples\400 group\070121cd1222.nd2	141	16.6233	8.42433	98	735.246	646.907	TRUE	1	640132
S:\GFoti\GFoti\Miranda\Organoids\Diff\IF-Confocal-Histo-TEM\LD calculations-Nile RED-Bodipy\Diff 74\All the samples\400 group\070121cd1222.nd2	142	12.3901	7.76132	104	1030.44	743.698	TRUE	1	640132
S:\GFoti\GFoti\Miranda\Organoids\Diff\IF-Confocal-Histo-TEM\LD calculations-Nile RED-Bodipy\Diff 74\All the samples\400 group\070121cd1222.nd2	143	44.0879	9.07053	108	365.92	216.37	FALSE	1	640132
S:\GFoti\GFoti\Miranda\Organoids\Diff\IF-Confocal-Histo-TEM\LD calculations-Nile RED-Bodipy\Diff 74\All the samples\400 group\070121cd1222.nd2	144	18.2753	6.40076	99	817.744	287.349	FALSE	1	640132
S:\GFoti\GFoti\Miranda\Organoids\Diff\IF-Confocal-Histo-TEM\LD calculations-Nile RED-Bodipy\Diff 74\All the samples\400 group\070121cd1222.nd2	145	35.1052	7.72264	102	1155.99	899.519	TRUE	1	640132
S:\GFoti\GFoti\Miranda\Organoids\Diff\IF-Confocal-Histo-TEM\LD calculations-Nile RED-Bodipy\Diff 74\All the samples\400 group\070121cd1222.nd2	146	42.3327	7.11442	98	735.246	646.907	TRUE	1	640132
S:\GFoti\GFoti\Miranda\Organoids\Diff\IF-Confocal-Histo-TEM\LD calculations-Nile RED-Bodipy\Diff 74\All the samples\400 group\070121cd1222.nd2	147	55.7552	4.9342	105	462.356	864.217	TRUE	1	640132
S:\GFoti\GFoti\Miranda\Organoids\Diff\IF-Confocal-Histo-TEM\LD calculations-Nile RED-Bodipy\Diff 74\All the samples\400 group\070121cd1222.nd2	148	20.8566	7.4794	118	430.038	772.894	TRUE	1	640132
S:\GFoti\GFoti\Miranda\Organoids\Diff\IF-Confocal-Histo-TEM\LD calculations-Nile RED-Bodipy\Diff 74\All the samples\400 group\070121cd1222.nd2	149	18.3786	7.78652	103	1261.31	1108.93	TRUE	1	640132
S:\GFoti\GFoti\Miranda\Organoids\Diff\IF-Confocal-Histo-TEM\LD calculations-Nile RED-Bodipy\Diff 74\All the samples\400 group\070121cd1222.nd2	150	88.1759	12.4166	99	817.744	287.349	FALSE	1	640132
S:\GFoti\GFoti\Miranda\Organoids\Diff\IF-Confocal-Histo-TEM\LD calculations-Nile RED-Bodipy\Diff 74\All the samples\400 group\070121cd1222.nd2	151	6.19503	6.29867	109	465.453	1472.75	TRUE	1	640132
S:\GFoti\GFoti\Miranda\Organoids\Diff\IF-Confocal-Histo-TEM\LD calculations-Nile RED-Bodipy\Diff 74\All the samples\400 group\070121cd1222.nd2	152	62.26	7.50063	114	664.52	906.479	TRUE	1	640132
S:\GFoti\GFoti\Miranda\Organoids\Diff\IF-Confocal-Histo-TEM\LD calculations-Nile RED-Bodipy\Diff 74\All the samples\400 group\070121cd1222.nd2	153	41.8164	5.05707	112	768.287	694.786	TRUE	1	640132
S:\GFoti\GFoti\Miranda\Organoids\Diff\IF-Confocal-Histo-TEM\LD calculations-Nile RED-Bodipy\Diff 74\All the samples\400 group\070121cd1222.nd2	154	3.51052	7.60057	114	664.52	906.479	TRUE	1	640132
S:\GFoti\GFoti\Miranda\Organoids\Diff\IF-Confocal-Histo-TEM\LD calculations-Nile RED-Bodipy\Diff 74\All the samples\400 group\070121cd1222.nd2	155	13.9388	9.42299	108	365.92	216.37	FALSE	1	640132
S:\GFoti\GFoti\Miranda\Organoids\Diff\IF-Confocal-Histo-TEM\LD calculations-Nile RED-Bodipy\Diff 74\All the samples\400 group\070121cd1222.nd2	156	57.9235	6.32467	105	462.356	864.217	TRUE	1	640132
S:\GFoti\GFoti\Miranda\Organoids\Diff\IF-Confocal-Histo-TEM\LD calculations-Nile RED-Bodipy\Diff 74\All the samples\400 group\070121cd1222.nd2	157	13.8356	4.64159	105	462.356	864.217	TRUE	1	640132
S:\GFoti\GFoti\Miranda\Organoids\Diff\IF-Confocal-Histo-TEM\LD calculations-Nile RED-Bodipy\Diff 74\All the samples\400 group\070121cd1222.nd2	158	49.1472	3.71291	116	889.399	1204.24	TRUE	1	640132
S:\GFoti\GFoti\Miranda\Organoids\Diff\IF-Confocal-Histo-TEM\LD calculations-Nile RED-Bodipy\Diff 74\All the samples\400 group\070121cd1222.nd2	159	6.91778	10.3814	103	1261.31	1108.93	TRUE	1	640132
S:\GFoti\GFoti\Miranda\Organoids\Diff\IF-Confocal-Histo-TEM\LD calculations-Nile RED-Bodipy\Diff 74\All the samples\400 group\070121cd1222.nd2	160	25.5029	10.3539	124	779.438	928.644	TRUE	1	640132
S:\GFoti\GFoti\Miranda\Organoids\Diff\IF-Confocal-Histo-TEM\LD calculations-Nile RED-Bodipy\Diff 74\All the samples\400 group\070121cd1222.nd2	161	45.0172	6.50489	109	465.453	1472.75	TRUE	1	640132
S:\GFoti\GFoti\Miranda\Organoids\Diff\IF-Confocal-Histo-TEM\LD calculations-Nile RED-Bodipy\Diff 74\All the samples\400 group\070121cd1222.nd2	162	9.39579	9.56412	101	1312	929.523	TRUE	1	640132
S:\GFoti\GFoti\Miranda\Organoids\Diff\IF-Confocal-Histo-TEM\LD calculations-Nile RED-Bodipy\Diff 74\All the samples\400 group\070121cd1222.nd2	163	36.1377	5.70161	113	771.694	1273.55	TRUE	1	640132
S:\GFoti\GFoti\Miranda\Organoids\Diff\IF-Confocal-Histo-TEM\LD calculations-Nile RED-Bodipy\Diff 74\All the samples\400 group\070121cd1222.nd2	164	23.0249	9.60665	111	610.417	1437.02	TRUE	1	640132
S:\GFoti\GFoti\Miranda\Organoids\Diff\IF-Confocal-Histo-TEM\LD calculations-Nile RED-Bodipy\Diff 74\All the samples\400 group\070121cd1222.nd2	165	6.91778	4.8592	111	610.417	1437.02	TRUE	1	640132
S:\GFoti\GFoti\Miranda\Organoids\Diff\IF-Confocal-Histo-TEM\LD calculations-Nile RED-Bodipy\Diff 74\All the samples\400 group\070121cd1222.nd2	166	23.6444	9.96214	120	895.904	981.44	TRUE	1	640132
S:\GFoti\GFoti\Miranda\Organoids\Diff\IF-Confocal-Histo-TEM\LD calculations-Nile RED-Bodipy\Diff 74\All the samples\400 group\070121cd1222.nd2	167	73.7208	7.08978	114	664.52	906.479	TRUE	1	640132
S:\GFoti\GFoti\Miranda\Organoids\Diff\IF-Confocal-Histo-TEM\LD calculations-Nile RED-Bodipy\Diff 74\All the samples\400 group\070121cd1222.nd2	168	25.5029	8.11109	108	365.92	216.37	FALSE	1	640132
S:\GFoti\GFoti\Miranda\Organoids\Diff\IF-Confocal-Histo-TEM\LD calculations-Nile RED-Bodipy\Diff 74\All the samples\400 group\070121cd1222.nd2	169	7.43403	5.4851	118	430.038	772.894	TRUE	1	640132
S:\GFoti\GFoti\Miranda\Organoids\Diff\IF-Confocal-Histo-TEM\LD calculations-Nile RED-Bodipy\Diff 74\All the samples\400 group\070121cd1222.nd2	170	32.3174	8.65616	107	1279.69	884.997	TRUE	1	640132
S:\GFoti\GFoti\Miranda\Organoids\Diff\IF-Confocal-Histo-TEM\LD calculations-Nile RED-Bodipy\Diff 74\All the samples\400 group\070121cd1222.nd2	171	46.0497	8.89862	269	851.713	625.439	TRUE	1	640132
S:\GFoti\GFoti\Miranda\Organoids\Diff\IF-Confocal-Histo-TEM\LD calculations-Nile RED-Bodipy\Diff 74\All the samples\400 group\070121cd1222.nd2	172	4.13002	5.93612	108	365.92	216.37	FALSE	1	640132
S:\GFoti\GFoti\Miranda\Organoids\Diff\IF-Confocal-Histo-TEM\LD calculations-Nile RED-Bodipy\Diff 74\All the samples\400 group\070121cd1222.nd2	173	76.4053	2.37872	116	889.399	1204.24	TRUE	1	640132
S:\GFoti\GFoti\Miranda\Organoids\Diff\IF-Confocal-Histo-TEM\LD calculations-Nile RED-Bodipy\Diff 74\All the samples\400 group\070121cd1222.nd2	174	31.1816	10.4918	300	1023.11	237.79	FALSE	1	640132
S:\GFoti\GFoti\Miranda\Organoids\Diff\IF-Confocal-Histo-TEM\LD calculations-Nile RED-Bodipy\Diff 74\All the samples\400 group\070121cd1222.nd2	175	12.2868	5.78009	111	610.417	1437.02	TRUE	1	640132
S:\GFoti\GFoti\Miranda\Organoids\Diff\IF-Confocal-Histo-TEM\LD calculations-Nile RED-Bodipy\Diff 74\All the samples\400 group\070121cd1222.nd2	176	26.0191	9.43032	108	365.92	216.37	FALSE	1	640132
S:\GFoti\GFoti\Miranda\Organoids\Diff\IF-Confocal-Histo-TEM\LD calculations-Nile RED-Bodipy\Diff 74\All the samples\400 group\070121cd1222.nd2	177	21.9923	7.23208	115	1013.09	678.42	TRUE	1	640132
S:\GFoti\GFoti\Miranda\Organoids\Diff\IF-Confocal-Histo-TEM\LD calculations-Nile RED-Bodipy\Diff 74\All the samples\400 group\070121cd1222.nd2	178	6.29828	8.93934	269	851.713	625.439	TRUE	1	640132
S:\GFoti\GFoti\Miranda\Organoids\Diff\IF-Confocal-Histo-TEM\LD calculations-Nile RED-Bodipy\Diff 74\All the samples\400 group\070121cd1222.nd2	179	20.2371	6.1111	111	610.417	1437.02	TRUE	1	640132
S:\GFoti\GFoti\Miranda\Organoids\Diff\IF-Confocal-Histo-TEM\LD calculations-Nile RED-Bodipy\Diff 74\All the samples\400 group\070121cd1222.nd2	180	5.36902	8.44049	121	848.615	1110.71	TRUE	1	640132
S:\GFoti\GFoti\Miranda\Organoids\Diff\IF-Confocal-Histo-TEM\LD calculations-Nile RED-Bodipy\Diff 74\All the samples\400 group\070121cd1222.nd2	181	154.669	7.15001	233	425.805	989.223	TRUE	1	640132
S:\GFoti\GFoti\Miranda\Organoids\Diff\IF-Confocal-Histo-TEM\LD calculations-Nile RED-Bodipy\Diff 74\All the samples\400 group\070121cd1222.nd2	182	9.49904	8.98915	122	1019.49	651.471	TRUE	1	640132
S:\GFoti\GFoti\Miranda\Organoids\Diff\IF-Confocal-Histo-TEM\LD calculations-Nile RED-Bodipy\Diff 74\All the samples\400 group\070121cd1222.nd2	183	6.40153	7.59983	111	610.417	1437.02	TRUE	1	640132
S:\GFoti\GFoti\Miranda\Organoids\Diff\IF-Confocal-Histo-TEM\LD calculations-Nile RED-Bodipy\Diff 74\All the samples\400 group\070121cd1222.nd2	184	7.64053	8.20834	269	851.713	625.439	TRUE	1	640132
S:\GFoti\GFoti\Miranda\Organoids\Diff\IF-Confocal-Histo-TEM\LD calculations-Nile RED-Bodipy\Diff 74\All the samples\400 group\070121cd1222.nd2	185	82.9101	8.0396	128	759.717	765.469	TRUE	1	640132
S:\GFoti\GFoti\Miranda\Organoids\Diff\IF-Confocal-Histo-TEM\LD calculations-Nile RED-Bodipy\Diff 74\All the samples\400 group\070121cd1222.nd2	186	37.0669	5.88129	116	889.399	1204.24	TRUE	1	640132
S:\GFoti\GFoti\Miranda\Organoids\Diff\IF-Confocal-Histo-TEM\LD calculations-Nile RED-Bodipy\Diff 74\All the samples\400 group\070121cd1222.nd2	187	40.2677	6.20831	123	960.849	548.146	TRUE	1	640132
S:\GFoti\GFoti\Miranda\Organoids\Diff\IF-Confocal-Histo-TEM\LD calculations-Nile RED-Bodipy\Diff 74\All the samples\400 group\070121cd1222.nd2	188	35.3117	8.37046	132	822.906	1557.02	TRUE	1	640132
S:\GFoti\GFoti\Miranda\Organoids\Diff\IF-Confocal-Histo-TEM\LD calculations-Nile RED-Bodipy\Diff 74\All the samples\400 group\070121cd1222.nd2	189	15.6941	7.2013	133	512.432	845.872	TRUE	1	640132
S:\GFoti\GFoti\Miranda\Organoids\Diff\IF-Confocal-Histo-TEM\LD calculations-Nile RED-Bodipy\Diff 74\All the samples\400 group\070121cd1222.nd2	190	87.2466	6.71539	269	851.713	625.439	TRUE	1	640132
S:\GFoti\GFoti\Miranda\Organoids\Diff\IF-Confocal-Histo-TEM\LD calculations-Nile RED-Bodipy\Diff 74\All the samples\400 group\070121cd1222.nd2	191	22.4053	6.86528	133	512.432	845.872	TRUE	1	640132
S:\GFoti\GFoti\Miranda\Organoids\Diff\IF-Confocal-Histo-TEM\LD calculations-Nile RED-Bodipy\Diff 74\All the samples\400 group\070121cd1222.nd2	192	60.5048	6.56993	131	1434.67	265.24	FALSE	1	640132
S:\GFoti\GFoti\Miranda\Organoids\Diff\IF-Confocal-Histo-TEM\LD calculations-Nile RED-Bodipy\Diff 74\All the samples\400 group\070121cd1222.nd2	193	5.88528	6.90509	132	822.906	1557.02	TRUE	1	640132
S:\GFoti\GFoti\Miranda\Organoids\Diff\IF-Confocal-Histo-TEM\LD calculations-Nile RED-Bodipy\Diff 74\All the samples\400 group\070121cd1222.nd2	194	10.1185	7.9389	132	822.906	1557.02	TRUE	1	640132
S:\GFoti\GFoti\Miranda\Organoids\Diff\IF-Confocal-Histo-TEM\LD calculations-Nile RED-Bodipy\Diff 74\All the samples\400 group\070121cd1222.nd2	195	24.1606	8.4083	137	883.721	1053.29	TRUE	1	640132
S:\GFoti\GFoti\Miranda\Organoids\Diff\IF-Confocal-Histo-TEM\LD calculations-Nile RED-Bodipy\Diff 74\All the samples\400 group\070121cd1222.nd2	196	5.78203	8.54787	123	960.849	548.146	TRUE	1	640132
S:\GFoti\GFoti\Miranda\Organoids\Diff\IF-Confocal-Histo-TEM\LD calculations-Nile RED-Bodipy\Diff 74\All the samples\400 group\070121cd1222.nd2	197	7.33078	8.4289	129	1119.44	941.075	TRUE	1	640132
S:\GFoti\GFoti\Miranda\Organoids\Diff\IF-Confocal-Histo-TEM\LD calculations-Nile RED-Bodipy\Diff 74\All the samples\400 group\070121cd1222.nd2	198	67.7323	7.52995	135	1237.46	633.078	TRUE	1	640132
S:\GFoti\GFoti\Miranda\Organoids\Diff\IF-Confocal-Histo-TEM\LD calculations-Nile RED-Bodipy\Diff 74\All the samples\400 group\070121cd1222.nd2	199	4.95602	5.34006	129	1119.44	941.075	TRUE	1	640132
S:\GFoti\GFoti\Miranda\Organoids\Diff\IF-Confocal-Histo-TEM\LD calculations-Nile RED-Bodipy\Diff 74\All the samples\400 group\070121cd1222.nd2	200	13.7323	8.40206	130	923.782	869.901	TRUE	1	640132
S:\GFoti\GFoti\Miranda\Organoids\Diff\IF-Confocal-Histo-TEM\LD calculations-Nile RED-Bodipy\Diff 74\All the samples\400 group\070121cd1222.nd2	201	51.0057	7.72529	269	851.713	625.439	TRUE	1	640132
S:\GFoti\GFoti\Miranda\Organoids\Diff\IF-Confocal-Histo-TEM\LD calculations-Nile RED-Bodipy\Diff 74\All the samples\400 group\070121cd1222.nd2	202	9.60229	6.79702	128	759.717	765.469	TRUE	1	640132
S:\GFoti\GFoti\Miranda\Organoids\Diff\IF-Confocal-Histo-TEM\LD calculations-Nile RED-Bodipy\Diff 74\All the samples\400 group\070121cd1222.nd2	203	11.6673	5.42289	132	822.906	1557.02	TRUE	1	640132
S:\GFoti\GFoti\Miranda\Organoids\Diff\IF-Confocal-Histo-TEM\LD calculations-Nile RED-Bodipy\Diff 74\All the samples\400 group\070121cd1222.nd2	204	56.7877	4.78907	130	923.782	869.901	TRUE	1	640132
S:\GFoti\GFoti\Miranda\Organoids\Diff\IF-Confocal-Histo-TEM\LD calculations-Nile RED-Bodipy\Diff 74\All the samples\400 group\070121cd1222.nd2	205	13.8356	5.85208	136	405.155	585.682	TRUE	1	640132
S:\GFoti\GFoti\Miranda\Organoids\Diff\IF-Confocal-Histo-TEM\LD calculations-Nile RED-Bodipy\Diff 74\All the samples\400 group\070121cd1222.nd2	206	10.738	5.3029	128	759.717	765.469	TRUE	1	640132
S:\GFoti\GFoti\Miranda\Organoids\Diff\IF-Confocal-Histo-TEM\LD calculations-Nile RED-Bodipy\Diff 74\All the samples\400 group\070121cd1222.nd2	207	20.4436	4.03502	136	405.155	585.682	TRUE	1	640132
S:\GFoti\GFoti\Miranda\Organoids\Diff\IF-Confocal-Histo-TEM\LD calculations-Nile RED-Bodipy\Diff 74\All the samples\400 group\070121cd1222.nd2	208	30.6654	6.41417	128	759.717	765.469	TRUE	1	640132
S:\GFoti\GFoti\Miranda\Organoids\Diff\IF-Confocal-Histo-TEM\LD calculations-Nile RED-Bodipy\Diff 74\All the samples\400 group\070121cd1222.nd2	209	38.9254	7.77679	132	822.906	1557.02	TRUE	1	640132
S:\GFoti\GFoti\Miranda\Organoids\Diff\IF-Confocal-Histo-TEM\LD calculations-Nile RED-Bodipy\Diff 74\All the samples\400 group\070121cd1222.nd2	210	22.5086	10.5293	135	1237.46	633.078	TRUE	1	640132
S:\GFoti\GFoti\Miranda\Organoids\Diff\IF-Confocal-Histo-TEM\LD calculations-Nile RED-Bodipy\Diff 74\All the samples\400 group\070121cd1222.nd2	211	26.0191	6.47807	137	883.721	1053.29	TRUE	1	640132
S:\GFoti\GFoti\Miranda\Organoids\Diff\IF-Confocal-Histo-TEM\LD calculations-Nile RED-Bodipy\Diff 74\All the samples\400 group\070121cd1222.nd2	212	9.60229	6.73434	139	718.623	864.342	TRUE	1	640132
S:\GFoti\GFoti\Miranda\Organoids\Diff\IF-Confocal-Histo-TEM\LD calculations-Nile RED-Bodipy\Diff 74\All the samples\400 group\070121cd1222.nd2	213	63.3958	7.01182	134	1084.65	1279.69	TRUE	1	640132
S:\GFoti\GFoti\Miranda\Organoids\Diff\IF-Confocal-Histo-TEM\LD calculations-Nile RED-Bodipy\Diff 74\All the samples\400 group\070121cd1222.nd2	214	24.3671	5.68445	137	883.721	1053.29	TRUE	1	640132
S:\GFoti\GFoti\Miranda\Organoids\Diff\IF-Confocal-Histo-TEM\LD calculations-Nile RED-Bodipy\Diff 74\All the samples\400 group\070121cd1222.nd2	215	125.346	5.92741	135	1237.46	633.078	TRUE	1	640132
S:\GFoti\GFoti\Miranda\Organoids\Diff\IF-Confocal-Histo-TEM\LD calculations-Nile RED-Bodipy\Diff 74\All the samples\400 group\070121cd1222.nd2	216	2.99426	9.46378	252	643.767	996.957	TRUE	1	640132
S:\GFoti\GFoti\Miranda\Organoids\Diff\IF-Confocal-Histo-TEM\LD calculations-Nile RED-Bodipy\Diff 74\All the samples\400 group\070121cd1222.nd2	217	3.71702	6.92191	233	425.805	989.223	TRUE	1	640132
S:\GFoti\GFoti\Miranda\Organoids\Diff\IF-Confocal-Histo-TEM\LD calculations-Nile RED-Bodipy\Diff 74\All the samples\400 group\070121cd1222.nd2	218	4.13002	7.56586	144	796.061	789.256	TRUE	1	640132
S:\GFoti\GFoti\Miranda\Organoids\Diff\IF-Confocal-Histo-TEM\LD calculations-Nile RED-Bodipy\Diff 74\All the samples\400 group\070121cd1222.nd2	219	21.0631	6.71146	134	1084.65	1279.69	TRUE	1	640132
S:\GFoti\GFoti\Miranda\Organoids\Diff\IF-Confocal-Histo-TEM\LD calculations-Nile RED-Bodipy\Diff 74\All the samples\400 group\070121cd1222.nd2	220	12.6998	9.06331	150	964.772	1001.48	TRUE	1	640132
S:\GFoti\GFoti\Miranda\Organoids\Diff\IF-Confocal-Histo-TEM\LD calculations-Nile RED-Bodipy\Diff 74\All the samples\400 group\070121cd1222.nd2	221	7.02103	8.60795	253	828.172	851.801	TRUE	1	640132
S:\GFoti\GFoti\Miranda\Organoids\Diff\IF-Confocal-Histo-TEM\LD calculations-Nile RED-Bodipy\Diff 74\All the samples\400 group\070121cd1222.nd2	222	20.2371	4.50008	139	718.623	864.342	TRUE	1	640132
S:\GFoti\GFoti\Miranda\Organoids\Diff\IF-Confocal-Histo-TEM\LD calculations-Nile RED-Bodipy\Diff 74\All the samples\400 group\070121cd1222.nd2	223	76.8183	6.65648	153	825.281	761.249	TRUE	1	640132
S:\GFoti\GFoti\Miranda\Organoids\Diff\IF-Confocal-Histo-TEM\LD calculations-Nile RED-Bodipy\Diff 74\All the samples\400 group\070121cd1222.nd2	224	4.43977	8.67583	233	425.805	989.223	TRUE	1	640132
S:\GFoti\GFoti\Miranda\Organoids\Diff\IF-Confocal-Histo-TEM\LD calculations-Nile RED-Bodipy\Diff 74\All the samples\400 group\070121cd1222.nd2	225	7.64053	7.38293	144	796.061	789.256	TRUE	1	640132
S:\GFoti\GFoti\Miranda\Organoids\Diff\IF-Confocal-Histo-TEM\LD calculations-Nile RED-Bodipy\Diff 74\All the samples\400 group\070121cd1222.nd2	226	9.08604	9.01197	148	1155.37	495.772	TRUE	1	640132
S:\GFoti\GFoti\Miranda\Organoids\Diff\IF-Confocal-Histo-TEM\LD calculations-Nile RED-Bodipy\Diff 74\All the samples\400 group\070121cd1222.nd2	227	18.0688	8.49882	149	757.858	732.028	TRUE	1	640132
S:\GFoti\GFoti\Miranda\Organoids\Diff\IF-Confocal-Histo-TEM\LD calculations-Nile RED-Bodipy\Diff 74\All the samples\400 group\070121cd1222.nd2	228	71.8623	3.55194	143	603.292	1430.49	TRUE	1	640132
S:\GFoti\GFoti\Miranda\Organoids\Diff\IF-Confocal-Histo-TEM\LD calculations-Nile RED-Bodipy\Diff 74\All the samples\400 group\070121cd1222.nd2	229	4.33652	9.238	150	964.772	1001.48	TRUE	1	640132
S:\GFoti\GFoti\Miranda\Organoids\Diff\IF-Confocal-Histo-TEM\LD calculations-Nile RED-Bodipy\Diff 74\All the samples\400 group\070121cd1222.nd2	230	22.6118	8.57351	253	828.172	851.801	TRUE	1	640132
S:\GFoti\GFoti\Miranda\Organoids\Diff\IF-Confocal-Histo-TEM\LD calculations-Nile RED-Bodipy\Diff 74\All the samples\400 group\070121cd1222.nd2	231	34.2792	6.80577	140	1324.5	704.15	TRUE	1	640132
S:\GFoti\GFoti\Miranda\Organoids\Diff\IF-Confocal-Histo-TEM\LD calculations-Nile RED-Bodipy\Diff 74\All the samples\400 group\070121cd1222.nd2	232	57.2008	9.04776	160	1040.25	303.443	FALSE	1	640132
S:\GFoti\GFoti\Miranda\Organoids\Diff\IF-Confocal-Histo-TEM\LD calculations-Nile RED-Bodipy\Diff 74\All the samples\400 group\070121cd1222.nd2	233	31.1816	6.87673	145	399.27	147.156	FALSE	1	640132
S:\GFoti\GFoti\Miranda\Organoids\Diff\IF-Confocal-Histo-TEM\LD calculations-Nile RED-Bodipy\Diff 74\All the samples\400 group\070121cd1222.nd2	234	25.3996	7.84555	156	722.134	1058.28	TRUE	1	640132
S:\GFoti\GFoti\Miranda\Organoids\Diff\IF-Confocal-Histo-TEM\LD calculations-Nile RED-Bodipy\Diff 74\All the samples\400 group\070121cd1222.nd2	235	39.5449	5.34968	144	796.061	789.256	TRUE	1	640132
S:\GFoti\GFoti\Miranda\Organoids\Diff\IF-Confocal-Histo-TEM\LD calculations-Nile RED-Bodipy\Diff 74\All the samples\400 group\070121cd1222.nd2	236	27.3614	10.0997	136	405.155	585.682	TRUE	1	640132
S:\GFoti\GFoti\Miranda\Organoids\Diff\IF-Confocal-Histo-TEM\LD calculations-Nile RED-Bodipy\Diff 74\All the samples\400 group\070121cd1222.nd2	237	14.5583	6.40447	152	571.182	1426.13	TRUE	1	640132
S:\GFoti\GFoti\Miranda\Organoids\Diff\IF-Confocal-Histo-TEM\LD calculations-Nile RED-Bodipy\Diff 74\All the samples\400 group\070121cd1222.nd2	238	17.7591	7.30912	160	1040.25	303.443	FALSE	1	640132
S:\GFoti\GFoti\Miranda\Organoids\Diff\IF-Confocal-Histo-TEM\LD calculations-Nile RED-Bodipy\Diff 74\All the samples\400 group\070121cd1222.nd2	239	23.2314	10.4041	145	399.27	147.156	FALSE	1	640132
S:\GFoti\GFoti\Miranda\Organoids\Diff\IF-Confocal-Histo-TEM\LD calculations-Nile RED-Bodipy\Diff 74\All the samples\400 group\070121cd1222.nd2	240	3.20076	12.532	145	399.27	147.156	FALSE	1	640132
S:\GFoti\GFoti\Miranda\Organoids\Diff\IF-Confocal-Histo-TEM\LD calculations-Nile RED-Bodipy\Diff 74\All the samples\400 group\070121cd1222.nd2	241	6.91778	6.10431	153	825.281	761.249	TRUE	1	640132
S:\GFoti\GFoti\Miranda\Organoids\Diff\IF-Confocal-Histo-TEM\LD calculations-Nile RED-Bodipy\Diff 74\All the samples\400 group\070121cd1222.nd2	242	28.3939	9.97006	329	551.461	659.985	TRUE	1	640132
S:\GFoti\GFoti\Miranda\Organoids\Diff\IF-Confocal-Histo-TEM\LD calculations-Nile RED-Bodipy\Diff 74\All the samples\400 group\070121cd1222.nd2	243	78.7801	8.43204	145	399.27	147.156	FALSE	1	640132
S:\GFoti\GFoti\Miranda\Organoids\Diff\IF-Confocal-Histo-TEM\LD calculations-Nile RED-Bodipy\Diff 74\All the samples\400 group\070121cd1222.nd2	244	25.3996	4.87192	156	722.134	1058.28	TRUE	1	640132
S:\GFoti\GFoti\Miranda\Organoids\Diff\IF-Confocal-Histo-TEM\LD calculations-Nile RED-Bodipy\Diff 74\All the samples\400 group\070121cd1222.nd2	245	13.1128	6.98009	156	722.134	1058.28	TRUE	1	640132
S:\GFoti\GFoti\Miranda\Organoids\Diff\IF-Confocal-Histo-TEM\LD calculations-Nile RED-Bodipy\Diff 74\All the samples\400 group\070121cd1222.nd2	246	23.0249	6.3263	145	399.27	147.156	FALSE	1	640132
S:\GFoti\GFoti\Miranda\Organoids\Diff\IF-Confocal-Histo-TEM\LD calculations-Nile RED-Bodipy\Diff 74\All the samples\400 group\070121cd1222.nd2	247	42.1262	5.42846	154	442.531	1170.67	TRUE	1	640132
S:\GFoti\GFoti\Miranda\Organoids\Diff\IF-Confocal-Histo-TEM\LD calculations-Nile RED-Bodipy\Diff 74\All the samples\400 group\070121cd1222.nd2	248	30.1491	6.78194	158	1104.47	997.709	TRUE	1	640132
S:\GFoti\GFoti\Miranda\Organoids\Diff\IF-Confocal-Histo-TEM\LD calculations-Nile RED-Bodipy\Diff 74\All the samples\400 group\070121cd1222.nd2	249	30.6654	6.41996	153	825.281	761.249	TRUE	1	640132
S:\GFoti\GFoti\Miranda\Organoids\Diff\IF-Confocal-Histo-TEM\LD calculations-Nile RED-Bodipy\Diff 74\All the samples\400 group\070121cd1222.nd2	250	7.02103	5.84385	145	399.27	147.156	FALSE	1	640132
S:\GFoti\GFoti\Miranda\Organoids\Diff\IF-Confocal-Histo-TEM\LD calculations-Nile RED-Bodipy\Diff 74\All the samples\400 group\070121cd1222.nd2	251	7.12428	7.57977	162	812.581	1189.25	TRUE	1	640132
S:\GFoti\GFoti\Miranda\Organoids\Diff\IF-Confocal-Histo-TEM\LD calculations-Nile RED-Bodipy\Diff 74\All the samples\400 group\070121cd1222.nd2	252	188.639	4.49077	157	1269.67	950.753	TRUE	1	640132
S:\GFoti\GFoti\Miranda\Organoids\Diff\IF-Confocal-Histo-TEM\LD calculations-Nile RED-Bodipy\Diff 74\All the samples\400 group\070121cd1222.nd2	253	48.218	6.04385	282	134.432	877.92	TRUE	1	640132
S:\GFoti\GFoti\Miranda\Organoids\Diff\IF-Confocal-Histo-TEM\LD calculations-Nile RED-Bodipy\Diff 74\All the samples\400 group\070121cd1222.nd2	254	54.2065	4.94853	163	812.581	583.85	TRUE	1	640132
S:\GFoti\GFoti\Miranda\Organoids\Diff\IF-Confocal-Histo-TEM\LD calculations-Nile RED-Bodipy\Diff 74\All the samples\400 group\070121cd1222.nd2	255	17.0363	6.9905	156	722.134	1058.28	TRUE	1	640132
S:\GFoti\GFoti\Miranda\Organoids\Diff\IF-Confocal-Histo-TEM\LD calculations-Nile RED-Bodipy\Diff 74\All the samples\400 group\070121cd1222.nd2	256	9.39579	10.4826	156	722.134	1058.28	TRUE	1	640132
S:\GFoti\GFoti\Miranda\Organoids\Diff\IF-Confocal-Histo-TEM\LD calculations-Nile RED-Bodipy\Diff 74\All the samples\400 group\070121cd1222.nd2	257	181.101	8.46932	177	1401.73	1040.65	TRUE	1	640132
S:\GFoti\GFoti\Miranda\Organoids\Diff\IF-Confocal-Histo-TEM\LD calculations-Nile RED-Bodipy\Diff 74\All the samples\400 group\070121cd1222.nd2	258	10.1185	6.68405	156	722.134	1058.28	TRUE	1	640132
S:\GFoti\GFoti\Miranda\Organoids\Diff\IF-Confocal-Histo-TEM\LD calculations-Nile RED-Bodipy\Diff 74\All the samples\400 group\070121cd1222.nd2	259	11.0478	8.26194	165	842.524	988.129	TRUE	1	640132
S:\GFoti\GFoti\Miranda\Organoids\Diff\IF-Confocal-Histo-TEM\LD calculations-Nile RED-Bodipy\Diff 74\All the samples\400 group\070121cd1222.nd2	260	32.6271	6.00361	164	626.937	912.517	TRUE	1	640132
S:\GFoti\GFoti\Miranda\Organoids\Diff\IF-Confocal-Histo-TEM\LD calculations-Nile RED-Bodipy\Diff 74\All the samples\400 group\070121cd1222.nd2	261	4.54302	5.52992	164	626.937	912.517	TRUE	1	640132
S:\GFoti\GFoti\Miranda\Organoids\Diff\IF-Confocal-Histo-TEM\LD calculations-Nile RED-Bodipy\Diff 74\All the samples\400 group\070121cd1222.nd2	262	5.47227	7.79342	172	808.554	1354.53	TRUE	1	640132
S:\GFoti\GFoti\Miranda\Organoids\Diff\IF-Confocal-Histo-TEM\LD calculations-Nile RED-Bodipy\Diff 74\All the samples\400 group\070121cd1222.nd2	263	13.8356	6.01213	172	808.554	1354.53	TRUE	1	640132
S:\GFoti\GFoti\Miranda\Organoids\Diff\IF-Confocal-Histo-TEM\LD calculations-Nile RED-Bodipy\Diff 74\All the samples\400 group\070121cd1222.nd2	264	48.1147	7.0564	178	866.065	684.725	TRUE	1	640132
S:\GFoti\GFoti\Miranda\Organoids\Diff\IF-Confocal-Histo-TEM\LD calculations-Nile RED-Bodipy\Diff 74\All the samples\400 group\070121cd1222.nd2	265	8.46654	3.69931	171	480.734	1331.41	TRUE	1	640132
S:\GFoti\GFoti\Miranda\Organoids\Diff\IF-Confocal-Histo-TEM\LD calculations-Nile RED-Bodipy\Diff 74\All the samples\400 group\070121cd1222.nd2	266	79.5028	4.89133	178	866.065	684.725	TRUE	1	640132
S:\GFoti\GFoti\Miranda\Organoids\Diff\IF-Confocal-Histo-TEM\LD calculations-Nile RED-Bodipy\Diff 74\All the samples\400 group\070121cd1222.nd2	267	8.46654	8.17934	163	812.581	583.85	TRUE	1	640132
S:\GFoti\GFoti\Miranda\Organoids\Diff\IF-Confocal-Histo-TEM\LD calculations-Nile RED-Bodipy\Diff 74\All the samples\400 group\070121cd1222.nd2	268	24.4704	6.64345	167	1041.8	951.609	TRUE	1	640132
S:\GFoti\GFoti\Miranda\Organoids\Diff\IF-Confocal-Histo-TEM\LD calculations-Nile RED-Bodipy\Diff 74\All the samples\400 group\070121cd1222.nd2	269	14.5583	7.95764	255	962.914	772.696	TRUE	1	640132
S:\GFoti\GFoti\Miranda\Organoids\Diff\IF-Confocal-Histo-TEM\LD calculations-Nile RED-Bodipy\Diff 74\All the samples\400 group\070121cd1222.nd2	270	3.61377	5.87894	181	787.801	792.889	TRUE	1	640132
S:\GFoti\GFoti\Miranda\Organoids\Diff\IF-Confocal-Histo-TEM\LD calculations-Nile RED-Bodipy\Diff 74\All the samples\400 group\070121cd1222.nd2	271	4.23327	8.97092	183	1007.21	653.009	TRUE	1	640132
S:\GFoti\GFoti\Miranda\Organoids\Diff\IF-Confocal-Histo-TEM\LD calculations-Nile RED-Bodipy\Diff 74\All the samples\400 group\070121cd1222.nd2	272	36.5507	6.7415	171	480.734	1331.41	TRUE	1	640132
S:\GFoti\GFoti\Miranda\Organoids\Diff\IF-Confocal-Histo-TEM\LD calculations-Nile RED-Bodipy\Diff 74\All the samples\400 group\070121cd1222.nd2	273	8.98279	5.21336	176	809.174	1122.21	TRUE	1	640132
S:\GFoti\GFoti\Miranda\Organoids\Diff\IF-Confocal-Histo-TEM\LD calculations-Nile RED-Bodipy\Diff 74\All the samples\400 group\070121cd1222.nd2	274	120.803	6.81211	190	993.889	908.134	TRUE	1	640132
S:\GFoti\GFoti\Miranda\Organoids\Diff\IF-Confocal-Histo-TEM\LD calculations-Nile RED-Bodipy\Diff 74\All the samples\400 group\070121cd1222.nd2	275	3.51052	8.75795	178	866.065	684.725	TRUE	1	640132
S:\GFoti\GFoti\Miranda\Organoids\Diff\IF-Confocal-Histo-TEM\LD calculations-Nile RED-Bodipy\Diff 74\All the samples\400 group\070121cd1222.nd2	276	172.532	6.38842	173	1065.85	1149.74	TRUE	1	640132
S:\GFoti\GFoti\Miranda\Organoids\Diff\IF-Confocal-Histo-TEM\LD calculations-Nile RED-Bodipy\Diff 74\All the samples\400 group\070121cd1222.nd2	277	91.9962	7.03298	180	1127.29	675.52	TRUE	1	640132
S:\GFoti\GFoti\Miranda\Organoids\Diff\IF-Confocal-Histo-TEM\LD calculations-Nile RED-Bodipy\Diff 74\All the samples\400 group\070121cd1222.nd2	278	37.4799	5.96333	182	659.461	1149.24	TRUE	1	640132
S:\GFoti\GFoti\Miranda\Organoids\Diff\IF-Confocal-Histo-TEM\LD calculations-Nile RED-Bodipy\Diff 74\All the samples\400 group\070121cd1222.nd2	279	457.606	6.09338	177	1401.73	1040.65	TRUE	1	640132
S:\GFoti\GFoti\Miranda\Organoids\Diff\IF-Confocal-Histo-TEM\LD calculations-Nile RED-Bodipy\Diff 74\All the samples\400 group\070121cd1222.nd2	280	153.224	6.43704	194	568.91	782.972	TRUE	1	640132
S:\GFoti\GFoti\Miranda\Organoids\Diff\IF-Confocal-Histo-TEM\LD calculations-Nile RED-Bodipy\Diff 74\All the samples\400 group\070121cd1222.nd2	281	20.2371	6.99896	189	1114.49	796.417	TRUE	1	640132
S:\GFoti\GFoti\Miranda\Organoids\Diff\IF-Confocal-Histo-TEM\LD calculations-Nile RED-Bodipy\Diff 74\All the samples\400 group\070121cd1222.nd2	282	18.2753	10.6246	176	809.174	1122.21	TRUE	1	640132
S:\GFoti\GFoti\Miranda\Organoids\Diff\IF-Confocal-Histo-TEM\LD calculations-Nile RED-Bodipy\Diff 74\All the samples\400 group\070121cd1222.nd2	283	62.673	5.86139	194	568.91	782.972	TRUE	1	640132
S:\GFoti\GFoti\Miranda\Organoids\Diff\IF-Confocal-Histo-TEM\LD calculations-Nile RED-Bodipy\Diff 74\All the samples\400 group\070121cd1222.nd2	284	37.0669	5.84088	189	1114.49	796.417	TRUE	1	640132
S:\GFoti\GFoti\Miranda\Organoids\Diff\IF-Confocal-Histo-TEM\LD calculations-Nile RED-Bodipy\Diff 74\All the samples\400 group\070121cd1222.nd2	285	4.43977	9.01523	189	1114.49	796.417	TRUE	1	640132
S:\GFoti\GFoti\Miranda\Organoids\Diff\IF-Confocal-Histo-TEM\LD calculations-Nile RED-Bodipy\Diff 74\All the samples\400 group\070121cd1222.nd2	286	20.7533	5.45531	241	260.088	587.819	TRUE	1	640132
S:\GFoti\GFoti\Miranda\Organoids\Diff\IF-Confocal-Histo-TEM\LD calculations-Nile RED-Bodipy\Diff 74\All the samples\400 group\070121cd1222.nd2	287	6.91778	5.72811	188	404.742	1285.51	TRUE	1	640132
S:\GFoti\GFoti\Miranda\Organoids\Diff\IF-Confocal-Histo-TEM\LD calculations-Nile RED-Bodipy\Diff 74\All the samples\400 group\070121cd1222.nd2	288	27.2581	7.80758	189	1114.49	796.417	TRUE	1	640132
S:\GFoti\GFoti\Miranda\Organoids\Diff\IF-Confocal-Histo-TEM\LD calculations-Nile RED-Bodipy\Diff 74\All the samples\400 group\070121cd1222.nd2	289	47.7017	6.94979	189	1114.49	796.417	TRUE	1	640132
S:\GFoti\GFoti\Miranda\Organoids\Diff\IF-Confocal-Histo-TEM\LD calculations-Nile RED-Bodipy\Diff 74\All the samples\400 group\070121cd1222.nd2	290	78.2638	1.86256	241	260.088	587.819	TRUE	1	640132
S:\GFoti\GFoti\Miranda\Organoids\Diff\IF-Confocal-Histo-TEM\LD calculations-Nile RED-Bodipy\Diff 74\All the samples\400 group\070121cd1222.nd2	291	228.803	6.233	201	962.81	736.717	TRUE	1	640132
S:\GFoti\GFoti\Miranda\Organoids\Diff\IF-Confocal-Histo-TEM\LD calculations-Nile RED-Bodipy\Diff 74\All the samples\400 group\070121cd1222.nd2	292	202.99	5.17968	240	868.543	500.336	TRUE	1	640132
S:\GFoti\GFoti\Miranda\Organoids\Diff\IF-Confocal-Histo-TEM\LD calculations-Nile RED-Bodipy\Diff 74\All the samples\400 group\070121cd1222.nd2	293	2.58126	7.10158	194	568.91	782.972	TRUE	1	640132
S:\GFoti\GFoti\Miranda\Organoids\Diff\IF-Confocal-Histo-TEM\LD calculations-Nile RED-Bodipy\Diff 74\All the samples\400 group\070121cd1222.nd2	294	2.58126	8.39755	200	1053.26	795.457	TRUE	1	640132
S:\GFoti\GFoti\Miranda\Organoids\Diff\IF-Confocal-Histo-TEM\LD calculations-Nile RED-Bodipy\Diff 74\All the samples\400 group\070121cd1222.nd2	295	5.47227	8.6877	194	568.91	782.972	TRUE	1	640132
S:\GFoti\GFoti\Miranda\Organoids\Diff\IF-Confocal-Histo-TEM\LD calculations-Nile RED-Bodipy\Diff 74\All the samples\400 group\070121cd1222.nd2	296	8.98279	7.81572	194	568.91	782.972	TRUE	1	640132
S:\GFoti\GFoti\Miranda\Organoids\Diff\IF-Confocal-Histo-TEM\LD calculations-Nile RED-Bodipy\Diff 74\All the samples\400 group\070121cd1222.nd2	297	14.9713	7.40159	198	1208.96	678.522	TRUE	1	640132
S:\GFoti\GFoti\Miranda\Organoids\Diff\IF-Confocal-Histo-TEM\LD calculations-Nile RED-Bodipy\Diff 74\All the samples\400 group\070121cd1222.nd2	298	8.87954	7.93395	198	1208.96	678.522	TRUE	1	640132
S:\GFoti\GFoti\Miranda\Organoids\Diff\IF-Confocal-Histo-TEM\LD calculations-Nile RED-Bodipy\Diff 74\All the samples\400 group\070121cd1222.nd2	299	16.9331	9.02799	209	1000.29	1155.62	TRUE	1	640132
S:\GFoti\GFoti\Miranda\Organoids\Diff\IF-Confocal-Histo-TEM\LD calculations-Nile RED-Bodipy\Diff 74\All the samples\400 group\070121cd1222.nd2	300	40.1644	6.86073	198	1208.96	678.522	TRUE	1	640132
S:\GFoti\GFoti\Miranda\Organoids\Diff\IF-Confocal-Histo-TEM\LD calculations-Nile RED-Bodipy\Diff 74\All the samples\400 group\070121cd1222.nd2	301	32.7304	6.37142	203	801.946	948.482	TRUE	1	640132
S:\GFoti\GFoti\Miranda\Organoids\Diff\IF-Confocal-Histo-TEM\LD calculations-Nile RED-Bodipy\Diff 74\All the samples\400 group\070121cd1222.nd2	302	29.3231	6.33052	201	962.81	736.717	TRUE	1	640132
S:\GFoti\GFoti\Miranda\Organoids\Diff\IF-Confocal-Histo-TEM\LD calculations-Nile RED-Bodipy\Diff 74\All the samples\400 group\070121cd1222.nd2	303	16.6233	4.92438	201	962.81	736.717	TRUE	1	640132
S:\GFoti\GFoti\Miranda\Organoids\Diff\IF-Confocal-Histo-TEM\LD calculations-Nile RED-Bodipy\Diff 74\All the samples\400 group\070121cd1222.nd2	304	27.5679	5.38789	201	962.81	736.717	TRUE	1	640132
S:\GFoti\GFoti\Miranda\Organoids\Diff\IF-Confocal-Histo-TEM\LD calculations-Nile RED-Bodipy\Diff 74\All the samples\400 group\070121cd1222.nd2	305	35.9312	7.59621	208	773.656	873.019	TRUE	1	640132
S:\GFoti\GFoti\Miranda\Organoids\Diff\IF-Confocal-Histo-TEM\LD calculations-Nile RED-Bodipy\Diff 74\All the samples\400 group\070121cd1222.nd2	306	134.639	6.02638	209	1000.29	1155.62	TRUE	1	640132
S:\GFoti\GFoti\Miranda\Organoids\Diff\IF-Confocal-Histo-TEM\LD calculations-Nile RED-Bodipy\Diff 74\All the samples\400 group\070121cd1222.nd2	307	25.2964	9.37631	210	1178.4	838.95	TRUE	1	640132
S:\GFoti\GFoti\Miranda\Organoids\Diff\IF-Confocal-Histo-TEM\LD calculations-Nile RED-Bodipy\Diff 74\All the samples\400 group\070121cd1222.nd2	308	6.91778	6.65973	206	684.034	827.133	TRUE	1	640132
S:\GFoti\GFoti\Miranda\Organoids\Diff\IF-Confocal-Histo-TEM\LD calculations-Nile RED-Bodipy\Diff 74\All the samples\400 group\070121cd1222.nd2	309	8.98279	3.9623	206	684.034	827.133	TRUE	1	640132
S:\GFoti\GFoti\Miranda\Organoids\Diff\IF-Confocal-Histo-TEM\LD calculations-Nile RED-Bodipy\Diff 74\All the samples\400 group\070121cd1222.nd2	310	23.9541	6.02609	209	1000.29	1155.62	TRUE	1	640132
S:\GFoti\GFoti\Miranda\Organoids\Diff\IF-Confocal-Histo-TEM\LD calculations-Nile RED-Bodipy\Diff 74\All the samples\400 group\070121cd1222.nd2	311	4.02677	7.1583	201	962.81	736.717	TRUE	1	640132
S:\GFoti\GFoti\Miranda\Organoids\Diff\IF-Confocal-Histo-TEM\LD calculations-Nile RED-Bodipy\Diff 74\All the samples\400 group\070121cd1222.nd2	312	66.39	7.06808	242	1118.31	560.481	TRUE	1	640132
S:\GFoti\GFoti\Miranda\Organoids\Diff\IF-Confocal-Histo-TEM\LD calculations-Nile RED-Bodipy\Diff 74\All the samples\400 group\070121cd1222.nd2	313	20.6501	6.18074	209	1000.29	1155.62	TRUE	1	640132
S:\GFoti\GFoti\Miranda\Organoids\Diff\IF-Confocal-Histo-TEM\LD calculations-Nile RED-Bodipy\Diff 74\All the samples\400 group\070121cd1222.nd2	314	17.9656	6.82294	210	1178.4	838.95	TRUE	1	640132
S:\GFoti\GFoti\Miranda\Organoids\Diff\IF-Confocal-Histo-TEM\LD calculations-Nile RED-Bodipy\Diff 74\All the samples\400 group\070121cd1222.nd2	315	19.7208	8.13398	208	773.656	873.019	TRUE	1	640132
S:\GFoti\GFoti\Miranda\Organoids\Diff\IF-Confocal-Histo-TEM\LD calculations-Nile RED-Bodipy\Diff 74\All the samples\400 group\070121cd1222.nd2	316	21.7858	7.97994	210	1178.4	838.95	TRUE	1	640132
S:\GFoti\GFoti\Miranda\Organoids\Diff\IF-Confocal-Histo-TEM\LD calculations-Nile RED-Bodipy\Diff 74\All the samples\400 group\070121cd1222.nd2	317	8.56979	9.31629	243	1181.7	555.168	TRUE	1	640132
S:\GFoti\GFoti\Miranda\Organoids\Diff\IF-Confocal-Histo-TEM\LD calculations-Nile RED-Bodipy\Diff 74\All the samples\400 group\070121cd1222.nd2	318	12.6998	8.3817	210	1178.4	838.95	TRUE	1	640132
S:\GFoti\GFoti\Miranda\Organoids\Diff\IF-Confocal-Histo-TEM\LD calculations-Nile RED-Bodipy\Diff 74\All the samples\400 group\070121cd1222.nd2	319	41.1969	7.09705	256	1275.14	893.967	TRUE	1	640132
S:\GFoti\GFoti\Miranda\Organoids\Diff\IF-Confocal-Histo-TEM\LD calculations-Nile RED-Bodipy\Diff 74\All the samples\400 group\070121cd1222.nd2	320	7.12428	5.12169	206	684.034	827.133	TRUE	1	640132
S:\GFoti\GFoti\Miranda\Organoids\Diff\IF-Confocal-Histo-TEM\LD calculations-Nile RED-Bodipy\Diff 74\All the samples\400 group\070121cd1222.nd2	321	6.29828	6.46801	206	684.034	827.133	TRUE	1	640132
S:\GFoti\GFoti\Miranda\Organoids\Diff\IF-Confocal-Histo-TEM\LD calculations-Nile RED-Bodipy\Diff 74\All the samples\400 group\070121cd1222.nd2	322	34.2792	9.56002	243	1181.7	555.168	TRUE	1	640132
S:\GFoti\GFoti\Miranda\Organoids\Diff\IF-Confocal-Histo-TEM\LD calculations-Nile RED-Bodipy\Diff 74\All the samples\400 group\070121cd1222.nd2	323	11.8738	7.83309	210	1178.4	838.95	TRUE	1	640132
S:\GFoti\GFoti\Miranda\Organoids\Diff\IF-Confocal-Histo-TEM\LD calculations-Nile RED-Bodipy\Diff 74\All the samples\400 group\070121cd1222.nd2	324	10.2218	9.47758	212	1128.22	980.71	TRUE	1	640132
S:\GFoti\GFoti\Miranda\Organoids\Diff\IF-Confocal-Histo-TEM\LD calculations-Nile RED-Bodipy\Diff 74\All the samples\400 group\070121cd1222.nd2	325	57.304	7.49856	331	676.703	518.053	TRUE	1	640132
S:\GFoti\GFoti\Miranda\Organoids\Diff\IF-Confocal-Histo-TEM\LD calculations-Nile RED-Bodipy\Diff 74\All the samples\400 group\070121cd1222.nd2	326	103.044	7.13063	245	810.723	711.874	TRUE	1	640132
S:\GFoti\GFoti\Miranda\Organoids\Diff\IF-Confocal-Histo-TEM\LD calculations-Nile RED-Bodipy\Diff 74\All the samples\400 group\070121cd1222.nd2	327	20.5468	8.91788	216	345.476	351.845	FALSE	1	640132
S:\GFoti\GFoti\Miranda\Organoids\Diff\IF-Confocal-Histo-TEM\LD calculations-Nile RED-Bodipy\Diff 74\All the samples\400 group\070121cd1222.nd2	328	7.33078	8.43763	245	810.723	711.874	TRUE	1	640132
S:\GFoti\GFoti\Miranda\Organoids\Diff\IF-Confocal-Histo-TEM\LD calculations-Nile RED-Bodipy\Diff 74\All the samples\400 group\070121cd1222.nd2	329	5.05927	7.29054	212	1128.22	980.71	TRUE	1	640132
S:\GFoti\GFoti\Miranda\Organoids\Diff\IF-Confocal-Histo-TEM\LD calculations-Nile RED-Bodipy\Diff 74\All the samples\400 group\070121cd1222.nd2	330	54.9292	8.6062	305	657.189	713.846	TRUE	1	640132
S:\GFoti\GFoti\Miranda\Organoids\Diff\IF-Confocal-Histo-TEM\LD calculations-Nile RED-Bodipy\Diff 74\All the samples\400 group\070121cd1222.nd2	331	12.1836	5.23732	216	345.476	351.845	FALSE	1	640132
S:\GFoti\GFoti\Miranda\Organoids\Diff\IF-Confocal-Histo-TEM\LD calculations-Nile RED-Bodipy\Diff 74\All the samples\400 group\070121cd1222.nd2	332	3.40726	8.2328	290	532.669	604.937	TRUE	1	640132
S:\GFoti\GFoti\Miranda\Organoids\Diff\IF-Confocal-Histo-TEM\LD calculations-Nile RED-Bodipy\Diff 74\All the samples\400 group\070121cd1222.nd2	333	66.803	7.31145	244	680.42	479.235	TRUE	1	640132
S:\GFoti\GFoti\Miranda\Organoids\Diff\IF-Confocal-Histo-TEM\LD calculations-Nile RED-Bodipy\Diff 74\All the samples\400 group\070121cd1222.nd2	334	15.6941	7.76894	256	1275.14	893.967	TRUE	1	640132
S:\GFoti\GFoti\Miranda\Organoids\Diff\IF-Confocal-Histo-TEM\LD calculations-Nile RED-Bodipy\Diff 74\All the samples\400 group\070121cd1222.nd2	335	20.4436	6.54857	212	1128.22	980.71	TRUE	1	640132
S:\GFoti\GFoti\Miranda\Organoids\Diff\IF-Confocal-Histo-TEM\LD calculations-Nile RED-Bodipy\Diff 74\All the samples\400 group\070121cd1222.nd2	336	236.96	6.26994	212	1128.22	980.71	TRUE	1	640132
S:\GFoti\GFoti\Miranda\Organoids\Diff\IF-Confocal-Histo-TEM\LD calculations-Nile RED-Bodipy\Diff 74\All the samples\400 group\070121cd1222.nd2	337	6.71128	8.8774	257	995.438	850.161	TRUE	1	640132
S:\GFoti\GFoti\Miranda\Organoids\Diff\IF-Confocal-Histo-TEM\LD calculations-Nile RED-Bodipy\Diff 74\All the samples\400 group\070121cd1222.nd2	338	22.0956	8.20801	217	948.046	799.034	TRUE	1	640132
S:\GFoti\GFoti\Miranda\Organoids\Diff\IF-Confocal-Histo-TEM\LD calculations-Nile RED-Bodipy\Diff 74\All the samples\400 group\070121cd1222.nd2	339	18.7916	5.15286	216	345.476	351.845	FALSE	1	640132
S:\GFoti\GFoti\Miranda\Organoids\Diff\IF-Confocal-Histo-TEM\LD calculations-Nile RED-Bodipy\Diff 74\All the samples\400 group\070121cd1222.nd2	340	3.20076	9.3032	257	995.438	850.161	TRUE	1	640132
S:\GFoti\GFoti\Miranda\Organoids\Diff\IF-Confocal-Histo-TEM\LD calculations-Nile RED-Bodipy\Diff 74\All the samples\400 group\070121cd1222.nd2	341	64.1185	5.70861	218	1210.2	476.833	TRUE	1	640132
S:\GFoti\GFoti\Miranda\Organoids\Diff\IF-Confocal-Histo-TEM\LD calculations-Nile RED-Bodipy\Diff 74\All the samples\400 group\070121cd1222.nd2	342	18.6883	9.05053	217	948.046	799.034	TRUE	1	640132
S:\GFoti\GFoti\Miranda\Organoids\Diff\IF-Confocal-Histo-TEM\LD calculations-Nile RED-Bodipy\Diff 74\All the samples\400 group\070121cd1222.nd2	343	8.77629	5.99861	216	345.476	351.845	FALSE	1	640132
S:\GFoti\GFoti\Miranda\Organoids\Diff\IF-Confocal-Histo-TEM\LD calculations-Nile RED-Bodipy\Diff 74\All the samples\400 group\070121cd1222.nd2	344	53.4837	8.66789	259	989.139	579.107	TRUE	1	640132
S:\GFoti\GFoti\Miranda\Organoids\Diff\IF-Confocal-Histo-TEM\LD calculations-Nile RED-Bodipy\Diff 74\All the samples\400 group\070121cd1222.nd2	345	44.1912	8.36597	258	1073.91	651.62	TRUE	1	640132
S:\GFoti\GFoti\Miranda\Organoids\Diff\IF-Confocal-Histo-TEM\LD calculations-Nile RED-Bodipy\Diff 74\All the samples\400 group\070121cd1222.nd2	346	22.8184	10.8623	259	989.139	579.107	TRUE	1	640132
S:\GFoti\GFoti\Miranda\Organoids\Diff\IF-Confocal-Histo-TEM\LD calculations-Nile RED-Bodipy\Diff 74\All the samples\400 group\070121cd1222.nd2	347	19.3078	9.20486	306	658.738	490.721	TRUE	1	640132
S:\GFoti\GFoti\Miranda\Organoids\Diff\IF-Confocal-Histo-TEM\LD calculations-Nile RED-Bodipy\Diff 74\All the samples\400 group\070121cd1222.nd2	348	38.4092	10.3336	258	1073.91	651.62	TRUE	1	640132
S:\GFoti\GFoti\Miranda\Organoids\Diff\IF-Confocal-Histo-TEM\LD calculations-Nile RED-Bodipy\Diff 74\All the samples\400 group\070121cd1222.nd2	349	24.4704	7.01287	218	1210.2	476.833	TRUE	1	640132
S:\GFoti\GFoti\Miranda\Organoids\Diff\IF-Confocal-Histo-TEM\LD calculations-Nile RED-Bodipy\Diff 74\All the samples\400 group\070121cd1222.nd2	350	5.67877	7.75381	218	1210.2	476.833	TRUE	1	640132
S:\GFoti\GFoti\Miranda\Organoids\Diff\IF-Confocal-Histo-TEM\LD calculations-Nile RED-Bodipy\Diff 74\All the samples\400 group\070121cd1222.nd2	351	4.85277	12.9273	258	1073.91	651.62	TRUE	1	640132
S:\GFoti\GFoti\Miranda\Organoids\Diff\IF-Confocal-Histo-TEM\LD calculations-Nile RED-Bodipy\Diff 74\All the samples\400 group\070121cd1222.nd2	352	17.1396	9.55578	219	2174.66	536.921	TRUE	1	640132
S:\GFoti\GFoti\Miranda\Organoids\Diff\IF-Confocal-Histo-TEM\LD calculations-Nile RED-Bodipy\Diff 74\All the samples\400 group\070121cd1222.nd2	353	10.325	9.59743	219	2174.66	536.921	TRUE	1	640132
S:\GFoti\GFoti\Miranda\Organoids\Diff\IF-Confocal-Histo-TEM\LD calculations-Nile RED-Bodipy\Diff 74\All the samples\400 group\070121cd1222.nd2	354	7.33078	13.8515	368	378.413	466.141	TRUE	1	640132
S:\GFoti\GFoti\Miranda\Organoids\Diff\IF-Confocal-Histo-TEM\LD calculations-Nile RED-Bodipy\Diff 74\All the samples\400 group\070121cd1222.nd2	355	8.05354	7.51119	218	1210.2	476.833	TRUE	1	640132
S:\GFoti\GFoti\Miranda\Organoids\Diff\IF-Confocal-Histo-TEM\LD calculations-Nile RED-Bodipy\Diff 74\All the samples\400 group\070121cd1222.nd2	356	2.58126	12.667	219	2174.66	536.921	TRUE	1	640132
S:\GFoti\GFoti\Miranda\Organoids\Diff\IF-Confocal-Histo-TEM\LD calculations-Nile RED-Bodipy\Diff 74\All the samples\400 group\070121cd1222.nd2	357	32.3174	14.7368	368	378.413	466.141	TRUE	1	640132
S:\GFoti\GFoti\Miranda\Organoids\Diff\IF-Confocal-Histo-TEM\LD calculations-Nile RED-Bodipy\Diff 74\All the samples\400 group\070121cd1222.nd2	358	4.13002	10.3551	218	1210.2	476.833	TRUE	1	640132
S:\GFoti\GFoti\Miranda\Organoids\Diff\IF-Confocal-Histo-TEM\LD calculations-Nile RED-Bodipy\Diff 74\All the samples\400 group\070121cd1222.nd2	359	71.1396	11.5048	219	2174.66	536.921	TRUE	1	640132
S:\GFoti\GFoti\Miranda\Organoids\Diff\IF-Confocal-Histo-TEM\LD calculations-Nile RED-Bodipy\Diff 74\All the samples\400 group\070121cd1222.nd2	360	3.40726	10.1954	219	2174.66	536.921	TRUE	1	640132
S:\GFoti\GFoti\Miranda\Organoids\Diff\IF-Confocal-Histo-TEM\LD calculations-Nile RED-Bodipy\Diff 74\All the samples\400 group\070121cd1222.nd2	361	42.8489	5.42638	219	2174.66	536.921	TRUE	1	640132
S:\GFoti\GFoti\Miranda\Organoids\Diff\IF-Confocal-Histo-TEM\LD calculations-Nile RED-Bodipy\Diff 74\All the samples\400 group\070121cd1222.nd2	362	65.7705	24.3898	221	1145.36	169.358	FALSE	2	4323.41
S:\GFoti\GFoti\Miranda\Organoids\Diff\IF-Confocal-Histo-TEM\LD calculations-Nile RED-Bodipy\Diff 74\All the samples\400 group\070121cd1222.nd2	363	6.81453	7.4969	221	1145.36	169.358	FALSE	2	4323.41
S:\GFoti\GFoti\Miranda\Organoids\Diff\IF-Confocal-Histo-TEM\LD calculations-Nile RED-Bodipy\Diff 74\All the samples\400 group\070121cd1222.nd2	364	22.8184	8.23653	221	1145.36	169.358	FALSE	2	4323.41
S:\GFoti\GFoti\Miranda\Organoids\Diff\IF-Confocal-Histo-TEM\LD calculations-Nile RED-Bodipy\Diff 74\All the samples\400 group\070121cd1222.nd2	365	8.77629	29.0539	221	1145.36	169.358	FALSE	2	4323.41
S:\GFoti\GFoti\Miranda\Organoids\Diff\IF-Confocal-Histo-TEM\LD calculations-Nile RED-Bodipy\Diff 74\All the samples\400 group\070121cd1222.nd2	366	8.98279	28.4679	221	1145.36	169.358	FALSE	2	4323.41
S:\GFoti\GFoti\Miranda\Organoids\Diff\IF-Confocal-Histo-TEM\LD calculations-Nile RED-Bodipy\Diff 74\All the samples\400 group\070121cd1222.nd2	367	5.78203	29.7588	221	1145.36	169.358	FALSE	2	4323.41
S:\GFoti\GFoti\Miranda\Organoids\Diff\IF-Confocal-Histo-TEM\LD calculations-Nile RED-Bodipy\Diff 74\All the samples\400 group\070121cd1222.nd2	368	33.1434	36.0518	221	1145.36	169.358	FALSE	2	4323.41
S:\GFoti\GFoti\Miranda\Organoids\Diff\IF-Confocal-Histo-TEM\LD calculations-Nile RED-Bodipy\Diff 74\All the samples\400 group\070121cd1222.nd2	369	3.30401	8.36454	3	741.338	265.412	FALSE	1	640132
S:\GFoti\GFoti\Miranda\Organoids\Diff\IF-Confocal-Histo-TEM\LD calculations-Nile RED-Bodipy\Diff 74\All the samples\400 group\070121cd1222.nd2	370	100.772	5.8032	4	715.319	399.384	FALSE	1	640132
S:\GFoti\GFoti\Miranda\Organoids\Diff\IF-Confocal-Histo-TEM\LD calculations-Nile RED-Bodipy\Diff 74\All the samples\400 group\070121cd1222.nd2	371	7.84703	6.41718	3	741.338	265.412	FALSE	1	640132
S:\GFoti\GFoti\Miranda\Organoids\Diff\IF-Confocal-Histo-TEM\LD calculations-Nile RED-Bodipy\Diff 74\All the samples\400 group\070121cd1222.nd2	372	3.40726	5.42295	3	741.338	265.412	FALSE	1	640132
S:\GFoti\GFoti\Miranda\Organoids\Diff\IF-Confocal-Histo-TEM\LD calculations-Nile RED-Bodipy\Diff 74\All the samples\400 group\070121cd1222.nd2	373	246.459	6.907	5	549.086	329.197	FALSE	1	640132
S:\GFoti\GFoti\Miranda\Organoids\Diff\IF-Confocal-Histo-TEM\LD calculations-Nile RED-Bodipy\Diff 74\All the samples\400 group\070121cd1222.nd2	374	26.9484	4.96905	3	741.338	265.412	FALSE	1	640132
S:\GFoti\GFoti\Miranda\Organoids\Diff\IF-Confocal-Histo-TEM\LD calculations-Nile RED-Bodipy\Diff 74\All the samples\400 group\070121cd1222.nd2	375	5.88528	6.75381	6	682.485	306.5	FALSE	1	640132
S:\GFoti\GFoti\Miranda\Organoids\Diff\IF-Confocal-Histo-TEM\LD calculations-Nile RED-Bodipy\Diff 74\All the samples\400 group\070121cd1222.nd2	376	8.36329	11.4925	6	682.485	306.5	FALSE	1	640132
S:\GFoti\GFoti\Miranda\Organoids\Diff\IF-Confocal-Histo-TEM\LD calculations-Nile RED-Bodipy\Diff 74\All the samples\400 group\070121cd1222.nd2	377	6.71128	5.15457	8	1281.44	288.247	FALSE	1	640132
S:\GFoti\GFoti\Miranda\Organoids\Diff\IF-Confocal-Histo-TEM\LD calculations-Nile RED-Bodipy\Diff 74\All the samples\400 group\070121cd1222.nd2	378	10.0153	5.2167	8	1281.44	288.247	FALSE	1	640132
S:\GFoti\GFoti\Miranda\Organoids\Diff\IF-Confocal-Histo-TEM\LD calculations-Nile RED-Bodipy\Diff 74\All the samples\400 group\070121cd1222.nd2	379	5.88528	5.10137	262	415.583	562.638	TRUE	1	640132
S:\GFoti\GFoti\Miranda\Organoids\Diff\IF-Confocal-Histo-TEM\LD calculations-Nile RED-Bodipy\Diff 74\All the samples\400 group\070121cd1222.nd2	380	6.81453	6.37536	11	869.369	1169.55	TRUE	1	640132
S:\GFoti\GFoti\Miranda\Organoids\Diff\IF-Confocal-Histo-TEM\LD calculations-Nile RED-Bodipy\Diff 74\All the samples\400 group\070121cd1222.nd2	381	17.1396	11.8549	342	341.346	494.467	TRUE	1	640132
S:\GFoti\GFoti\Miranda\Organoids\Diff\IF-Confocal-Histo-TEM\LD calculations-Nile RED-Bodipy\Diff 74\All the samples\400 group\070121cd1222.nd2	382	123.901	5.54476	20	149.403	548.851	TRUE	1	640132
S:\GFoti\GFoti\Miranda\Organoids\Diff\IF-Confocal-Histo-TEM\LD calculations-Nile RED-Bodipy\Diff 74\All the samples\400 group\070121cd1222.nd2	383	91.3767	6.78131	224	1004.83	827.006	TRUE	1	640132
S:\GFoti\GFoti\Miranda\Organoids\Diff\IF-Confocal-Histo-TEM\LD calculations-Nile RED-Bodipy\Diff 74\All the samples\400 group\070121cd1222.nd2	384	2.58126	4.11012	24	652.853	560.918	TRUE	1	640132
S:\GFoti\GFoti\Miranda\Organoids\Diff\IF-Confocal-Histo-TEM\LD calculations-Nile RED-Bodipy\Diff 74\All the samples\400 group\070121cd1222.nd2	385	26.5354	8.67007	225	770.352	795.735	TRUE	1	640132
S:\GFoti\GFoti\Miranda\Organoids\Diff\IF-Confocal-Histo-TEM\LD calculations-Nile RED-Bodipy\Diff 74\All the samples\400 group\070121cd1222.nd2	386	11.6673	6.03504	24	652.853	560.918	TRUE	1	640132
S:\GFoti\GFoti\Miranda\Organoids\Diff\IF-Confocal-Histo-TEM\LD calculations-Nile RED-Bodipy\Diff 74\All the samples\400 group\070121cd1222.nd2	387	20.1338	6.03869	225	770.352	795.735	TRUE	1	640132
S:\GFoti\GFoti\Miranda\Organoids\Diff\IF-Confocal-Histo-TEM\LD calculations-Nile RED-Bodipy\Diff 74\All the samples\400 group\070121cd1222.nd2	388	23.1281	5.10016	26	1031.68	560.375	TRUE	1	640132
S:\GFoti\GFoti\Miranda\Organoids\Diff\IF-Confocal-Histo-TEM\LD calculations-Nile RED-Bodipy\Diff 74\All the samples\400 group\070121cd1222.nd2	389	16.6233	6.92576	26	1031.68	560.375	TRUE	1	640132
S:\GFoti\GFoti\Miranda\Organoids\Diff\IF-Confocal-Histo-TEM\LD calculations-Nile RED-Bodipy\Diff 74\All the samples\400 group\070121cd1222.nd2	390	3.40726	6.58492	26	1031.68	560.375	TRUE	1	640132
S:\GFoti\GFoti\Miranda\Organoids\Diff\IF-Confocal-Histo-TEM\LD calculations-Nile RED-Bodipy\Diff 74\All the samples\400 group\070121cd1222.nd2	391	13.8356	7.28905	30	800.604	667.354	TRUE	1	640132
S:\GFoti\GFoti\Miranda\Organoids\Diff\IF-Confocal-Histo-TEM\LD calculations-Nile RED-Bodipy\Diff 74\All the samples\400 group\070121cd1222.nd2	392	54.3097	11.3353	227	167.782	448.173	TRUE	1	640132
S:\GFoti\GFoti\Miranda\Organoids\Diff\IF-Confocal-Histo-TEM\LD calculations-Nile RED-Bodipy\Diff 74\All the samples\400 group\070121cd1222.nd2	393	5.05927	12.9866	324	656.466	478.399	TRUE	1	640132
S:\GFoti\GFoti\Miranda\Organoids\Diff\IF-Confocal-Histo-TEM\LD calculations-Nile RED-Bodipy\Diff 74\All the samples\400 group\070121cd1222.nd2	394	72.6883	4.94798	34	907.365	692.846	TRUE	1	640132
S:\GFoti\GFoti\Miranda\Organoids\Diff\IF-Confocal-Histo-TEM\LD calculations-Nile RED-Bodipy\Diff 74\All the samples\400 group\070121cd1222.nd2	395	17.3461	9.26062	46	204.229	482.378	TRUE	1	640132
S:\GFoti\GFoti\Miranda\Organoids\Diff\IF-Confocal-Histo-TEM\LD calculations-Nile RED-Bodipy\Diff 74\All the samples\400 group\070121cd1222.nd2	396	24.9866	6.89301	46	204.229	482.378	TRUE	1	640132
S:\GFoti\GFoti\Miranda\Organoids\Diff\IF-Confocal-Histo-TEM\LD calculations-Nile RED-Bodipy\Diff 74\All the samples\400 group\070121cd1222.nd2	397	156.528	6.57068	50	1325.63	1280.17	TRUE	1	640132
S:\GFoti\GFoti\Miranda\Organoids\Diff\IF-Confocal-Histo-TEM\LD calculations-Nile RED-Bodipy\Diff 74\All the samples\400 group\070121cd1222.nd2	398	9.49904	5.84683	44	1251.6	867.191	TRUE	1	640132
S:\GFoti\GFoti\Miranda\Organoids\Diff\IF-Confocal-Histo-TEM\LD calculations-Nile RED-Bodipy\Diff 74\All the samples\400 group\070121cd1222.nd2	399	9.70554	7.43219	44	1251.6	867.191	TRUE	1	640132
S:\GFoti\GFoti\Miranda\Organoids\Diff\IF-Confocal-Histo-TEM\LD calculations-Nile RED-Bodipy\Diff 74\All the samples\400 group\070121cd1222.nd2	400	65.6673	5.5659	50	1325.63	1280.17	TRUE	1	640132
S:\GFoti\GFoti\Miranda\Organoids\Diff\IF-Confocal-Histo-TEM\LD calculations-Nile RED-Bodipy\Diff 74\All the samples\400 group\070121cd1222.nd2	401	51.109	6.98375	43	634.371	479.589	TRUE	1	640132
S:\GFoti\GFoti\Miranda\Organoids\Diff\IF-Confocal-Histo-TEM\LD calculations-Nile RED-Bodipy\Diff 74\All the samples\400 group\070121cd1222.nd2	402	56.5812	2.41314	46	204.229	482.378	TRUE	1	640132
S:\GFoti\GFoti\Miranda\Organoids\Diff\IF-Confocal-Histo-TEM\LD calculations-Nile RED-Bodipy\Diff 74\All the samples\400 group\070121cd1222.nd2	403	19.2046	8.80399	227	167.782	448.173	TRUE	1	640132
S:\GFoti\GFoti\Miranda\Organoids\Diff\IF-Confocal-Histo-TEM\LD calculations-Nile RED-Bodipy\Diff 74\All the samples\400 group\070121cd1222.nd2	404	11.2543	7.79569	44	1251.6	867.191	TRUE	1	640132
S:\GFoti\GFoti\Miranda\Organoids\Diff\IF-Confocal-Histo-TEM\LD calculations-Nile RED-Bodipy\Diff 74\All the samples\400 group\070121cd1222.nd2	405	337.319	7.64641	47	1143.09	1122.4	TRUE	1	640132
S:\GFoti\GFoti\Miranda\Organoids\Diff\IF-Confocal-Histo-TEM\LD calculations-Nile RED-Bodipy\Diff 74\All the samples\400 group\070121cd1222.nd2	406	7.12428	6.21667	56	1022.28	791.072	TRUE	1	640132
S:\GFoti\GFoti\Miranda\Organoids\Diff\IF-Confocal-Histo-TEM\LD calculations-Nile RED-Bodipy\Diff 74\All the samples\400 group\070121cd1222.nd2	407	8.77629	9.03333	63	1248.92	1062.61	TRUE	1	640132
S:\GFoti\GFoti\Miranda\Organoids\Diff\IF-Confocal-Histo-TEM\LD calculations-Nile RED-Bodipy\Diff 74\All the samples\400 group\070121cd1222.nd2	408	176.249	10.93	75	1424.03	1483	TRUE	1	640132
S:\GFoti\GFoti\Miranda\Organoids\Diff\IF-Confocal-Histo-TEM\LD calculations-Nile RED-Bodipy\Diff 74\All the samples\400 group\070121cd1222.nd2	409	23.2314	7.63562	63	1248.92	1062.61	TRUE	1	640132
S:\GFoti\GFoti\Miranda\Organoids\Diff\IF-Confocal-Histo-TEM\LD calculations-Nile RED-Bodipy\Diff 74\All the samples\400 group\070121cd1222.nd2	410	60.608	7.58296	71	1200.49	1053.59	TRUE	1	640132
S:\GFoti\GFoti\Miranda\Organoids\Diff\IF-Confocal-Histo-TEM\LD calculations-Nile RED-Bodipy\Diff 74\All the samples\400 group\070121cd1222.nd2	411	21.0631	5.67531	60	1082.89	1537.62	TRUE	1	640132
S:\GFoti\GFoti\Miranda\Organoids\Diff\IF-Confocal-Histo-TEM\LD calculations-Nile RED-Bodipy\Diff 74\All the samples\400 group\070121cd1222.nd2	412	46.6692	8.57147	61	1204.73	200.102	FALSE	1	640132
S:\GFoti\GFoti\Miranda\Organoids\Diff\IF-Confocal-Histo-TEM\LD calculations-Nile RED-Bodipy\Diff 74\All the samples\400 group\070121cd1222.nd2	413	40.7839	4.36985	67	958.577	1097.78	TRUE	1	640132
S:\GFoti\GFoti\Miranda\Organoids\Diff\IF-Confocal-Histo-TEM\LD calculations-Nile RED-Bodipy\Diff 74\All the samples\400 group\070121cd1222.nd2	414	7.74378	9.91688	63	1248.92	1062.61	TRUE	1	640132
S:\GFoti\GFoti\Miranda\Organoids\Diff\IF-Confocal-Histo-TEM\LD calculations-Nile RED-Bodipy\Diff 74\All the samples\400 group\070121cd1222.nd2	415	8.98279	8.90718	265	736.795	454.402	TRUE	1	640132
S:\GFoti\GFoti\Miranda\Organoids\Diff\IF-Confocal-Histo-TEM\LD calculations-Nile RED-Bodipy\Diff 74\All the samples\400 group\070121cd1222.nd2	416	6.50478	9.43733	73	1072.26	1006.9	TRUE	1	640132
S:\GFoti\GFoti\Miranda\Organoids\Diff\IF-Confocal-Histo-TEM\LD calculations-Nile RED-Bodipy\Diff 74\All the samples\400 group\070121cd1222.nd2	417	83.1166	7.08198	86	674.845	982.638	TRUE	1	640132
S:\GFoti\GFoti\Miranda\Organoids\Diff\IF-Confocal-Histo-TEM\LD calculations-Nile RED-Bodipy\Diff 74\All the samples\400 group\070121cd1222.nd2	418	13.9388	6.5559	86	674.845	982.638	TRUE	1	640132
S:\GFoti\GFoti\Miranda\Organoids\Diff\IF-Confocal-Histo-TEM\LD calculations-Nile RED-Bodipy\Diff 74\All the samples\400 group\070121cd1222.nd2	419	11.8738	8.09777	90	1612.88	428.138	TRUE	1	640132
S:\GFoti\GFoti\Miranda\Organoids\Diff\IF-Confocal-Histo-TEM\LD calculations-Nile RED-Bodipy\Diff 74\All the samples\400 group\070121cd1222.nd2	420	131.335	4.81173	86	674.845	982.638	TRUE	1	640132
S:\GFoti\GFoti\Miranda\Organoids\Diff\IF-Confocal-Histo-TEM\LD calculations-Nile RED-Bodipy\Diff 74\All the samples\400 group\070121cd1222.nd2	421	13.3193	6.49007	87	1270.08	1020.2	TRUE	1	640132
S:\GFoti\GFoti\Miranda\Organoids\Diff\IF-Confocal-Histo-TEM\LD calculations-Nile RED-Bodipy\Diff 74\All the samples\400 group\070121cd1222.nd2	422	8.05354	6.78626	95	964.256	1062.82	TRUE	1	640132
S:\GFoti\GFoti\Miranda\Organoids\Diff\IF-Confocal-Histo-TEM\LD calculations-Nile RED-Bodipy\Diff 74\All the samples\400 group\070121cd1222.nd2	423	21.8891	5.73614	95	964.256	1062.82	TRUE	1	640132
S:\GFoti\GFoti\Miranda\Organoids\Diff\IF-Confocal-Histo-TEM\LD calculations-Nile RED-Bodipy\Diff 74\All the samples\400 group\070121cd1222.nd2	424	45.9465	4.8119	103	1261.31	1108.93	TRUE	1	640132
S:\GFoti\GFoti\Miranda\Organoids\Diff\IF-Confocal-Histo-TEM\LD calculations-Nile RED-Bodipy\Diff 74\All the samples\400 group\070121cd1222.nd2	425	8.98279	5.60861	98	735.246	646.907	TRUE	1	640132
S:\GFoti\GFoti\Miranda\Organoids\Diff\IF-Confocal-Histo-TEM\LD calculations-Nile RED-Bodipy\Diff 74\All the samples\400 group\070121cd1222.nd2	426	9.29254	7.6776	232	856.256	612.284	TRUE	1	640132
S:\GFoti\GFoti\Miranda\Organoids\Diff\IF-Confocal-Histo-TEM\LD calculations-Nile RED-Bodipy\Diff 74\All the samples\400 group\070121cd1222.nd2	427	3.61377	7.59919	99	817.744	287.349	FALSE	1	640132
S:\GFoti\GFoti\Miranda\Organoids\Diff\IF-Confocal-Histo-TEM\LD calculations-Nile RED-Bodipy\Diff 74\All the samples\400 group\070121cd1222.nd2	428	69.2811	5.48863	99	817.744	287.349	FALSE	1	640132
S:\GFoti\GFoti\Miranda\Organoids\Diff\IF-Confocal-Histo-TEM\LD calculations-Nile RED-Bodipy\Diff 74\All the samples\400 group\070121cd1222.nd2	429	48.0115	5.3478	111	610.417	1437.02	TRUE	1	640132
S:\GFoti\GFoti\Miranda\Organoids\Diff\IF-Confocal-Histo-TEM\LD calculations-Nile RED-Bodipy\Diff 74\All the samples\400 group\070121cd1222.nd2	430	2.89101	7.14476	109	465.453	1472.75	TRUE	1	640132
S:\GFoti\GFoti\Miranda\Organoids\Diff\IF-Confocal-Histo-TEM\LD calculations-Nile RED-Bodipy\Diff 74\All the samples\400 group\070121cd1222.nd2	431	85.4914	8.00309	99	817.744	287.349	FALSE	1	640132
S:\GFoti\GFoti\Miranda\Organoids\Diff\IF-Confocal-Histo-TEM\LD calculations-Nile RED-Bodipy\Diff 74\All the samples\400 group\070121cd1222.nd2	432	17.3461	5.7789	113	771.694	1273.55	TRUE	1	640132
S:\GFoti\GFoti\Miranda\Organoids\Diff\IF-Confocal-Histo-TEM\LD calculations-Nile RED-Bodipy\Diff 74\All the samples\400 group\070121cd1222.nd2	433	32.4206	3.54502	113	771.694	1273.55	TRUE	1	640132
S:\GFoti\GFoti\Miranda\Organoids\Diff\IF-Confocal-Histo-TEM\LD calculations-Nile RED-Bodipy\Diff 74\All the samples\400 group\070121cd1222.nd2	434	10.2218	3.34503	109	465.453	1472.75	TRUE	1	640132
S:\GFoti\GFoti\Miranda\Organoids\Diff\IF-Confocal-Histo-TEM\LD calculations-Nile RED-Bodipy\Diff 74\All the samples\400 group\070121cd1222.nd2	435	80.6386	4.94472	119	908.604	1230.65	TRUE	1	640132
S:\GFoti\GFoti\Miranda\Organoids\Diff\IF-Confocal-Histo-TEM\LD calculations-Nile RED-Bodipy\Diff 74\All the samples\400 group\070121cd1222.nd2	436	54.3097	5.11053	113	771.694	1273.55	TRUE	1	640132
S:\GFoti\GFoti\Miranda\Organoids\Diff\IF-Confocal-Histo-TEM\LD calculations-Nile RED-Bodipy\Diff 74\All the samples\400 group\070121cd1222.nd2	437	18.4818	10.8215	300	1023.11	237.79	FALSE	1	640132
S:\GFoti\GFoti\Miranda\Organoids\Diff\IF-Confocal-Histo-TEM\LD calculations-Nile RED-Bodipy\Diff 74\All the samples\400 group\070121cd1222.nd2	438	11.3575	8.56403	121	848.615	1110.71	TRUE	1	640132
S:\GFoti\GFoti\Miranda\Organoids\Diff\IF-Confocal-Histo-TEM\LD calculations-Nile RED-Bodipy\Diff 74\All the samples\400 group\070121cd1222.nd2	439	20.7533	6.46947	124	779.438	928.644	TRUE	1	640132
S:\GFoti\GFoti\Miranda\Organoids\Diff\IF-Confocal-Histo-TEM\LD calculations-Nile RED-Bodipy\Diff 74\All the samples\400 group\070121cd1222.nd2	440	12.5966	6.28186	120	895.904	981.44	TRUE	1	640132
S:\GFoti\GFoti\Miranda\Organoids\Diff\IF-Confocal-Histo-TEM\LD calculations-Nile RED-Bodipy\Diff 74\All the samples\400 group\070121cd1222.nd2	441	42.6424	7.55953	107	1279.69	884.997	TRUE	1	640132
S:\GFoti\GFoti\Miranda\Organoids\Diff\IF-Confocal-Histo-TEM\LD calculations-Nile RED-Bodipy\Diff 74\All the samples\400 group\070121cd1222.nd2	442	16.9331	7.50329	128	759.717	765.469	TRUE	1	640132
S:\GFoti\GFoti\Miranda\Organoids\Diff\IF-Confocal-Histo-TEM\LD calculations-Nile RED-Bodipy\Diff 74\All the samples\400 group\070121cd1222.nd2	443	81.4646	4.74448	122	1019.49	651.471	TRUE	1	640132
S:\GFoti\GFoti\Miranda\Organoids\Diff\IF-Confocal-Histo-TEM\LD calculations-Nile RED-Bodipy\Diff 74\All the samples\400 group\070121cd1222.nd2	444	11.5641	6.11714	130	923.782	869.901	TRUE	1	640132
S:\GFoti\GFoti\Miranda\Organoids\Diff\IF-Confocal-Histo-TEM\LD calculations-Nile RED-Bodipy\Diff 74\All the samples\400 group\070121cd1222.nd2	445	21.9923	7.46504	120	895.904	981.44	TRUE	1	640132
S:\GFoti\GFoti\Miranda\Organoids\Diff\IF-Confocal-Histo-TEM\LD calculations-Nile RED-Bodipy\Diff 74\All the samples\400 group\070121cd1222.nd2	446	28.0841	4.73695	132	822.906	1557.02	TRUE	1	640132
S:\GFoti\GFoti\Miranda\Organoids\Diff\IF-Confocal-Histo-TEM\LD calculations-Nile RED-Bodipy\Diff 74\All the samples\400 group\070121cd1222.nd2	447	3.61377	6.65374	123	960.849	548.146	TRUE	1	640132
S:\GFoti\GFoti\Miranda\Organoids\Diff\IF-Confocal-Histo-TEM\LD calculations-Nile RED-Bodipy\Diff 74\All the samples\400 group\070121cd1222.nd2	448	18.5851	4.6633	130	923.782	869.901	TRUE	1	640132
S:\GFoti\GFoti\Miranda\Organoids\Diff\IF-Confocal-Histo-TEM\LD calculations-Nile RED-Bodipy\Diff 74\All the samples\400 group\070121cd1222.nd2	449	84.8719	6.066	131	1434.67	265.24	FALSE	1	640132
S:\GFoti\GFoti\Miranda\Organoids\Diff\IF-Confocal-Histo-TEM\LD calculations-Nile RED-Bodipy\Diff 74\All the samples\400 group\070121cd1222.nd2	450	11.5641	9.23231	123	960.849	548.146	TRUE	1	640132
S:\GFoti\GFoti\Miranda\Organoids\Diff\IF-Confocal-Histo-TEM\LD calculations-Nile RED-Bodipy\Diff 74\All the samples\400 group\070121cd1222.nd2	451	12.1836	4.97256	132	822.906	1557.02	TRUE	1	640132
S:\GFoti\GFoti\Miranda\Organoids\Diff\IF-Confocal-Histo-TEM\LD calculations-Nile RED-Bodipy\Diff 74\All the samples\400 group\070121cd1222.nd2	452	58.3365	5.86783	144	796.061	789.256	TRUE	1	640132
S:\GFoti\GFoti\Miranda\Organoids\Diff\IF-Confocal-Histo-TEM\LD calculations-Nile RED-Bodipy\Diff 74\All the samples\400 group\070121cd1222.nd2	453	3.30401	7.81504	130	923.782	869.901	TRUE	1	640132
S:\GFoti\GFoti\Miranda\Organoids\Diff\IF-Confocal-Histo-TEM\LD calculations-Nile RED-Bodipy\Diff 74\All the samples\400 group\070121cd1222.nd2	454	106.038	4.08512	233	425.805	989.223	TRUE	1	640132
S:\GFoti\GFoti\Miranda\Organoids\Diff\IF-Confocal-Histo-TEM\LD calculations-Nile RED-Bodipy\Diff 74\All the samples\400 group\070121cd1222.nd2	455	2.58126	7.64366	130	923.782	869.901	TRUE	1	640132
S:\GFoti\GFoti\Miranda\Organoids\Diff\IF-Confocal-Histo-TEM\LD calculations-Nile RED-Bodipy\Diff 74\All the samples\400 group\070121cd1222.nd2	456	10.0153	7.92405	137	883.721	1053.29	TRUE	1	640132
S:\GFoti\GFoti\Miranda\Organoids\Diff\IF-Confocal-Histo-TEM\LD calculations-Nile RED-Bodipy\Diff 74\All the samples\400 group\070121cd1222.nd2	457	17.3461	7.7203	133	512.432	845.872	TRUE	1	640132
S:\GFoti\GFoti\Miranda\Organoids\Diff\IF-Confocal-Histo-TEM\LD calculations-Nile RED-Bodipy\Diff 74\All the samples\400 group\070121cd1222.nd2	458	13.8356	8.03486	144	796.061	789.256	TRUE	1	640132
S:\GFoti\GFoti\Miranda\Organoids\Diff\IF-Confocal-Histo-TEM\LD calculations-Nile RED-Bodipy\Diff 74\All the samples\400 group\070121cd1222.nd2	459	17.9656	5.76668	142	1021.66	1091.6	TRUE	1	640132
S:\GFoti\GFoti\Miranda\Organoids\Diff\IF-Confocal-Histo-TEM\LD calculations-Nile RED-Bodipy\Diff 74\All the samples\400 group\070121cd1222.nd2	460	10.738	5.75849	148	1155.37	495.772	TRUE	1	640132
S:\GFoti\GFoti\Miranda\Organoids\Diff\IF-Confocal-Histo-TEM\LD calculations-Nile RED-Bodipy\Diff 74\All the samples\400 group\070121cd1222.nd2	461	69.3843	8.33308	159	801.327	887.337	TRUE	1	640132
S:\GFoti\GFoti\Miranda\Organoids\Diff\IF-Confocal-Histo-TEM\LD calculations-Nile RED-Bodipy\Diff 74\All the samples\400 group\070121cd1222.nd2	462	2.89101	6.93296	147	1342.88	662.114	TRUE	1	640132
S:\GFoti\GFoti\Miranda\Organoids\Diff\IF-Confocal-Histo-TEM\LD calculations-Nile RED-Bodipy\Diff 74\All the samples\400 group\070121cd1222.nd2	463	36.8604	6.62585	149	757.858	732.028	TRUE	1	640132
S:\GFoti\GFoti\Miranda\Organoids\Diff\IF-Confocal-Histo-TEM\LD calculations-Nile RED-Bodipy\Diff 74\All the samples\400 group\070121cd1222.nd2	464	21.4761	8.42328	142	1021.66	1091.6	TRUE	1	640132
S:\GFoti\GFoti\Miranda\Organoids\Diff\IF-Confocal-Histo-TEM\LD calculations-Nile RED-Bodipy\Diff 74\All the samples\400 group\070121cd1222.nd2	465	87.7629	8.98099	164	626.937	912.517	TRUE	1	640132
S:\GFoti\GFoti\Miranda\Organoids\Diff\IF-Confocal-Histo-TEM\LD calculations-Nile RED-Bodipy\Diff 74\All the samples\400 group\070121cd1222.nd2	466	23.8509	5.5812	144	796.061	789.256	TRUE	1	640132
S:\GFoti\GFoti\Miranda\Organoids\Diff\IF-Confocal-Histo-TEM\LD calculations-Nile RED-Bodipy\Diff 74\All the samples\400 group\070121cd1222.nd2	467	15.9006	7.82293	152	571.182	1426.13	TRUE	1	640132
S:\GFoti\GFoti\Miranda\Organoids\Diff\IF-Confocal-Histo-TEM\LD calculations-Nile RED-Bodipy\Diff 74\All the samples\400 group\070121cd1222.nd2	468	53.6902	5.10362	155	936.482	813.877	TRUE	1	640132
S:\GFoti\GFoti\Miranda\Organoids\Diff\IF-Confocal-Histo-TEM\LD calculations-Nile RED-Bodipy\Diff 74\All the samples\400 group\070121cd1222.nd2	469	18.0688	6.72739	160	1040.25	303.443	FALSE	1	640132
S:\GFoti\GFoti\Miranda\Organoids\Diff\IF-Confocal-Histo-TEM\LD calculations-Nile RED-Bodipy\Diff 74\All the samples\400 group\070121cd1222.nd2	470	97.5717	6.35701	155	936.482	813.877	TRUE	1	640132
S:\GFoti\GFoti\Miranda\Organoids\Diff\IF-Confocal-Histo-TEM\LD calculations-Nile RED-Bodipy\Diff 74\All the samples\400 group\070121cd1222.nd2	471	30.3556	4.88967	152	571.182	1426.13	TRUE	1	640132
S:\GFoti\GFoti\Miranda\Organoids\Diff\IF-Confocal-Histo-TEM\LD calculations-Nile RED-Bodipy\Diff 74\All the samples\400 group\070121cd1222.nd2	472	80.1224	3.59662	159	801.327	887.337	TRUE	1	640132
S:\GFoti\GFoti\Miranda\Organoids\Diff\IF-Confocal-Histo-TEM\LD calculations-Nile RED-Bodipy\Diff 74\All the samples\400 group\070121cd1222.nd2	473	20.1338	6.2207	165	842.524	988.129	TRUE	1	640132
S:\GFoti\GFoti\Miranda\Organoids\Diff\IF-Confocal-Histo-TEM\LD calculations-Nile RED-Bodipy\Diff 74\All the samples\400 group\070121cd1222.nd2	474	18.0688	7.14419	152	571.182	1426.13	TRUE	1	640132
S:\GFoti\GFoti\Miranda\Organoids\Diff\IF-Confocal-Histo-TEM\LD calculations-Nile RED-Bodipy\Diff 74\All the samples\400 group\070121cd1222.nd2	475	51.935	5.82977	158	1104.47	997.709	TRUE	1	640132
S:\GFoti\GFoti\Miranda\Organoids\Diff\IF-Confocal-Histo-TEM\LD calculations-Nile RED-Bodipy\Diff 74\All the samples\400 group\070121cd1222.nd2	476	74.0306	6.35856	173	1065.85	1149.74	TRUE	1	640132
S:\GFoti\GFoti\Miranda\Organoids\Diff\IF-Confocal-Histo-TEM\LD calculations-Nile RED-Bodipy\Diff 74\All the samples\400 group\070121cd1222.nd2	477	19.6176	5.47169	156	722.134	1058.28	TRUE	1	640132
S:\GFoti\GFoti\Miranda\Organoids\Diff\IF-Confocal-Histo-TEM\LD calculations-Nile RED-Bodipy\Diff 74\All the samples\400 group\070121cd1222.nd2	478	5.98853	5.47491	151	151.778	317.829	FALSE	1	640132
S:\GFoti\GFoti\Miranda\Organoids\Diff\IF-Confocal-Histo-TEM\LD calculations-Nile RED-Bodipy\Diff 74\All the samples\400 group\070121cd1222.nd2	479	29.3231	4.61464	170	928.015	823.303	TRUE	1	640132
S:\GFoti\GFoti\Miranda\Organoids\Diff\IF-Confocal-Histo-TEM\LD calculations-Nile RED-Bodipy\Diff 74\All the samples\400 group\070121cd1222.nd2	480	5.47227	7.90709	173	1065.85	1149.74	TRUE	1	640132
S:\GFoti\GFoti\Miranda\Organoids\Diff\IF-Confocal-Histo-TEM\LD calculations-Nile RED-Bodipy\Diff 74\All the samples\400 group\070121cd1222.nd2	481	7.95028	7.85242	170	928.015	823.303	TRUE	1	640132
S:\GFoti\GFoti\Miranda\Organoids\Diff\IF-Confocal-Histo-TEM\LD calculations-Nile RED-Bodipy\Diff 74\All the samples\400 group\070121cd1222.nd2	482	89.5181	3.15868	177	1401.73	1040.65	TRUE	1	640132
S:\GFoti\GFoti\Miranda\Organoids\Diff\IF-Confocal-Histo-TEM\LD calculations-Nile RED-Bodipy\Diff 74\All the samples\400 group\070121cd1222.nd2	483	5.05927	7.97844	236	1115.1	680.265	TRUE	1	640132
S:\GFoti\GFoti\Miranda\Organoids\Diff\IF-Confocal-Histo-TEM\LD calculations-Nile RED-Bodipy\Diff 74\All the samples\400 group\070121cd1222.nd2	484	26.5354	7.446	177	1401.73	1040.65	TRUE	1	640132
S:\GFoti\GFoti\Miranda\Organoids\Diff\IF-Confocal-Histo-TEM\LD calculations-Nile RED-Bodipy\Diff 74\All the samples\400 group\070121cd1222.nd2	485	12.2868	6.34252	182	659.461	1149.24	TRUE	1	640132
S:\GFoti\GFoti\Miranda\Organoids\Diff\IF-Confocal-Histo-TEM\LD calculations-Nile RED-Bodipy\Diff 74\All the samples\400 group\070121cd1222.nd2	486	9.70554	6.50769	172	808.554	1354.53	TRUE	1	640132
S:\GFoti\GFoti\Miranda\Organoids\Diff\IF-Confocal-Histo-TEM\LD calculations-Nile RED-Bodipy\Diff 74\All the samples\400 group\070121cd1222.nd2	487	22.0956	6.1704	180	1127.29	675.52	TRUE	1	640132
S:\GFoti\GFoti\Miranda\Organoids\Diff\IF-Confocal-Histo-TEM\LD calculations-Nile RED-Bodipy\Diff 74\All the samples\400 group\070121cd1222.nd2	488	13.4226	8.73603	177	1401.73	1040.65	TRUE	1	640132
S:\GFoti\GFoti\Miranda\Organoids\Diff\IF-Confocal-Histo-TEM\LD calculations-Nile RED-Bodipy\Diff 74\All the samples\400 group\070121cd1222.nd2	489	52.5545	9.04211	177	1401.73	1040.65	TRUE	1	640132
S:\GFoti\GFoti\Miranda\Organoids\Diff\IF-Confocal-Histo-TEM\LD calculations-Nile RED-Bodipy\Diff 74\All the samples\400 group\070121cd1222.nd2	490	44.8107	5.34431	179	968.283	942.488	TRUE	1	640132
S:\GFoti\GFoti\Miranda\Organoids\Diff\IF-Confocal-Histo-TEM\LD calculations-Nile RED-Bodipy\Diff 74\All the samples\400 group\070121cd1222.nd2	491	10.2218	5.97346	188	404.742	1285.51	TRUE	1	640132
S:\GFoti\GFoti\Miranda\Organoids\Diff\IF-Confocal-Histo-TEM\LD calculations-Nile RED-Bodipy\Diff 74\All the samples\400 group\070121cd1222.nd2	492	11.4608	8.14453	177	1401.73	1040.65	TRUE	1	640132
S:\GFoti\GFoti\Miranda\Organoids\Diff\IF-Confocal-Histo-TEM\LD calculations-Nile RED-Bodipy\Diff 74\All the samples\400 group\070121cd1222.nd2	493	52.1415	6.69221	182	659.461	1149.24	TRUE	1	640132
S:\GFoti\GFoti\Miranda\Organoids\Diff\IF-Confocal-Histo-TEM\LD calculations-Nile RED-Bodipy\Diff 74\All the samples\400 group\070121cd1222.nd2	494	15.2811	7.86874	240	868.543	500.336	TRUE	1	640132
S:\GFoti\GFoti\Miranda\Organoids\Diff\IF-Confocal-Histo-TEM\LD calculations-Nile RED-Bodipy\Diff 74\All the samples\400 group\070121cd1222.nd2	495	36.8604	5.10154	187	1154.96	895.528	TRUE	1	640132
S:\GFoti\GFoti\Miranda\Organoids\Diff\IF-Confocal-Histo-TEM\LD calculations-Nile RED-Bodipy\Diff 74\All the samples\400 group\070121cd1222.nd2	496	14.3518	8.29767	197	1166.42	938.845	TRUE	1	640132
S:\GFoti\GFoti\Miranda\Organoids\Diff\IF-Confocal-Histo-TEM\LD calculations-Nile RED-Bodipy\Diff 74\All the samples\400 group\070121cd1222.nd2	497	20.8566	10.2036	197	1166.42	938.845	TRUE	1	640132
S:\GFoti\GFoti\Miranda\Organoids\Diff\IF-Confocal-Histo-TEM\LD calculations-Nile RED-Bodipy\Diff 74\All the samples\400 group\070121cd1222.nd2	498	26.6386	2.98253	194	568.91	782.972	TRUE	1	640132
S:\GFoti\GFoti\Miranda\Organoids\Diff\IF-Confocal-Histo-TEM\LD calculations-Nile RED-Bodipy\Diff 74\All the samples\400 group\070121cd1222.nd2	499	26.0191	5.60188	197	1166.42	938.845	TRUE	1	640132
S:\GFoti\GFoti\Miranda\Organoids\Diff\IF-Confocal-Histo-TEM\LD calculations-Nile RED-Bodipy\Diff 74\All the samples\400 group\070121cd1222.nd2	500	30.2524	5.97616	240	868.543	500.336	TRUE	1	640132
S:\GFoti\GFoti\Miranda\Organoids\Diff\IF-Confocal-Histo-TEM\LD calculations-Nile RED-Bodipy\Diff 74\All the samples\400 group\070121cd1222.nd2	501	13.8356	2.4545	241	260.088	587.819	TRUE	1	640132
S:\GFoti\GFoti\Miranda\Organoids\Diff\IF-Confocal-Histo-TEM\LD calculations-Nile RED-Bodipy\Diff 74\All the samples\400 group\070121cd1222.nd2	502	5.67877	6.67355	197	1166.42	938.845	TRUE	1	640132
S:\GFoti\GFoti\Miranda\Organoids\Diff\IF-Confocal-Histo-TEM\LD calculations-Nile RED-Bodipy\Diff 74\All the samples\400 group\070121cd1222.nd2	503	91.5832	3.90963	194	568.91	782.972	TRUE	1	640132
S:\GFoti\GFoti\Miranda\Organoids\Diff\IF-Confocal-Histo-TEM\LD calculations-Nile RED-Bodipy\Diff 74\All the samples\400 group\070121cd1222.nd2	504	102.218	8.54427	284	785.942	1208.3	TRUE	1	640132
S:\GFoti\GFoti\Miranda\Organoids\Diff\IF-Confocal-Histo-TEM\LD calculations-Nile RED-Bodipy\Diff 74\All the samples\400 group\070121cd1222.nd2	505	28.2906	1.34545	199	149.816	616.864	TRUE	1	640132
S:\GFoti\GFoti\Miranda\Organoids\Diff\IF-Confocal-Histo-TEM\LD calculations-Nile RED-Bodipy\Diff 74\All the samples\400 group\070121cd1222.nd2	506	96.2294	6.60669	211	168.608	435.06	TRUE	1	640132
S:\GFoti\GFoti\Miranda\Organoids\Diff\IF-Confocal-Histo-TEM\LD calculations-Nile RED-Bodipy\Diff 74\All the samples\400 group\070121cd1222.nd2	507	6.60803	5.69335	207	1516.75	754.34	TRUE	1	640132
S:\GFoti\GFoti\Miranda\Organoids\Diff\IF-Confocal-Histo-TEM\LD calculations-Nile RED-Bodipy\Diff 74\All the samples\400 group\070121cd1222.nd2	508	10.8413	7.13277	199	149.816	616.864	TRUE	1	640132
S:\GFoti\GFoti\Miranda\Organoids\Diff\IF-Confocal-Histo-TEM\LD calculations-Nile RED-Bodipy\Diff 74\All the samples\400 group\070121cd1222.nd2	509	225.499	5.12005	199	149.816	616.864	TRUE	1	640132
S:\GFoti\GFoti\Miranda\Organoids\Diff\IF-Confocal-Histo-TEM\LD calculations-Nile RED-Bodipy\Diff 74\All the samples\400 group\070121cd1222.nd2	510	2.78776	4.84404	207	1516.75	754.34	TRUE	1	640132
S:\GFoti\GFoti\Miranda\Organoids\Diff\IF-Confocal-Histo-TEM\LD calculations-Nile RED-Bodipy\Diff 74\All the samples\400 group\070121cd1222.nd2	511	52.8642	4.29332	212	1128.22	980.71	TRUE	1	640132
S:\GFoti\GFoti\Miranda\Organoids\Diff\IF-Confocal-Histo-TEM\LD calculations-Nile RED-Bodipy\Diff 74\All the samples\400 group\070121cd1222.nd2	512	38.5124	4.37223	211	168.608	435.06	TRUE	1	640132
S:\GFoti\GFoti\Miranda\Organoids\Diff\IF-Confocal-Histo-TEM\LD calculations-Nile RED-Bodipy\Diff 74\All the samples\400 group\070121cd1222.nd2	513	7.12428	8.06433	212	1128.22	980.71	TRUE	1	640132
S:\GFoti\GFoti\Miranda\Organoids\Diff\IF-Confocal-Histo-TEM\LD calculations-Nile RED-Bodipy\Diff 74\All the samples\400 group\070121cd1222.nd2	514	4.95602	9.02313	331	676.703	518.053	TRUE	1	640132
S:\GFoti\GFoti\Miranda\Organoids\Diff\IF-Confocal-Histo-TEM\LD calculations-Nile RED-Bodipy\Diff 74\All the samples\400 group\070121cd1222.nd2	515	204.952	4.59395	257	995.438	850.161	TRUE	1	640132
S:\GFoti\GFoti\Miranda\Organoids\Diff\IF-Confocal-Histo-TEM\LD calculations-Nile RED-Bodipy\Diff 74\All the samples\400 group\070121cd1222.nd2	516	18.5851	2.42961	216	345.476	351.845	FALSE	1	640132
S:\GFoti\GFoti\Miranda\Organoids\Diff\IF-Confocal-Histo-TEM\LD calculations-Nile RED-Bodipy\Diff 74\All the samples\400 group\070121cd1222.nd2	517	30.5621	8.70321	258	1073.91	651.62	TRUE	1	640132
S:\GFoti\GFoti\Miranda\Organoids\Diff\IF-Confocal-Histo-TEM\LD calculations-Nile RED-Bodipy\Diff 74\All the samples\400 group\070121cd1222.nd2	518	6.60803	8.44808	218	1210.2	476.833	TRUE	1	640132
S:\GFoti\GFoti\Miranda\Organoids\Diff\IF-Confocal-Histo-TEM\LD calculations-Nile RED-Bodipy\Diff 74\All the samples\400 group\070121cd1222.nd2	519	23.8509	11.8813	221	1145.36	169.358	FALSE	2	4323.41
S:\GFoti\GFoti\Miranda\Organoids\Diff\IF-Confocal-Histo-TEM\LD calculations-Nile RED-Bodipy\Diff 74\All the samples\400 group\070121cd1222.nd2	520	14.8681	9.84349	221	1145.36	169.358	FALSE	2	4323.41
S:\GFoti\GFoti\Miranda\Organoids\Diff\IF-Confocal-Histo-TEM\LD calculations-Nile RED-Bodipy\Diff 74\All the samples\400 group\070121cd1222.nd2	521	8.15679	7.47374	221	1145.36	169.358	FALSE	2	4323.41
S:\GFoti\GFoti\Miranda\Organoids\Diff\IF-Confocal-Histo-TEM\LD calculations-Nile RED-Bodipy\Diff 74\All the samples\400 group\070121cd1222.nd2	522	29.2199	37.4705	221	1145.36	169.358	FALSE	2	4323.41
S:\GFoti\GFoti\Miranda\Organoids\Diff\IF-Confocal-Histo-TEM\LD calculations-Nile RED-Bodipy\Diff 74\All the samples\400 group\070121cd1222.nd2	523	17.1396	10.6434	355	134.639	264.933	FALSE	1	640132
S:\GFoti\GFoti\Miranda\Organoids\Diff\IF-Confocal-Histo-TEM\LD calculations-Nile RED-Bodipy\Diff 74\All the samples\400 group\070121cd1222.nd2	524	25.0899	7.65036	5	549.086	329.197	FALSE	1	640132
S:\GFoti\GFoti\Miranda\Organoids\Diff\IF-Confocal-Histo-TEM\LD calculations-Nile RED-Bodipy\Diff 74\All the samples\400 group\070121cd1222.nd2	525	116.467	3.84595	6	682.485	306.5	FALSE	1	640132
S:\GFoti\GFoti\Miranda\Organoids\Diff\IF-Confocal-Histo-TEM\LD calculations-Nile RED-Bodipy\Diff 74\All the samples\400 group\070121cd1222.nd2	526	23.2314	4.78407	8	1281.44	288.247	FALSE	1	640132
S:\GFoti\GFoti\Miranda\Organoids\Diff\IF-Confocal-Histo-TEM\LD calculations-Nile RED-Bodipy\Diff 74\All the samples\400 group\070121cd1222.nd2	527	9.08604	4.31976	262	415.583	562.638	TRUE	1	640132
S:\GFoti\GFoti\Miranda\Organoids\Diff\IF-Confocal-Histo-TEM\LD calculations-Nile RED-Bodipy\Diff 74\All the samples\400 group\070121cd1222.nd2	528	6.81453	8.08813	12	741.235	360.275	FALSE	1	640132
S:\GFoti\GFoti\Miranda\Organoids\Diff\IF-Confocal-Histo-TEM\LD calculations-Nile RED-Bodipy\Diff 74\All the samples\400 group\070121cd1222.nd2	529	5.26577	4.91464	11	869.369	1169.55	TRUE	1	640132
S:\GFoti\GFoti\Miranda\Organoids\Diff\IF-Confocal-Histo-TEM\LD calculations-Nile RED-Bodipy\Diff 74\All the samples\400 group\070121cd1222.nd2	530	3.51052	8.21372	15	879.384	1895.08	TRUE	1	640132
S:\GFoti\GFoti\Miranda\Organoids\Diff\IF-Confocal-Histo-TEM\LD calculations-Nile RED-Bodipy\Diff 74\All the samples\400 group\070121cd1222.nd2	531	3.61377	7.75175	12	741.235	360.275	FALSE	1	640132
S:\GFoti\GFoti\Miranda\Organoids\Diff\IF-Confocal-Histo-TEM\LD calculations-Nile RED-Bodipy\Diff 74\All the samples\400 group\070121cd1222.nd2	532	41.9197	3.96898	18	1355.27	334.923	FALSE	1	640132
S:\GFoti\GFoti\Miranda\Organoids\Diff\IF-Confocal-Histo-TEM\LD calculations-Nile RED-Bodipy\Diff 74\All the samples\400 group\070121cd1222.nd2	533	45.74	4.35908	17	681.143	377.352	FALSE	1	640132
S:\GFoti\GFoti\Miranda\Organoids\Diff\IF-Confocal-Histo-TEM\LD calculations-Nile RED-Bodipy\Diff 74\All the samples\400 group\070121cd1222.nd2	534	138.872	6.07512	12	741.235	360.275	FALSE	1	640132
S:\GFoti\GFoti\Miranda\Organoids\Diff\IF-Confocal-Histo-TEM\LD calculations-Nile RED-Bodipy\Diff 74\All the samples\400 group\070121cd1222.nd2	535	13.9388	8.9802	14	1102.92	816.223	TRUE	1	640132
S:\GFoti\GFoti\Miranda\Organoids\Diff\IF-Confocal-Histo-TEM\LD calculations-Nile RED-Bodipy\Diff 74\All the samples\400 group\070121cd1222.nd2	536	51.7285	6.90705	15	879.384	1895.08	TRUE	1	640132
S:\GFoti\GFoti\Miranda\Organoids\Diff\IF-Confocal-Histo-TEM\LD calculations-Nile RED-Bodipy\Diff 74\All the samples\400 group\070121cd1222.nd2	537	13.2161	5.3648	17	681.143	377.352	FALSE	1	640132
S:\GFoti\GFoti\Miranda\Organoids\Diff\IF-Confocal-Histo-TEM\LD calculations-Nile RED-Bodipy\Diff 74\All the samples\400 group\070121cd1222.nd2	538	88.3824	8.45167	342	341.346	494.467	TRUE	1	640132
S:\GFoti\GFoti\Miranda\Organoids\Diff\IF-Confocal-Histo-TEM\LD calculations-Nile RED-Bodipy\Diff 74\All the samples\400 group\070121cd1222.nd2	539	28.3939	5.13867	18	1355.27	334.923	FALSE	1	640132
S:\GFoti\GFoti\Miranda\Organoids\Diff\IF-Confocal-Histo-TEM\LD calculations-Nile RED-Bodipy\Diff 74\All the samples\400 group\070121cd1222.nd2	540	13.2161	6.36601	18	1355.27	334.923	FALSE	1	640132
S:\GFoti\GFoti\Miranda\Organoids\Diff\IF-Confocal-Histo-TEM\LD calculations-Nile RED-Bodipy\Diff 74\All the samples\400 group\070121cd1222.nd2	541	5.47227	6.62074	27	1233.95	218.419	FALSE	1	640132
S:\GFoti\GFoti\Miranda\Organoids\Diff\IF-Confocal-Histo-TEM\LD calculations-Nile RED-Bodipy\Diff 74\All the samples\400 group\070121cd1222.nd2	542	5.78203	5.01072	226	174.803	284.325	FALSE	1	640132
S:\GFoti\GFoti\Miranda\Organoids\Diff\IF-Confocal-Histo-TEM\LD calculations-Nile RED-Bodipy\Diff 74\All the samples\400 group\070121cd1222.nd2	543	12.2868	6.02405	25	1245.82	1334.53	TRUE	1	640132
S:\GFoti\GFoti\Miranda\Organoids\Diff\IF-Confocal-Histo-TEM\LD calculations-Nile RED-Bodipy\Diff 74\All the samples\400 group\070121cd1222.nd2	544	12.5966	7.30328	225	770.352	795.735	TRUE	1	640132
S:\GFoti\GFoti\Miranda\Organoids\Diff\IF-Confocal-Histo-TEM\LD calculations-Nile RED-Bodipy\Diff 74\All the samples\400 group\070121cd1222.nd2	545	5.26577	5.22675	24	652.853	560.918	TRUE	1	640132
S:\GFoti\GFoti\Miranda\Organoids\Diff\IF-Confocal-Histo-TEM\LD calculations-Nile RED-Bodipy\Diff 74\All the samples\400 group\070121cd1222.nd2	546	3.82027	7.27383	225	770.352	795.735	TRUE	1	640132
S:\GFoti\GFoti\Miranda\Organoids\Diff\IF-Confocal-Histo-TEM\LD calculations-Nile RED-Bodipy\Diff 74\All the samples\400 group\070121cd1222.nd2	547	63.086	6.29774	25	1245.82	1334.53	TRUE	1	640132
S:\GFoti\GFoti\Miranda\Organoids\Diff\IF-Confocal-Histo-TEM\LD calculations-Nile RED-Bodipy\Diff 74\All the samples\400 group\070121cd1222.nd2	548	58.7495	8.56603	37	1237.56	845.96	TRUE	1	640132
S:\GFoti\GFoti\Miranda\Organoids\Diff\IF-Confocal-Histo-TEM\LD calculations-Nile RED-Bodipy\Diff 74\All the samples\400 group\070121cd1222.nd2	549	16.4168	7.1002	37	1237.56	845.96	TRUE	1	640132
S:\GFoti\GFoti\Miranda\Organoids\Diff\IF-Confocal-Histo-TEM\LD calculations-Nile RED-Bodipy\Diff 74\All the samples\400 group\070121cd1222.nd2	550	18.6883	5.519	28	1643.44	222.003	FALSE	1	640132
S:\GFoti\GFoti\Miranda\Organoids\Diff\IF-Confocal-Histo-TEM\LD calculations-Nile RED-Bodipy\Diff 74\All the samples\400 group\070121cd1222.nd2	551	28.1874	7.44762	42	1244.79	1248.11	TRUE	1	640132
S:\GFoti\GFoti\Miranda\Organoids\Diff\IF-Confocal-Histo-TEM\LD calculations-Nile RED-Bodipy\Diff 74\All the samples\400 group\070121cd1222.nd2	552	20.8566	4.95356	40	452.547	383.334	FALSE	1	640132
S:\GFoti\GFoti\Miranda\Organoids\Diff\IF-Confocal-Histo-TEM\LD calculations-Nile RED-Bodipy\Diff 74\All the samples\400 group\070121cd1222.nd2	553	15.1778	8.52848	34	907.365	692.846	TRUE	1	640132
S:\GFoti\GFoti\Miranda\Organoids\Diff\IF-Confocal-Histo-TEM\LD calculations-Nile RED-Bodipy\Diff 74\All the samples\400 group\070121cd1222.nd2	554	26.2256	8.25672	49	1198.43	911.503	TRUE	1	640132
S:\GFoti\GFoti\Miranda\Organoids\Diff\IF-Confocal-Histo-TEM\LD calculations-Nile RED-Bodipy\Diff 74\All the samples\400 group\070121cd1222.nd2	555	2.99426	4.96935	44	1251.6	867.191	TRUE	1	640132
S:\GFoti\GFoti\Miranda\Organoids\Diff\IF-Confocal-Histo-TEM\LD calculations-Nile RED-Bodipy\Diff 74\All the samples\400 group\070121cd1222.nd2	556	27.6711	5.24844	40	452.547	383.334	FALSE	1	640132
S:\GFoti\GFoti\Miranda\Organoids\Diff\IF-Confocal-Histo-TEM\LD calculations-Nile RED-Bodipy\Diff 74\All the samples\400 group\070121cd1222.nd2	557	6.91778	7.94564	49	1198.43	911.503	TRUE	1	640132
S:\GFoti\GFoti\Miranda\Organoids\Diff\IF-Confocal-Histo-TEM\LD calculations-Nile RED-Bodipy\Diff 74\All the samples\400 group\070121cd1222.nd2	558	30.3556	8.31745	42	1244.79	1248.11	TRUE	1	640132
S:\GFoti\GFoti\Miranda\Organoids\Diff\IF-Confocal-Histo-TEM\LD calculations-Nile RED-Bodipy\Diff 74\All the samples\400 group\070121cd1222.nd2	559	98.1912	9.8912	228	1337.82	1734.27	TRUE	1	640132
S:\GFoti\GFoti\Miranda\Organoids\Diff\IF-Confocal-Histo-TEM\LD calculations-Nile RED-Bodipy\Diff 74\All the samples\400 group\070121cd1222.nd2	560	7.95028	5.48508	52	1301.47	861.325	TRUE	1	640132
S:\GFoti\GFoti\Miranda\Organoids\Diff\IF-Confocal-Histo-TEM\LD calculations-Nile RED-Bodipy\Diff 74\All the samples\400 group\070121cd1222.nd2	561	22.5086	4.85472	229	772.21	1020.55	TRUE	1	640132
S:\GFoti\GFoti\Miranda\Organoids\Diff\IF-Confocal-Histo-TEM\LD calculations-Nile RED-Bodipy\Diff 74\All the samples\400 group\070121cd1222.nd2	562	11.4608	7.64586	53	1128.84	872.738	TRUE	1	640132
S:\GFoti\GFoti\Miranda\Organoids\Diff\IF-Confocal-Histo-TEM\LD calculations-Nile RED-Bodipy\Diff 74\All the samples\400 group\070121cd1222.nd2	563	13.1128	7.95287	66	1313.24	428.16	TRUE	1	640132
S:\GFoti\GFoti\Miranda\Organoids\Diff\IF-Confocal-Histo-TEM\LD calculations-Nile RED-Bodipy\Diff 74\All the samples\400 group\070121cd1222.nd2	564	12.6998	7.31547	61	1204.73	200.102	FALSE	1	640132
S:\GFoti\GFoti\Miranda\Organoids\Diff\IF-Confocal-Histo-TEM\LD calculations-Nile RED-Bodipy\Diff 74\All the samples\400 group\070121cd1222.nd2	565	12.9063	4.70521	69	979.95	724.779	TRUE	1	640132
S:\GFoti\GFoti\Miranda\Organoids\Diff\IF-Confocal-Histo-TEM\LD calculations-Nile RED-Bodipy\Diff 74\All the samples\400 group\070121cd1222.nd2	566	19.3078	4.81153	61	1204.73	200.102	FALSE	1	640132
S:\GFoti\GFoti\Miranda\Organoids\Diff\IF-Confocal-Histo-TEM\LD calculations-Nile RED-Bodipy\Diff 74\All the samples\400 group\070121cd1222.nd2	567	10.325	7.06612	61	1204.73	200.102	FALSE	1	640132
S:\GFoti\GFoti\Miranda\Organoids\Diff\IF-Confocal-Histo-TEM\LD calculations-Nile RED-Bodipy\Diff 74\All the samples\400 group\070121cd1222.nd2	568	32.8336	6.5112	71	1200.49	1053.59	TRUE	1	640132
S:\GFoti\GFoti\Miranda\Organoids\Diff\IF-Confocal-Histo-TEM\LD calculations-Nile RED-Bodipy\Diff 74\All the samples\400 group\070121cd1222.nd2	569	110.788	7.32229	61	1204.73	200.102	FALSE	1	640132
S:\GFoti\GFoti\Miranda\Organoids\Diff\IF-Confocal-Histo-TEM\LD calculations-Nile RED-Bodipy\Diff 74\All the samples\400 group\070121cd1222.nd2	570	126.585	4.98559	296	706.027	794.505	TRUE	1	640132
S:\GFoti\GFoti\Miranda\Organoids\Diff\IF-Confocal-Histo-TEM\LD calculations-Nile RED-Bodipy\Diff 74\All the samples\400 group\070121cd1222.nd2	571	19.6176	8.79518	60	1082.89	1537.62	TRUE	1	640132
S:\GFoti\GFoti\Miranda\Organoids\Diff\IF-Confocal-Histo-TEM\LD calculations-Nile RED-Bodipy\Diff 74\All the samples\400 group\070121cd1222.nd2	572	2.99426	6.44965	74	1292.8	845.805	TRUE	1	640132
S:\GFoti\GFoti\Miranda\Organoids\Diff\IF-Confocal-Histo-TEM\LD calculations-Nile RED-Bodipy\Diff 74\All the samples\400 group\070121cd1222.nd2	573	7.02103	8.49005	69	979.95	724.779	TRUE	1	640132
S:\GFoti\GFoti\Miranda\Organoids\Diff\IF-Confocal-Histo-TEM\LD calculations-Nile RED-Bodipy\Diff 74\All the samples\400 group\070121cd1222.nd2	574	94.6807	4.78721	76	174.906	518.834	TRUE	1	640132
S:\GFoti\GFoti\Miranda\Organoids\Diff\IF-Confocal-Histo-TEM\LD calculations-Nile RED-Bodipy\Diff 74\All the samples\400 group\070121cd1222.nd2	575	56.478	5.72599	296	706.027	794.505	TRUE	1	640132
S:\GFoti\GFoti\Miranda\Organoids\Diff\IF-Confocal-Histo-TEM\LD calculations-Nile RED-Bodipy\Diff 74\All the samples\400 group\070121cd1222.nd2	576	33.9694	7.36458	69	979.95	724.779	TRUE	1	640132
S:\GFoti\GFoti\Miranda\Organoids\Diff\IF-Confocal-Histo-TEM\LD calculations-Nile RED-Bodipy\Diff 74\All the samples\400 group\070121cd1222.nd2	577	122.971	7.31981	71	1200.49	1053.59	TRUE	1	640132
S:\GFoti\GFoti\Miranda\Organoids\Diff\IF-Confocal-Histo-TEM\LD calculations-Nile RED-Bodipy\Diff 74\All the samples\400 group\070121cd1222.nd2	578	4.95602	5.25618	82	560.753	946.577	TRUE	1	640132
S:\GFoti\GFoti\Miranda\Organoids\Diff\IF-Confocal-Histo-TEM\LD calculations-Nile RED-Bodipy\Diff 74\All the samples\400 group\070121cd1222.nd2	579	21.8891	12.8605	99	817.744	287.349	FALSE	1	640132
S:\GFoti\GFoti\Miranda\Organoids\Diff\IF-Confocal-Histo-TEM\LD calculations-Nile RED-Bodipy\Diff 74\All the samples\400 group\070121cd1222.nd2	580	37.1702	5.00064	264	952.795	520.828	TRUE	1	640132
S:\GFoti\GFoti\Miranda\Organoids\Diff\IF-Confocal-Histo-TEM\LD calculations-Nile RED-Bodipy\Diff 74\All the samples\400 group\070121cd1222.nd2	581	15.3843	7.2359	83	1264.2	1212.02	TRUE	1	640132
S:\GFoti\GFoti\Miranda\Organoids\Diff\IF-Confocal-Histo-TEM\LD calculations-Nile RED-Bodipy\Diff 74\All the samples\400 group\070121cd1222.nd2	582	30.1491	7.51989	90	1612.88	428.138	TRUE	1	640132
S:\GFoti\GFoti\Miranda\Organoids\Diff\IF-Confocal-Histo-TEM\LD calculations-Nile RED-Bodipy\Diff 74\All the samples\400 group\070121cd1222.nd2	583	20.7533	5.4032	82	560.753	946.577	TRUE	1	640132
S:\GFoti\GFoti\Miranda\Organoids\Diff\IF-Confocal-Histo-TEM\LD calculations-Nile RED-Bodipy\Diff 74\All the samples\400 group\070121cd1222.nd2	584	34.3824	5.2979	231	764.157	853.673	TRUE	1	640132
S:\GFoti\GFoti\Miranda\Organoids\Diff\IF-Confocal-Histo-TEM\LD calculations-Nile RED-Bodipy\Diff 74\All the samples\400 group\070121cd1222.nd2	585	4.74952	5.67534	80	983.254	474.759	TRUE	1	640132
S:\GFoti\GFoti\Miranda\Organoids\Diff\IF-Confocal-Histo-TEM\LD calculations-Nile RED-Bodipy\Diff 74\All the samples\400 group\070121cd1222.nd2	586	21.0631	6.17142	98	735.246	646.907	TRUE	1	640132
S:\GFoti\GFoti\Miranda\Organoids\Diff\IF-Confocal-Histo-TEM\LD calculations-Nile RED-Bodipy\Diff 74\All the samples\400 group\070121cd1222.nd2	587	5.67877	4.30589	89	612.275	885.178	TRUE	1	640132
S:\GFoti\GFoti\Miranda\Organoids\Diff\IF-Confocal-Histo-TEM\LD calculations-Nile RED-Bodipy\Diff 74\All the samples\400 group\070121cd1222.nd2	588	6.40153	7.35635	103	1261.31	1108.93	TRUE	1	640132
S:\GFoti\GFoti\Miranda\Organoids\Diff\IF-Confocal-Histo-TEM\LD calculations-Nile RED-Bodipy\Diff 74\All the samples\400 group\070121cd1222.nd2	589	18.3786	6.76103	102	1155.99	899.519	TRUE	1	640132
S:\GFoti\GFoti\Miranda\Organoids\Diff\IF-Confocal-Histo-TEM\LD calculations-Nile RED-Bodipy\Diff 74\All the samples\400 group\070121cd1222.nd2	590	79.6061	5.4161	103	1261.31	1108.93	TRUE	1	640132
S:\GFoti\GFoti\Miranda\Organoids\Diff\IF-Confocal-Histo-TEM\LD calculations-Nile RED-Bodipy\Diff 74\All the samples\400 group\070121cd1222.nd2	591	46.979	6.59972	98	735.246	646.907	TRUE	1	640132
S:\GFoti\GFoti\Miranda\Organoids\Diff\IF-Confocal-Histo-TEM\LD calculations-Nile RED-Bodipy\Diff 74\All the samples\400 group\070121cd1222.nd2	592	9.18929	6.00556	113	771.694	1273.55	TRUE	1	640132
S:\GFoti\GFoti\Miranda\Organoids\Diff\IF-Confocal-Histo-TEM\LD calculations-Nile RED-Bodipy\Diff 74\All the samples\400 group\070121cd1222.nd2	593	26.7419	7.35971	115	1013.09	678.42	TRUE	1	640132
S:\GFoti\GFoti\Miranda\Organoids\Diff\IF-Confocal-Histo-TEM\LD calculations-Nile RED-Bodipy\Diff 74\All the samples\400 group\070121cd1222.nd2	594	20.9598	6.21821	103	1261.31	1108.93	TRUE	1	640132
S:\GFoti\GFoti\Miranda\Organoids\Diff\IF-Confocal-Histo-TEM\LD calculations-Nile RED-Bodipy\Diff 74\All the samples\400 group\070121cd1222.nd2	595	24.4704	2.65485	111	610.417	1437.02	TRUE	1	640132
S:\GFoti\GFoti\Miranda\Organoids\Diff\IF-Confocal-Histo-TEM\LD calculations-Nile RED-Bodipy\Diff 74\All the samples\400 group\070121cd1222.nd2	596	31.9044	5.4137	117	1296.52	637.122	TRUE	1	640132
S:\GFoti\GFoti\Miranda\Organoids\Diff\IF-Confocal-Histo-TEM\LD calculations-Nile RED-Bodipy\Diff 74\All the samples\400 group\070121cd1222.nd2	597	40.1644	7.61394	303	272.684	868.27	TRUE	1	640132
S:\GFoti\GFoti\Miranda\Organoids\Diff\IF-Confocal-Histo-TEM\LD calculations-Nile RED-Bodipy\Diff 74\All the samples\400 group\070121cd1222.nd2	598	26.1224	12.2436	99	817.744	287.349	FALSE	1	640132
S:\GFoti\GFoti\Miranda\Organoids\Diff\IF-Confocal-Histo-TEM\LD calculations-Nile RED-Bodipy\Diff 74\All the samples\400 group\070121cd1222.nd2	599	10.1185	7.91264	114	664.52	906.479	TRUE	1	640132
S:\GFoti\GFoti\Miranda\Organoids\Diff\IF-Confocal-Histo-TEM\LD calculations-Nile RED-Bodipy\Diff 74\All the samples\400 group\070121cd1222.nd2	600	23.8509	7.84191	120	895.904	981.44	TRUE	1	640132
S:\GFoti\GFoti\Miranda\Organoids\Diff\IF-Confocal-Histo-TEM\LD calculations-Nile RED-Bodipy\Diff 74\All the samples\400 group\070121cd1222.nd2	601	55.4455	3.14879	119	908.604	1230.65	TRUE	1	640132
S:\GFoti\GFoti\Miranda\Organoids\Diff\IF-Confocal-Histo-TEM\LD calculations-Nile RED-Bodipy\Diff 74\All the samples\400 group\070121cd1222.nd2	602	71.2428	9.11897	131	1434.67	265.24	FALSE	1	640132
S:\GFoti\GFoti\Miranda\Organoids\Diff\IF-Confocal-Histo-TEM\LD calculations-Nile RED-Bodipy\Diff 74\All the samples\400 group\070121cd1222.nd2	603	5.36902	5.53712	122	1019.49	651.471	TRUE	1	640132
S:\GFoti\GFoti\Miranda\Organoids\Diff\IF-Confocal-Histo-TEM\LD calculations-Nile RED-Bodipy\Diff 74\All the samples\400 group\070121cd1222.nd2	604	53.4837	6.49222	120	895.904	981.44	TRUE	1	640132
S:\GFoti\GFoti\Miranda\Organoids\Diff\IF-Confocal-Histo-TEM\LD calculations-Nile RED-Bodipy\Diff 74\All the samples\400 group\070121cd1222.nd2	605	38.9254	5.11528	126	1070.71	1178.45	TRUE	1	640132
S:\GFoti\GFoti\Miranda\Organoids\Diff\IF-Confocal-Histo-TEM\LD calculations-Nile RED-Bodipy\Diff 74\All the samples\400 group\070121cd1222.nd2	606	3.92352	5.14633	120	895.904	981.44	TRUE	1	640132
S:\GFoti\GFoti\Miranda\Organoids\Diff\IF-Confocal-Histo-TEM\LD calculations-Nile RED-Bodipy\Diff 74\All the samples\400 group\070121cd1222.nd2	607	25.9159	4.43669	126	1070.71	1178.45	TRUE	1	640132
S:\GFoti\GFoti\Miranda\Organoids\Diff\IF-Confocal-Histo-TEM\LD calculations-Nile RED-Bodipy\Diff 74\All the samples\400 group\070121cd1222.nd2	608	101.908	4.94679	119	908.604	1230.65	TRUE	1	640132
S:\GFoti\GFoti\Miranda\Organoids\Diff\IF-Confocal-Histo-TEM\LD calculations-Nile RED-Bodipy\Diff 74\All the samples\400 group\070121cd1222.nd2	609	25.2964	3.85513	122	1019.49	651.471	TRUE	1	640132
S:\GFoti\GFoti\Miranda\Organoids\Diff\IF-Confocal-Histo-TEM\LD calculations-Nile RED-Bodipy\Diff 74\All the samples\400 group\070121cd1222.nd2	610	7.95028	6.57525	123	960.849	548.146	TRUE	1	640132
S:\GFoti\GFoti\Miranda\Organoids\Diff\IF-Confocal-Histo-TEM\LD calculations-Nile RED-Bodipy\Diff 74\All the samples\400 group\070121cd1222.nd2	611	6.71128	5.54974	119	908.604	1230.65	TRUE	1	640132
S:\GFoti\GFoti\Miranda\Organoids\Diff\IF-Confocal-Histo-TEM\LD calculations-Nile RED-Bodipy\Diff 74\All the samples\400 group\070121cd1222.nd2	612	10.738	5.96219	127	901.583	866.485	TRUE	1	640132
S:\GFoti\GFoti\Miranda\Organoids\Diff\IF-Confocal-Histo-TEM\LD calculations-Nile RED-Bodipy\Diff 74\All the samples\400 group\070121cd1222.nd2	613	22.8184	5.033	132	822.906	1557.02	TRUE	1	640132
S:\GFoti\GFoti\Miranda\Organoids\Diff\IF-Confocal-Histo-TEM\LD calculations-Nile RED-Bodipy\Diff 74\All the samples\400 group\070121cd1222.nd2	614	11.4608	4.00821	133	512.432	845.872	TRUE	1	640132
S:\GFoti\GFoti\Miranda\Organoids\Diff\IF-Confocal-Histo-TEM\LD calculations-Nile RED-Bodipy\Diff 74\All the samples\400 group\070121cd1222.nd2	615	9.39579	5.44693	132	822.906	1557.02	TRUE	1	640132
S:\GFoti\GFoti\Miranda\Organoids\Diff\IF-Confocal-Histo-TEM\LD calculations-Nile RED-Bodipy\Diff 74\All the samples\400 group\070121cd1222.nd2	616	25.3996	6.59485	126	1070.71	1178.45	TRUE	1	640132
S:\GFoti\GFoti\Miranda\Organoids\Diff\IF-Confocal-Histo-TEM\LD calculations-Nile RED-Bodipy\Diff 74\All the samples\400 group\070121cd1222.nd2	617	32.8336	6.76011	152	571.182	1426.13	TRUE	1	640132
S:\GFoti\GFoti\Miranda\Organoids\Diff\IF-Confocal-Histo-TEM\LD calculations-Nile RED-Bodipy\Diff 74\All the samples\400 group\070121cd1222.nd2	618	9.18929	6.60413	253	828.172	851.801	TRUE	1	640132
S:\GFoti\GFoti\Miranda\Organoids\Diff\IF-Confocal-Histo-TEM\LD calculations-Nile RED-Bodipy\Diff 74\All the samples\400 group\070121cd1222.nd2	619	10.4283	8.07454	125	1285.16	191.522	FALSE	1	640132
S:\GFoti\GFoti\Miranda\Organoids\Diff\IF-Confocal-Histo-TEM\LD calculations-Nile RED-Bodipy\Diff 74\All the samples\400 group\070121cd1222.nd2	620	10.4283	7.43666	148	1155.37	495.772	TRUE	1	640132
S:\GFoti\GFoti\Miranda\Organoids\Diff\IF-Confocal-Histo-TEM\LD calculations-Nile RED-Bodipy\Diff 74\All the samples\400 group\070121cd1222.nd2	621	3.82027	6.00232	141	935.139	367.201	FALSE	1	640132
S:\GFoti\GFoti\Miranda\Organoids\Diff\IF-Confocal-Histo-TEM\LD calculations-Nile RED-Bodipy\Diff 74\All the samples\400 group\070121cd1222.nd2	622	36.1377	6.24941	152	571.182	1426.13	TRUE	1	640132
S:\GFoti\GFoti\Miranda\Organoids\Diff\IF-Confocal-Histo-TEM\LD calculations-Nile RED-Bodipy\Diff 74\All the samples\400 group\070121cd1222.nd2	623	42.4359	7.91494	136	405.155	585.682	TRUE	1	640132
S:\GFoti\GFoti\Miranda\Organoids\Diff\IF-Confocal-Histo-TEM\LD calculations-Nile RED-Bodipy\Diff 74\All the samples\400 group\070121cd1222.nd2	624	10.8413	7.71532	253	828.172	851.801	TRUE	1	640132
S:\GFoti\GFoti\Miranda\Organoids\Diff\IF-Confocal-Histo-TEM\LD calculations-Nile RED-Bodipy\Diff 74\All the samples\400 group\070121cd1222.nd2	625	18.9981	8.71773	329	551.461	659.985	TRUE	1	640132
S:\GFoti\GFoti\Miranda\Organoids\Diff\IF-Confocal-Histo-TEM\LD calculations-Nile RED-Bodipy\Diff 74\All the samples\400 group\070121cd1222.nd2	626	113.989	8.0275	141	935.139	367.201	FALSE	1	640132
S:\GFoti\GFoti\Miranda\Organoids\Diff\IF-Confocal-Histo-TEM\LD calculations-Nile RED-Bodipy\Diff 74\All the samples\400 group\070121cd1222.nd2	627	22.4053	5.87942	152	571.182	1426.13	TRUE	1	640132
S:\GFoti\GFoti\Miranda\Organoids\Diff\IF-Confocal-Histo-TEM\LD calculations-Nile RED-Bodipy\Diff 74\All the samples\400 group\070121cd1222.nd2	628	18.1721	5.56572	155	936.482	813.877	TRUE	1	640132
S:\GFoti\GFoti\Miranda\Organoids\Diff\IF-Confocal-Histo-TEM\LD calculations-Nile RED-Bodipy\Diff 74\All the samples\400 group\070121cd1222.nd2	629	35.0019	4.83418	148	1155.37	495.772	TRUE	1	640132
S:\GFoti\GFoti\Miranda\Organoids\Diff\IF-Confocal-Histo-TEM\LD calculations-Nile RED-Bodipy\Diff 74\All the samples\400 group\070121cd1222.nd2	630	5.57552	3.21472	151	151.778	317.829	FALSE	1	640132
S:\GFoti\GFoti\Miranda\Organoids\Diff\IF-Confocal-Histo-TEM\LD calculations-Nile RED-Bodipy\Diff 74\All the samples\400 group\070121cd1222.nd2	631	25.5029	7.82731	156	722.134	1058.28	TRUE	1	640132
S:\GFoti\GFoti\Miranda\Organoids\Diff\IF-Confocal-Histo-TEM\LD calculations-Nile RED-Bodipy\Diff 74\All the samples\400 group\070121cd1222.nd2	632	39.8547	4.46538	157	1269.67	950.753	TRUE	1	640132
S:\GFoti\GFoti\Miranda\Organoids\Diff\IF-Confocal-Histo-TEM\LD calculations-Nile RED-Bodipy\Diff 74\All the samples\400 group\070121cd1222.nd2	633	6.50478	6.87565	178	866.065	684.725	TRUE	1	640132
S:\GFoti\GFoti\Miranda\Organoids\Diff\IF-Confocal-Histo-TEM\LD calculations-Nile RED-Bodipy\Diff 74\All the samples\400 group\070121cd1222.nd2	634	19.9273	5.36953	173	1065.85	1149.74	TRUE	1	640132
S:\GFoti\GFoti\Miranda\Organoids\Diff\IF-Confocal-Histo-TEM\LD calculations-Nile RED-Bodipy\Diff 74\All the samples\400 group\070121cd1222.nd2	635	6.40153	5.54984	178	866.065	684.725	TRUE	1	640132
S:\GFoti\GFoti\Miranda\Organoids\Diff\IF-Confocal-Histo-TEM\LD calculations-Nile RED-Bodipy\Diff 74\All the samples\400 group\070121cd1222.nd2	636	19.5143	6.97559	183	1007.21	653.009	TRUE	1	640132
S:\GFoti\GFoti\Miranda\Organoids\Diff\IF-Confocal-Histo-TEM\LD calculations-Nile RED-Bodipy\Diff 74\All the samples\400 group\070121cd1222.nd2	637	129.373	4.03867	177	1401.73	1040.65	TRUE	1	640132
S:\GFoti\GFoti\Miranda\Organoids\Diff\IF-Confocal-Histo-TEM\LD calculations-Nile RED-Bodipy\Diff 74\All the samples\400 group\070121cd1222.nd2	638	44.5009	7.45502	185	1250.36	619.765	TRUE	1	640132
S:\GFoti\GFoti\Miranda\Organoids\Diff\IF-Confocal-Histo-TEM\LD calculations-Nile RED-Bodipy\Diff 74\All the samples\400 group\070121cd1222.nd2	639	11.5641	7.33417	177	1401.73	1040.65	TRUE	1	640132
S:\GFoti\GFoti\Miranda\Organoids\Diff\IF-Confocal-Histo-TEM\LD calculations-Nile RED-Bodipy\Diff 74\All the samples\400 group\070121cd1222.nd2	640	77.2313	4.4892	187	1154.96	895.528	TRUE	1	640132
S:\GFoti\GFoti\Miranda\Organoids\Diff\IF-Confocal-Histo-TEM\LD calculations-Nile RED-Bodipy\Diff 74\All the samples\400 group\070121cd1222.nd2	641	8.36329	7.50579	176	809.174	1122.21	TRUE	1	640132
S:\GFoti\GFoti\Miranda\Organoids\Diff\IF-Confocal-Histo-TEM\LD calculations-Nile RED-Bodipy\Diff 74\All the samples\400 group\070121cd1222.nd2	642	7.43403	7.93479	177	1401.73	1040.65	TRUE	1	640132
S:\GFoti\GFoti\Miranda\Organoids\Diff\IF-Confocal-Histo-TEM\LD calculations-Nile RED-Bodipy\Diff 74\All the samples\400 group\070121cd1222.nd2	643	7.64053	7.97882	185	1250.36	619.765	TRUE	1	640132
S:\GFoti\GFoti\Miranda\Organoids\Diff\IF-Confocal-Histo-TEM\LD calculations-Nile RED-Bodipy\Diff 74\All the samples\400 group\070121cd1222.nd2	644	12.5966	6.94279	236	1115.1	680.265	TRUE	1	640132
S:\GFoti\GFoti\Miranda\Organoids\Diff\IF-Confocal-Histo-TEM\LD calculations-Nile RED-Bodipy\Diff 74\All the samples\400 group\070121cd1222.nd2	645	6.81453	6.31058	181	787.801	792.889	TRUE	1	640132
S:\GFoti\GFoti\Miranda\Organoids\Diff\IF-Confocal-Histo-TEM\LD calculations-Nile RED-Bodipy\Diff 74\All the samples\400 group\070121cd1222.nd2	646	9.29254	7.62409	176	809.174	1122.21	TRUE	1	640132
S:\GFoti\GFoti\Miranda\Organoids\Diff\IF-Confocal-Histo-TEM\LD calculations-Nile RED-Bodipy\Diff 74\All the samples\400 group\070121cd1222.nd2	647	43.8814	5.68621	237	953.415	624.254	TRUE	1	640132
S:\GFoti\GFoti\Miranda\Organoids\Diff\IF-Confocal-Histo-TEM\LD calculations-Nile RED-Bodipy\Diff 74\All the samples\400 group\070121cd1222.nd2	648	8.98279	4.81761	190	993.889	908.134	TRUE	1	640132
S:\GFoti\GFoti\Miranda\Organoids\Diff\IF-Confocal-Histo-TEM\LD calculations-Nile RED-Bodipy\Diff 74\All the samples\400 group\070121cd1222.nd2	649	8.46654	6.29586	237	953.415	624.254	TRUE	1	640132
S:\GFoti\GFoti\Miranda\Organoids\Diff\IF-Confocal-Histo-TEM\LD calculations-Nile RED-Bodipy\Diff 74\All the samples\400 group\070121cd1222.nd2	650	26.0191	5.50874	190	993.889	908.134	TRUE	1	640132
S:\GFoti\GFoti\Miranda\Organoids\Diff\IF-Confocal-Histo-TEM\LD calculations-Nile RED-Bodipy\Diff 74\All the samples\400 group\070121cd1222.nd2	651	7.53728	6.58275	196	869.988	699.485	TRUE	1	640132
S:\GFoti\GFoti\Miranda\Organoids\Diff\IF-Confocal-Histo-TEM\LD calculations-Nile RED-Bodipy\Diff 74\All the samples\400 group\070121cd1222.nd2	652	20.6501	4.49685	241	260.088	587.819	TRUE	1	640132
S:\GFoti\GFoti\Miranda\Organoids\Diff\IF-Confocal-Histo-TEM\LD calculations-Nile RED-Bodipy\Diff 74\All the samples\400 group\070121cd1222.nd2	653	259.055	4.90996	242	1118.31	560.481	TRUE	1	640132
S:\GFoti\GFoti\Miranda\Organoids\Diff\IF-Confocal-Histo-TEM\LD calculations-Nile RED-Bodipy\Diff 74\All the samples\400 group\070121cd1222.nd2	654	26.1224	8.51417	363	323.071	329.725	FALSE	1	640132
S:\GFoti\GFoti\Miranda\Organoids\Diff\IF-Confocal-Histo-TEM\LD calculations-Nile RED-Bodipy\Diff 74\All the samples\400 group\070121cd1222.nd2	655	49.3537	4.94729	205	1176.02	950.15	TRUE	1	640132
S:\GFoti\GFoti\Miranda\Organoids\Diff\IF-Confocal-Histo-TEM\LD calculations-Nile RED-Bodipy\Diff 74\All the samples\400 group\070121cd1222.nd2	656	10.5315	9.47016	212	1128.22	980.71	TRUE	1	640132
S:\GFoti\GFoti\Miranda\Organoids\Diff\IF-Confocal-Histo-TEM\LD calculations-Nile RED-Bodipy\Diff 74\All the samples\400 group\070121cd1222.nd2	657	8.26004	4.49643	209	1000.29	1155.62	TRUE	1	640132
S:\GFoti\GFoti\Miranda\Organoids\Diff\IF-Confocal-Histo-TEM\LD calculations-Nile RED-Bodipy\Diff 74\All the samples\400 group\070121cd1222.nd2	658	67.5258	6.36516	272	797.3	701.215	TRUE	1	640132
S:\GFoti\GFoti\Miranda\Organoids\Diff\IF-Confocal-Histo-TEM\LD calculations-Nile RED-Bodipy\Diff 74\All the samples\400 group\070121cd1222.nd2	659	2.58126	8.89237	331	676.703	518.053	TRUE	1	640132
S:\GFoti\GFoti\Miranda\Organoids\Diff\IF-Confocal-Histo-TEM\LD calculations-Nile RED-Bodipy\Diff 74\All the samples\400 group\070121cd1222.nd2	660	11.3575	6.4858	217	948.046	799.034	TRUE	1	640132
S:\GFoti\GFoti\Miranda\Organoids\Diff\IF-Confocal-Histo-TEM\LD calculations-Nile RED-Bodipy\Diff 74\All the samples\400 group\070121cd1222.nd2	661	28.1874	7.73771	331	676.703	518.053	TRUE	1	640132
S:\GFoti\GFoti\Miranda\Organoids\Diff\IF-Confocal-Histo-TEM\LD calculations-Nile RED-Bodipy\Diff 74\All the samples\400 group\070121cd1222.nd2	662	2.68451	11.2453	214	627.66	323.519	FALSE	1	640132
S:\GFoti\GFoti\Miranda\Organoids\Diff\IF-Confocal-Histo-TEM\LD calculations-Nile RED-Bodipy\Diff 74\All the samples\400 group\070121cd1222.nd2	663	19.3078	11.1035	258	1073.91	651.62	TRUE	1	640132
S:\GFoti\GFoti\Miranda\Organoids\Diff\IF-Confocal-Histo-TEM\LD calculations-Nile RED-Bodipy\Diff 74\All the samples\400 group\070121cd1222.nd2	664	57.8203	7.88385	306	658.738	490.721	TRUE	1	640132
S:\GFoti\GFoti\Miranda\Organoids\Diff\IF-Confocal-Histo-TEM\LD calculations-Nile RED-Bodipy\Diff 74\All the samples\400 group\070121cd1222.nd2	665	36.8604	8.29362	306	658.738	490.721	TRUE	1	640132
S:\GFoti\GFoti\Miranda\Organoids\Diff\IF-Confocal-Histo-TEM\LD calculations-Nile RED-Bodipy\Diff 74\All the samples\400 group\070121cd1222.nd2	666	29.7361	8.47546	218	1210.2	476.833	TRUE	1	640132
S:\GFoti\GFoti\Miranda\Organoids\Diff\IF-Confocal-Histo-TEM\LD calculations-Nile RED-Bodipy\Diff 74\All the samples\400 group\070121cd1222.nd2	667	40.4742	8.146	306	658.738	490.721	TRUE	1	640132
S:\GFoti\GFoti\Miranda\Organoids\Diff\IF-Confocal-Histo-TEM\LD calculations-Nile RED-Bodipy\Diff 74\All the samples\400 group\070121cd1222.nd2	668	2.78776	8.38741	218	1210.2	476.833	TRUE	1	640132
S:\GFoti\GFoti\Miranda\Organoids\Diff\IF-Confocal-Histo-TEM\LD calculations-Nile RED-Bodipy\Diff 74\All the samples\400 group\070121cd1222.nd2	669	9.39579	6.02039	1	914.18	294.703	FALSE	1	640132
S:\GFoti\GFoti\Miranda\Organoids\Diff\IF-Confocal-Histo-TEM\LD calculations-Nile RED-Bodipy\Diff 74\All the samples\400 group\070121cd1222.nd2	670	52.6577	4.21142	2	458.329	220.85	FALSE	1	640132
S:\GFoti\GFoti\Miranda\Organoids\Diff\IF-Confocal-Histo-TEM\LD calculations-Nile RED-Bodipy\Diff 74\All the samples\400 group\070121cd1222.nd2	671	6.29828	6.46549	6	682.485	306.5	FALSE	1	640132
S:\GFoti\GFoti\Miranda\Organoids\Diff\IF-Confocal-Histo-TEM\LD calculations-Nile RED-Bodipy\Diff 74\All the samples\400 group\070121cd1222.nd2	672	9.80879	4.45765	8	1281.44	288.247	FALSE	1	640132
S:\GFoti\GFoti\Miranda\Organoids\Diff\IF-Confocal-Histo-TEM\LD calculations-Nile RED-Bodipy\Diff 74\All the samples\400 group\070121cd1222.nd2	673	41.0937	8.90991	262	415.583	562.638	TRUE	1	640132
S:\GFoti\GFoti\Miranda\Organoids\Diff\IF-Confocal-Histo-TEM\LD calculations-Nile RED-Bodipy\Diff 74\All the samples\400 group\070121cd1222.nd2	674	25.6061	5.93014	18	1355.27	334.923	FALSE	1	640132
S:\GFoti\GFoti\Miranda\Organoids\Diff\IF-Confocal-Histo-TEM\LD calculations-Nile RED-Bodipy\Diff 74\All the samples\400 group\070121cd1222.nd2	675	8.87954	7.60654	17	681.143	377.352	FALSE	1	640132
S:\GFoti\GFoti\Miranda\Organoids\Diff\IF-Confocal-Histo-TEM\LD calculations-Nile RED-Bodipy\Diff 74\All the samples\400 group\070121cd1222.nd2	676	326.891	7.90967	11	869.369	1169.55	TRUE	1	640132
S:\GFoti\GFoti\Miranda\Organoids\Diff\IF-Confocal-Histo-TEM\LD calculations-Nile RED-Bodipy\Diff 74\All the samples\400 group\070121cd1222.nd2	677	2.58126	2.24225	17	681.143	377.352	FALSE	1	640132
S:\GFoti\GFoti\Miranda\Organoids\Diff\IF-Confocal-Histo-TEM\LD calculations-Nile RED-Bodipy\Diff 74\All the samples\400 group\070121cd1222.nd2	678	7.33078	7.9269	342	341.346	494.467	TRUE	1	640132
S:\GFoti\GFoti\Miranda\Organoids\Diff\IF-Confocal-Histo-TEM\LD calculations-Nile RED-Bodipy\Diff 74\All the samples\400 group\070121cd1222.nd2	679	6.09178	6.35063	26	1031.68	560.375	TRUE	1	640132
S:\GFoti\GFoti\Miranda\Organoids\Diff\IF-Confocal-Histo-TEM\LD calculations-Nile RED-Bodipy\Diff 74\All the samples\400 group\070121cd1222.nd2	680	241.916	5.47037	277	561.786	786.695	TRUE	1	640132
S:\GFoti\GFoti\Miranda\Organoids\Diff\IF-Confocal-Histo-TEM\LD calculations-Nile RED-Bodipy\Diff 74\All the samples\400 group\070121cd1222.nd2	681	232.314	1.3932	23	1039.84	452.78	TRUE	1	640132
S:\GFoti\GFoti\Miranda\Organoids\Diff\IF-Confocal-Histo-TEM\LD calculations-Nile RED-Bodipy\Diff 74\All the samples\400 group\070121cd1222.nd2	682	10.1185	7.14025	27	1233.95	218.419	FALSE	1	640132
S:\GFoti\GFoti\Miranda\Organoids\Diff\IF-Confocal-Histo-TEM\LD calculations-Nile RED-Bodipy\Diff 74\All the samples\400 group\070121cd1222.nd2	683	11.6673	2.34777	27	1233.95	218.419	FALSE	1	640132
S:\GFoti\GFoti\Miranda\Organoids\Diff\IF-Confocal-Histo-TEM\LD calculations-Nile RED-Bodipy\Diff 74\All the samples\400 group\070121cd1222.nd2	684	65.2543	10.3901	32	1642.82	632.61	TRUE	1	640132
S:\GFoti\GFoti\Miranda\Organoids\Diff\IF-Confocal-Histo-TEM\LD calculations-Nile RED-Bodipy\Diff 74\All the samples\400 group\070121cd1222.nd2	685	277.434	6.82231	37	1237.56	845.96	TRUE	1	640132
S:\GFoti\GFoti\Miranda\Organoids\Diff\IF-Confocal-Histo-TEM\LD calculations-Nile RED-Bodipy\Diff 74\All the samples\400 group\070121cd1222.nd2	686	33.5564	7.60783	46	204.229	482.378	TRUE	1	640132
S:\GFoti\GFoti\Miranda\Organoids\Diff\IF-Confocal-Histo-TEM\LD calculations-Nile RED-Bodipy\Diff 74\All the samples\400 group\070121cd1222.nd2	687	63.912	6.26401	47	1143.09	1122.4	TRUE	1	640132
S:\GFoti\GFoti\Miranda\Organoids\Diff\IF-Confocal-Histo-TEM\LD calculations-Nile RED-Bodipy\Diff 74\All the samples\400 group\070121cd1222.nd2	688	85.8011	7.5109	227	167.782	448.173	TRUE	1	640132
S:\GFoti\GFoti\Miranda\Organoids\Diff\IF-Confocal-Histo-TEM\LD calculations-Nile RED-Bodipy\Diff 74\All the samples\400 group\070121cd1222.nd2	689	9.49904	3.21694	46	204.229	482.378	TRUE	1	640132
S:\GFoti\GFoti\Miranda\Organoids\Diff\IF-Confocal-Histo-TEM\LD calculations-Nile RED-Bodipy\Diff 74\All the samples\400 group\070121cd1222.nd2	690	12.9063	6.67374	43	634.371	479.589	TRUE	1	640132
S:\GFoti\GFoti\Miranda\Organoids\Diff\IF-Confocal-Histo-TEM\LD calculations-Nile RED-Bodipy\Diff 74\All the samples\400 group\070121cd1222.nd2	691	5.78203	8.12054	50	1325.63	1280.17	TRUE	1	640132
S:\GFoti\GFoti\Miranda\Organoids\Diff\IF-Confocal-Histo-TEM\LD calculations-Nile RED-Bodipy\Diff 74\All the samples\400 group\070121cd1222.nd2	692	20.5468	6.12053	53	1128.84	872.738	TRUE	1	640132
S:\GFoti\GFoti\Miranda\Organoids\Diff\IF-Confocal-Histo-TEM\LD calculations-Nile RED-Bodipy\Diff 74\All the samples\400 group\070121cd1222.nd2	693	318.734	5.90682	71	1200.49	1053.59	TRUE	1	640132
S:\GFoti\GFoti\Miranda\Organoids\Diff\IF-Confocal-Histo-TEM\LD calculations-Nile RED-Bodipy\Diff 74\All the samples\400 group\070121cd1222.nd2	694	32.4206	5.81717	63	1248.92	1062.61	TRUE	1	640132
S:\GFoti\GFoti\Miranda\Organoids\Diff\IF-Confocal-Histo-TEM\LD calculations-Nile RED-Bodipy\Diff 74\All the samples\400 group\070121cd1222.nd2	695	14.2486	5.43731	71	1200.49	1053.59	TRUE	1	640132
S:\GFoti\GFoti\Miranda\Organoids\Diff\IF-Confocal-Histo-TEM\LD calculations-Nile RED-Bodipy\Diff 74\All the samples\400 group\070121cd1222.nd2	696	7.95028	6.97176	61	1204.73	200.102	FALSE	1	640132
S:\GFoti\GFoti\Miranda\Organoids\Diff\IF-Confocal-Histo-TEM\LD calculations-Nile RED-Bodipy\Diff 74\All the samples\400 group\070121cd1222.nd2	697	26.0191	7.74743	70	1336.47	729.767	TRUE	1	640132
S:\GFoti\GFoti\Miranda\Organoids\Diff\IF-Confocal-Histo-TEM\LD calculations-Nile RED-Bodipy\Diff 74\All the samples\400 group\070121cd1222.nd2	698	11.4608	8.46073	60	1082.89	1537.62	TRUE	1	640132
S:\GFoti\GFoti\Miranda\Organoids\Diff\IF-Confocal-Histo-TEM\LD calculations-Nile RED-Bodipy\Diff 74\All the samples\400 group\070121cd1222.nd2	699	5.47227	5.44498	66	1313.24	428.16	TRUE	1	640132
S:\GFoti\GFoti\Miranda\Organoids\Diff\IF-Confocal-Histo-TEM\LD calculations-Nile RED-Bodipy\Diff 74\All the samples\400 group\070121cd1222.nd2	700	3.61377	8.65509	61	1204.73	200.102	FALSE	1	640132
S:\GFoti\GFoti\Miranda\Organoids\Diff\IF-Confocal-Histo-TEM\LD calculations-Nile RED-Bodipy\Diff 74\All the samples\400 group\070121cd1222.nd2	701	67.5258	8.03894	65	1435.28	438.342	TRUE	1	640132
S:\GFoti\GFoti\Miranda\Organoids\Diff\IF-Confocal-Histo-TEM\LD calculations-Nile RED-Bodipy\Diff 74\All the samples\400 group\070121cd1222.nd2	702	39.0287	3.51925	76	174.906	518.834	TRUE	1	640132
S:\GFoti\GFoti\Miranda\Organoids\Diff\IF-Confocal-Histo-TEM\LD calculations-Nile RED-Bodipy\Diff 74\All the samples\400 group\070121cd1222.nd2	703	10.6348	9.35768	72	359.621	286.623	FALSE	1	640132
S:\GFoti\GFoti\Miranda\Organoids\Diff\IF-Confocal-Histo-TEM\LD calculations-Nile RED-Bodipy\Diff 74\All the samples\400 group\070121cd1222.nd2	704	143.415	3.00177	264	952.795	520.828	TRUE	1	640132
S:\GFoti\GFoti\Miranda\Organoids\Diff\IF-Confocal-Histo-TEM\LD calculations-Nile RED-Bodipy\Diff 74\All the samples\400 group\070121cd1222.nd2	705	16.6233	6.7035	265	736.795	454.402	TRUE	1	640132
S:\GFoti\GFoti\Miranda\Organoids\Diff\IF-Confocal-Histo-TEM\LD calculations-Nile RED-Bodipy\Diff 74\All the samples\400 group\070121cd1222.nd2	706	63.3958	6.88817	83	1264.2	1212.02	TRUE	1	640132
S:\GFoti\GFoti\Miranda\Organoids\Diff\IF-Confocal-Histo-TEM\LD calculations-Nile RED-Bodipy\Diff 74\All the samples\400 group\070121cd1222.nd2	707	38.6157	3.17883	86	674.845	982.638	TRUE	1	640132
S:\GFoti\GFoti\Miranda\Organoids\Diff\IF-Confocal-Histo-TEM\LD calculations-Nile RED-Bodipy\Diff 74\All the samples\400 group\070121cd1222.nd2	708	17.7591	5.76258	79	757.652	889.478	TRUE	1	640132
S:\GFoti\GFoti\Miranda\Organoids\Diff\IF-Confocal-Histo-TEM\LD calculations-Nile RED-Bodipy\Diff 74\All the samples\400 group\070121cd1222.nd2	709	13.5258	5.03331	87	1270.08	1020.2	TRUE	1	640132
S:\GFoti\GFoti\Miranda\Organoids\Diff\IF-Confocal-Histo-TEM\LD calculations-Nile RED-Bodipy\Diff 74\All the samples\400 group\070121cd1222.nd2	710	11.4608	2.77313	89	612.275	885.178	TRUE	1	640132
S:\GFoti\GFoti\Miranda\Organoids\Diff\IF-Confocal-Histo-TEM\LD calculations-Nile RED-Bodipy\Diff 74\All the samples\400 group\070121cd1222.nd2	711	74.0306	6.76382	88	950.627	756.814	TRUE	1	640132
S:\GFoti\GFoti\Miranda\Organoids\Diff\IF-Confocal-Histo-TEM\LD calculations-Nile RED-Bodipy\Diff 74\All the samples\400 group\070121cd1222.nd2	712	7.53728	3.76665	94	1015.16	644.621	TRUE	1	640132
S:\GFoti\GFoti\Miranda\Organoids\Diff\IF-Confocal-Histo-TEM\LD calculations-Nile RED-Bodipy\Diff 74\All the samples\400 group\070121cd1222.nd2	713	8.26004	7.14571	87	1270.08	1020.2	TRUE	1	640132
S:\GFoti\GFoti\Miranda\Organoids\Diff\IF-Confocal-Histo-TEM\LD calculations-Nile RED-Bodipy\Diff 74\All the samples\400 group\070121cd1222.nd2	714	58.8528	2.41372	232	856.256	612.284	TRUE	1	640132
S:\GFoti\GFoti\Miranda\Organoids\Diff\IF-Confocal-Histo-TEM\LD calculations-Nile RED-Bodipy\Diff 74\All the samples\400 group\070121cd1222.nd2	715	7.33078	5.84603	232	856.256	612.284	TRUE	1	640132
S:\GFoti\GFoti\Miranda\Organoids\Diff\IF-Confocal-Histo-TEM\LD calculations-Nile RED-Bodipy\Diff 74\All the samples\400 group\070121cd1222.nd2	716	16.8298	4.59186	267	489.717	1123.2	TRUE	1	640132
S:\GFoti\GFoti\Miranda\Organoids\Diff\IF-Confocal-Histo-TEM\LD calculations-Nile RED-Bodipy\Diff 74\All the samples\400 group\070121cd1222.nd2	717	17.0363	6.60339	109	465.453	1472.75	TRUE	1	640132
S:\GFoti\GFoti\Miranda\Organoids\Diff\IF-Confocal-Histo-TEM\LD calculations-Nile RED-Bodipy\Diff 74\All the samples\400 group\070121cd1222.nd2	718	8.46654	5.6122	102	1155.99	899.519	TRUE	1	640132
S:\GFoti\GFoti\Miranda\Organoids\Diff\IF-Confocal-Histo-TEM\LD calculations-Nile RED-Bodipy\Diff 74\All the samples\400 group\070121cd1222.nd2	719	36.1377	5.44234	118	430.038	772.894	TRUE	1	640132
S:\GFoti\GFoti\Miranda\Organoids\Diff\IF-Confocal-Histo-TEM\LD calculations-Nile RED-Bodipy\Diff 74\All the samples\400 group\070121cd1222.nd2	720	29.4264	6.60327	115	1013.09	678.42	TRUE	1	640132
S:\GFoti\GFoti\Miranda\Organoids\Diff\IF-Confocal-Histo-TEM\LD calculations-Nile RED-Bodipy\Diff 74\All the samples\400 group\070121cd1222.nd2	721	12.3901	4.49958	100	1195.54	941.38	TRUE	1	640132
S:\GFoti\GFoti\Miranda\Organoids\Diff\IF-Confocal-Histo-TEM\LD calculations-Nile RED-Bodipy\Diff 74\All the samples\400 group\070121cd1222.nd2	722	33.0401	7.15724	301	477.533	1029.46	TRUE	1	640132
S:\GFoti\GFoti\Miranda\Organoids\Diff\IF-Confocal-Histo-TEM\LD calculations-Nile RED-Bodipy\Diff 74\All the samples\400 group\070121cd1222.nd2	723	5.88528	2.42555	113	771.694	1273.55	TRUE	1	640132
S:\GFoti\GFoti\Miranda\Organoids\Diff\IF-Confocal-Histo-TEM\LD calculations-Nile RED-Bodipy\Diff 74\All the samples\400 group\070121cd1222.nd2	724	11.2543	7.21357	114	664.52	906.479	TRUE	1	640132
S:\GFoti\GFoti\Miranda\Organoids\Diff\IF-Confocal-Histo-TEM\LD calculations-Nile RED-Bodipy\Diff 74\All the samples\400 group\070121cd1222.nd2	725	9.49904	3.18048	113	771.694	1273.55	TRUE	1	640132
S:\GFoti\GFoti\Miranda\Organoids\Diff\IF-Confocal-Histo-TEM\LD calculations-Nile RED-Bodipy\Diff 74\All the samples\400 group\070121cd1222.nd2	726	65.4608	5.63284	126	1070.71	1178.45	TRUE	1	640132
S:\GFoti\GFoti\Miranda\Organoids\Diff\IF-Confocal-Histo-TEM\LD calculations-Nile RED-Bodipy\Diff 74\All the samples\400 group\070121cd1222.nd2	727	46.6692	6.48776	252	643.767	996.957	TRUE	1	640132
S:\GFoti\GFoti\Miranda\Organoids\Diff\IF-Confocal-Histo-TEM\LD calculations-Nile RED-Bodipy\Diff 74\All the samples\400 group\070121cd1222.nd2	728	4.13002	4.21837	126	1070.71	1178.45	TRUE	1	640132
S:\GFoti\GFoti\Miranda\Organoids\Diff\IF-Confocal-Histo-TEM\LD calculations-Nile RED-Bodipy\Diff 74\All the samples\400 group\070121cd1222.nd2	729	10.4283	5.36432	130	923.782	869.901	TRUE	1	640132
S:\GFoti\GFoti\Miranda\Organoids\Diff\IF-Confocal-Histo-TEM\LD calculations-Nile RED-Bodipy\Diff 74\All the samples\400 group\070121cd1222.nd2	730	71.7591	4.28451	125	1285.16	191.522	FALSE	1	640132
S:\GFoti\GFoti\Miranda\Organoids\Diff\IF-Confocal-Histo-TEM\LD calculations-Nile RED-Bodipy\Diff 74\All the samples\400 group\070121cd1222.nd2	731	83.6329	4.72309	141	935.139	367.201	FALSE	1	640132
S:\GFoti\GFoti\Miranda\Organoids\Diff\IF-Confocal-Histo-TEM\LD calculations-Nile RED-Bodipy\Diff 74\All the samples\400 group\070121cd1222.nd2	732	24.7801	4.89372	137	883.721	1053.29	TRUE	1	640132
S:\GFoti\GFoti\Miranda\Organoids\Diff\IF-Confocal-Histo-TEM\LD calculations-Nile RED-Bodipy\Diff 74\All the samples\400 group\070121cd1222.nd2	733	25.9159	6.49225	137	883.721	1053.29	TRUE	1	640132
S:\GFoti\GFoti\Miranda\Organoids\Diff\IF-Confocal-Histo-TEM\LD calculations-Nile RED-Bodipy\Diff 74\All the samples\400 group\070121cd1222.nd2	734	13.9388	5.14036	136	405.155	585.682	TRUE	1	640132
S:\GFoti\GFoti\Miranda\Organoids\Diff\IF-Confocal-Histo-TEM\LD calculations-Nile RED-Bodipy\Diff 74\All the samples\400 group\070121cd1222.nd2	735	25.5029	5.13868	140	1324.5	704.15	TRUE	1	640132
S:\GFoti\GFoti\Miranda\Organoids\Diff\IF-Confocal-Histo-TEM\LD calculations-Nile RED-Bodipy\Diff 74\All the samples\400 group\070121cd1222.nd2	736	8.67304	7.05137	147	1342.88	662.114	TRUE	1	640132
S:\GFoti\GFoti\Miranda\Organoids\Diff\IF-Confocal-Histo-TEM\LD calculations-Nile RED-Bodipy\Diff 74\All the samples\400 group\070121cd1222.nd2	737	21.6826	3.47601	150	964.772	1001.48	TRUE	1	640132
S:\GFoti\GFoti\Miranda\Organoids\Diff\IF-Confocal-Histo-TEM\LD calculations-Nile RED-Bodipy\Diff 74\All the samples\400 group\070121cd1222.nd2	738	34.1759	4.45976	159	801.327	887.337	TRUE	1	640132
S:\GFoti\GFoti\Miranda\Organoids\Diff\IF-Confocal-Histo-TEM\LD calculations-Nile RED-Bodipy\Diff 74\All the samples\400 group\070121cd1222.nd2	739	19.6176	14.496	125	1285.16	191.522	FALSE	1	640132
S:\GFoti\GFoti\Miranda\Organoids\Diff\IF-Confocal-Histo-TEM\LD calculations-Nile RED-Bodipy\Diff 74\All the samples\400 group\070121cd1222.nd2	740	46.2562	6.97779	254	1106.12	1081.29	TRUE	1	640132
S:\GFoti\GFoti\Miranda\Organoids\Diff\IF-Confocal-Histo-TEM\LD calculations-Nile RED-Bodipy\Diff 74\All the samples\400 group\070121cd1222.nd2	741	9.70554	7.34551	150	964.772	1001.48	TRUE	1	640132
S:\GFoti\GFoti\Miranda\Organoids\Diff\IF-Confocal-Histo-TEM\LD calculations-Nile RED-Bodipy\Diff 74\All the samples\400 group\070121cd1222.nd2	742	35.2084	6.7476	160	1040.25	303.443	FALSE	1	640132
S:\GFoti\GFoti\Miranda\Organoids\Diff\IF-Confocal-Histo-TEM\LD calculations-Nile RED-Bodipy\Diff 74\All the samples\400 group\070121cd1222.nd2	743	2.78776	4.30138	149	757.858	732.028	TRUE	1	640132
S:\GFoti\GFoti\Miranda\Organoids\Diff\IF-Confocal-Histo-TEM\LD calculations-Nile RED-Bodipy\Diff 74\All the samples\400 group\070121cd1222.nd2	744	62.673	11.3907	175	1442.72	335.745	FALSE	1	640132
S:\GFoti\GFoti\Miranda\Organoids\Diff\IF-Confocal-Histo-TEM\LD calculations-Nile RED-Bodipy\Diff 74\All the samples\400 group\070121cd1222.nd2	745	8.26004	2.75954	159	801.327	887.337	TRUE	1	640132
S:\GFoti\GFoti\Miranda\Organoids\Diff\IF-Confocal-Histo-TEM\LD calculations-Nile RED-Bodipy\Diff 74\All the samples\400 group\070121cd1222.nd2	746	13.0096	3.87071	157	1269.67	950.753	TRUE	1	640132
S:\GFoti\GFoti\Miranda\Organoids\Diff\IF-Confocal-Histo-TEM\LD calculations-Nile RED-Bodipy\Diff 74\All the samples\400 group\070121cd1222.nd2	747	43.8814	5.95395	316	518.111	727.044	TRUE	1	640132
S:\GFoti\GFoti\Miranda\Organoids\Diff\IF-Confocal-Histo-TEM\LD calculations-Nile RED-Bodipy\Diff 74\All the samples\400 group\070121cd1222.nd2	748	26.5354	4.0365	163	812.581	583.85	TRUE	1	640132
S:\GFoti\GFoti\Miranda\Organoids\Diff\IF-Confocal-Histo-TEM\LD calculations-Nile RED-Bodipy\Diff 74\All the samples\400 group\070121cd1222.nd2	749	5.67877	5.998	151	151.778	317.829	FALSE	1	640132
S:\GFoti\GFoti\Miranda\Organoids\Diff\IF-Confocal-Histo-TEM\LD calculations-Nile RED-Bodipy\Diff 74\All the samples\400 group\070121cd1222.nd2	750	25.3996	6.13519	165	842.524	988.129	TRUE	1	640132
S:\GFoti\GFoti\Miranda\Organoids\Diff\IF-Confocal-Histo-TEM\LD calculations-Nile RED-Bodipy\Diff 74\All the samples\400 group\070121cd1222.nd2	751	7.74378	5.86461	170	928.015	823.303	TRUE	1	640132
S:\GFoti\GFoti\Miranda\Organoids\Diff\IF-Confocal-Histo-TEM\LD calculations-Nile RED-Bodipy\Diff 74\All the samples\400 group\070121cd1222.nd2	752	49.9732	4.78102	282	134.432	877.92	TRUE	1	640132
S:\GFoti\GFoti\Miranda\Organoids\Diff\IF-Confocal-Histo-TEM\LD calculations-Nile RED-Bodipy\Diff 74\All the samples\400 group\070121cd1222.nd2	753	5.98853	7.69845	281	444.906	846.845	TRUE	1	640132
S:\GFoti\GFoti\Miranda\Organoids\Diff\IF-Confocal-Histo-TEM\LD calculations-Nile RED-Bodipy\Diff 74\All the samples\400 group\070121cd1222.nd2	754	12.5966	7.34409	177	1401.73	1040.65	TRUE	1	640132
S:\GFoti\GFoti\Miranda\Organoids\Diff\IF-Confocal-Histo-TEM\LD calculations-Nile RED-Bodipy\Diff 74\All the samples\400 group\070121cd1222.nd2	755	37.8929	5.17637	255	962.914	772.696	TRUE	1	640132
S:\GFoti\GFoti\Miranda\Organoids\Diff\IF-Confocal-Histo-TEM\LD calculations-Nile RED-Bodipy\Diff 74\All the samples\400 group\070121cd1222.nd2	756	21.5793	4.91339	177	1401.73	1040.65	TRUE	1	640132
S:\GFoti\GFoti\Miranda\Organoids\Diff\IF-Confocal-Histo-TEM\LD calculations-Nile RED-Bodipy\Diff 74\All the samples\400 group\070121cd1222.nd2	757	94.6807	4.28357	183	1007.21	653.009	TRUE	1	640132
S:\GFoti\GFoti\Miranda\Organoids\Diff\IF-Confocal-Histo-TEM\LD calculations-Nile RED-Bodipy\Diff 74\All the samples\400 group\070121cd1222.nd2	758	5.26577	5.13858	185	1250.36	619.765	TRUE	1	640132
S:\GFoti\GFoti\Miranda\Organoids\Diff\IF-Confocal-Histo-TEM\LD calculations-Nile RED-Bodipy\Diff 74\All the samples\400 group\070121cd1222.nd2	759	7.22753	6.19486	187	1154.96	895.528	TRUE	1	640132
S:\GFoti\GFoti\Miranda\Organoids\Diff\IF-Confocal-Histo-TEM\LD calculations-Nile RED-Bodipy\Diff 74\All the samples\400 group\070121cd1222.nd2	760	48.9407	7.21264	176	809.174	1122.21	TRUE	1	640132
S:\GFoti\GFoti\Miranda\Organoids\Diff\IF-Confocal-Histo-TEM\LD calculations-Nile RED-Bodipy\Diff 74\All the samples\400 group\070121cd1222.nd2	761	16.8298	5.88481	190	993.889	908.134	TRUE	1	640132
S:\GFoti\GFoti\Miranda\Organoids\Diff\IF-Confocal-Histo-TEM\LD calculations-Nile RED-Bodipy\Diff 74\All the samples\400 group\070121cd1222.nd2	762	7.12428	5.83416	240	868.543	500.336	TRUE	1	640132
S:\GFoti\GFoti\Miranda\Organoids\Diff\IF-Confocal-Histo-TEM\LD calculations-Nile RED-Bodipy\Diff 74\All the samples\400 group\070121cd1222.nd2	763	20.4436	6.57906	197	1166.42	938.845	TRUE	1	640132
S:\GFoti\GFoti\Miranda\Organoids\Diff\IF-Confocal-Histo-TEM\LD calculations-Nile RED-Bodipy\Diff 74\All the samples\400 group\070121cd1222.nd2	764	8.15679	5.41479	186	1272.25	860.181	TRUE	1	640132
S:\GFoti\GFoti\Miranda\Organoids\Diff\IF-Confocal-Histo-TEM\LD calculations-Nile RED-Bodipy\Diff 74\All the samples\400 group\070121cd1222.nd2	765	12.4933	5.65201	284	785.942	1208.3	TRUE	1	640132
S:\GFoti\GFoti\Miranda\Organoids\Diff\IF-Confocal-Histo-TEM\LD calculations-Nile RED-Bodipy\Diff 74\All the samples\400 group\070121cd1222.nd2	766	14.1453	2.69951	238	370.463	238.766	FALSE	1	640132
S:\GFoti\GFoti\Miranda\Organoids\Diff\IF-Confocal-Histo-TEM\LD calculations-Nile RED-Bodipy\Diff 74\All the samples\400 group\070121cd1222.nd2	767	94.9904	8.24725	197	1166.42	938.845	TRUE	1	640132
S:\GFoti\GFoti\Miranda\Organoids\Diff\IF-Confocal-Histo-TEM\LD calculations-Nile RED-Bodipy\Diff 74\All the samples\400 group\070121cd1222.nd2	768	38.2027	4.86443	238	370.463	238.766	FALSE	1	640132
S:\GFoti\GFoti\Miranda\Organoids\Diff\IF-Confocal-Histo-TEM\LD calculations-Nile RED-Bodipy\Diff 74\All the samples\400 group\070121cd1222.nd2	769	140.627	6.71103	237	953.415	624.254	TRUE	1	640132
S:\GFoti\GFoti\Miranda\Organoids\Diff\IF-Confocal-Histo-TEM\LD calculations-Nile RED-Bodipy\Diff 74\All the samples\400 group\070121cd1222.nd2	770	45.9465	3.41273	240	868.543	500.336	TRUE	1	640132
S:\GFoti\GFoti\Miranda\Organoids\Diff\IF-Confocal-Histo-TEM\LD calculations-Nile RED-Bodipy\Diff 74\All the samples\400 group\070121cd1222.nd2	771	33.6596	7.01889	203	801.946	948.482	TRUE	1	640132
S:\GFoti\GFoti\Miranda\Organoids\Diff\IF-Confocal-Histo-TEM\LD calculations-Nile RED-Bodipy\Diff 74\All the samples\400 group\070121cd1222.nd2	772	19.9273	4.66314	197	1166.42	938.845	TRUE	1	640132
S:\GFoti\GFoti\Miranda\Organoids\Diff\IF-Confocal-Histo-TEM\LD calculations-Nile RED-Bodipy\Diff 74\All the samples\400 group\070121cd1222.nd2	773	78.1606	5.47642	204	1215.57	833.872	TRUE	1	640132
S:\GFoti\GFoti\Miranda\Organoids\Diff\IF-Confocal-Histo-TEM\LD calculations-Nile RED-Bodipy\Diff 74\All the samples\400 group\070121cd1222.nd2	774	98.9139	4.41102	198	1208.96	678.522	TRUE	1	640132
S:\GFoti\GFoti\Miranda\Organoids\Diff\IF-Confocal-Histo-TEM\LD calculations-Nile RED-Bodipy\Diff 74\All the samples\400 group\070121cd1222.nd2	775	20.2371	4.74032	199	149.816	616.864	TRUE	1	640132
S:\GFoti\GFoti\Miranda\Organoids\Diff\IF-Confocal-Histo-TEM\LD calculations-Nile RED-Bodipy\Diff 74\All the samples\400 group\070121cd1222.nd2	776	24.0574	6.14646	208	773.656	873.019	TRUE	1	640132
S:\GFoti\GFoti\Miranda\Organoids\Diff\IF-Confocal-Histo-TEM\LD calculations-Nile RED-Bodipy\Diff 74\All the samples\400 group\070121cd1222.nd2	777	38.3059	4.07059	201	962.81	736.717	TRUE	1	640132
S:\GFoti\GFoti\Miranda\Organoids\Diff\IF-Confocal-Histo-TEM\LD calculations-Nile RED-Bodipy\Diff 74\All the samples\400 group\070121cd1222.nd2	778	11.4608	7.36708	208	773.656	873.019	TRUE	1	640132
S:\GFoti\GFoti\Miranda\Organoids\Diff\IF-Confocal-Histo-TEM\LD calculations-Nile RED-Bodipy\Diff 74\All the samples\400 group\070121cd1222.nd2	779	18.8948	6.2012	203	801.946	948.482	TRUE	1	640132
S:\GFoti\GFoti\Miranda\Organoids\Diff\IF-Confocal-Histo-TEM\LD calculations-Nile RED-Bodipy\Diff 74\All the samples\400 group\070121cd1222.nd2	780	20.1338	8.70577	210	1178.4	838.95	TRUE	1	640132
S:\GFoti\GFoti\Miranda\Organoids\Diff\IF-Confocal-Histo-TEM\LD calculations-Nile RED-Bodipy\Diff 74\All the samples\400 group\070121cd1222.nd2	781	74.7533	9.35328	219	2174.66	536.921	TRUE	1	640132
S:\GFoti\GFoti\Miranda\Organoids\Diff\IF-Confocal-Histo-TEM\LD calculations-Nile RED-Bodipy\Diff 74\All the samples\400 group\070121cd1222.nd2	782	95.0937	5.89024	372	318.321	453.925	TRUE	1	640132
S:\GFoti\GFoti\Miranda\Organoids\Diff\IF-Confocal-Histo-TEM\LD calculations-Nile RED-Bodipy\Diff 74\All the samples\400 group\070121cd1222.nd2	783	69.5908	8.83622	370	429.109	607.479	TRUE	1	640132
S:\GFoti\GFoti\Miranda\Organoids\Diff\IF-Confocal-Histo-TEM\LD calculations-Nile RED-Bodipy\Diff 74\All the samples\400 group\070121cd1222.nd2	784	7.02103	4.43873	221	1145.36	169.358	FALSE	2	4323.41
S:\GFoti\GFoti\Miranda\Organoids\Diff\IF-Confocal-Histo-TEM\LD calculations-Nile RED-Bodipy\Diff 74\All the samples\400 group\070121cd1222.nd2	785	36.7572	26.0946	221	1145.36	169.358	FALSE	2	4323.41
S:\GFoti\GFoti\Miranda\Organoids\Diff\IF-Confocal-Histo-TEM\LD calculations-Nile RED-Bodipy\Diff 74\All the samples\400 group\070121cd1222.nd2	786	3.92352	4.0748	1	914.18	294.703	FALSE	1	640132
S:\GFoti\GFoti\Miranda\Organoids\Diff\IF-Confocal-Histo-TEM\LD calculations-Nile RED-Bodipy\Diff 74\All the samples\400 group\070121cd1222.nd2	787	92.4092	5.3601	1	914.18	294.703	FALSE	1	640132
S:\GFoti\GFoti\Miranda\Organoids\Diff\IF-Confocal-Histo-TEM\LD calculations-Nile RED-Bodipy\Diff 74\All the samples\400 group\070121cd1222.nd2	788	10.0153	5.20359	4	715.319	399.384	FALSE	1	640132
S:\GFoti\GFoti\Miranda\Organoids\Diff\IF-Confocal-Histo-TEM\LD calculations-Nile RED-Bodipy\Diff 74\All the samples\400 group\070121cd1222.nd2	789	3.61377	5.64831	3	741.338	265.412	FALSE	1	640132
S:\GFoti\GFoti\Miranda\Organoids\Diff\IF-Confocal-Histo-TEM\LD calculations-Nile RED-Bodipy\Diff 74\All the samples\400 group\070121cd1222.nd2	790	21.2696	9.32855	5	549.086	329.197	FALSE	1	640132
S:\GFoti\GFoti\Miranda\Organoids\Diff\IF-Confocal-Histo-TEM\LD calculations-Nile RED-Bodipy\Diff 74\All the samples\400 group\070121cd1222.nd2	791	38.4092	8.31433	309	1248.3	265.737	FALSE	1	640132
S:\GFoti\GFoti\Miranda\Organoids\Diff\IF-Confocal-Histo-TEM\LD calculations-Nile RED-Bodipy\Diff 74\All the samples\400 group\070121cd1222.nd2	792	18.9981	4.62492	4	715.319	399.384	FALSE	1	640132
S:\GFoti\GFoti\Miranda\Organoids\Diff\IF-Confocal-Histo-TEM\LD calculations-Nile RED-Bodipy\Diff 74\All the samples\400 group\070121cd1222.nd2	793	54.2065	8.99245	14	1102.92	816.223	TRUE	1	640132
S:\GFoti\GFoti\Miranda\Organoids\Diff\IF-Confocal-Histo-TEM\LD calculations-Nile RED-Bodipy\Diff 74\All the samples\400 group\070121cd1222.nd2	794	16.2103	4.62652	262	415.583	562.638	TRUE	1	640132
S:\GFoti\GFoti\Miranda\Organoids\Diff\IF-Confocal-Histo-TEM\LD calculations-Nile RED-Bodipy\Diff 74\All the samples\400 group\070121cd1222.nd2	795	267.935	7.31558	12	741.235	360.275	FALSE	1	640132
S:\GFoti\GFoti\Miranda\Organoids\Diff\IF-Confocal-Histo-TEM\LD calculations-Nile RED-Bodipy\Diff 74\All the samples\400 group\070121cd1222.nd2	796	14.5583	4.80338	11	869.369	1169.55	TRUE	1	640132
S:\GFoti\GFoti\Miranda\Organoids\Diff\IF-Confocal-Histo-TEM\LD calculations-Nile RED-Bodipy\Diff 74\All the samples\400 group\070121cd1222.nd2	797	11.6673	2.44309	12	741.235	360.275	FALSE	1	640132
S:\GFoti\GFoti\Miranda\Organoids\Diff\IF-Confocal-Histo-TEM\LD calculations-Nile RED-Bodipy\Diff 74\All the samples\400 group\070121cd1222.nd2	798	376.967	5.3476	19	1036.53	719.992	TRUE	1	640132
S:\GFoti\GFoti\Miranda\Organoids\Diff\IF-Confocal-Histo-TEM\LD calculations-Nile RED-Bodipy\Diff 74\All the samples\400 group\070121cd1222.nd2	799	14.5583	8.43682	310	640.669	384.439	FALSE	1	640132
S:\GFoti\GFoti\Miranda\Organoids\Diff\IF-Confocal-Histo-TEM\LD calculations-Nile RED-Bodipy\Diff 74\All the samples\400 group\070121cd1222.nd2	800	12.3901	2.45043	25	1245.82	1334.53	TRUE	1	640132
S:\GFoti\GFoti\Miranda\Organoids\Diff\IF-Confocal-Histo-TEM\LD calculations-Nile RED-Bodipy\Diff 74\All the samples\400 group\070121cd1222.nd2	801	3.61377	6.55828	224	1004.83	827.006	TRUE	1	640132
S:\GFoti\GFoti\Miranda\Organoids\Diff\IF-Confocal-Histo-TEM\LD calculations-Nile RED-Bodipy\Diff 74\All the samples\400 group\070121cd1222.nd2	802	139.182	7.10117	24	652.853	560.918	TRUE	1	640132
S:\GFoti\GFoti\Miranda\Organoids\Diff\IF-Confocal-Histo-TEM\LD calculations-Nile RED-Bodipy\Diff 74\All the samples\400 group\070121cd1222.nd2	803	4.85277	4.27994	29	1055.43	1225.77	TRUE	1	640132
S:\GFoti\GFoti\Miranda\Organoids\Diff\IF-Confocal-Histo-TEM\LD calculations-Nile RED-Bodipy\Diff 74\All the samples\400 group\070121cd1222.nd2	804	24.3671	5.3695	28	1643.44	222.003	FALSE	1	640132
S:\GFoti\GFoti\Miranda\Organoids\Diff\IF-Confocal-Histo-TEM\LD calculations-Nile RED-Bodipy\Diff 74\All the samples\400 group\070121cd1222.nd2	805	103.044	3.33049	37	1237.56	845.96	TRUE	1	640132
S:\GFoti\GFoti\Miranda\Organoids\Diff\IF-Confocal-Histo-TEM\LD calculations-Nile RED-Bodipy\Diff 74\All the samples\400 group\070121cd1222.nd2	806	109.755	6.41076	263	985.732	610.295	TRUE	1	640132
S:\GFoti\GFoti\Miranda\Organoids\Diff\IF-Confocal-Histo-TEM\LD calculations-Nile RED-Bodipy\Diff 74\All the samples\400 group\070121cd1222.nd2	807	24.5736	3.63924	37	1237.56	845.96	TRUE	1	640132
S:\GFoti\GFoti\Miranda\Organoids\Diff\IF-Confocal-Histo-TEM\LD calculations-Nile RED-Bodipy\Diff 74\All the samples\400 group\070121cd1222.nd2	808	10.738	6.15471	263	985.732	610.295	TRUE	1	640132
S:\GFoti\GFoti\Miranda\Organoids\Diff\IF-Confocal-Histo-TEM\LD calculations-Nile RED-Bodipy\Diff 74\All the samples\400 group\070121cd1222.nd2	809	12.6998	4.26275	40	452.547	383.334	FALSE	1	640132
S:\GFoti\GFoti\Miranda\Organoids\Diff\IF-Confocal-Histo-TEM\LD calculations-Nile RED-Bodipy\Diff 74\All the samples\400 group\070121cd1222.nd2	810	6.81453	3.91272	38	1189.96	278.522	FALSE	1	640132
S:\GFoti\GFoti\Miranda\Organoids\Diff\IF-Confocal-Histo-TEM\LD calculations-Nile RED-Bodipy\Diff 74\All the samples\400 group\070121cd1222.nd2	811	28.6004	5.44506	32	1642.82	632.61	TRUE	1	640132
S:\GFoti\GFoti\Miranda\Organoids\Diff\IF-Confocal-Histo-TEM\LD calculations-Nile RED-Bodipy\Diff 74\All the samples\400 group\070121cd1222.nd2	812	103.767	5.3259	40	452.547	383.334	FALSE	1	640132
S:\GFoti\GFoti\Miranda\Organoids\Diff\IF-Confocal-Histo-TEM\LD calculations-Nile RED-Bodipy\Diff 74\All the samples\400 group\070121cd1222.nd2	813	81.0516	5.23879	38	1189.96	278.522	FALSE	1	640132
S:\GFoti\GFoti\Miranda\Organoids\Diff\IF-Confocal-Histo-TEM\LD calculations-Nile RED-Bodipy\Diff 74\All the samples\400 group\070121cd1222.nd2	814	107.174	1.45573	41	982.944	504.011	TRUE	1	640132
S:\GFoti\GFoti\Miranda\Organoids\Diff\IF-Confocal-Histo-TEM\LD calculations-Nile RED-Bodipy\Diff 74\All the samples\400 group\070121cd1222.nd2	815	8.56979	6.54523	38	1189.96	278.522	FALSE	1	640132
S:\GFoti\GFoti\Miranda\Organoids\Diff\IF-Confocal-Histo-TEM\LD calculations-Nile RED-Bodipy\Diff 74\All the samples\400 group\070121cd1222.nd2	816	23.9541	5.19167	42	1244.79	1248.11	TRUE	1	640132
S:\GFoti\GFoti\Miranda\Organoids\Diff\IF-Confocal-Histo-TEM\LD calculations-Nile RED-Bodipy\Diff 74\All the samples\400 group\070121cd1222.nd2	817	44.7074	5.24808	45	1299.1	1205.25	TRUE	1	640132
S:\GFoti\GFoti\Miranda\Organoids\Diff\IF-Confocal-Histo-TEM\LD calculations-Nile RED-Bodipy\Diff 74\All the samples\400 group\070121cd1222.nd2	818	16.4168	4.83531	47	1143.09	1122.4	TRUE	1	640132
S:\GFoti\GFoti\Miranda\Organoids\Diff\IF-Confocal-Histo-TEM\LD calculations-Nile RED-Bodipy\Diff 74\All the samples\400 group\070121cd1222.nd2	819	8.56979	5.32524	44	1251.6	867.191	TRUE	1	640132
S:\GFoti\GFoti\Miranda\Organoids\Diff\IF-Confocal-Histo-TEM\LD calculations-Nile RED-Bodipy\Diff 74\All the samples\400 group\070121cd1222.nd2	820	62.4665	9.12311	227	167.782	448.173	TRUE	1	640132
S:\GFoti\GFoti\Miranda\Organoids\Diff\IF-Confocal-Histo-TEM\LD calculations-Nile RED-Bodipy\Diff 74\All the samples\400 group\070121cd1222.nd2	821	7.64053	4.36547	49	1198.43	911.503	TRUE	1	640132
S:\GFoti\GFoti\Miranda\Organoids\Diff\IF-Confocal-Histo-TEM\LD calculations-Nile RED-Bodipy\Diff 74\All the samples\400 group\070121cd1222.nd2	822	94.9904	11.8598	227	167.782	448.173	TRUE	1	640132
S:\GFoti\GFoti\Miranda\Organoids\Diff\IF-Confocal-Histo-TEM\LD calculations-Nile RED-Bodipy\Diff 74\All the samples\400 group\070121cd1222.nd2	823	47.9082	4.28624	62	1133.17	1504.72	TRUE	1	640132
S:\GFoti\GFoti\Miranda\Organoids\Diff\IF-Confocal-Histo-TEM\LD calculations-Nile RED-Bodipy\Diff 74\All the samples\400 group\070121cd1222.nd2	824	13.7323	6.06141	60	1082.89	1537.62	TRUE	1	640132
S:\GFoti\GFoti\Miranda\Organoids\Diff\IF-Confocal-Histo-TEM\LD calculations-Nile RED-Bodipy\Diff 74\All the samples\400 group\070121cd1222.nd2	825	29.1166	3.7861	73	1072.26	1006.9	TRUE	1	640132
S:\GFoti\GFoti\Miranda\Organoids\Diff\IF-Confocal-Histo-TEM\LD calculations-Nile RED-Bodipy\Diff 74\All the samples\400 group\070121cd1222.nd2	826	32.0076	2.87381	230	501.694	775.711	TRUE	1	640132
S:\GFoti\GFoti\Miranda\Organoids\Diff\IF-Confocal-Histo-TEM\LD calculations-Nile RED-Bodipy\Diff 74\All the samples\400 group\070121cd1222.nd2	827	16.8298	5.27617	63	1248.92	1062.61	TRUE	1	640132
S:\GFoti\GFoti\Miranda\Organoids\Diff\IF-Confocal-Histo-TEM\LD calculations-Nile RED-Bodipy\Diff 74\All the samples\400 group\070121cd1222.nd2	828	8.87954	7.22176	63	1248.92	1062.61	TRUE	1	640132
S:\GFoti\GFoti\Miranda\Organoids\Diff\IF-Confocal-Histo-TEM\LD calculations-Nile RED-Bodipy\Diff 74\All the samples\400 group\070121cd1222.nd2	829	29.0134	6.23307	279	636.229	810.314	TRUE	1	640132
S:\GFoti\GFoti\Miranda\Organoids\Diff\IF-Confocal-Histo-TEM\LD calculations-Nile RED-Bodipy\Diff 74\All the samples\400 group\070121cd1222.nd2	830	10.6348	3.44585	66	1313.24	428.16	TRUE	1	640132
S:\GFoti\GFoti\Miranda\Organoids\Diff\IF-Confocal-Histo-TEM\LD calculations-Nile RED-Bodipy\Diff 74\All the samples\400 group\070121cd1222.nd2	831	42.6424	4.84584	64	1102.82	1361.71	TRUE	1	640132
S:\GFoti\GFoti\Miranda\Organoids\Diff\IF-Confocal-Histo-TEM\LD calculations-Nile RED-Bodipy\Diff 74\All the samples\400 group\070121cd1222.nd2	832	10.5315	3.61659	65	1435.28	438.342	TRUE	1	640132
S:\GFoti\GFoti\Miranda\Organoids\Diff\IF-Confocal-Histo-TEM\LD calculations-Nile RED-Bodipy\Diff 74\All the samples\400 group\070121cd1222.nd2	833	22.5086	3.44047	71	1200.49	1053.59	TRUE	1	640132
S:\GFoti\GFoti\Miranda\Organoids\Diff\IF-Confocal-Histo-TEM\LD calculations-Nile RED-Bodipy\Diff 74\All the samples\400 group\070121cd1222.nd2	834	272.788	6.14924	75	1424.03	1483	TRUE	1	640132
S:\GFoti\GFoti\Miranda\Organoids\Diff\IF-Confocal-Histo-TEM\LD calculations-Nile RED-Bodipy\Diff 74\All the samples\400 group\070121cd1222.nd2	835	11.151	3.78569	71	1200.49	1053.59	TRUE	1	640132
S:\GFoti\GFoti\Miranda\Organoids\Diff\IF-Confocal-Histo-TEM\LD calculations-Nile RED-Bodipy\Diff 74\All the samples\400 group\070121cd1222.nd2	836	4.02677	5.65055	70	1336.47	729.767	TRUE	1	640132
S:\GFoti\GFoti\Miranda\Organoids\Diff\IF-Confocal-Histo-TEM\LD calculations-Nile RED-Bodipy\Diff 74\All the samples\400 group\070121cd1222.nd2	837	20.1338	6.7093	312	635.92	1137.4	TRUE	1	640132
S:\GFoti\GFoti\Miranda\Organoids\Diff\IF-Confocal-Histo-TEM\LD calculations-Nile RED-Bodipy\Diff 74\All the samples\400 group\070121cd1222.nd2	838	97.6749	4.81385	75	1424.03	1483	TRUE	1	640132
S:\GFoti\GFoti\Miranda\Organoids\Diff\IF-Confocal-Histo-TEM\LD calculations-Nile RED-Bodipy\Diff 74\All the samples\400 group\070121cd1222.nd2	839	73.9273	7.19694	72	359.621	286.623	FALSE	1	640132
S:\GFoti\GFoti\Miranda\Organoids\Diff\IF-Confocal-Histo-TEM\LD calculations-Nile RED-Bodipy\Diff 74\All the samples\400 group\070121cd1222.nd2	840	35.1052	9.30217	297	458.742	607.289	TRUE	1	640132
S:\GFoti\GFoti\Miranda\Organoids\Diff\IF-Confocal-Histo-TEM\LD calculations-Nile RED-Bodipy\Diff 74\All the samples\400 group\070121cd1222.nd2	841	51.4187	4.41238	265	736.795	454.402	TRUE	1	640132
S:\GFoti\GFoti\Miranda\Organoids\Diff\IF-Confocal-Histo-TEM\LD calculations-Nile RED-Bodipy\Diff 74\All the samples\400 group\070121cd1222.nd2	842	206.398	5.22937	84	1043.45	822.357	TRUE	1	640132
S:\GFoti\GFoti\Miranda\Organoids\Diff\IF-Confocal-Histo-TEM\LD calculations-Nile RED-Bodipy\Diff 74\All the samples\400 group\070121cd1222.nd2	843	7.02103	8.07656	265	736.795	454.402	TRUE	1	640132
S:\GFoti\GFoti\Miranda\Organoids\Diff\IF-Confocal-Histo-TEM\LD calculations-Nile RED-Bodipy\Diff 74\All the samples\400 group\070121cd1222.nd2	844	20.7533	4.66417	265	736.795	454.402	TRUE	1	640132
S:\GFoti\GFoti\Miranda\Organoids\Diff\IF-Confocal-Histo-TEM\LD calculations-Nile RED-Bodipy\Diff 74\All the samples\400 group\070121cd1222.nd2	845	92.8222	8.50529	99	817.744	287.349	FALSE	1	640132
S:\GFoti\GFoti\Miranda\Organoids\Diff\IF-Confocal-Histo-TEM\LD calculations-Nile RED-Bodipy\Diff 74\All the samples\400 group\070121cd1222.nd2	846	27.1549	5.45342	94	1015.16	644.621	TRUE	1	640132
S:\GFoti\GFoti\Miranda\Organoids\Diff\IF-Confocal-Histo-TEM\LD calculations-Nile RED-Bodipy\Diff 74\All the samples\400 group\070121cd1222.nd2	847	96.0229	7.33584	265	736.795	454.402	TRUE	1	640132
S:\GFoti\GFoti\Miranda\Organoids\Diff\IF-Confocal-Histo-TEM\LD calculations-Nile RED-Bodipy\Diff 74\All the samples\400 group\070121cd1222.nd2	848	54.7227	4.79628	94	1015.16	644.621	TRUE	1	640132
S:\GFoti\GFoti\Miranda\Organoids\Diff\IF-Confocal-Histo-TEM\LD calculations-Nile RED-Bodipy\Diff 74\All the samples\400 group\070121cd1222.nd2	849	3.09751	5.30522	88	950.627	756.814	TRUE	1	640132
S:\GFoti\GFoti\Miranda\Organoids\Diff\IF-Confocal-Histo-TEM\LD calculations-Nile RED-Bodipy\Diff 74\All the samples\400 group\070121cd1222.nd2	850	112.44	6.87836	300	1023.11	237.79	FALSE	1	640132
S:\GFoti\GFoti\Miranda\Organoids\Diff\IF-Confocal-Histo-TEM\LD calculations-Nile RED-Bodipy\Diff 74\All the samples\400 group\070121cd1222.nd2	851	8.26004	8.23733	90	1612.88	428.138	TRUE	1	640132
S:\GFoti\GFoti\Miranda\Organoids\Diff\IF-Confocal-Histo-TEM\LD calculations-Nile RED-Bodipy\Diff 74\All the samples\400 group\070121cd1222.nd2	852	14.7648	5.35911	102	1155.99	899.519	TRUE	1	640132
S:\GFoti\GFoti\Miranda\Organoids\Diff\IF-Confocal-Histo-TEM\LD calculations-Nile RED-Bodipy\Diff 74\All the samples\400 group\070121cd1222.nd2	853	8.26004	6.81036	99	817.744	287.349	FALSE	1	640132
S:\GFoti\GFoti\Miranda\Organoids\Diff\IF-Confocal-Histo-TEM\LD calculations-Nile RED-Bodipy\Diff 74\All the samples\400 group\070121cd1222.nd2	854	40.3709	3.58968	268	144.241	1001.32	TRUE	1	640132
S:\GFoti\GFoti\Miranda\Organoids\Diff\IF-Confocal-Histo-TEM\LD calculations-Nile RED-Bodipy\Diff 74\All the samples\400 group\070121cd1222.nd2	855	6.81453	4.51551	102	1155.99	899.519	TRUE	1	640132
S:\GFoti\GFoti\Miranda\Organoids\Diff\IF-Confocal-Histo-TEM\LD calculations-Nile RED-Bodipy\Diff 74\All the samples\400 group\070121cd1222.nd2	856	28.7036	5.90063	109	465.453	1472.75	TRUE	1	640132
S:\GFoti\GFoti\Miranda\Organoids\Diff\IF-Confocal-Histo-TEM\LD calculations-Nile RED-Bodipy\Diff 74\All the samples\400 group\070121cd1222.nd2	857	13.5258	5.233	112	768.287	694.786	TRUE	1	640132
S:\GFoti\GFoti\Miranda\Organoids\Diff\IF-Confocal-Histo-TEM\LD calculations-Nile RED-Bodipy\Diff 74\All the samples\400 group\070121cd1222.nd2	858	12.8031	6.34463	114	664.52	906.479	TRUE	1	640132
S:\GFoti\GFoti\Miranda\Organoids\Diff\IF-Confocal-Histo-TEM\LD calculations-Nile RED-Bodipy\Diff 74\All the samples\400 group\070121cd1222.nd2	859	38.3059	4.18551	115	1013.09	678.42	TRUE	1	640132
S:\GFoti\GFoti\Miranda\Organoids\Diff\IF-Confocal-Histo-TEM\LD calculations-Nile RED-Bodipy\Diff 74\All the samples\400 group\070121cd1222.nd2	860	7.22753	5.21123	123	960.849	548.146	TRUE	1	640132
S:\GFoti\GFoti\Miranda\Organoids\Diff\IF-Confocal-Histo-TEM\LD calculations-Nile RED-Bodipy\Diff 74\All the samples\400 group\070121cd1222.nd2	861	10.0153	3.96173	127	901.583	866.485	TRUE	1	640132
S:\GFoti\GFoti\Miranda\Organoids\Diff\IF-Confocal-Histo-TEM\LD calculations-Nile RED-Bodipy\Diff 74\All the samples\400 group\070121cd1222.nd2	862	10.8413	4.26791	135	1237.46	633.078	TRUE	1	640132
S:\GFoti\GFoti\Miranda\Organoids\Diff\IF-Confocal-Histo-TEM\LD calculations-Nile RED-Bodipy\Diff 74\All the samples\400 group\070121cd1222.nd2	863	29.3231	1.73798	125	1285.16	191.522	FALSE	1	640132
S:\GFoti\GFoti\Miranda\Organoids\Diff\IF-Confocal-Histo-TEM\LD calculations-Nile RED-Bodipy\Diff 74\All the samples\400 group\070121cd1222.nd2	864	22.5086	5.66393	125	1285.16	191.522	FALSE	1	640132
S:\GFoti\GFoti\Miranda\Organoids\Diff\IF-Confocal-Histo-TEM\LD calculations-Nile RED-Bodipy\Diff 74\All the samples\400 group\070121cd1222.nd2	865	19.3078	7.43178	253	828.172	851.801	TRUE	1	640132
S:\GFoti\GFoti\Miranda\Organoids\Diff\IF-Confocal-Histo-TEM\LD calculations-Nile RED-Bodipy\Diff 74\All the samples\400 group\070121cd1222.nd2	866	115.434	5.24489	134	1084.65	1279.69	TRUE	1	640132
S:\GFoti\GFoti\Miranda\Organoids\Diff\IF-Confocal-Histo-TEM\LD calculations-Nile RED-Bodipy\Diff 74\All the samples\400 group\070121cd1222.nd2	867	9.70554	4.73733	142	1021.66	1091.6	TRUE	1	640132
S:\GFoti\GFoti\Miranda\Organoids\Diff\IF-Confocal-Histo-TEM\LD calculations-Nile RED-Bodipy\Diff 74\All the samples\400 group\070121cd1222.nd2	868	19.2046	3.03913	141	935.139	367.201	FALSE	1	640132
S:\GFoti\GFoti\Miranda\Organoids\Diff\IF-Confocal-Histo-TEM\LD calculations-Nile RED-Bodipy\Diff 74\All the samples\400 group\070121cd1222.nd2	869	59.5755	2.95306	142	1021.66	1091.6	TRUE	1	640132
S:\GFoti\GFoti\Miranda\Organoids\Diff\IF-Confocal-Histo-TEM\LD calculations-Nile RED-Bodipy\Diff 74\All the samples\400 group\070121cd1222.nd2	870	3.61377	6.49938	254	1106.12	1081.29	TRUE	1	640132
S:\GFoti\GFoti\Miranda\Organoids\Diff\IF-Confocal-Histo-TEM\LD calculations-Nile RED-Bodipy\Diff 74\All the samples\400 group\070121cd1222.nd2	871	4.85277	3.8644	146	1086.71	797.926	TRUE	1	640132
S:\GFoti\GFoti\Miranda\Organoids\Diff\IF-Confocal-Histo-TEM\LD calculations-Nile RED-Bodipy\Diff 74\All the samples\400 group\070121cd1222.nd2	872	109.858	6.48744	146	1086.71	797.926	TRUE	1	640132
S:\GFoti\GFoti\Miranda\Organoids\Diff\IF-Confocal-Histo-TEM\LD calculations-Nile RED-Bodipy\Diff 74\All the samples\400 group\070121cd1222.nd2	873	10.5315	2.88153	148	1155.37	495.772	TRUE	1	640132
S:\GFoti\GFoti\Miranda\Organoids\Diff\IF-Confocal-Histo-TEM\LD calculations-Nile RED-Bodipy\Diff 74\All the samples\400 group\070121cd1222.nd2	874	156.011	13.0831	175	1442.72	335.745	FALSE	1	640132
S:\GFoti\GFoti\Miranda\Organoids\Diff\IF-Confocal-Histo-TEM\LD calculations-Nile RED-Bodipy\Diff 74\All the samples\400 group\070121cd1222.nd2	875	11.9771	5.97123	161	1003.18	854.275	TRUE	1	640132
S:\GFoti\GFoti\Miranda\Organoids\Diff\IF-Confocal-Histo-TEM\LD calculations-Nile RED-Bodipy\Diff 74\All the samples\400 group\070121cd1222.nd2	876	8.05354	6.85911	157	1269.67	950.753	TRUE	1	640132
S:\GFoti\GFoti\Miranda\Organoids\Diff\IF-Confocal-Histo-TEM\LD calculations-Nile RED-Bodipy\Diff 74\All the samples\400 group\070121cd1222.nd2	877	41.9197	3.94072	316	518.111	727.044	TRUE	1	640132
S:\GFoti\GFoti\Miranda\Organoids\Diff\IF-Confocal-Histo-TEM\LD calculations-Nile RED-Bodipy\Diff 74\All the samples\400 group\070121cd1222.nd2	878	74.1338	10.2504	160	1040.25	303.443	FALSE	1	640132
S:\GFoti\GFoti\Miranda\Organoids\Diff\IF-Confocal-Histo-TEM\LD calculations-Nile RED-Bodipy\Diff 74\All the samples\400 group\070121cd1222.nd2	879	31.8011	3.39535	281	444.906	846.845	TRUE	1	640132
S:\GFoti\GFoti\Miranda\Organoids\Diff\IF-Confocal-Histo-TEM\LD calculations-Nile RED-Bodipy\Diff 74\All the samples\400 group\070121cd1222.nd2	880	3.09751	5.46513	175	1442.72	335.745	FALSE	1	640132
S:\GFoti\GFoti\Miranda\Organoids\Diff\IF-Confocal-Histo-TEM\LD calculations-Nile RED-Bodipy\Diff 74\All the samples\400 group\070121cd1222.nd2	881	34.8987	4.78036	236	1115.1	680.265	TRUE	1	640132
S:\GFoti\GFoti\Miranda\Organoids\Diff\IF-Confocal-Histo-TEM\LD calculations-Nile RED-Bodipy\Diff 74\All the samples\400 group\070121cd1222.nd2	882	9.29254	7.70429	177	1401.73	1040.65	TRUE	1	640132
S:\GFoti\GFoti\Miranda\Organoids\Diff\IF-Confocal-Histo-TEM\LD calculations-Nile RED-Bodipy\Diff 74\All the samples\400 group\070121cd1222.nd2	883	5.57552	6.10259	173	1065.85	1149.74	TRUE	1	640132
S:\GFoti\GFoti\Miranda\Organoids\Diff\IF-Confocal-Histo-TEM\LD calculations-Nile RED-Bodipy\Diff 74\All the samples\400 group\070121cd1222.nd2	884	17.3461	8.15258	177	1401.73	1040.65	TRUE	1	640132
S:\GFoti\GFoti\Miranda\Organoids\Diff\IF-Confocal-Histo-TEM\LD calculations-Nile RED-Bodipy\Diff 74\All the samples\400 group\070121cd1222.nd2	885	35.8279	4.19133	283	413.725	285.842	FALSE	1	640132
S:\GFoti\GFoti\Miranda\Organoids\Diff\IF-Confocal-Histo-TEM\LD calculations-Nile RED-Bodipy\Diff 74\All the samples\400 group\070121cd1222.nd2	886	11.6673	5.22421	191	881.656	605.874	TRUE	1	640132
S:\GFoti\GFoti\Miranda\Organoids\Diff\IF-Confocal-Histo-TEM\LD calculations-Nile RED-Bodipy\Diff 74\All the samples\400 group\070121cd1222.nd2	887	13.3193	5.33108	239	736.176	236.456	FALSE	1	640132
S:\GFoti\GFoti\Miranda\Organoids\Diff\IF-Confocal-Histo-TEM\LD calculations-Nile RED-Bodipy\Diff 74\All the samples\400 group\070121cd1222.nd2	888	19.6176	11.988	177	1401.73	1040.65	TRUE	1	640132
S:\GFoti\GFoti\Miranda\Organoids\Diff\IF-Confocal-Histo-TEM\LD calculations-Nile RED-Bodipy\Diff 74\All the samples\400 group\070121cd1222.nd2	889	176.145	9.4034	197	1166.42	938.845	TRUE	1	640132
S:\GFoti\GFoti\Miranda\Organoids\Diff\IF-Confocal-Histo-TEM\LD calculations-Nile RED-Bodipy\Diff 74\All the samples\400 group\070121cd1222.nd2	890	27.0516	2.35865	238	370.463	238.766	FALSE	1	640132
S:\GFoti\GFoti\Miranda\Organoids\Diff\IF-Confocal-Histo-TEM\LD calculations-Nile RED-Bodipy\Diff 74\All the samples\400 group\070121cd1222.nd2	891	19.7208	8.97753	363	323.071	329.725	FALSE	1	640132
S:\GFoti\GFoti\Miranda\Organoids\Diff\IF-Confocal-Histo-TEM\LD calculations-Nile RED-Bodipy\Diff 74\All the samples\400 group\070121cd1222.nd2	892	5.67877	6.32586	197	1166.42	938.845	TRUE	1	640132
S:\GFoti\GFoti\Miranda\Organoids\Diff\IF-Confocal-Histo-TEM\LD calculations-Nile RED-Bodipy\Diff 74\All the samples\400 group\070121cd1222.nd2	893	65.7705	2.74855	204	1215.57	833.872	TRUE	1	640132
S:\GFoti\GFoti\Miranda\Organoids\Diff\IF-Confocal-Histo-TEM\LD calculations-Nile RED-Bodipy\Diff 74\All the samples\400 group\070121cd1222.nd2	894	10.4283	5.14096	242	1118.31	560.481	TRUE	1	640132
S:\GFoti\GFoti\Miranda\Organoids\Diff\IF-Confocal-Histo-TEM\LD calculations-Nile RED-Bodipy\Diff 74\All the samples\400 group\070121cd1222.nd2	895	37.6864	3.3688	204	1215.57	833.872	TRUE	1	640132
S:\GFoti\GFoti\Miranda\Organoids\Diff\IF-Confocal-Histo-TEM\LD calculations-Nile RED-Bodipy\Diff 74\All the samples\400 group\070121cd1222.nd2	896	99.1204	4.19218	242	1118.31	560.481	TRUE	1	640132
S:\GFoti\GFoti\Miranda\Organoids\Diff\IF-Confocal-Histo-TEM\LD calculations-Nile RED-Bodipy\Diff 74\All the samples\400 group\070121cd1222.nd2	897	5.16252	5.54329	201	962.81	736.717	TRUE	1	640132
S:\GFoti\GFoti\Miranda\Organoids\Diff\IF-Confocal-Histo-TEM\LD calculations-Nile RED-Bodipy\Diff 74\All the samples\400 group\070121cd1222.nd2	898	40.9904	1.72269	205	1176.02	950.15	TRUE	1	640132
S:\GFoti\GFoti\Miranda\Organoids\Diff\IF-Confocal-Histo-TEM\LD calculations-Nile RED-Bodipy\Diff 74\All the samples\400 group\070121cd1222.nd2	899	16.5201	4.8078	209	1000.29	1155.62	TRUE	1	640132
S:\GFoti\GFoti\Miranda\Organoids\Diff\IF-Confocal-Histo-TEM\LD calculations-Nile RED-Bodipy\Diff 74\All the samples\400 group\070121cd1222.nd2	900	56.7877	4.90829	289	800.294	866.388	TRUE	1	640132
S:\GFoti\GFoti\Miranda\Organoids\Diff\IF-Confocal-Histo-TEM\LD calculations-Nile RED-Bodipy\Diff 74\All the samples\400 group\070121cd1222.nd2	901	38.5124	5.05768	213	1141.74	849.373	TRUE	1	640132
S:\GFoti\GFoti\Miranda\Organoids\Diff\IF-Confocal-Histo-TEM\LD calculations-Nile RED-Bodipy\Diff 74\All the samples\400 group\070121cd1222.nd2	902	22.1988	4.77832	209	1000.29	1155.62	TRUE	1	640132
S:\GFoti\GFoti\Miranda\Organoids\Diff\IF-Confocal-Histo-TEM\LD calculations-Nile RED-Bodipy\Diff 74\All the samples\400 group\070121cd1222.nd2	903	112.233	6.14794	289	800.294	866.388	TRUE	1	640132
S:\GFoti\GFoti\Miranda\Organoids\Diff\IF-Confocal-Histo-TEM\LD calculations-Nile RED-Bodipy\Diff 74\All the samples\400 group\070121cd1222.nd2	904	14.0421	7.25715	244	680.42	479.235	TRUE	1	640132
S:\GFoti\GFoti\Miranda\Organoids\Diff\IF-Confocal-Histo-TEM\LD calculations-Nile RED-Bodipy\Diff 74\All the samples\400 group\070121cd1222.nd2	905	6.29828	9.45816	256	1275.14	893.967	TRUE	1	640132
S:\GFoti\GFoti\Miranda\Organoids\Diff\IF-Confocal-Histo-TEM\LD calculations-Nile RED-Bodipy\Diff 74\All the samples\400 group\070121cd1222.nd2	906	7.43403	6.96926	305	657.189	713.846	TRUE	1	640132
S:\GFoti\GFoti\Miranda\Organoids\Diff\IF-Confocal-Histo-TEM\LD calculations-Nile RED-Bodipy\Diff 74\All the samples\400 group\070121cd1222.nd2	907	18.3786	7.10194	369	357.556	418.454	TRUE	1	640132
S:\GFoti\GFoti\Miranda\Organoids\Diff\IF-Confocal-Histo-TEM\LD calculations-Nile RED-Bodipy\Diff 74\All the samples\400 group\070121cd1222.nd2	908	26.7419	7.24025	369	357.556	418.454	TRUE	1	640132
S:\GFoti\GFoti\Miranda\Organoids\Diff\IF-Confocal-Histo-TEM\LD calculations-Nile RED-Bodipy\Diff 74\All the samples\400 group\070121cd1222.nd2	909	14.7648	9.11115	306	658.738	490.721	TRUE	1	640132
S:\GFoti\GFoti\Miranda\Organoids\Diff\IF-Confocal-Histo-TEM\LD calculations-Nile RED-Bodipy\Diff 74\All the samples\400 group\070121cd1222.nd2	910	116.26	6.07532	1	914.18	294.703	FALSE	1	640132
S:\GFoti\GFoti\Miranda\Organoids\Diff\IF-Confocal-Histo-TEM\LD calculations-Nile RED-Bodipy\Diff 74\All the samples\400 group\070121cd1222.nd2	911	34.4857	3.80029	1	914.18	294.703	FALSE	1	640132
S:\GFoti\GFoti\Miranda\Organoids\Diff\IF-Confocal-Histo-TEM\LD calculations-Nile RED-Bodipy\Diff 74\All the samples\400 group\070121cd1222.nd2	912	182.857	4.83378	355	134.639	264.933	FALSE	1	640132
S:\GFoti\GFoti\Miranda\Organoids\Diff\IF-Confocal-Histo-TEM\LD calculations-Nile RED-Bodipy\Diff 74\All the samples\400 group\070121cd1222.nd2	913	18.1721	8.4342	10	970.554	156.405	FALSE	1	640132
S:\GFoti\GFoti\Miranda\Organoids\Diff\IF-Confocal-Histo-TEM\LD calculations-Nile RED-Bodipy\Diff 74\All the samples\400 group\070121cd1222.nd2	914	28.8069	8.94377	7	1437.35	455.956	TRUE	1	640132
S:\GFoti\GFoti\Miranda\Organoids\Diff\IF-Confocal-Histo-TEM\LD calculations-Nile RED-Bodipy\Diff 74\All the samples\400 group\070121cd1222.nd2	915	30.1491	3.24738	11	869.369	1169.55	TRUE	1	640132
S:\GFoti\GFoti\Miranda\Organoids\Diff\IF-Confocal-Histo-TEM\LD calculations-Nile RED-Bodipy\Diff 74\All the samples\400 group\070121cd1222.nd2	916	3.20076	4.19465	262	415.583	562.638	TRUE	1	640132
S:\GFoti\GFoti\Miranda\Organoids\Diff\IF-Confocal-Histo-TEM\LD calculations-Nile RED-Bodipy\Diff 74\All the samples\400 group\070121cd1222.nd2	917	14.6616	5.32874	14	1102.92	816.223	TRUE	1	640132
S:\GFoti\GFoti\Miranda\Organoids\Diff\IF-Confocal-Histo-TEM\LD calculations-Nile RED-Bodipy\Diff 74\All the samples\400 group\070121cd1222.nd2	918	84.1491	4.88234	377	178.727	344.939	FALSE	1	640132
S:\GFoti\GFoti\Miranda\Organoids\Diff\IF-Confocal-Histo-TEM\LD calculations-Nile RED-Bodipy\Diff 74\All the samples\400 group\070121cd1222.nd2	919	25.7094	7.97536	386	165.717	465.757	TRUE	1	640132
S:\GFoti\GFoti\Miranda\Organoids\Diff\IF-Confocal-Histo-TEM\LD calculations-Nile RED-Bodipy\Diff 74\All the samples\400 group\070121cd1222.nd2	920	167.679	10.0022	249	1182.42	1863.82	TRUE	1	640132
S:\GFoti\GFoti\Miranda\Organoids\Diff\IF-Confocal-Histo-TEM\LD calculations-Nile RED-Bodipy\Diff 74\All the samples\400 group\070121cd1222.nd2	921	81.0516	7.10271	14	1102.92	816.223	TRUE	1	640132
S:\GFoti\GFoti\Miranda\Organoids\Diff\IF-Confocal-Histo-TEM\LD calculations-Nile RED-Bodipy\Diff 74\All the samples\400 group\070121cd1222.nd2	922	14.9713	6.37859	26	1031.68	560.375	TRUE	1	640132
S:\GFoti\GFoti\Miranda\Organoids\Diff\IF-Confocal-Histo-TEM\LD calculations-Nile RED-Bodipy\Diff 74\All the samples\400 group\070121cd1222.nd2	923	66.4933	6.12904	24	652.853	560.918	TRUE	1	640132
S:\GFoti\GFoti\Miranda\Organoids\Diff\IF-Confocal-Histo-TEM\LD calculations-Nile RED-Bodipy\Diff 74\All the samples\400 group\070121cd1222.nd2	924	22.1988	4.76561	277	561.786	786.695	TRUE	1	640132
S:\GFoti\GFoti\Miranda\Organoids\Diff\IF-Confocal-Histo-TEM\LD calculations-Nile RED-Bodipy\Diff 74\All the samples\400 group\070121cd1222.nd2	925	36.5507	3.70326	25	1245.82	1334.53	TRUE	1	640132
S:\GFoti\GFoti\Miranda\Organoids\Diff\IF-Confocal-Histo-TEM\LD calculations-Nile RED-Bodipy\Diff 74\All the samples\400 group\070121cd1222.nd2	926	46.4627	5.36345	277	561.786	786.695	TRUE	1	640132
S:\GFoti\GFoti\Miranda\Organoids\Diff\IF-Confocal-Histo-TEM\LD calculations-Nile RED-Bodipy\Diff 74\All the samples\400 group\070121cd1222.nd2	927	26.3289	3.37018	28	1643.44	222.003	FALSE	1	640132
S:\GFoti\GFoti\Miranda\Organoids\Diff\IF-Confocal-Histo-TEM\LD calculations-Nile RED-Bodipy\Diff 74\All the samples\400 group\070121cd1222.nd2	928	6.81453	6.62208	25	1245.82	1334.53	TRUE	1	640132
S:\GFoti\GFoti\Miranda\Organoids\Diff\IF-Confocal-Histo-TEM\LD calculations-Nile RED-Bodipy\Diff 74\All the samples\400 group\070121cd1222.nd2	929	5.78203	3.60711	27	1233.95	218.419	FALSE	1	640132
S:\GFoti\GFoti\Miranda\Organoids\Diff\IF-Confocal-Histo-TEM\LD calculations-Nile RED-Bodipy\Diff 74\All the samples\400 group\070121cd1222.nd2	930	8.67304	5.28974	36	1489.7	930.609	TRUE	1	640132
S:\GFoti\GFoti\Miranda\Organoids\Diff\IF-Confocal-Histo-TEM\LD calculations-Nile RED-Bodipy\Diff 74\All the samples\400 group\070121cd1222.nd2	931	41.0937	2.07809	37	1237.56	845.96	TRUE	1	640132
S:\GFoti\GFoti\Miranda\Organoids\Diff\IF-Confocal-Histo-TEM\LD calculations-Nile RED-Bodipy\Diff 74\All the samples\400 group\070121cd1222.nd2	932	11.8738	4.70022	29	1055.43	1225.77	TRUE	1	640132
S:\GFoti\GFoti\Miranda\Organoids\Diff\IF-Confocal-Histo-TEM\LD calculations-Nile RED-Bodipy\Diff 74\All the samples\400 group\070121cd1222.nd2	933	64.325	3.65549	32	1642.82	632.61	TRUE	1	640132
S:\GFoti\GFoti\Miranda\Organoids\Diff\IF-Confocal-Histo-TEM\LD calculations-Nile RED-Bodipy\Diff 74\All the samples\400 group\070121cd1222.nd2	934	54.5162	6.41444	36	1489.7	930.609	TRUE	1	640132
S:\GFoti\GFoti\Miranda\Organoids\Diff\IF-Confocal-Histo-TEM\LD calculations-Nile RED-Bodipy\Diff 74\All the samples\400 group\070121cd1222.nd2	935	11.5641	3.63578	37	1237.56	845.96	TRUE	1	640132
S:\GFoti\GFoti\Miranda\Organoids\Diff\IF-Confocal-Histo-TEM\LD calculations-Nile RED-Bodipy\Diff 74\All the samples\400 group\070121cd1222.nd2	936	23.7476	7.00493	44	1251.6	867.191	TRUE	1	640132
S:\GFoti\GFoti\Miranda\Organoids\Diff\IF-Confocal-Histo-TEM\LD calculations-Nile RED-Bodipy\Diff 74\All the samples\400 group\070121cd1222.nd2	937	6.19503	7.56782	34	907.365	692.846	TRUE	1	640132
S:\GFoti\GFoti\Miranda\Organoids\Diff\IF-Confocal-Histo-TEM\LD calculations-Nile RED-Bodipy\Diff 74\All the samples\400 group\070121cd1222.nd2	938	159.728	7.28912	37	1237.56	845.96	TRUE	1	640132
S:\GFoti\GFoti\Miranda\Organoids\Diff\IF-Confocal-Histo-TEM\LD calculations-Nile RED-Bodipy\Diff 74\All the samples\400 group\070121cd1222.nd2	939	10.6348	4.34055	36	1489.7	930.609	TRUE	1	640132
S:\GFoti\GFoti\Miranda\Organoids\Diff\IF-Confocal-Histo-TEM\LD calculations-Nile RED-Bodipy\Diff 74\All the samples\400 group\070121cd1222.nd2	940	43.1587	6.04124	40	452.547	383.334	FALSE	1	640132
S:\GFoti\GFoti\Miranda\Organoids\Diff\IF-Confocal-Histo-TEM\LD calculations-Nile RED-Bodipy\Diff 74\All the samples\400 group\070121cd1222.nd2	941	11.7706	4.58984	40	452.547	383.334	FALSE	1	640132
S:\GFoti\GFoti\Miranda\Organoids\Diff\IF-Confocal-Histo-TEM\LD calculations-Nile RED-Bodipy\Diff 74\All the samples\400 group\070121cd1222.nd2	942	18.6883	7.19943	42	1244.79	1248.11	TRUE	1	640132
S:\GFoti\GFoti\Miranda\Organoids\Diff\IF-Confocal-Histo-TEM\LD calculations-Nile RED-Bodipy\Diff 74\All the samples\400 group\070121cd1222.nd2	943	23.2314	7.77741	38	1189.96	278.522	FALSE	1	640132
S:\GFoti\GFoti\Miranda\Organoids\Diff\IF-Confocal-Histo-TEM\LD calculations-Nile RED-Bodipy\Diff 74\All the samples\400 group\070121cd1222.nd2	944	4.95602	6.01516	43	634.371	479.589	TRUE	1	640132
S:\GFoti\GFoti\Miranda\Organoids\Diff\IF-Confocal-Histo-TEM\LD calculations-Nile RED-Bodipy\Diff 74\All the samples\400 group\070121cd1222.nd2	945	3.61377	4.86395	40	452.547	383.334	FALSE	1	640132
S:\GFoti\GFoti\Miranda\Organoids\Diff\IF-Confocal-Histo-TEM\LD calculations-Nile RED-Bodipy\Diff 74\All the samples\400 group\070121cd1222.nd2	946	11.9771	5.60529	48	1108.5	1121.71	TRUE	1	640132
S:\GFoti\GFoti\Miranda\Organoids\Diff\IF-Confocal-Histo-TEM\LD calculations-Nile RED-Bodipy\Diff 74\All the samples\400 group\070121cd1222.nd2	947	9.70554	5.97297	53	1128.84	872.738	TRUE	1	640132
S:\GFoti\GFoti\Miranda\Organoids\Diff\IF-Confocal-Histo-TEM\LD calculations-Nile RED-Bodipy\Diff 74\All the samples\400 group\070121cd1222.nd2	948	4.13002	5.92451	228	1337.82	1734.27	TRUE	1	640132
S:\GFoti\GFoti\Miranda\Organoids\Diff\IF-Confocal-Histo-TEM\LD calculations-Nile RED-Bodipy\Diff 74\All the samples\400 group\070121cd1222.nd2	949	25.7094	10.2797	71	1200.49	1053.59	TRUE	1	640132
S:\GFoti\GFoti\Miranda\Organoids\Diff\IF-Confocal-Histo-TEM\LD calculations-Nile RED-Bodipy\Diff 74\All the samples\400 group\070121cd1222.nd2	950	15.2811	11.6287	71	1200.49	1053.59	TRUE	1	640132
S:\GFoti\GFoti\Miranda\Organoids\Diff\IF-Confocal-Histo-TEM\LD calculations-Nile RED-Bodipy\Diff 74\All the samples\400 group\070121cd1222.nd2	951	16.9331	11.346	75	1424.03	1483	TRUE	1	640132
S:\GFoti\GFoti\Miranda\Organoids\Diff\IF-Confocal-Histo-TEM\LD calculations-Nile RED-Bodipy\Diff 74\All the samples\400 group\070121cd1222.nd2	952	6.60803	4.04153	58	1140.5	807.944	TRUE	1	640132
S:\GFoti\GFoti\Miranda\Organoids\Diff\IF-Confocal-Histo-TEM\LD calculations-Nile RED-Bodipy\Diff 74\All the samples\400 group\070121cd1222.nd2	953	5.88528	5.20843	64	1102.82	1361.71	TRUE	1	640132
S:\GFoti\GFoti\Miranda\Organoids\Diff\IF-Confocal-Histo-TEM\LD calculations-Nile RED-Bodipy\Diff 74\All the samples\400 group\070121cd1222.nd2	954	72.9981	5.46229	64	1102.82	1361.71	TRUE	1	640132
S:\GFoti\GFoti\Miranda\Organoids\Diff\IF-Confocal-Histo-TEM\LD calculations-Nile RED-Bodipy\Diff 74\All the samples\400 group\070121cd1222.nd2	955	17.8623	6.15171	279	636.229	810.314	TRUE	1	640132
S:\GFoti\GFoti\Miranda\Organoids\Diff\IF-Confocal-Histo-TEM\LD calculations-Nile RED-Bodipy\Diff 74\All the samples\400 group\070121cd1222.nd2	956	23.4379	3.67258	66	1313.24	428.16	TRUE	1	640132
S:\GFoti\GFoti\Miranda\Organoids\Diff\IF-Confocal-Histo-TEM\LD calculations-Nile RED-Bodipy\Diff 74\All the samples\400 group\070121cd1222.nd2	957	78.9866	4.57367	64	1102.82	1361.71	TRUE	1	640132
S:\GFoti\GFoti\Miranda\Organoids\Diff\IF-Confocal-Histo-TEM\LD calculations-Nile RED-Bodipy\Diff 74\All the samples\400 group\070121cd1222.nd2	958	17.5526	3.91885	73	1072.26	1006.9	TRUE	1	640132
S:\GFoti\GFoti\Miranda\Organoids\Diff\IF-Confocal-Histo-TEM\LD calculations-Nile RED-Bodipy\Diff 74\All the samples\400 group\070121cd1222.nd2	959	19.5143	7.161	55	873.602	909.467	TRUE	1	640132
S:\GFoti\GFoti\Miranda\Organoids\Diff\IF-Confocal-Histo-TEM\LD calculations-Nile RED-Bodipy\Diff 74\All the samples\400 group\070121cd1222.nd2	960	27.9809	6.2906	61	1204.73	200.102	FALSE	1	640132
S:\GFoti\GFoti\Miranda\Organoids\Diff\IF-Confocal-Histo-TEM\LD calculations-Nile RED-Bodipy\Diff 74\All the samples\400 group\070121cd1222.nd2	961	12.4933	3.3637	73	1072.26	1006.9	TRUE	1	640132
S:\GFoti\GFoti\Miranda\Organoids\Diff\IF-Confocal-Histo-TEM\LD calculations-Nile RED-Bodipy\Diff 74\All the samples\400 group\070121cd1222.nd2	962	21.8891	7.86282	74	1292.8	845.805	TRUE	1	640132
S:\GFoti\GFoti\Miranda\Organoids\Diff\IF-Confocal-Histo-TEM\LD calculations-Nile RED-Bodipy\Diff 74\All the samples\400 group\070121cd1222.nd2	963	40.4742	0.763191	66	1313.24	428.16	TRUE	1	640132
S:\GFoti\GFoti\Miranda\Organoids\Diff\IF-Confocal-Histo-TEM\LD calculations-Nile RED-Bodipy\Diff 74\All the samples\400 group\070121cd1222.nd2	964	24.1606	5.8101	61	1204.73	200.102	FALSE	1	640132
S:\GFoti\GFoti\Miranda\Organoids\Diff\IF-Confocal-Histo-TEM\LD calculations-Nile RED-Bodipy\Diff 74\All the samples\400 group\070121cd1222.nd2	965	11.6673	3.87819	66	1313.24	428.16	TRUE	1	640132
S:\GFoti\GFoti\Miranda\Organoids\Diff\IF-Confocal-Histo-TEM\LD calculations-Nile RED-Bodipy\Diff 74\All the samples\400 group\070121cd1222.nd2	966	51.4187	5.29116	65	1435.28	438.342	TRUE	1	640132
S:\GFoti\GFoti\Miranda\Organoids\Diff\IF-Confocal-Histo-TEM\LD calculations-Nile RED-Bodipy\Diff 74\All the samples\400 group\070121cd1222.nd2	967	23.3346	8.076	73	1072.26	1006.9	TRUE	1	640132
S:\GFoti\GFoti\Miranda\Organoids\Diff\IF-Confocal-Histo-TEM\LD calculations-Nile RED-Bodipy\Diff 74\All the samples\400 group\070121cd1222.nd2	968	20.7533	6.21409	69	979.95	724.779	TRUE	1	640132
S:\GFoti\GFoti\Miranda\Organoids\Diff\IF-Confocal-Histo-TEM\LD calculations-Nile RED-Bodipy\Diff 74\All the samples\400 group\070121cd1222.nd2	969	77.6443	5.9872	65	1435.28	438.342	TRUE	1	640132
S:\GFoti\GFoti\Miranda\Organoids\Diff\IF-Confocal-Histo-TEM\LD calculations-Nile RED-Bodipy\Diff 74\All the samples\400 group\070121cd1222.nd2	970	12.1836	5.76431	69	979.95	724.779	TRUE	1	640132
S:\GFoti\GFoti\Miranda\Organoids\Diff\IF-Confocal-Histo-TEM\LD calculations-Nile RED-Bodipy\Diff 74\All the samples\400 group\070121cd1222.nd2	971	7.64053	5.37284	76	174.906	518.834	TRUE	1	640132
S:\GFoti\GFoti\Miranda\Organoids\Diff\IF-Confocal-Histo-TEM\LD calculations-Nile RED-Bodipy\Diff 74\All the samples\400 group\070121cd1222.nd2	972	10.325	2.6263	70	1336.47	729.767	TRUE	1	640132
S:\GFoti\GFoti\Miranda\Organoids\Diff\IF-Confocal-Histo-TEM\LD calculations-Nile RED-Bodipy\Diff 74\All the samples\400 group\070121cd1222.nd2	973	5.67877	6.31829	73	1072.26	1006.9	TRUE	1	640132
S:\GFoti\GFoti\Miranda\Organoids\Diff\IF-Confocal-Histo-TEM\LD calculations-Nile RED-Bodipy\Diff 74\All the samples\400 group\070121cd1222.nd2	974	23.7476	4.36659	280	756.723	1065.76	TRUE	1	640132
S:\GFoti\GFoti\Miranda\Organoids\Diff\IF-Confocal-Histo-TEM\LD calculations-Nile RED-Bodipy\Diff 74\All the samples\400 group\070121cd1222.nd2	975	8.77629	7.25672	312	635.92	1137.4	TRUE	1	640132
S:\GFoti\GFoti\Miranda\Organoids\Diff\IF-Confocal-Histo-TEM\LD calculations-Nile RED-Bodipy\Diff 74\All the samples\400 group\070121cd1222.nd2	976	6.19503	8.35034	348	437.162	1226.56	TRUE	1	640132
S:\GFoti\GFoti\Miranda\Organoids\Diff\IF-Confocal-Histo-TEM\LD calculations-Nile RED-Bodipy\Diff 74\All the samples\400 group\070121cd1222.nd2	977	6.81453	3.0216	82	560.753	946.577	TRUE	1	640132
S:\GFoti\GFoti\Miranda\Organoids\Diff\IF-Confocal-Histo-TEM\LD calculations-Nile RED-Bodipy\Diff 74\All the samples\400 group\070121cd1222.nd2	978	43.1587	5.00847	78	1221.56	786.279	TRUE	1	640132
S:\GFoti\GFoti\Miranda\Organoids\Diff\IF-Confocal-Histo-TEM\LD calculations-Nile RED-Bodipy\Diff 74\All the samples\400 group\070121cd1222.nd2	979	6.60803	3.54104	265	736.795	454.402	TRUE	1	640132
S:\GFoti\GFoti\Miranda\Organoids\Diff\IF-Confocal-Histo-TEM\LD calculations-Nile RED-Bodipy\Diff 74\All the samples\400 group\070121cd1222.nd2	980	12.8031	4.62682	87	1270.08	1020.2	TRUE	1	640132
S:\GFoti\GFoti\Miranda\Organoids\Diff\IF-Confocal-Histo-TEM\LD calculations-Nile RED-Bodipy\Diff 74\All the samples\400 group\070121cd1222.nd2	981	12.3901	3.41644	78	1221.56	786.279	TRUE	1	640132
S:\GFoti\GFoti\Miranda\Organoids\Diff\IF-Confocal-Histo-TEM\LD calculations-Nile RED-Bodipy\Diff 74\All the samples\400 group\070121cd1222.nd2	982	29.4264	5.50954	280	756.723	1065.76	TRUE	1	640132
S:\GFoti\GFoti\Miranda\Organoids\Diff\IF-Confocal-Histo-TEM\LD calculations-Nile RED-Bodipy\Diff 74\All the samples\400 group\070121cd1222.nd2	983	9.49904	4.1105	81	1165.49	369.116	FALSE	1	640132
S:\GFoti\GFoti\Miranda\Organoids\Diff\IF-Confocal-Histo-TEM\LD calculations-Nile RED-Bodipy\Diff 74\All the samples\400 group\070121cd1222.nd2	984	21.0631	2.13845	87	1270.08	1020.2	TRUE	1	640132
S:\GFoti\GFoti\Miranda\Organoids\Diff\IF-Confocal-Histo-TEM\LD calculations-Nile RED-Bodipy\Diff 74\All the samples\400 group\070121cd1222.nd2	985	143.931	4.43924	80	983.254	474.759	TRUE	1	640132
S:\GFoti\GFoti\Miranda\Organoids\Diff\IF-Confocal-Histo-TEM\LD calculations-Nile RED-Bodipy\Diff 74\All the samples\400 group\070121cd1222.nd2	986	89.3116	3.09407	94	1015.16	644.621	TRUE	1	640132
S:\GFoti\GFoti\Miranda\Organoids\Diff\IF-Confocal-Histo-TEM\LD calculations-Nile RED-Bodipy\Diff 74\All the samples\400 group\070121cd1222.nd2	987	13.0096	7.08282	96	1192.03	1348.86	TRUE	1	640132
S:\GFoti\GFoti\Miranda\Organoids\Diff\IF-Confocal-Histo-TEM\LD calculations-Nile RED-Bodipy\Diff 74\All the samples\400 group\070121cd1222.nd2	988	9.39579	2.19966	94	1015.16	644.621	TRUE	1	640132
S:\GFoti\GFoti\Miranda\Organoids\Diff\IF-Confocal-Histo-TEM\LD calculations-Nile RED-Bodipy\Diff 74\All the samples\400 group\070121cd1222.nd2	989	103.044	5.74247	83	1264.2	1212.02	TRUE	1	640132
S:\GFoti\GFoti\Miranda\Organoids\Diff\IF-Confocal-Histo-TEM\LD calculations-Nile RED-Bodipy\Diff 74\All the samples\400 group\070121cd1222.nd2	990	13.5258	5.03777	97	1067.61	1217.13	TRUE	1	640132
S:\GFoti\GFoti\Miranda\Organoids\Diff\IF-Confocal-Histo-TEM\LD calculations-Nile RED-Bodipy\Diff 74\All the samples\400 group\070121cd1222.nd2	991	11.0478	4.20472	232	856.256	612.284	TRUE	1	640132
S:\GFoti\GFoti\Miranda\Organoids\Diff\IF-Confocal-Histo-TEM\LD calculations-Nile RED-Bodipy\Diff 74\All the samples\400 group\070121cd1222.nd2	992	74.2371	3.22399	250	877.939	740.559	TRUE	1	640132
S:\GFoti\GFoti\Miranda\Organoids\Diff\IF-Confocal-Histo-TEM\LD calculations-Nile RED-Bodipy\Diff 74\All the samples\400 group\070121cd1222.nd2	993	8.56979	5.67201	268	144.241	1001.32	TRUE	1	640132
S:\GFoti\GFoti\Miranda\Organoids\Diff\IF-Confocal-Histo-TEM\LD calculations-Nile RED-Bodipy\Diff 74\All the samples\400 group\070121cd1222.nd2	994	26.0191	4.98573	232	856.256	612.284	TRUE	1	640132
S:\GFoti\GFoti\Miranda\Organoids\Diff\IF-Confocal-Histo-TEM\LD calculations-Nile RED-Bodipy\Diff 74\All the samples\400 group\070121cd1222.nd2	995	27.7744	8.83447	349	313.055	167.325	FALSE	1	640132
S:\GFoti\GFoti\Miranda\Organoids\Diff\IF-Confocal-Histo-TEM\LD calculations-Nile RED-Bodipy\Diff 74\All the samples\400 group\070121cd1222.nd2	996	11.9771	10.4207	349	313.055	167.325	FALSE	1	640132
S:\GFoti\GFoti\Miranda\Organoids\Diff\IF-Confocal-Histo-TEM\LD calculations-Nile RED-Bodipy\Diff 74\All the samples\400 group\070121cd1222.nd2	997	20.3403	10.8879	380	360.447	89.0931	FALSE	1	640132
S:\GFoti\GFoti\Miranda\Organoids\Diff\IF-Confocal-Histo-TEM\LD calculations-Nile RED-Bodipy\Diff 74\All the samples\400 group\070121cd1222.nd2	998	15.6941	4.68218	107	1279.69	884.997	TRUE	1	640132
S:\GFoti\GFoti\Miranda\Organoids\Diff\IF-Confocal-Histo-TEM\LD calculations-Nile RED-Bodipy\Diff 74\All the samples\400 group\070121cd1222.nd2	999	48.7342	2.31284	123	960.849	548.146	TRUE	1	640132
S:\GFoti\GFoti\Miranda\Organoids\Diff\IF-Confocal-Histo-TEM\LD calculations-Nile RED-Bodipy\Diff 74\All the samples\400 group\070121cd1222.nd2	1000	9.08604	6.85048	302	631.067	721.446	TRUE	1	640132
S:\GFoti\GFoti\Miranda\Organoids\Diff\IF-Confocal-Histo-TEM\LD calculations-Nile RED-Bodipy\Diff 74\All the samples\400 group\070121cd1222.nd2	1001	11.7706	6.92399	128	759.717	765.469	TRUE	1	640132
S:\GFoti\GFoti\Miranda\Organoids\Diff\IF-Confocal-Histo-TEM\LD calculations-Nile RED-Bodipy\Diff 74\All the samples\400 group\070121cd1222.nd2	1002	12.4933	3.84134	252	643.767	996.957	TRUE	1	640132
S:\GFoti\GFoti\Miranda\Organoids\Diff\IF-Confocal-Histo-TEM\LD calculations-Nile RED-Bodipy\Diff 74\All the samples\400 group\070121cd1222.nd2	1003	7.74378	6.13293	142	1021.66	1091.6	TRUE	1	640132
S:\GFoti\GFoti\Miranda\Organoids\Diff\IF-Confocal-Histo-TEM\LD calculations-Nile RED-Bodipy\Diff 74\All the samples\400 group\070121cd1222.nd2	1004	6.19503	5.79528	141	935.139	367.201	FALSE	1	640132
S:\GFoti\GFoti\Miranda\Organoids\Diff\IF-Confocal-Histo-TEM\LD calculations-Nile RED-Bodipy\Diff 74\All the samples\400 group\070121cd1222.nd2	1005	37.5832	7.48728	125	1285.16	191.522	FALSE	1	640132
S:\GFoti\GFoti\Miranda\Organoids\Diff\IF-Confocal-Histo-TEM\LD calculations-Nile RED-Bodipy\Diff 74\All the samples\400 group\070121cd1222.nd2	1006	34.6922	6.57311	142	1021.66	1091.6	TRUE	1	640132
S:\GFoti\GFoti\Miranda\Organoids\Diff\IF-Confocal-Histo-TEM\LD calculations-Nile RED-Bodipy\Diff 74\All the samples\400 group\070121cd1222.nd2	1007	41.5067	6.1501	148	1155.37	495.772	TRUE	1	640132
S:\GFoti\GFoti\Miranda\Organoids\Diff\IF-Confocal-Histo-TEM\LD calculations-Nile RED-Bodipy\Diff 74\All the samples\400 group\070121cd1222.nd2	1008	33.2466	5.75178	148	1155.37	495.772	TRUE	1	640132
S:\GFoti\GFoti\Miranda\Organoids\Diff\IF-Confocal-Histo-TEM\LD calculations-Nile RED-Bodipy\Diff 74\All the samples\400 group\070121cd1222.nd2	1009	70.6233	3.96852	146	1086.71	797.926	TRUE	1	640132
S:\GFoti\GFoti\Miranda\Organoids\Diff\IF-Confocal-Histo-TEM\LD calculations-Nile RED-Bodipy\Diff 74\All the samples\400 group\070121cd1222.nd2	1010	37.8929	2.15155	147	1342.88	662.114	TRUE	1	640132
S:\GFoti\GFoti\Miranda\Organoids\Diff\IF-Confocal-Histo-TEM\LD calculations-Nile RED-Bodipy\Diff 74\All the samples\400 group\070121cd1222.nd2	1011	11.3575	3.50775	155	936.482	813.877	TRUE	1	640132
S:\GFoti\GFoti\Miranda\Organoids\Diff\IF-Confocal-Histo-TEM\LD calculations-Nile RED-Bodipy\Diff 74\All the samples\400 group\070121cd1222.nd2	1012	152.914	2.51284	254	1106.12	1081.29	TRUE	1	640132
S:\GFoti\GFoti\Miranda\Organoids\Diff\IF-Confocal-Histo-TEM\LD calculations-Nile RED-Bodipy\Diff 74\All the samples\400 group\070121cd1222.nd2	1013	29.1166	6.22665	254	1106.12	1081.29	TRUE	1	640132
S:\GFoti\GFoti\Miranda\Organoids\Diff\IF-Confocal-Histo-TEM\LD calculations-Nile RED-Bodipy\Diff 74\All the samples\400 group\070121cd1222.nd2	1014	12.6998	1.98874	172	808.554	1354.53	TRUE	1	640132
S:\GFoti\GFoti\Miranda\Organoids\Diff\IF-Confocal-Histo-TEM\LD calculations-Nile RED-Bodipy\Diff 74\All the samples\400 group\070121cd1222.nd2	1015	6.71128	8.07759	175	1442.72	335.745	FALSE	1	640132
S:\GFoti\GFoti\Miranda\Organoids\Diff\IF-Confocal-Histo-TEM\LD calculations-Nile RED-Bodipy\Diff 74\All the samples\400 group\070121cd1222.nd2	1016	19.7208	7.28913	281	444.906	846.845	TRUE	1	640132
S:\GFoti\GFoti\Miranda\Organoids\Diff\IF-Confocal-Histo-TEM\LD calculations-Nile RED-Bodipy\Diff 74\All the samples\400 group\070121cd1222.nd2	1017	47.4952	8.98747	175	1442.72	335.745	FALSE	1	640132
S:\GFoti\GFoti\Miranda\Organoids\Diff\IF-Confocal-Histo-TEM\LD calculations-Nile RED-Bodipy\Diff 74\All the samples\400 group\070121cd1222.nd2	1018	27.8776	4.71436	184	168.195	127.006	FALSE	1	640132
S:\GFoti\GFoti\Miranda\Organoids\Diff\IF-Confocal-Histo-TEM\LD calculations-Nile RED-Bodipy\Diff 74\All the samples\400 group\070121cd1222.nd2	1019	31.0784	6.95378	175	1442.72	335.745	FALSE	1	640132
S:\GFoti\GFoti\Miranda\Organoids\Diff\IF-Confocal-Histo-TEM\LD calculations-Nile RED-Bodipy\Diff 74\All the samples\400 group\070121cd1222.nd2	1020	26.6386	4.80581	237	953.415	624.254	TRUE	1	640132
S:\GFoti\GFoti\Miranda\Organoids\Diff\IF-Confocal-Histo-TEM\LD calculations-Nile RED-Bodipy\Diff 74\All the samples\400 group\070121cd1222.nd2	1021	11.8738	6.19093	185	1250.36	619.765	TRUE	1	640132
S:\GFoti\GFoti\Miranda\Organoids\Diff\IF-Confocal-Histo-TEM\LD calculations-Nile RED-Bodipy\Diff 74\All the samples\400 group\070121cd1222.nd2	1022	67.9388	6.39288	175	1442.72	335.745	FALSE	1	640132
S:\GFoti\GFoti\Miranda\Organoids\Diff\IF-Confocal-Histo-TEM\LD calculations-Nile RED-Bodipy\Diff 74\All the samples\400 group\070121cd1222.nd2	1023	12.2868	4.29028	192	1010.51	799.974	TRUE	1	640132
S:\GFoti\GFoti\Miranda\Organoids\Diff\IF-Confocal-Histo-TEM\LD calculations-Nile RED-Bodipy\Diff 74\All the samples\400 group\070121cd1222.nd2	1024	12.0803	3.55098	237	953.415	624.254	TRUE	1	640132
S:\GFoti\GFoti\Miranda\Organoids\Diff\IF-Confocal-Histo-TEM\LD calculations-Nile RED-Bodipy\Diff 74\All the samples\400 group\070121cd1222.nd2	1025	25.5029	0.875379	192	1010.51	799.974	TRUE	1	640132
S:\GFoti\GFoti\Miranda\Organoids\Diff\IF-Confocal-Histo-TEM\LD calculations-Nile RED-Bodipy\Diff 74\All the samples\400 group\070121cd1222.nd2	1026	8.67304	2.51076	194	568.91	782.972	TRUE	1	640132
S:\GFoti\GFoti\Miranda\Organoids\Diff\IF-Confocal-Histo-TEM\LD calculations-Nile RED-Bodipy\Diff 74\All the samples\400 group\070121cd1222.nd2	1027	28.0841	5.63811	237	953.415	624.254	TRUE	1	640132
S:\GFoti\GFoti\Miranda\Organoids\Diff\IF-Confocal-Histo-TEM\LD calculations-Nile RED-Bodipy\Diff 74\All the samples\400 group\070121cd1222.nd2	1028	15.3843	4.65491	238	370.463	238.766	FALSE	1	640132
S:\GFoti\GFoti\Miranda\Organoids\Diff\IF-Confocal-Histo-TEM\LD calculations-Nile RED-Bodipy\Diff 74\All the samples\400 group\070121cd1222.nd2	1029	15.7973	4.75047	191	881.656	605.874	TRUE	1	640132
S:\GFoti\GFoti\Miranda\Organoids\Diff\IF-Confocal-Histo-TEM\LD calculations-Nile RED-Bodipy\Diff 74\All the samples\400 group\070121cd1222.nd2	1030	3.71702	7.5329	365	313.675	604.377	TRUE	1	640132
S:\GFoti\GFoti\Miranda\Organoids\Diff\IF-Confocal-Histo-TEM\LD calculations-Nile RED-Bodipy\Diff 74\All the samples\400 group\070121cd1222.nd2	1031	9.91204	6.88078	197	1166.42	938.845	TRUE	1	640132
S:\GFoti\GFoti\Miranda\Organoids\Diff\IF-Confocal-Histo-TEM\LD calculations-Nile RED-Bodipy\Diff 74\All the samples\400 group\070121cd1222.nd2	1032	74.1338	6.13899	213	1141.74	849.373	TRUE	1	640132
S:\GFoti\GFoti\Miranda\Organoids\Diff\IF-Confocal-Histo-TEM\LD calculations-Nile RED-Bodipy\Diff 74\All the samples\400 group\070121cd1222.nd2	1033	6.50478	7.18175	365	313.675	604.377	TRUE	1	640132
S:\GFoti\GFoti\Miranda\Organoids\Diff\IF-Confocal-Histo-TEM\LD calculations-Nile RED-Bodipy\Diff 74\All the samples\400 group\070121cd1222.nd2	1034	91.9962	3.42889	290	532.669	604.937	TRUE	1	640132
S:\GFoti\GFoti\Miranda\Organoids\Diff\IF-Confocal-Histo-TEM\LD calculations-Nile RED-Bodipy\Diff 74\All the samples\400 group\070121cd1222.nd2	1035	54.826	3.75119	270	866.788	765.115	TRUE	1	640132
S:\GFoti\GFoti\Miranda\Organoids\Diff\IF-Confocal-Histo-TEM\LD calculations-Nile RED-Bodipy\Diff 74\All the samples\400 group\070121cd1222.nd2	1036	26.5354	5.92439	289	800.294	866.388	TRUE	1	640132
S:\GFoti\GFoti\Miranda\Organoids\Diff\IF-Confocal-Histo-TEM\LD calculations-Nile RED-Bodipy\Diff 74\All the samples\400 group\070121cd1222.nd2	1037	81.6711	4.96357	246	884.03	588.746	TRUE	1	640132
S:\GFoti\GFoti\Miranda\Organoids\Diff\IF-Confocal-Histo-TEM\LD calculations-Nile RED-Bodipy\Diff 74\All the samples\400 group\070121cd1222.nd2	1038	27.6711	8.24747	392	274.233	376.07	FALSE	1	640132
S:\GFoti\GFoti\Miranda\Organoids\Diff\IF-Confocal-Histo-TEM\LD calculations-Nile RED-Bodipy\Diff 74\All the samples\400 group\070121cd1222.nd2	1039	8.67304	11.1383	368	378.413	466.141	TRUE	1	640132
S:\GFoti\GFoti\Miranda\Organoids\Diff\IF-Confocal-Histo-TEM\LD calculations-Nile RED-Bodipy\Diff 74\All the samples\400 group\070121cd1222.nd2	1040	7.33078	9.34663	219	2174.66	536.921	TRUE	1	640132
S:\GFoti\GFoti\Miranda\Organoids\Diff\IF-Confocal-Histo-TEM\LD calculations-Nile RED-Bodipy\Diff 74\All the samples\400 group\070121cd1222.nd2	1041	37.7897	4.85898	292	904.474	243.68	FALSE	1	640132
S:\GFoti\GFoti\Miranda\Organoids\Diff\IF-Confocal-Histo-TEM\LD calculations-Nile RED-Bodipy\Diff 74\All the samples\400 group\070121cd1222.nd2	1042	18.6883	21.3186	221	1145.36	169.358	FALSE	2	4323.41
S:\GFoti\GFoti\Miranda\Organoids\Diff\IF-Confocal-Histo-TEM\LD calculations-Nile RED-Bodipy\Diff 74\All the samples\400 group\070121cd1222.nd2	1043	20.5468	18.1909	221	1145.36	169.358	FALSE	2	4323.41
S:\GFoti\GFoti\Miranda\Organoids\Diff\IF-Confocal-Histo-TEM\LD calculations-Nile RED-Bodipy\Diff 74\All the samples\400 group\070121cd1222.nd2	1044	17.1396	6.75474	221	1145.36	169.358	FALSE	2	4323.41
S:\GFoti\GFoti\Miranda\Organoids\Diff\IF-Confocal-Histo-TEM\LD calculations-Nile RED-Bodipy\Diff 74\All the samples\400 group\070121cd1222.nd2	1045	28.6004	4.14502	221	1145.36	169.358	FALSE	2	4323.41
S:\GFoti\GFoti\Miranda\Organoids\Diff\IF-Confocal-Histo-TEM\LD calculations-Nile RED-Bodipy\Diff 74\All the samples\400 group\070121cd1222.nd2	1046	70.5201	36.6262	221	1145.36	169.358	FALSE	2	4323.41
S:\GFoti\GFoti\Miranda\Organoids\Diff\IF-Confocal-Histo-TEM\LD calculations-Nile RED-Bodipy\Diff 74\All the samples\400 group\070121cd1222.nd2	1047	3.61377	4.01407	1	914.18	294.703	FALSE	1	640132
S:\GFoti\GFoti\Miranda\Organoids\Diff\IF-Confocal-Histo-TEM\LD calculations-Nile RED-Bodipy\Diff 74\All the samples\400 group\070121cd1222.nd2	1048	131.748	3.78282	309	1248.3	265.737	FALSE	1	640132
S:\GFoti\GFoti\Miranda\Organoids\Diff\IF-Confocal-Histo-TEM\LD calculations-Nile RED-Bodipy\Diff 74\All the samples\400 group\070121cd1222.nd2	1049	28.1874	5.95539	309	1248.3	265.737	FALSE	1	640132
S:\GFoti\GFoti\Miranda\Organoids\Diff\IF-Confocal-Histo-TEM\LD calculations-Nile RED-Bodipy\Diff 74\All the samples\400 group\070121cd1222.nd2	1050	20.9598	5.85361	340	279.292	282.874	FALSE	1	640132
S:\GFoti\GFoti\Miranda\Organoids\Diff\IF-Confocal-Histo-TEM\LD calculations-Nile RED-Bodipy\Diff 74\All the samples\400 group\070121cd1222.nd2	1051	22.5086	8.06676	5	549.086	329.197	FALSE	1	640132
S:\GFoti\GFoti\Miranda\Organoids\Diff\IF-Confocal-Histo-TEM\LD calculations-Nile RED-Bodipy\Diff 74\All the samples\400 group\070121cd1222.nd2	1052	5.16252	6.06039	248	917.897	283	FALSE	1	640132
S:\GFoti\GFoti\Miranda\Organoids\Diff\IF-Confocal-Histo-TEM\LD calculations-Nile RED-Bodipy\Diff 74\All the samples\400 group\070121cd1222.nd2	1053	52.5545	11.7234	7	1437.35	455.956	TRUE	1	640132
S:\GFoti\GFoti\Miranda\Organoids\Diff\IF-Confocal-Histo-TEM\LD calculations-Nile RED-Bodipy\Diff 74\All the samples\400 group\070121cd1222.nd2	1054	14.3518	7.83125	12	741.235	360.275	FALSE	1	640132
S:\GFoti\GFoti\Miranda\Organoids\Diff\IF-Confocal-Histo-TEM\LD calculations-Nile RED-Bodipy\Diff 74\All the samples\400 group\070121cd1222.nd2	1055	25.0899	9.26273	248	917.897	283	FALSE	1	640132
S:\GFoti\GFoti\Miranda\Organoids\Diff\IF-Confocal-Histo-TEM\LD calculations-Nile RED-Bodipy\Diff 74\All the samples\400 group\070121cd1222.nd2	1056	55.8585	5.99235	18	1355.27	334.923	FALSE	1	640132
S:\GFoti\GFoti\Miranda\Organoids\Diff\IF-Confocal-Histo-TEM\LD calculations-Nile RED-Bodipy\Diff 74\All the samples\400 group\070121cd1222.nd2	1057	11.2543	9.43761	9	934.417	349.969	FALSE	1	640132
S:\GFoti\GFoti\Miranda\Organoids\Diff\IF-Confocal-Histo-TEM\LD calculations-Nile RED-Bodipy\Diff 74\All the samples\400 group\070121cd1222.nd2	1058	157.147	5.0447	12	741.235	360.275	FALSE	1	640132
S:\GFoti\GFoti\Miranda\Organoids\Diff\IF-Confocal-Histo-TEM\LD calculations-Nile RED-Bodipy\Diff 74\All the samples\400 group\070121cd1222.nd2	1059	7.53728	5.80792	12	741.235	360.275	FALSE	1	640132
S:\GFoti\GFoti\Miranda\Organoids\Diff\IF-Confocal-Histo-TEM\LD calculations-Nile RED-Bodipy\Diff 74\All the samples\400 group\070121cd1222.nd2	1060	26.3289	7.4055	377	178.727	344.939	FALSE	1	640132
S:\GFoti\GFoti\Miranda\Organoids\Diff\IF-Confocal-Histo-TEM\LD calculations-Nile RED-Bodipy\Diff 74\All the samples\400 group\070121cd1222.nd2	1061	53.7935	2.80419	377	178.727	344.939	FALSE	1	640132
S:\GFoti\GFoti\Miranda\Organoids\Diff\IF-Confocal-Histo-TEM\LD calculations-Nile RED-Bodipy\Diff 74\All the samples\400 group\070121cd1222.nd2	1062	4.64627	5.55137	23	1039.84	452.78	TRUE	1	640132
S:\GFoti\GFoti\Miranda\Organoids\Diff\IF-Confocal-Histo-TEM\LD calculations-Nile RED-Bodipy\Diff 74\All the samples\400 group\070121cd1222.nd2	1063	9.91204	7.95281	15	879.384	1895.08	TRUE	1	640132
S:\GFoti\GFoti\Miranda\Organoids\Diff\IF-Confocal-Histo-TEM\LD calculations-Nile RED-Bodipy\Diff 74\All the samples\400 group\070121cd1222.nd2	1064	8.67304	7.12398	25	1245.82	1334.53	TRUE	1	640132
S:\GFoti\GFoti\Miranda\Organoids\Diff\IF-Confocal-Histo-TEM\LD calculations-Nile RED-Bodipy\Diff 74\All the samples\400 group\070121cd1222.nd2	1065	33.1434	8.05388	27	1233.95	218.419	FALSE	1	640132
S:\GFoti\GFoti\Miranda\Organoids\Diff\IF-Confocal-Histo-TEM\LD calculations-Nile RED-Bodipy\Diff 74\All the samples\400 group\070121cd1222.nd2	1066	56.9943	7.09561	277	561.786	786.695	TRUE	1	640132
S:\GFoti\GFoti\Miranda\Organoids\Diff\IF-Confocal-Histo-TEM\LD calculations-Nile RED-Bodipy\Diff 74\All the samples\400 group\070121cd1222.nd2	1067	91.9962	6.62876	27	1233.95	218.419	FALSE	1	640132
S:\GFoti\GFoti\Miranda\Organoids\Diff\IF-Confocal-Histo-TEM\LD calculations-Nile RED-Bodipy\Diff 74\All the samples\400 group\070121cd1222.nd2	1068	18.6883	6.40779	27	1233.95	218.419	FALSE	1	640132
S:\GFoti\GFoti\Miranda\Organoids\Diff\IF-Confocal-Histo-TEM\LD calculations-Nile RED-Bodipy\Diff 74\All the samples\400 group\070121cd1222.nd2	1069	58.7495	8.44493	276	683.002	1117	TRUE	1	640132
S:\GFoti\GFoti\Miranda\Organoids\Diff\IF-Confocal-Histo-TEM\LD calculations-Nile RED-Bodipy\Diff 74\All the samples\400 group\070121cd1222.nd2	1070	122.662	5.85599	263	985.732	610.295	TRUE	1	640132
S:\GFoti\GFoti\Miranda\Organoids\Diff\IF-Confocal-Histo-TEM\LD calculations-Nile RED-Bodipy\Diff 74\All the samples\400 group\070121cd1222.nd2	1071	8.98279	9.74929	324	656.466	478.399	TRUE	1	640132
S:\GFoti\GFoti\Miranda\Organoids\Diff\IF-Confocal-Histo-TEM\LD calculations-Nile RED-Bodipy\Diff 74\All the samples\400 group\070121cd1222.nd2	1072	17.9656	4.54555	263	985.732	610.295	TRUE	1	640132
S:\GFoti\GFoti\Miranda\Organoids\Diff\IF-Confocal-Histo-TEM\LD calculations-Nile RED-Bodipy\Diff 74\All the samples\400 group\070121cd1222.nd2	1073	20.6501	11.1965	32	1642.82	632.61	TRUE	1	640132
S:\GFoti\GFoti\Miranda\Organoids\Diff\IF-Confocal-Histo-TEM\LD calculations-Nile RED-Bodipy\Diff 74\All the samples\400 group\070121cd1222.nd2	1074	20.8566	5.32629	37	1237.56	845.96	TRUE	1	640132
S:\GFoti\GFoti\Miranda\Organoids\Diff\IF-Confocal-Histo-TEM\LD calculations-Nile RED-Bodipy\Diff 74\All the samples\400 group\070121cd1222.nd2	1075	16.0038	7.19137	38	1189.96	278.522	FALSE	1	640132
S:\GFoti\GFoti\Miranda\Organoids\Diff\IF-Confocal-Histo-TEM\LD calculations-Nile RED-Bodipy\Diff 74\All the samples\400 group\070121cd1222.nd2	1076	69.9006	5.86751	35	1174.78	276.997	FALSE	1	640132
S:\GFoti\GFoti\Miranda\Organoids\Diff\IF-Confocal-Histo-TEM\LD calculations-Nile RED-Bodipy\Diff 74\All the samples\400 group\070121cd1222.nd2	1077	9.49904	2.85523	33	1134.41	408.416	TRUE	1	640132
S:\GFoti\GFoti\Miranda\Organoids\Diff\IF-Confocal-Histo-TEM\LD calculations-Nile RED-Bodipy\Diff 74\All the samples\400 group\070121cd1222.nd2	1078	17.7591	6.58771	42	1244.79	1248.11	TRUE	1	640132
S:\GFoti\GFoti\Miranda\Organoids\Diff\IF-Confocal-Histo-TEM\LD calculations-Nile RED-Bodipy\Diff 74\All the samples\400 group\070121cd1222.nd2	1079	37.9962	5.82112	33	1134.41	408.416	TRUE	1	640132
S:\GFoti\GFoti\Miranda\Organoids\Diff\IF-Confocal-Histo-TEM\LD calculations-Nile RED-Bodipy\Diff 74\All the samples\400 group\070121cd1222.nd2	1080	18.0688	6.51135	28	1643.44	222.003	FALSE	1	640132
S:\GFoti\GFoti\Miranda\Organoids\Diff\IF-Confocal-Histo-TEM\LD calculations-Nile RED-Bodipy\Diff 74\All the samples\400 group\070121cd1222.nd2	1081	90.9636	4.31727	32	1642.82	632.61	TRUE	1	640132
S:\GFoti\GFoti\Miranda\Organoids\Diff\IF-Confocal-Histo-TEM\LD calculations-Nile RED-Bodipy\Diff 74\All the samples\400 group\070121cd1222.nd2	1082	127.308	3.36507	32	1642.82	632.61	TRUE	1	640132
S:\GFoti\GFoti\Miranda\Organoids\Diff\IF-Confocal-Histo-TEM\LD calculations-Nile RED-Bodipy\Diff 74\All the samples\400 group\070121cd1222.nd2	1083	6.40153	6.39049	38	1189.96	278.522	FALSE	1	640132
S:\GFoti\GFoti\Miranda\Organoids\Diff\IF-Confocal-Histo-TEM\LD calculations-Nile RED-Bodipy\Diff 74\All the samples\400 group\070121cd1222.nd2	1084	22.4053	7.1516	37	1237.56	845.96	TRUE	1	640132
S:\GFoti\GFoti\Miranda\Organoids\Diff\IF-Confocal-Histo-TEM\LD calculations-Nile RED-Bodipy\Diff 74\All the samples\400 group\070121cd1222.nd2	1085	27.9809	8.70093	49	1198.43	911.503	TRUE	1	640132
S:\GFoti\GFoti\Miranda\Organoids\Diff\IF-Confocal-Histo-TEM\LD calculations-Nile RED-Bodipy\Diff 74\All the samples\400 group\070121cd1222.nd2	1086	8.36329	7.1423	335	582.126	1127.61	TRUE	1	640132
S:\GFoti\GFoti\Miranda\Organoids\Diff\IF-Confocal-Histo-TEM\LD calculations-Nile RED-Bodipy\Diff 74\All the samples\400 group\070121cd1222.nd2	1087	31.0784	8.55024	311	739.273	1345.76	TRUE	1	640132
S:\GFoti\GFoti\Miranda\Organoids\Diff\IF-Confocal-Histo-TEM\LD calculations-Nile RED-Bodipy\Diff 74\All the samples\400 group\070121cd1222.nd2	1088	78.9866	5.21426	227	167.782	448.173	TRUE	1	640132
S:\GFoti\GFoti\Miranda\Organoids\Diff\IF-Confocal-Histo-TEM\LD calculations-Nile RED-Bodipy\Diff 74\All the samples\400 group\070121cd1222.nd2	1089	47.9082	5.97023	43	634.371	479.589	TRUE	1	640132
S:\GFoti\GFoti\Miranda\Organoids\Diff\IF-Confocal-Histo-TEM\LD calculations-Nile RED-Bodipy\Diff 74\All the samples\400 group\070121cd1222.nd2	1090	17.9656	7.66074	311	739.273	1345.76	TRUE	1	640132
S:\GFoti\GFoti\Miranda\Organoids\Diff\IF-Confocal-Histo-TEM\LD calculations-Nile RED-Bodipy\Diff 74\All the samples\400 group\070121cd1222.nd2	1091	157.56	5.8681	47	1143.09	1122.4	TRUE	1	640132
S:\GFoti\GFoti\Miranda\Organoids\Diff\IF-Confocal-Histo-TEM\LD calculations-Nile RED-Bodipy\Diff 74\All the samples\400 group\070121cd1222.nd2	1092	33.2466	5.9458	345	311.094	648.318	TRUE	1	640132
S:\GFoti\GFoti\Miranda\Organoids\Diff\IF-Confocal-Histo-TEM\LD calculations-Nile RED-Bodipy\Diff 74\All the samples\400 group\070121cd1222.nd2	1093	35.8279	2.96946	45	1299.1	1205.25	TRUE	1	640132
S:\GFoti\GFoti\Miranda\Organoids\Diff\IF-Confocal-Histo-TEM\LD calculations-Nile RED-Bodipy\Diff 74\All the samples\400 group\070121cd1222.nd2	1094	120.597	4.85623	47	1143.09	1122.4	TRUE	1	640132
S:\GFoti\GFoti\Miranda\Organoids\Diff\IF-Confocal-Histo-TEM\LD calculations-Nile RED-Bodipy\Diff 74\All the samples\400 group\070121cd1222.nd2	1095	80.2256	5.6635	311	739.273	1345.76	TRUE	1	640132
S:\GFoti\GFoti\Miranda\Organoids\Diff\IF-Confocal-Histo-TEM\LD calculations-Nile RED-Bodipy\Diff 74\All the samples\400 group\070121cd1222.nd2	1096	187.916	5.74968	52	1301.47	861.325	TRUE	1	640132
S:\GFoti\GFoti\Miranda\Organoids\Diff\IF-Confocal-Histo-TEM\LD calculations-Nile RED-Bodipy\Diff 74\All the samples\400 group\070121cd1222.nd2	1097	13.0096	4.96551	47	1143.09	1122.4	TRUE	1	640132
S:\GFoti\GFoti\Miranda\Organoids\Diff\IF-Confocal-Histo-TEM\LD calculations-Nile RED-Bodipy\Diff 74\All the samples\400 group\070121cd1222.nd2	1098	65.977	5.43623	56	1022.28	791.072	TRUE	1	640132
S:\GFoti\GFoti\Miranda\Organoids\Diff\IF-Confocal-Histo-TEM\LD calculations-Nile RED-Bodipy\Diff 74\All the samples\400 group\070121cd1222.nd2	1099	19.5143	4.24928	55	873.602	909.467	TRUE	1	640132
S:\GFoti\GFoti\Miranda\Organoids\Diff\IF-Confocal-Histo-TEM\LD calculations-Nile RED-Bodipy\Diff 74\All the samples\400 group\070121cd1222.nd2	1100	81.2581	5.63867	51	1527.28	236.636	FALSE	1	640132
S:\GFoti\GFoti\Miranda\Organoids\Diff\IF-Confocal-Histo-TEM\LD calculations-Nile RED-Bodipy\Diff 74\All the samples\400 group\070121cd1222.nd2	1101	4.13002	5.2209	55	873.602	909.467	TRUE	1	640132
S:\GFoti\GFoti\Miranda\Organoids\Diff\IF-Confocal-Histo-TEM\LD calculations-Nile RED-Bodipy\Diff 74\All the samples\400 group\070121cd1222.nd2	1102	67.216	5.73422	62	1133.17	1504.72	TRUE	1	640132
S:\GFoti\GFoti\Miranda\Organoids\Diff\IF-Confocal-Histo-TEM\LD calculations-Nile RED-Bodipy\Diff 74\All the samples\400 group\070121cd1222.nd2	1103	2.58126	6.93666	55	873.602	909.467	TRUE	1	640132
S:\GFoti\GFoti\Miranda\Organoids\Diff\IF-Confocal-Histo-TEM\LD calculations-Nile RED-Bodipy\Diff 74\All the samples\400 group\070121cd1222.nd2	1104	20.7533	4.75641	63	1248.92	1062.61	TRUE	1	640132
S:\GFoti\GFoti\Miranda\Organoids\Diff\IF-Confocal-Histo-TEM\LD calculations-Nile RED-Bodipy\Diff 74\All the samples\400 group\070121cd1222.nd2	1105	94.3709	7.56098	72	359.621	286.623	FALSE	1	640132
S:\GFoti\GFoti\Miranda\Organoids\Diff\IF-Confocal-Histo-TEM\LD calculations-Nile RED-Bodipy\Diff 74\All the samples\400 group\070121cd1222.nd2	1106	19.5143	2.4273	62	1133.17	1504.72	TRUE	1	640132
S:\GFoti\GFoti\Miranda\Organoids\Diff\IF-Confocal-Histo-TEM\LD calculations-Nile RED-Bodipy\Diff 74\All the samples\400 group\070121cd1222.nd2	1107	13.6291	3.21487	65	1435.28	438.342	TRUE	1	640132
S:\GFoti\GFoti\Miranda\Organoids\Diff\IF-Confocal-Histo-TEM\LD calculations-Nile RED-Bodipy\Diff 74\All the samples\400 group\070121cd1222.nd2	1108	7.64053	3.89292	279	636.229	810.314	TRUE	1	640132
S:\GFoti\GFoti\Miranda\Organoids\Diff\IF-Confocal-Histo-TEM\LD calculations-Nile RED-Bodipy\Diff 74\All the samples\400 group\070121cd1222.nd2	1109	35.2084	5.04705	279	636.229	810.314	TRUE	1	640132
S:\GFoti\GFoti\Miranda\Organoids\Diff\IF-Confocal-Histo-TEM\LD calculations-Nile RED-Bodipy\Diff 74\All the samples\400 group\070121cd1222.nd2	1110	5.05927	6.5953	280	756.723	1065.76	TRUE	1	640132
S:\GFoti\GFoti\Miranda\Organoids\Diff\IF-Confocal-Histo-TEM\LD calculations-Nile RED-Bodipy\Diff 74\All the samples\400 group\070121cd1222.nd2	1111	94.6807	7.95202	81	1165.49	369.116	FALSE	1	640132
S:\GFoti\GFoti\Miranda\Organoids\Diff\IF-Confocal-Histo-TEM\LD calculations-Nile RED-Bodipy\Diff 74\All the samples\400 group\070121cd1222.nd2	1112	7.84703	5.07369	77	1096.21	908.276	TRUE	1	640132
S:\GFoti\GFoti\Miranda\Organoids\Diff\IF-Confocal-Histo-TEM\LD calculations-Nile RED-Bodipy\Diff 74\All the samples\400 group\070121cd1222.nd2	1113	19.8241	3.21674	280	756.723	1065.76	TRUE	1	640132
S:\GFoti\GFoti\Miranda\Organoids\Diff\IF-Confocal-Histo-TEM\LD calculations-Nile RED-Bodipy\Diff 74\All the samples\400 group\070121cd1222.nd2	1114	41.7132	5.51287	83	1264.2	1212.02	TRUE	1	640132
S:\GFoti\GFoti\Miranda\Organoids\Diff\IF-Confocal-Histo-TEM\LD calculations-Nile RED-Bodipy\Diff 74\All the samples\400 group\070121cd1222.nd2	1115	3.51052	6.51009	312	635.92	1137.4	TRUE	1	640132
S:\GFoti\GFoti\Miranda\Organoids\Diff\IF-Confocal-Histo-TEM\LD calculations-Nile RED-Bodipy\Diff 74\All the samples\400 group\070121cd1222.nd2	1116	12.3901	2.73043	83	1264.2	1212.02	TRUE	1	640132
S:\GFoti\GFoti\Miranda\Organoids\Diff\IF-Confocal-Histo-TEM\LD calculations-Nile RED-Bodipy\Diff 74\All the samples\400 group\070121cd1222.nd2	1117	33.2466	3.41008	80	983.254	474.759	TRUE	1	640132
S:\GFoti\GFoti\Miranda\Organoids\Diff\IF-Confocal-Histo-TEM\LD calculations-Nile RED-Bodipy\Diff 74\All the samples\400 group\070121cd1222.nd2	1118	6.29828	5.39645	280	756.723	1065.76	TRUE	1	640132
S:\GFoti\GFoti\Miranda\Organoids\Diff\IF-Confocal-Histo-TEM\LD calculations-Nile RED-Bodipy\Diff 74\All the samples\400 group\070121cd1222.nd2	1119	23.2314	10.3775	99	817.744	287.349	FALSE	1	640132
S:\GFoti\GFoti\Miranda\Organoids\Diff\IF-Confocal-Histo-TEM\LD calculations-Nile RED-Bodipy\Diff 74\All the samples\400 group\070121cd1222.nd2	1120	55.652	2.59272	83	1264.2	1212.02	TRUE	1	640132
S:\GFoti\GFoti\Miranda\Organoids\Diff\IF-Confocal-Histo-TEM\LD calculations-Nile RED-Bodipy\Diff 74\All the samples\400 group\070121cd1222.nd2	1121	38.5124	5.30142	95	964.256	1062.82	TRUE	1	640132
S:\GFoti\GFoti\Miranda\Organoids\Diff\IF-Confocal-Histo-TEM\LD calculations-Nile RED-Bodipy\Diff 74\All the samples\400 group\070121cd1222.nd2	1122	18.6883	1.37709	83	1264.2	1212.02	TRUE	1	640132
S:\GFoti\GFoti\Miranda\Organoids\Diff\IF-Confocal-Histo-TEM\LD calculations-Nile RED-Bodipy\Diff 74\All the samples\400 group\070121cd1222.nd2	1123	4.95602	5.43647	264	952.795	520.828	TRUE	1	640132
S:\GFoti\GFoti\Miranda\Organoids\Diff\IF-Confocal-Histo-TEM\LD calculations-Nile RED-Bodipy\Diff 74\All the samples\400 group\070121cd1222.nd2	1124	14.8681	4.91177	299	225.396	580.142	TRUE	1	640132
S:\GFoti\GFoti\Miranda\Organoids\Diff\IF-Confocal-Histo-TEM\LD calculations-Nile RED-Bodipy\Diff 74\All the samples\400 group\070121cd1222.nd2	1125	8.77629	7.53793	83	1264.2	1212.02	TRUE	1	640132
S:\GFoti\GFoti\Miranda\Organoids\Diff\IF-Confocal-Histo-TEM\LD calculations-Nile RED-Bodipy\Diff 74\All the samples\400 group\070121cd1222.nd2	1126	14.1453	6.30887	102	1155.99	899.519	TRUE	1	640132
S:\GFoti\GFoti\Miranda\Organoids\Diff\IF-Confocal-Histo-TEM\LD calculations-Nile RED-Bodipy\Diff 74\All the samples\400 group\070121cd1222.nd2	1127	144.344	7.03156	102	1155.99	899.519	TRUE	1	640132
S:\GFoti\GFoti\Miranda\Organoids\Diff\IF-Confocal-Histo-TEM\LD calculations-Nile RED-Bodipy\Diff 74\All the samples\400 group\070121cd1222.nd2	1128	5.67877	3.46295	95	964.256	1062.82	TRUE	1	640132
S:\GFoti\GFoti\Miranda\Organoids\Diff\IF-Confocal-Histo-TEM\LD calculations-Nile RED-Bodipy\Diff 74\All the samples\400 group\070121cd1222.nd2	1129	14.1453	8.09141	90	1612.88	428.138	TRUE	1	640132
S:\GFoti\GFoti\Miranda\Organoids\Diff\IF-Confocal-Histo-TEM\LD calculations-Nile RED-Bodipy\Diff 74\All the samples\400 group\070121cd1222.nd2	1130	38.8222	9.81431	90	1612.88	428.138	TRUE	1	640132
S:\GFoti\GFoti\Miranda\Organoids\Diff\IF-Confocal-Histo-TEM\LD calculations-Nile RED-Bodipy\Diff 74\All the samples\400 group\070121cd1222.nd2	1131	11.5641	6.47327	90	1612.88	428.138	TRUE	1	640132
S:\GFoti\GFoti\Miranda\Organoids\Diff\IF-Confocal-Histo-TEM\LD calculations-Nile RED-Bodipy\Diff 74\All the samples\400 group\070121cd1222.nd2	1132	6.71128	2.52768	267	489.717	1123.2	TRUE	1	640132
S:\GFoti\GFoti\Miranda\Organoids\Diff\IF-Confocal-Histo-TEM\LD calculations-Nile RED-Bodipy\Diff 74\All the samples\400 group\070121cd1222.nd2	1133	37.8929	5.60627	300	1023.11	237.79	FALSE	1	640132
S:\GFoti\GFoti\Miranda\Organoids\Diff\IF-Confocal-Histo-TEM\LD calculations-Nile RED-Bodipy\Diff 74\All the samples\400 group\070121cd1222.nd2	1134	71.0363	3.26438	232	856.256	612.284	TRUE	1	640132
S:\GFoti\GFoti\Miranda\Organoids\Diff\IF-Confocal-Histo-TEM\LD calculations-Nile RED-Bodipy\Diff 74\All the samples\400 group\070121cd1222.nd2	1135	14.6616	2.80769	250	877.939	740.559	TRUE	1	640132
S:\GFoti\GFoti\Miranda\Organoids\Diff\IF-Confocal-Histo-TEM\LD calculations-Nile RED-Bodipy\Diff 74\All the samples\400 group\070121cd1222.nd2	1136	10.4283	5.18629	266	878.765	554.213	TRUE	1	640132
S:\GFoti\GFoti\Miranda\Organoids\Diff\IF-Confocal-Histo-TEM\LD calculations-Nile RED-Bodipy\Diff 74\All the samples\400 group\070121cd1222.nd2	1137	11.151	4.74975	106	1072.67	537.091	TRUE	1	640132
S:\GFoti\GFoti\Miranda\Organoids\Diff\IF-Confocal-Histo-TEM\LD calculations-Nile RED-Bodipy\Diff 74\All the samples\400 group\070121cd1222.nd2	1138	16.5201	6.21621	111	610.417	1437.02	TRUE	1	640132
S:\GFoti\GFoti\Miranda\Organoids\Diff\IF-Confocal-Histo-TEM\LD calculations-Nile RED-Bodipy\Diff 74\All the samples\400 group\070121cd1222.nd2	1139	16.0038	5.10804	115	1013.09	678.42	TRUE	1	640132
S:\GFoti\GFoti\Miranda\Organoids\Diff\IF-Confocal-Histo-TEM\LD calculations-Nile RED-Bodipy\Diff 74\All the samples\400 group\070121cd1222.nd2	1140	7.74378	4.66409	123	960.849	548.146	TRUE	1	640132
S:\GFoti\GFoti\Miranda\Organoids\Diff\IF-Confocal-Histo-TEM\LD calculations-Nile RED-Bodipy\Diff 74\All the samples\400 group\070121cd1222.nd2	1141	9.39579	3.37597	135	1237.46	633.078	TRUE	1	640132
S:\GFoti\GFoti\Miranda\Organoids\Diff\IF-Confocal-Histo-TEM\LD calculations-Nile RED-Bodipy\Diff 74\All the samples\400 group\070121cd1222.nd2	1142	49.1472	2.7217	135	1237.46	633.078	TRUE	1	640132
S:\GFoti\GFoti\Miranda\Organoids\Diff\IF-Confocal-Histo-TEM\LD calculations-Nile RED-Bodipy\Diff 74\All the samples\400 group\070121cd1222.nd2	1143	49.3537	4.73714	252	643.767	996.957	TRUE	1	640132
S:\GFoti\GFoti\Miranda\Organoids\Diff\IF-Confocal-Histo-TEM\LD calculations-Nile RED-Bodipy\Diff 74\All the samples\400 group\070121cd1222.nd2	1144	5.57552	5.4755	130	923.782	869.901	TRUE	1	640132
S:\GFoti\GFoti\Miranda\Organoids\Diff\IF-Confocal-Histo-TEM\LD calculations-Nile RED-Bodipy\Diff 74\All the samples\400 group\070121cd1222.nd2	1145	130.922	4.98314	135	1237.46	633.078	TRUE	1	640132
S:\GFoti\GFoti\Miranda\Organoids\Diff\IF-Confocal-Histo-TEM\LD calculations-Nile RED-Bodipy\Diff 74\All the samples\400 group\070121cd1222.nd2	1146	52.9675	7.85898	125	1285.16	191.522	FALSE	1	640132
S:\GFoti\GFoti\Miranda\Organoids\Diff\IF-Confocal-Histo-TEM\LD calculations-Nile RED-Bodipy\Diff 74\All the samples\400 group\070121cd1222.nd2	1147	5.78203	5.91909	132	822.906	1557.02	TRUE	1	640132
S:\GFoti\GFoti\Miranda\Organoids\Diff\IF-Confocal-Histo-TEM\LD calculations-Nile RED-Bodipy\Diff 74\All the samples\400 group\070121cd1222.nd2	1148	5.67877	3.39971	147	1342.88	662.114	TRUE	1	640132
S:\GFoti\GFoti\Miranda\Organoids\Diff\IF-Confocal-Histo-TEM\LD calculations-Nile RED-Bodipy\Diff 74\All the samples\400 group\070121cd1222.nd2	1149	160.451	6.37758	150	964.772	1001.48	TRUE	1	640132
S:\GFoti\GFoti\Miranda\Organoids\Diff\IF-Confocal-Histo-TEM\LD calculations-Nile RED-Bodipy\Diff 74\All the samples\400 group\070121cd1222.nd2	1150	57.6138	6.43332	165	842.524	988.129	TRUE	1	640132
S:\GFoti\GFoti\Miranda\Organoids\Diff\IF-Confocal-Histo-TEM\LD calculations-Nile RED-Bodipy\Diff 74\All the samples\400 group\070121cd1222.nd2	1151	13.5258	7.50483	329	551.461	659.985	TRUE	1	640132
S:\GFoti\GFoti\Miranda\Organoids\Diff\IF-Confocal-Histo-TEM\LD calculations-Nile RED-Bodipy\Diff 74\All the samples\400 group\070121cd1222.nd2	1152	162.413	10.527	156	722.134	1058.28	TRUE	1	640132
S:\GFoti\GFoti\Miranda\Organoids\Diff\IF-Confocal-Histo-TEM\LD calculations-Nile RED-Bodipy\Diff 74\All the samples\400 group\070121cd1222.nd2	1153	32.4206	3.75895	281	444.906	846.845	TRUE	1	640132
S:\GFoti\GFoti\Miranda\Organoids\Diff\IF-Confocal-Histo-TEM\LD calculations-Nile RED-Bodipy\Diff 74\All the samples\400 group\070121cd1222.nd2	1154	14.9713	6.09306	316	518.111	727.044	TRUE	1	640132
S:\GFoti\GFoti\Miranda\Organoids\Diff\IF-Confocal-Histo-TEM\LD calculations-Nile RED-Bodipy\Diff 74\All the samples\400 group\070121cd1222.nd2	1155	11.0478	6.39775	177	1401.73	1040.65	TRUE	1	640132
S:\GFoti\GFoti\Miranda\Organoids\Diff\IF-Confocal-Histo-TEM\LD calculations-Nile RED-Bodipy\Diff 74\All the samples\400 group\070121cd1222.nd2	1156	245.736	7.19835	239	736.176	236.456	FALSE	1	640132
S:\GFoti\GFoti\Miranda\Organoids\Diff\IF-Confocal-Histo-TEM\LD calculations-Nile RED-Bodipy\Diff 74\All the samples\400 group\070121cd1222.nd2	1157	14.8681	4.92837	330	334.222	916.938	TRUE	1	640132
S:\GFoti\GFoti\Miranda\Organoids\Diff\IF-Confocal-Histo-TEM\LD calculations-Nile RED-Bodipy\Diff 74\All the samples\400 group\070121cd1222.nd2	1158	10.2218	8.10902	166	1498.89	172.026	FALSE	1	640132
S:\GFoti\GFoti\Miranda\Organoids\Diff\IF-Confocal-Histo-TEM\LD calculations-Nile RED-Bodipy\Diff 74\All the samples\400 group\070121cd1222.nd2	1159	4.43977	3.77176	185	1250.36	619.765	TRUE	1	640132
S:\GFoti\GFoti\Miranda\Organoids\Diff\IF-Confocal-Histo-TEM\LD calculations-Nile RED-Bodipy\Diff 74\All the samples\400 group\070121cd1222.nd2	1160	4.54302	4.7011	237	953.415	624.254	TRUE	1	640132
S:\GFoti\GFoti\Miranda\Organoids\Diff\IF-Confocal-Histo-TEM\LD calculations-Nile RED-Bodipy\Diff 74\All the samples\400 group\070121cd1222.nd2	1161	69.7973	7.25864	175	1442.72	335.745	FALSE	1	640132
S:\GFoti\GFoti\Miranda\Organoids\Diff\IF-Confocal-Histo-TEM\LD calculations-Nile RED-Bodipy\Diff 74\All the samples\400 group\070121cd1222.nd2	1162	49.1472	4.96593	191	881.656	605.874	TRUE	1	640132
S:\GFoti\GFoti\Miranda\Organoids\Diff\IF-Confocal-Histo-TEM\LD calculations-Nile RED-Bodipy\Diff 74\All the samples\400 group\070121cd1222.nd2	1163	27.6711	7.17132	319	718.83	234.627	FALSE	1	640132
S:\GFoti\GFoti\Miranda\Organoids\Diff\IF-Confocal-Histo-TEM\LD calculations-Nile RED-Bodipy\Diff 74\All the samples\400 group\070121cd1222.nd2	1164	11.4608	3.20824	196	869.988	699.485	TRUE	1	640132
S:\GFoti\GFoti\Miranda\Organoids\Diff\IF-Confocal-Histo-TEM\LD calculations-Nile RED-Bodipy\Diff 74\All the samples\400 group\070121cd1222.nd2	1165	54.6195	6.65368	318	965.908	594.256	TRUE	1	640132
S:\GFoti\GFoti\Miranda\Organoids\Diff\IF-Confocal-Histo-TEM\LD calculations-Nile RED-Bodipy\Diff 74\All the samples\400 group\070121cd1222.nd2	1166	49.1472	4.77454	197	1166.42	938.845	TRUE	1	640132
S:\GFoti\GFoti\Miranda\Organoids\Diff\IF-Confocal-Histo-TEM\LD calculations-Nile RED-Bodipy\Diff 74\All the samples\400 group\070121cd1222.nd2	1167	41.3002	2.7633	197	1166.42	938.845	TRUE	1	640132
S:\GFoti\GFoti\Miranda\Organoids\Diff\IF-Confocal-Histo-TEM\LD calculations-Nile RED-Bodipy\Diff 74\All the samples\400 group\070121cd1222.nd2	1168	5.36902	5.82779	192	1010.51	799.974	TRUE	1	640132
S:\GFoti\GFoti\Miranda\Organoids\Diff\IF-Confocal-Histo-TEM\LD calculations-Nile RED-Bodipy\Diff 74\All the samples\400 group\070121cd1222.nd2	1169	17.9656	6.32613	364	312.642	485.945	TRUE	1	640132
S:\GFoti\GFoti\Miranda\Organoids\Diff\IF-Confocal-Histo-TEM\LD calculations-Nile RED-Bodipy\Diff 74\All the samples\400 group\070121cd1222.nd2	1170	18.1721	5.56906	270	866.788	765.115	TRUE	1	640132
S:\GFoti\GFoti\Miranda\Organoids\Diff\IF-Confocal-Histo-TEM\LD calculations-Nile RED-Bodipy\Diff 74\All the samples\400 group\070121cd1222.nd2	1171	20.4436	6.50602	204	1215.57	833.872	TRUE	1	640132
S:\GFoti\GFoti\Miranda\Organoids\Diff\IF-Confocal-Histo-TEM\LD calculations-Nile RED-Bodipy\Diff 74\All the samples\400 group\070121cd1222.nd2	1172	6.09178	3.82887	289	800.294	866.388	TRUE	1	640132
S:\GFoti\GFoti\Miranda\Organoids\Diff\IF-Confocal-Histo-TEM\LD calculations-Nile RED-Bodipy\Diff 74\All the samples\400 group\070121cd1222.nd2	1173	17.4493	1.78402	290	532.669	604.937	TRUE	1	640132
S:\GFoti\GFoti\Miranda\Organoids\Diff\IF-Confocal-Histo-TEM\LD calculations-Nile RED-Bodipy\Diff 74\All the samples\400 group\070121cd1222.nd2	1174	17.4493	3.94164	270	866.788	765.115	TRUE	1	640132
S:\GFoti\GFoti\Miranda\Organoids\Diff\IF-Confocal-Histo-TEM\LD calculations-Nile RED-Bodipy\Diff 74\All the samples\400 group\070121cd1222.nd2	1175	20.2371	4.34017	289	800.294	866.388	TRUE	1	640132
S:\GFoti\GFoti\Miranda\Organoids\Diff\IF-Confocal-Histo-TEM\LD calculations-Nile RED-Bodipy\Diff 74\All the samples\400 group\070121cd1222.nd2	1176	10.8413	5.27274	246	884.03	588.746	TRUE	1	640132
S:\GFoti\GFoti\Miranda\Organoids\Diff\IF-Confocal-Histo-TEM\LD calculations-Nile RED-Bodipy\Diff 74\All the samples\400 group\070121cd1222.nd2	1177	41.5067	4.03225	260	1143.5	932.799	TRUE	1	640132
S:\GFoti\GFoti\Miranda\Organoids\Diff\IF-Confocal-Histo-TEM\LD calculations-Nile RED-Bodipy\Diff 74\All the samples\400 group\070121cd1222.nd2	1178	20.9598	7.24926	272	797.3	701.215	TRUE	1	640132
S:\GFoti\GFoti\Miranda\Organoids\Diff\IF-Confocal-Histo-TEM\LD calculations-Nile RED-Bodipy\Diff 74\All the samples\400 group\070121cd1222.nd2	1179	7.74378	4.92681	217	948.046	799.034	TRUE	1	640132
S:\GFoti\GFoti\Miranda\Organoids\Diff\IF-Confocal-Histo-TEM\LD calculations-Nile RED-Bodipy\Diff 74\All the samples\400 group\070121cd1222.nd2	1180	9.60229	6.38339	217	948.046	799.034	TRUE	1	640132
S:\GFoti\GFoti\Miranda\Organoids\Diff\IF-Confocal-Histo-TEM\LD calculations-Nile RED-Bodipy\Diff 74\All the samples\400 group\070121cd1222.nd2	1181	13.4226	8.79872	368	378.413	466.141	TRUE	1	640132
S:\GFoti\GFoti\Miranda\Organoids\Diff\IF-Confocal-Histo-TEM\LD calculations-Nile RED-Bodipy\Diff 74\All the samples\400 group\070121cd1222.nd2	1182	9.49904	6.12124	218	1210.2	476.833	TRUE	1	640132
S:\GFoti\GFoti\Miranda\Organoids\Diff\IF-Confocal-Histo-TEM\LD calculations-Nile RED-Bodipy\Diff 74\All the samples\400 group\070121cd1222.nd2	1183	56.3747	6.19074	371	203.403	426.994	TRUE	1	640132
S:\GFoti\GFoti\Miranda\Organoids\Diff\IF-Confocal-Histo-TEM\LD calculations-Nile RED-Bodipy\Diff 74\All the samples\400 group\070121cd1222.nd2	1184	20.6501	9.21061	333	211.044	588.7	TRUE	1	640132
S:\GFoti\GFoti\Miranda\Organoids\Diff\IF-Confocal-Histo-TEM\LD calculations-Nile RED-Bodipy\Diff 74\All the samples\400 group\070121cd1222.nd2	1185	14.5583	7.11259	394	211.147	757.421	TRUE	1	640132
S:\GFoti\GFoti\Miranda\Organoids\Diff\IF-Confocal-Histo-TEM\LD calculations-Nile RED-Bodipy\Diff 74\All the samples\400 group\070121cd1222.nd2	1186	16.0038	10.4777	306	658.738	490.721	TRUE	1	640132
S:\GFoti\GFoti\Miranda\Organoids\Diff\IF-Confocal-Histo-TEM\LD calculations-Nile RED-Bodipy\Diff 74\All the samples\400 group\070121cd1222.nd2	1187	15.9006	5.49575	372	318.321	453.925	TRUE	1	640132
S:\GFoti\GFoti\Miranda\Organoids\Diff\IF-Confocal-Histo-TEM\LD calculations-Nile RED-Bodipy\Diff 74\All the samples\400 group\070121cd1222.nd2	1188	12.2868	7.42151	219	2174.66	536.921	TRUE	1	640132
S:\GFoti\GFoti\Miranda\Organoids\Diff\IF-Confocal-Histo-TEM\LD calculations-Nile RED-Bodipy\Diff 74\All the samples\400 group\070121cd1222.nd2	1189	19.4111	3.52594	221	1145.36	169.358	FALSE	2	4323.41
S:\GFoti\GFoti\Miranda\Organoids\Diff\IF-Confocal-Histo-TEM\LD calculations-Nile RED-Bodipy\Diff 74\All the samples\400 group\070121cd1222.nd2	1190	2.89101	7.49333	7	1437.35	455.956	TRUE	1	640132
S:\GFoti\GFoti\Miranda\Organoids\Diff\IF-Confocal-Histo-TEM\LD calculations-Nile RED-Bodipy\Diff 74\All the samples\400 group\070121cd1222.nd2	1191	6.81453	8.5876	309	1248.3	265.737	FALSE	1	640132
S:\GFoti\GFoti\Miranda\Organoids\Diff\IF-Confocal-Histo-TEM\LD calculations-Nile RED-Bodipy\Diff 74\All the samples\400 group\070121cd1222.nd2	1192	40.4742	7.10118	6	682.485	306.5	FALSE	1	640132
S:\GFoti\GFoti\Miranda\Organoids\Diff\IF-Confocal-Histo-TEM\LD calculations-Nile RED-Bodipy\Diff 74\All the samples\400 group\070121cd1222.nd2	1193	65.6673	8.41328	10	970.554	156.405	FALSE	1	640132
S:\GFoti\GFoti\Miranda\Organoids\Diff\IF-Confocal-Histo-TEM\LD calculations-Nile RED-Bodipy\Diff 74\All the samples\400 group\070121cd1222.nd2	1194	35.4149	5.69756	6	682.485	306.5	FALSE	1	640132
S:\GFoti\GFoti\Miranda\Organoids\Diff\IF-Confocal-Histo-TEM\LD calculations-Nile RED-Bodipy\Diff 74\All the samples\400 group\070121cd1222.nd2	1195	56.7877	9.9377	9	934.417	349.969	FALSE	1	640132
S:\GFoti\GFoti\Miranda\Organoids\Diff\IF-Confocal-Histo-TEM\LD calculations-Nile RED-Bodipy\Diff 74\All the samples\400 group\070121cd1222.nd2	1196	174.493	9.72062	376	140.73	526.489	TRUE	1	640132
S:\GFoti\GFoti\Miranda\Organoids\Diff\IF-Confocal-Histo-TEM\LD calculations-Nile RED-Bodipy\Diff 74\All the samples\400 group\070121cd1222.nd2	1197	14.7648	6.4234	14	1102.92	816.223	TRUE	1	640132
S:\GFoti\GFoti\Miranda\Organoids\Diff\IF-Confocal-Histo-TEM\LD calculations-Nile RED-Bodipy\Diff 74\All the samples\400 group\070121cd1222.nd2	1198	3.61377	5.27977	12	741.235	360.275	FALSE	1	640132
S:\GFoti\GFoti\Miranda\Organoids\Diff\IF-Confocal-Histo-TEM\LD calculations-Nile RED-Bodipy\Diff 74\All the samples\400 group\070121cd1222.nd2	1199	10.325	8.76034	12	741.235	360.275	FALSE	1	640132
S:\GFoti\GFoti\Miranda\Organoids\Diff\IF-Confocal-Histo-TEM\LD calculations-Nile RED-Bodipy\Diff 74\All the samples\400 group\070121cd1222.nd2	1200	28.2906	8.50618	377	178.727	344.939	FALSE	1	640132
S:\GFoti\GFoti\Miranda\Organoids\Diff\IF-Confocal-Histo-TEM\LD calculations-Nile RED-Bodipy\Diff 74\All the samples\400 group\070121cd1222.nd2	1201	44.9139	6.12116	17	681.143	377.352	FALSE	1	640132
S:\GFoti\GFoti\Miranda\Organoids\Diff\IF-Confocal-Histo-TEM\LD calculations-Nile RED-Bodipy\Diff 74\All the samples\400 group\070121cd1222.nd2	1202	8.87954	6.35568	376	140.73	526.489	TRUE	1	640132
S:\GFoti\GFoti\Miranda\Organoids\Diff\IF-Confocal-Histo-TEM\LD calculations-Nile RED-Bodipy\Diff 74\All the samples\400 group\070121cd1222.nd2	1203	4.43977	4.62045	15	879.384	1895.08	TRUE	1	640132
S:\GFoti\GFoti\Miranda\Organoids\Diff\IF-Confocal-Histo-TEM\LD calculations-Nile RED-Bodipy\Diff 74\All the samples\400 group\070121cd1222.nd2	1204	5.88528	6.76977	377	178.727	344.939	FALSE	1	640132
S:\GFoti\GFoti\Miranda\Organoids\Diff\IF-Confocal-Histo-TEM\LD calculations-Nile RED-Bodipy\Diff 74\All the samples\400 group\070121cd1222.nd2	1205	7.53728	6.56203	25	1245.82	1334.53	TRUE	1	640132
S:\GFoti\GFoti\Miranda\Organoids\Diff\IF-Confocal-Histo-TEM\LD calculations-Nile RED-Bodipy\Diff 74\All the samples\400 group\070121cd1222.nd2	1206	57.5105	4.76306	334	402.677	1217.94	TRUE	1	640132
S:\GFoti\GFoti\Miranda\Organoids\Diff\IF-Confocal-Histo-TEM\LD calculations-Nile RED-Bodipy\Diff 74\All the samples\400 group\070121cd1222.nd2	1207	90.5506	5.70321	387	137.426	1078.16	TRUE	1	640132
S:\GFoti\GFoti\Miranda\Organoids\Diff\IF-Confocal-Histo-TEM\LD calculations-Nile RED-Bodipy\Diff 74\All the samples\400 group\070121cd1222.nd2	1208	78.1606	2.26294	334	402.677	1217.94	TRUE	1	640132
S:\GFoti\GFoti\Miranda\Organoids\Diff\IF-Confocal-Histo-TEM\LD calculations-Nile RED-Bodipy\Diff 74\All the samples\400 group\070121cd1222.nd2	1209	75.9923	8.24261	28	1643.44	222.003	FALSE	1	640132
S:\GFoti\GFoti\Miranda\Organoids\Diff\IF-Confocal-Histo-TEM\LD calculations-Nile RED-Bodipy\Diff 74\All the samples\400 group\070121cd1222.nd2	1210	125.553	6.85548	323	578.409	1039.43	TRUE	1	640132
S:\GFoti\GFoti\Miranda\Organoids\Diff\IF-Confocal-Histo-TEM\LD calculations-Nile RED-Bodipy\Diff 74\All the samples\400 group\070121cd1222.nd2	1211	2.78776	4.22567	277	561.786	786.695	TRUE	1	640132
S:\GFoti\GFoti\Miranda\Organoids\Diff\IF-Confocal-Histo-TEM\LD calculations-Nile RED-Bodipy\Diff 74\All the samples\400 group\070121cd1222.nd2	1212	7.02103	6.57779	25	1245.82	1334.53	TRUE	1	640132
S:\GFoti\GFoti\Miranda\Organoids\Diff\IF-Confocal-Histo-TEM\LD calculations-Nile RED-Bodipy\Diff 74\All the samples\400 group\070121cd1222.nd2	1213	10.6348	6.30824	24	652.853	560.918	TRUE	1	640132
S:\GFoti\GFoti\Miranda\Organoids\Diff\IF-Confocal-Histo-TEM\LD calculations-Nile RED-Bodipy\Diff 74\All the samples\400 group\070121cd1222.nd2	1214	94.3709	6.56657	27	1233.95	218.419	FALSE	1	640132
S:\GFoti\GFoti\Miranda\Organoids\Diff\IF-Confocal-Histo-TEM\LD calculations-Nile RED-Bodipy\Diff 74\All the samples\400 group\070121cd1222.nd2	1215	77.1281	5.33939	334	402.677	1217.94	TRUE	1	640132
S:\GFoti\GFoti\Miranda\Organoids\Diff\IF-Confocal-Histo-TEM\LD calculations-Nile RED-Bodipy\Diff 74\All the samples\400 group\070121cd1222.nd2	1216	107.071	6.43645	277	561.786	786.695	TRUE	1	640132
S:\GFoti\GFoti\Miranda\Organoids\Diff\IF-Confocal-Histo-TEM\LD calculations-Nile RED-Bodipy\Diff 74\All the samples\400 group\070121cd1222.nd2	1217	10.738	7.33347	35	1174.78	276.997	FALSE	1	640132
S:\GFoti\GFoti\Miranda\Organoids\Diff\IF-Confocal-Histo-TEM\LD calculations-Nile RED-Bodipy\Diff 74\All the samples\400 group\070121cd1222.nd2	1218	33.6596	8.44102	334	402.677	1217.94	TRUE	1	640132
S:\GFoti\GFoti\Miranda\Organoids\Diff\IF-Confocal-Histo-TEM\LD calculations-Nile RED-Bodipy\Diff 74\All the samples\400 group\070121cd1222.nd2	1219	8.26004	1.74879	28	1643.44	222.003	FALSE	1	640132
S:\GFoti\GFoti\Miranda\Organoids\Diff\IF-Confocal-Histo-TEM\LD calculations-Nile RED-Bodipy\Diff 74\All the samples\400 group\070121cd1222.nd2	1220	29.5296	5.10702	38	1189.96	278.522	FALSE	1	640132
S:\GFoti\GFoti\Miranda\Organoids\Diff\IF-Confocal-Histo-TEM\LD calculations-Nile RED-Bodipy\Diff 74\All the samples\400 group\070121cd1222.nd2	1221	25.0899	6.48003	28	1643.44	222.003	FALSE	1	640132
S:\GFoti\GFoti\Miranda\Organoids\Diff\IF-Confocal-Histo-TEM\LD calculations-Nile RED-Bodipy\Diff 74\All the samples\400 group\070121cd1222.nd2	1222	4.02677	2.6172	33	1134.41	408.416	TRUE	1	640132
S:\GFoti\GFoti\Miranda\Organoids\Diff\IF-Confocal-Histo-TEM\LD calculations-Nile RED-Bodipy\Diff 74\All the samples\400 group\070121cd1222.nd2	1223	50.0765	9.57698	311	739.273	1345.76	TRUE	1	640132
S:\GFoti\GFoti\Miranda\Organoids\Diff\IF-Confocal-Histo-TEM\LD calculations-Nile RED-Bodipy\Diff 74\All the samples\400 group\070121cd1222.nd2	1224	4.95602	7.16463	38	1189.96	278.522	FALSE	1	640132
S:\GFoti\GFoti\Miranda\Organoids\Diff\IF-Confocal-Histo-TEM\LD calculations-Nile RED-Bodipy\Diff 74\All the samples\400 group\070121cd1222.nd2	1225	7.02103	2.44635	37	1237.56	845.96	TRUE	1	640132
S:\GFoti\GFoti\Miranda\Organoids\Diff\IF-Confocal-Histo-TEM\LD calculations-Nile RED-Bodipy\Diff 74\All the samples\400 group\070121cd1222.nd2	1226	55.3422	6.09133	311	739.273	1345.76	TRUE	1	640132
S:\GFoti\GFoti\Miranda\Organoids\Diff\IF-Confocal-Histo-TEM\LD calculations-Nile RED-Bodipy\Diff 74\All the samples\400 group\070121cd1222.nd2	1227	131.335	3.36378	278	761.679	1135.45	TRUE	1	640132
S:\GFoti\GFoti\Miranda\Organoids\Diff\IF-Confocal-Histo-TEM\LD calculations-Nile RED-Bodipy\Diff 74\All the samples\400 group\070121cd1222.nd2	1228	9.80879	6.90245	40	452.547	383.334	FALSE	1	640132
S:\GFoti\GFoti\Miranda\Organoids\Diff\IF-Confocal-Histo-TEM\LD calculations-Nile RED-Bodipy\Diff 74\All the samples\400 group\070121cd1222.nd2	1229	23.4379	8.17648	48	1108.5	1121.71	TRUE	1	640132
S:\GFoti\GFoti\Miranda\Organoids\Diff\IF-Confocal-Histo-TEM\LD calculations-Nile RED-Bodipy\Diff 74\All the samples\400 group\070121cd1222.nd2	1230	40.2677	3.32443	325	568.187	234.268	FALSE	1	640132
S:\GFoti\GFoti\Miranda\Organoids\Diff\IF-Confocal-Histo-TEM\LD calculations-Nile RED-Bodipy\Diff 74\All the samples\400 group\070121cd1222.nd2	1231	10.0153	6.2228	40	452.547	383.334	FALSE	1	640132
S:\GFoti\GFoti\Miranda\Organoids\Diff\IF-Confocal-Histo-TEM\LD calculations-Nile RED-Bodipy\Diff 74\All the samples\400 group\070121cd1222.nd2	1232	4.85277	8.04918	45	1299.1	1205.25	TRUE	1	640132
S:\GFoti\GFoti\Miranda\Organoids\Diff\IF-Confocal-Histo-TEM\LD calculations-Nile RED-Bodipy\Diff 74\All the samples\400 group\070121cd1222.nd2	1233	29.8394	1.52538	45	1299.1	1205.25	TRUE	1	640132
S:\GFoti\GFoti\Miranda\Organoids\Diff\IF-Confocal-Histo-TEM\LD calculations-Nile RED-Bodipy\Diff 74\All the samples\400 group\070121cd1222.nd2	1234	8.05354	3.64143	47	1143.09	1122.4	TRUE	1	640132
S:\GFoti\GFoti\Miranda\Organoids\Diff\IF-Confocal-Histo-TEM\LD calculations-Nile RED-Bodipy\Diff 74\All the samples\400 group\070121cd1222.nd2	1235	36.1377	3.85274	47	1143.09	1122.4	TRUE	1	640132
S:\GFoti\GFoti\Miranda\Organoids\Diff\IF-Confocal-Histo-TEM\LD calculations-Nile RED-Bodipy\Diff 74\All the samples\400 group\070121cd1222.nd2	1236	75.7858	5.22648	54	854.604	766.116	TRUE	1	640132
S:\GFoti\GFoti\Miranda\Organoids\Diff\IF-Confocal-Histo-TEM\LD calculations-Nile RED-Bodipy\Diff 74\All the samples\400 group\070121cd1222.nd2	1237	14.6616	4.83999	48	1108.5	1121.71	TRUE	1	640132
S:\GFoti\GFoti\Miranda\Organoids\Diff\IF-Confocal-Histo-TEM\LD calculations-Nile RED-Bodipy\Diff 74\All the samples\400 group\070121cd1222.nd2	1238	8.87954	5.73278	229	772.21	1020.55	TRUE	1	640132
S:\GFoti\GFoti\Miranda\Organoids\Diff\IF-Confocal-Histo-TEM\LD calculations-Nile RED-Bodipy\Diff 74\All the samples\400 group\070121cd1222.nd2	1239	108.103	5.44067	52	1301.47	861.325	TRUE	1	640132
S:\GFoti\GFoti\Miranda\Organoids\Diff\IF-Confocal-Histo-TEM\LD calculations-Nile RED-Bodipy\Diff 74\All the samples\400 group\070121cd1222.nd2	1240	15.0746	2.74281	64	1102.82	1361.71	TRUE	1	640132
S:\GFoti\GFoti\Miranda\Organoids\Diff\IF-Confocal-Histo-TEM\LD calculations-Nile RED-Bodipy\Diff 74\All the samples\400 group\070121cd1222.nd2	1241	8.46654	2.02436	69	979.95	724.779	TRUE	1	640132
S:\GFoti\GFoti\Miranda\Organoids\Diff\IF-Confocal-Histo-TEM\LD calculations-Nile RED-Bodipy\Diff 74\All the samples\400 group\070121cd1222.nd2	1242	18.5851	5.04316	71	1200.49	1053.59	TRUE	1	640132
S:\GFoti\GFoti\Miranda\Organoids\Diff\IF-Confocal-Histo-TEM\LD calculations-Nile RED-Bodipy\Diff 74\All the samples\400 group\070121cd1222.nd2	1243	71.2428	10.8563	57	1290.53	225.365	FALSE	1	640132
S:\GFoti\GFoti\Miranda\Organoids\Diff\IF-Confocal-Histo-TEM\LD calculations-Nile RED-Bodipy\Diff 74\All the samples\400 group\070121cd1222.nd2	1244	9.70554	5.617	69	979.95	724.779	TRUE	1	640132
S:\GFoti\GFoti\Miranda\Organoids\Diff\IF-Confocal-Histo-TEM\LD calculations-Nile RED-Bodipy\Diff 74\All the samples\400 group\070121cd1222.nd2	1245	3.61377	9.04823	72	359.621	286.623	FALSE	1	640132
S:\GFoti\GFoti\Miranda\Organoids\Diff\IF-Confocal-Histo-TEM\LD calculations-Nile RED-Bodipy\Diff 74\All the samples\400 group\070121cd1222.nd2	1246	5.05927	6.55711	72	359.621	286.623	FALSE	1	640132
S:\GFoti\GFoti\Miranda\Organoids\Diff\IF-Confocal-Histo-TEM\LD calculations-Nile RED-Bodipy\Diff 74\All the samples\400 group\070121cd1222.nd2	1247	29.6329	5.58955	77	1096.21	908.276	TRUE	1	640132
S:\GFoti\GFoti\Miranda\Organoids\Diff\IF-Confocal-Histo-TEM\LD calculations-Nile RED-Bodipy\Diff 74\All the samples\400 group\070121cd1222.nd2	1248	65.977	1.62431	265	736.795	454.402	TRUE	1	640132
S:\GFoti\GFoti\Miranda\Organoids\Diff\IF-Confocal-Histo-TEM\LD calculations-Nile RED-Bodipy\Diff 74\All the samples\400 group\070121cd1222.nd2	1249	51.522	7.05823	297	458.742	607.289	TRUE	1	640132
S:\GFoti\GFoti\Miranda\Organoids\Diff\IF-Confocal-Histo-TEM\LD calculations-Nile RED-Bodipy\Diff 74\All the samples\400 group\070121cd1222.nd2	1250	11.2543	4.12185	78	1221.56	786.279	TRUE	1	640132
S:\GFoti\GFoti\Miranda\Organoids\Diff\IF-Confocal-Histo-TEM\LD calculations-Nile RED-Bodipy\Diff 74\All the samples\400 group\070121cd1222.nd2	1251	24.8834	5.49851	362	250.486	638.822	TRUE	1	640132
S:\GFoti\GFoti\Miranda\Organoids\Diff\IF-Confocal-Histo-TEM\LD calculations-Nile RED-Bodipy\Diff 74\All the samples\400 group\070121cd1222.nd2	1252	4.13002	2.6725	82	560.753	946.577	TRUE	1	640132
S:\GFoti\GFoti\Miranda\Organoids\Diff\IF-Confocal-Histo-TEM\LD calculations-Nile RED-Bodipy\Diff 74\All the samples\400 group\070121cd1222.nd2	1253	64.738	5.76331	362	250.486	638.822	TRUE	1	640132
S:\GFoti\GFoti\Miranda\Organoids\Diff\IF-Confocal-Histo-TEM\LD calculations-Nile RED-Bodipy\Diff 74\All the samples\400 group\070121cd1222.nd2	1254	18.5851	2.57633	231	764.157	853.673	TRUE	1	640132
S:\GFoti\GFoti\Miranda\Organoids\Diff\IF-Confocal-Histo-TEM\LD calculations-Nile RED-Bodipy\Diff 74\All the samples\400 group\070121cd1222.nd2	1255	148.061	9.13663	99	817.744	287.349	FALSE	1	640132
S:\GFoti\GFoti\Miranda\Organoids\Diff\IF-Confocal-Histo-TEM\LD calculations-Nile RED-Bodipy\Diff 74\All the samples\400 group\070121cd1222.nd2	1256	26.0191	2.75434	97	1067.61	1217.13	TRUE	1	640132
S:\GFoti\GFoti\Miranda\Organoids\Diff\IF-Confocal-Histo-TEM\LD calculations-Nile RED-Bodipy\Diff 74\All the samples\400 group\070121cd1222.nd2	1257	6.91778	5.88903	97	1067.61	1217.13	TRUE	1	640132
S:\GFoti\GFoti\Miranda\Organoids\Diff\IF-Confocal-Histo-TEM\LD calculations-Nile RED-Bodipy\Diff 74\All the samples\400 group\070121cd1222.nd2	1258	8.56979	2.18895	95	964.256	1062.82	TRUE	1	640132
S:\GFoti\GFoti\Miranda\Organoids\Diff\IF-Confocal-Histo-TEM\LD calculations-Nile RED-Bodipy\Diff 74\All the samples\400 group\070121cd1222.nd2	1259	13.6291	2.31818	94	1015.16	644.621	TRUE	1	640132
S:\GFoti\GFoti\Miranda\Organoids\Diff\IF-Confocal-Histo-TEM\LD calculations-Nile RED-Bodipy\Diff 74\All the samples\400 group\070121cd1222.nd2	1260	108.516	7.44235	349	313.055	167.325	FALSE	1	640132
S:\GFoti\GFoti\Miranda\Organoids\Diff\IF-Confocal-Histo-TEM\LD calculations-Nile RED-Bodipy\Diff 74\All the samples\400 group\070121cd1222.nd2	1261	10.738	5.60893	119	908.604	1230.65	TRUE	1	640132
S:\GFoti\GFoti\Miranda\Organoids\Diff\IF-Confocal-Histo-TEM\LD calculations-Nile RED-Bodipy\Diff 74\All the samples\400 group\070121cd1222.nd2	1262	27.1549	7.03225	122	1019.49	651.471	TRUE	1	640132
S:\GFoti\GFoti\Miranda\Organoids\Diff\IF-Confocal-Histo-TEM\LD calculations-Nile RED-Bodipy\Diff 74\All the samples\400 group\070121cd1222.nd2	1263	143.002	6.11182	142	1021.66	1091.6	TRUE	1	640132
S:\GFoti\GFoti\Miranda\Organoids\Diff\IF-Confocal-Histo-TEM\LD calculations-Nile RED-Bodipy\Diff 74\All the samples\400 group\070121cd1222.nd2	1264	18.0688	5.77032	125	1285.16	191.522	FALSE	1	640132
S:\GFoti\GFoti\Miranda\Organoids\Diff\IF-Confocal-Histo-TEM\LD calculations-Nile RED-Bodipy\Diff 74\All the samples\400 group\070121cd1222.nd2	1265	43.4684	5.27257	315	627.969	1299.15	TRUE	1	640132
S:\GFoti\GFoti\Miranda\Organoids\Diff\IF-Confocal-Histo-TEM\LD calculations-Nile RED-Bodipy\Diff 74\All the samples\400 group\070121cd1222.nd2	1266	19.8241	8.13629	329	551.461	659.985	TRUE	1	640132
S:\GFoti\GFoti\Miranda\Organoids\Diff\IF-Confocal-Histo-TEM\LD calculations-Nile RED-Bodipy\Diff 74\All the samples\400 group\070121cd1222.nd2	1267	56.2715	5.26005	254	1106.12	1081.29	TRUE	1	640132
S:\GFoti\GFoti\Miranda\Organoids\Diff\IF-Confocal-Histo-TEM\LD calculations-Nile RED-Bodipy\Diff 74\All the samples\400 group\070121cd1222.nd2	1268	7.53728	0.942404	148	1155.37	495.772	TRUE	1	640132
S:\GFoti\GFoti\Miranda\Organoids\Diff\IF-Confocal-Histo-TEM\LD calculations-Nile RED-Bodipy\Diff 74\All the samples\400 group\070121cd1222.nd2	1269	4.64627	4.67697	159	801.327	887.337	TRUE	1	640132
S:\GFoti\GFoti\Miranda\Organoids\Diff\IF-Confocal-Histo-TEM\LD calculations-Nile RED-Bodipy\Diff 74\All the samples\400 group\070121cd1222.nd2	1270	13.7323	4.14351	147	1342.88	662.114	TRUE	1	640132
S:\GFoti\GFoti\Miranda\Organoids\Diff\IF-Confocal-Histo-TEM\LD calculations-Nile RED-Bodipy\Diff 74\All the samples\400 group\070121cd1222.nd2	1271	14.2486	9.05416	254	1106.12	1081.29	TRUE	1	640132
S:\GFoti\GFoti\Miranda\Organoids\Diff\IF-Confocal-Histo-TEM\LD calculations-Nile RED-Bodipy\Diff 74\All the samples\400 group\070121cd1222.nd2	1272	22.1988	7.66374	177	1401.73	1040.65	TRUE	1	640132
S:\GFoti\GFoti\Miranda\Organoids\Diff\IF-Confocal-Histo-TEM\LD calculations-Nile RED-Bodipy\Diff 74\All the samples\400 group\070121cd1222.nd2	1273	16.2103	8.1697	177	1401.73	1040.65	TRUE	1	640132
S:\GFoti\GFoti\Miranda\Organoids\Diff\IF-Confocal-Histo-TEM\LD calculations-Nile RED-Bodipy\Diff 74\All the samples\400 group\070121cd1222.nd2	1274	4.13002	8.08098	175	1442.72	335.745	FALSE	1	640132
S:\GFoti\GFoti\Miranda\Organoids\Diff\IF-Confocal-Histo-TEM\LD calculations-Nile RED-Bodipy\Diff 74\All the samples\400 group\070121cd1222.nd2	1275	4.43977	3.19585	183	1007.21	653.009	TRUE	1	640132
S:\GFoti\GFoti\Miranda\Organoids\Diff\IF-Confocal-Histo-TEM\LD calculations-Nile RED-Bodipy\Diff 74\All the samples\400 group\070121cd1222.nd2	1276	45.8432	5.8479	283	413.725	285.842	FALSE	1	640132
S:\GFoti\GFoti\Miranda\Organoids\Diff\IF-Confocal-Histo-TEM\LD calculations-Nile RED-Bodipy\Diff 74\All the samples\400 group\070121cd1222.nd2	1277	9.29254	4.37552	183	1007.21	653.009	TRUE	1	640132
S:\GFoti\GFoti\Miranda\Organoids\Diff\IF-Confocal-Histo-TEM\LD calculations-Nile RED-Bodipy\Diff 74\All the samples\400 group\070121cd1222.nd2	1278	9.60229	2.94847	255	962.914	772.696	TRUE	1	640132
S:\GFoti\GFoti\Miranda\Organoids\Diff\IF-Confocal-Histo-TEM\LD calculations-Nile RED-Bodipy\Diff 74\All the samples\400 group\070121cd1222.nd2	1279	10.4283	6.36535	166	1498.89	172.026	FALSE	1	640132
S:\GFoti\GFoti\Miranda\Organoids\Diff\IF-Confocal-Histo-TEM\LD calculations-Nile RED-Bodipy\Diff 74\All the samples\400 group\070121cd1222.nd2	1280	3.92352	3.39958	283	413.725	285.842	FALSE	1	640132
S:\GFoti\GFoti\Miranda\Organoids\Diff\IF-Confocal-Histo-TEM\LD calculations-Nile RED-Bodipy\Diff 74\All the samples\400 group\070121cd1222.nd2	1281	6.50478	3.37158	179	968.283	942.488	TRUE	1	640132
S:\GFoti\GFoti\Miranda\Organoids\Diff\IF-Confocal-Histo-TEM\LD calculations-Nile RED-Bodipy\Diff 74\All the samples\400 group\070121cd1222.nd2	1282	8.26004	3.79726	238	370.463	238.766	FALSE	1	640132
S:\GFoti\GFoti\Miranda\Organoids\Diff\IF-Confocal-Histo-TEM\LD calculations-Nile RED-Bodipy\Diff 74\All the samples\400 group\070121cd1222.nd2	1283	27.9809	5.13466	179	968.283	942.488	TRUE	1	640132
S:\GFoti\GFoti\Miranda\Organoids\Diff\IF-Confocal-Histo-TEM\LD calculations-Nile RED-Bodipy\Diff 74\All the samples\400 group\070121cd1222.nd2	1284	7.53728	2.6804	237	953.415	624.254	TRUE	1	640132
S:\GFoti\GFoti\Miranda\Organoids\Diff\IF-Confocal-Histo-TEM\LD calculations-Nile RED-Bodipy\Diff 74\All the samples\400 group\070121cd1222.nd2	1285	4.85277	1.71009	192	1010.51	799.974	TRUE	1	640132
S:\GFoti\GFoti\Miranda\Organoids\Diff\IF-Confocal-Histo-TEM\LD calculations-Nile RED-Bodipy\Diff 74\All the samples\400 group\070121cd1222.nd2	1286	19.2046	7.89657	318	965.908	594.256	TRUE	1	640132
S:\GFoti\GFoti\Miranda\Organoids\Diff\IF-Confocal-Histo-TEM\LD calculations-Nile RED-Bodipy\Diff 74\All the samples\400 group\070121cd1222.nd2	1287	5.57552	5.07353	363	323.071	329.725	FALSE	1	640132
S:\GFoti\GFoti\Miranda\Organoids\Diff\IF-Confocal-Histo-TEM\LD calculations-Nile RED-Bodipy\Diff 74\All the samples\400 group\070121cd1222.nd2	1288	11.2543	4.49568	208	773.656	873.019	TRUE	1	640132
S:\GFoti\GFoti\Miranda\Organoids\Diff\IF-Confocal-Histo-TEM\LD calculations-Nile RED-Bodipy\Diff 74\All the samples\400 group\070121cd1222.nd2	1289	7.02103	1.15237	242	1118.31	560.481	TRUE	1	640132
S:\GFoti\GFoti\Miranda\Organoids\Diff\IF-Confocal-Histo-TEM\LD calculations-Nile RED-Bodipy\Diff 74\All the samples\400 group\070121cd1222.nd2	1290	8.46654	4.4936	286	840.872	754.572	TRUE	1	640132
S:\GFoti\GFoti\Miranda\Organoids\Diff\IF-Confocal-Histo-TEM\LD calculations-Nile RED-Bodipy\Diff 74\All the samples\400 group\070121cd1222.nd2	1291	32.3174	3.18228	205	1176.02	950.15	TRUE	1	640132
S:\GFoti\GFoti\Miranda\Organoids\Diff\IF-Confocal-Histo-TEM\LD calculations-Nile RED-Bodipy\Diff 74\All the samples\400 group\070121cd1222.nd2	1292	12.5966	4.67449	287	227.461	351.719	FALSE	1	640132
S:\GFoti\GFoti\Miranda\Organoids\Diff\IF-Confocal-Histo-TEM\LD calculations-Nile RED-Bodipy\Diff 74\All the samples\400 group\070121cd1222.nd2	1293	16.4168	5.49506	242	1118.31	560.481	TRUE	1	640132
S:\GFoti\GFoti\Miranda\Organoids\Diff\IF-Confocal-Histo-TEM\LD calculations-Nile RED-Bodipy\Diff 74\All the samples\400 group\070121cd1222.nd2	1294	17.3461	7.20034	212	1128.22	980.71	TRUE	1	640132
S:\GFoti\GFoti\Miranda\Organoids\Diff\IF-Confocal-Histo-TEM\LD calculations-Nile RED-Bodipy\Diff 74\All the samples\400 group\070121cd1222.nd2	1295	16.6233	4.28651	204	1215.57	833.872	TRUE	1	640132
S:\GFoti\GFoti\Miranda\Organoids\Diff\IF-Confocal-Histo-TEM\LD calculations-Nile RED-Bodipy\Diff 74\All the samples\400 group\070121cd1222.nd2	1296	8.36329	5.85788	245	810.723	711.874	TRUE	1	640132
S:\GFoti\GFoti\Miranda\Organoids\Diff\IF-Confocal-Histo-TEM\LD calculations-Nile RED-Bodipy\Diff 74\All the samples\400 group\070121cd1222.nd2	1297	10.1185	4.19876	289	800.294	866.388	TRUE	1	640132
S:\GFoti\GFoti\Miranda\Organoids\Diff\IF-Confocal-Histo-TEM\LD calculations-Nile RED-Bodipy\Diff 74\All the samples\400 group\070121cd1222.nd2	1298	9.80879	5.78207	210	1178.4	838.95	TRUE	1	640132
S:\GFoti\GFoti\Miranda\Organoids\Diff\IF-Confocal-Histo-TEM\LD calculations-Nile RED-Bodipy\Diff 74\All the samples\400 group\070121cd1222.nd2	1299	9.70554	3.979	213	1141.74	849.373	TRUE	1	640132
S:\GFoti\GFoti\Miranda\Organoids\Diff\IF-Confocal-Histo-TEM\LD calculations-Nile RED-Bodipy\Diff 74\All the samples\400 group\070121cd1222.nd2	1300	15.6941	2.77795	256	1275.14	893.967	TRUE	1	640132
S:\GFoti\GFoti\Miranda\Organoids\Diff\IF-Confocal-Histo-TEM\LD calculations-Nile RED-Bodipy\Diff 74\All the samples\400 group\070121cd1222.nd2	1301	41.5067	2.04521	272	797.3	701.215	TRUE	1	640132
S:\GFoti\GFoti\Miranda\Organoids\Diff\IF-Confocal-Histo-TEM\LD calculations-Nile RED-Bodipy\Diff 74\All the samples\400 group\070121cd1222.nd2	1302	14.2486	7.76046	272	797.3	701.215	TRUE	1	640132
S:\GFoti\GFoti\Miranda\Organoids\Diff\IF-Confocal-Histo-TEM\LD calculations-Nile RED-Bodipy\Diff 74\All the samples\400 group\070121cd1222.nd2	1303	103.973	8.84276	391	216	348.607	FALSE	1	640132
S:\GFoti\GFoti\Miranda\Organoids\Diff\IF-Confocal-Histo-TEM\LD calculations-Nile RED-Bodipy\Diff 74\All the samples\400 group\070121cd1222.nd2	1304	91.9962	6.15232	272	797.3	701.215	TRUE	1	640132
S:\GFoti\GFoti\Miranda\Organoids\Diff\IF-Confocal-Histo-TEM\LD calculations-Nile RED-Bodipy\Diff 74\All the samples\400 group\070121cd1222.nd2	1305	9.60229	5.56704	371	203.403	426.994	TRUE	1	640132
S:\GFoti\GFoti\Miranda\Organoids\Diff\IF-Confocal-Histo-TEM\LD calculations-Nile RED-Bodipy\Diff 74\All the samples\400 group\070121cd1222.nd2	1306	6.40153	10.1608	368	378.413	466.141	TRUE	1	640132
S:\GFoti\GFoti\Miranda\Organoids\Diff\IF-Confocal-Histo-TEM\LD calculations-Nile RED-Bodipy\Diff 74\All the samples\400 group\070121cd1222.nd2	1307	10.2218	3.58581	306	658.738	490.721	TRUE	1	640132
S:\GFoti\GFoti\Miranda\Organoids\Diff\IF-Confocal-Histo-TEM\LD calculations-Nile RED-Bodipy\Diff 74\All the samples\400 group\070121cd1222.nd2	1308	39.7514	7.3037	219	2174.66	536.921	TRUE	1	640132
S:\GFoti\GFoti\Miranda\Organoids\Diff\IF-Confocal-Histo-TEM\LD calculations-Nile RED-Bodipy\Diff 74\All the samples\400 group\070121cd1222.nd2	1309	25.0899	5.11541	394	211.147	757.421	TRUE	1	640132
S:\GFoti\GFoti\Miranda\Organoids\Diff\IF-Confocal-Histo-TEM\LD calculations-Nile RED-Bodipy\Diff 74\All the samples\400 group\070121cd1222.nd2	1310	15.0746	8.2229	221	1145.36	169.358	FALSE	2	4323.41
S:\GFoti\GFoti\Miranda\Organoids\Diff\IF-Confocal-Histo-TEM\LD calculations-Nile RED-Bodipy\Diff 74\All the samples\400 group\070121cd1222.nd2	1311	17.8623	6.69049	221	1145.36	169.358	FALSE	2	4323.41
S:\GFoti\GFoti\Miranda\Organoids\Diff\IF-Confocal-Histo-TEM\LD calculations-Nile RED-Bodipy\Diff 74\All the samples\400 group\070121cd1222.nd2	1312	15.3843	35.9921	221	1145.36	169.358	FALSE	2	4323.41
S:\GFoti\GFoti\Miranda\Organoids\Diff\IF-Confocal-Histo-TEM\LD calculations-Nile RED-Bodipy\Diff 74\All the samples\400 group\070121cd1222.nd2	1313	4.95602	1.12207	275	1261.31	417.243	TRUE	1	640132
S:\GFoti\GFoti\Miranda\Organoids\Diff\IF-Confocal-Histo-TEM\LD calculations-Nile RED-Bodipy\Diff 74\All the samples\400 group\070121cd1222.nd2	1314	11.0478	5.97837	4	715.319	399.384	FALSE	1	640132
S:\GFoti\GFoti\Miranda\Organoids\Diff\IF-Confocal-Histo-TEM\LD calculations-Nile RED-Bodipy\Diff 74\All the samples\400 group\070121cd1222.nd2	1315	5.57552	7.13747	6	682.485	306.5	FALSE	1	640132
S:\GFoti\GFoti\Miranda\Organoids\Diff\IF-Confocal-Histo-TEM\LD calculations-Nile RED-Bodipy\Diff 74\All the samples\400 group\070121cd1222.nd2	1316	15.1778	10.2964	376	140.73	526.489	TRUE	1	640132
S:\GFoti\GFoti\Miranda\Organoids\Diff\IF-Confocal-Histo-TEM\LD calculations-Nile RED-Bodipy\Diff 74\All the samples\400 group\070121cd1222.nd2	1317	10.5315	5.7547	7	1437.35	455.956	TRUE	1	640132
S:\GFoti\GFoti\Miranda\Organoids\Diff\IF-Confocal-Histo-TEM\LD calculations-Nile RED-Bodipy\Diff 74\All the samples\400 group\070121cd1222.nd2	1318	58.0268	8.56246	14	1102.92	816.223	TRUE	1	640132
S:\GFoti\GFoti\Miranda\Organoids\Diff\IF-Confocal-Histo-TEM\LD calculations-Nile RED-Bodipy\Diff 74\All the samples\400 group\070121cd1222.nd2	1319	13.1128	8.53203	395	379.549	350.565	FALSE	1	640132
S:\GFoti\GFoti\Miranda\Organoids\Diff\IF-Confocal-Histo-TEM\LD calculations-Nile RED-Bodipy\Diff 74\All the samples\400 group\070121cd1222.nd2	1320	108.31	8.36683	14	1102.92	816.223	TRUE	1	640132
S:\GFoti\GFoti\Miranda\Organoids\Diff\IF-Confocal-Histo-TEM\LD calculations-Nile RED-Bodipy\Diff 74\All the samples\400 group\070121cd1222.nd2	1321	8.36329	9.76592	376	140.73	526.489	TRUE	1	640132
S:\GFoti\GFoti\Miranda\Organoids\Diff\IF-Confocal-Histo-TEM\LD calculations-Nile RED-Bodipy\Diff 74\All the samples\400 group\070121cd1222.nd2	1322	69.2811	7.82629	15	879.384	1895.08	TRUE	1	640132
S:\GFoti\GFoti\Miranda\Organoids\Diff\IF-Confocal-Histo-TEM\LD calculations-Nile RED-Bodipy\Diff 74\All the samples\400 group\070121cd1222.nd2	1323	14.5583	4.77792	276	683.002	1117	TRUE	1	640132
S:\GFoti\GFoti\Miranda\Organoids\Diff\IF-Confocal-Histo-TEM\LD calculations-Nile RED-Bodipy\Diff 74\All the samples\400 group\070121cd1222.nd2	1324	23.9541	7.92753	277	561.786	786.695	TRUE	1	640132
S:\GFoti\GFoti\Miranda\Organoids\Diff\IF-Confocal-Histo-TEM\LD calculations-Nile RED-Bodipy\Diff 74\All the samples\400 group\070121cd1222.nd2	1325	38.2027	6.33541	19	1036.53	719.992	TRUE	1	640132
S:\GFoti\GFoti\Miranda\Organoids\Diff\IF-Confocal-Histo-TEM\LD calculations-Nile RED-Bodipy\Diff 74\All the samples\400 group\070121cd1222.nd2	1326	31.1816	8.58492	19	1036.53	719.992	TRUE	1	640132
S:\GFoti\GFoti\Miranda\Organoids\Diff\IF-Confocal-Histo-TEM\LD calculations-Nile RED-Bodipy\Diff 74\All the samples\400 group\070121cd1222.nd2	1327	78.5736	8.18321	23	1039.84	452.78	TRUE	1	640132
S:\GFoti\GFoti\Miranda\Organoids\Diff\IF-Confocal-Histo-TEM\LD calculations-Nile RED-Bodipy\Diff 74\All the samples\400 group\070121cd1222.nd2	1328	26.8451	8.88732	31	1592.02	1098.32	TRUE	1	640132
S:\GFoti\GFoti\Miranda\Organoids\Diff\IF-Confocal-Histo-TEM\LD calculations-Nile RED-Bodipy\Diff 74\All the samples\400 group\070121cd1222.nd2	1329	45.0172	5.729	334	402.677	1217.94	TRUE	1	640132
S:\GFoti\GFoti\Miranda\Organoids\Diff\IF-Confocal-Histo-TEM\LD calculations-Nile RED-Bodipy\Diff 74\All the samples\400 group\070121cd1222.nd2	1330	12.0803	4.03398	277	561.786	786.695	TRUE	1	640132
S:\GFoti\GFoti\Miranda\Organoids\Diff\IF-Confocal-Histo-TEM\LD calculations-Nile RED-Bodipy\Diff 74\All the samples\400 group\070121cd1222.nd2	1331	34.0726	6.16089	36	1489.7	930.609	TRUE	1	640132
S:\GFoti\GFoti\Miranda\Organoids\Diff\IF-Confocal-Histo-TEM\LD calculations-Nile RED-Bodipy\Diff 74\All the samples\400 group\070121cd1222.nd2	1332	65.3575	7.68355	225	770.352	795.735	TRUE	1	640132
S:\GFoti\GFoti\Miranda\Organoids\Diff\IF-Confocal-Histo-TEM\LD calculations-Nile RED-Bodipy\Diff 74\All the samples\400 group\070121cd1222.nd2	1333	6.71128	3.43595	28	1643.44	222.003	FALSE	1	640132
S:\GFoti\GFoti\Miranda\Organoids\Diff\IF-Confocal-Histo-TEM\LD calculations-Nile RED-Bodipy\Diff 74\All the samples\400 group\070121cd1222.nd2	1334	17.3461	4.73537	29	1055.43	1225.77	TRUE	1	640132
S:\GFoti\GFoti\Miranda\Organoids\Diff\IF-Confocal-Histo-TEM\LD calculations-Nile RED-Bodipy\Diff 74\All the samples\400 group\070121cd1222.nd2	1335	28.1874	5.44893	263	985.732	610.295	TRUE	1	640132
S:\GFoti\GFoti\Miranda\Organoids\Diff\IF-Confocal-Histo-TEM\LD calculations-Nile RED-Bodipy\Diff 74\All the samples\400 group\070121cd1222.nd2	1336	4.13002	4.04026	38	1189.96	278.522	FALSE	1	640132
S:\GFoti\GFoti\Miranda\Organoids\Diff\IF-Confocal-Histo-TEM\LD calculations-Nile RED-Bodipy\Diff 74\All the samples\400 group\070121cd1222.nd2	1337	71.9656	5.09256	311	739.273	1345.76	TRUE	1	640132
S:\GFoti\GFoti\Miranda\Organoids\Diff\IF-Confocal-Histo-TEM\LD calculations-Nile RED-Bodipy\Diff 74\All the samples\400 group\070121cd1222.nd2	1338	55.8585	5.78917	44	1251.6	867.191	TRUE	1	640132
S:\GFoti\GFoti\Miranda\Organoids\Diff\IF-Confocal-Histo-TEM\LD calculations-Nile RED-Bodipy\Diff 74\All the samples\400 group\070121cd1222.nd2	1339	155.702	8.44267	47	1143.09	1122.4	TRUE	1	640132
S:\GFoti\GFoti\Miranda\Organoids\Diff\IF-Confocal-Histo-TEM\LD calculations-Nile RED-Bodipy\Diff 74\All the samples\400 group\070121cd1222.nd2	1340	32.6271	6.66657	325	568.187	234.268	FALSE	1	640132
S:\GFoti\GFoti\Miranda\Organoids\Diff\IF-Confocal-Histo-TEM\LD calculations-Nile RED-Bodipy\Diff 74\All the samples\400 group\070121cd1222.nd2	1341	77.5411	6.81005	35	1174.78	276.997	FALSE	1	640132
S:\GFoti\GFoti\Miranda\Organoids\Diff\IF-Confocal-Histo-TEM\LD calculations-Nile RED-Bodipy\Diff 74\All the samples\400 group\070121cd1222.nd2	1342	13.0096	7.5573	35	1174.78	276.997	FALSE	1	640132
S:\GFoti\GFoti\Miranda\Organoids\Diff\IF-Confocal-Histo-TEM\LD calculations-Nile RED-Bodipy\Diff 74\All the samples\400 group\070121cd1222.nd2	1343	62.673	4.53405	45	1299.1	1205.25	TRUE	1	640132
S:\GFoti\GFoti\Miranda\Organoids\Diff\IF-Confocal-Histo-TEM\LD calculations-Nile RED-Bodipy\Diff 74\All the samples\400 group\070121cd1222.nd2	1344	49.87	3.65949	325	568.187	234.268	FALSE	1	640132
S:\GFoti\GFoti\Miranda\Organoids\Diff\IF-Confocal-Histo-TEM\LD calculations-Nile RED-Bodipy\Diff 74\All the samples\400 group\070121cd1222.nd2	1345	32.3174	8.6024	42	1244.79	1248.11	TRUE	1	640132
S:\GFoti\GFoti\Miranda\Organoids\Diff\IF-Confocal-Histo-TEM\LD calculations-Nile RED-Bodipy\Diff 74\All the samples\400 group\070121cd1222.nd2	1346	82.6004	8.861	52	1301.47	861.325	TRUE	1	640132
S:\GFoti\GFoti\Miranda\Organoids\Diff\IF-Confocal-Histo-TEM\LD calculations-Nile RED-Bodipy\Diff 74\All the samples\400 group\070121cd1222.nd2	1347	116.467	5.34036	45	1299.1	1205.25	TRUE	1	640132
S:\GFoti\GFoti\Miranda\Organoids\Diff\IF-Confocal-Histo-TEM\LD calculations-Nile RED-Bodipy\Diff 74\All the samples\400 group\070121cd1222.nd2	1348	13.8356	4.50834	55	873.602	909.467	TRUE	1	640132
S:\GFoti\GFoti\Miranda\Organoids\Diff\IF-Confocal-Histo-TEM\LD calculations-Nile RED-Bodipy\Diff 74\All the samples\400 group\070121cd1222.nd2	1349	9.08604	1.46443	55	873.602	909.467	TRUE	1	640132
S:\GFoti\GFoti\Miranda\Organoids\Diff\IF-Confocal-Histo-TEM\LD calculations-Nile RED-Bodipy\Diff 74\All the samples\400 group\070121cd1222.nd2	1350	45.3269	10.7581	71	1200.49	1053.59	TRUE	1	640132
S:\GFoti\GFoti\Miranda\Organoids\Diff\IF-Confocal-Histo-TEM\LD calculations-Nile RED-Bodipy\Diff 74\All the samples\400 group\070121cd1222.nd2	1351	7.74378	5.79886	57	1290.53	225.365	FALSE	1	640132
S:\GFoti\GFoti\Miranda\Organoids\Diff\IF-Confocal-Histo-TEM\LD calculations-Nile RED-Bodipy\Diff 74\All the samples\400 group\070121cd1222.nd2	1352	8.05354	11.3036	71	1200.49	1053.59	TRUE	1	640132
S:\GFoti\GFoti\Miranda\Organoids\Diff\IF-Confocal-Histo-TEM\LD calculations-Nile RED-Bodipy\Diff 74\All the samples\400 group\070121cd1222.nd2	1353	21.6826	4.1456	52	1301.47	861.325	TRUE	1	640132
S:\GFoti\GFoti\Miranda\Organoids\Diff\IF-Confocal-Histo-TEM\LD calculations-Nile RED-Bodipy\Diff 74\All the samples\400 group\070121cd1222.nd2	1354	46.2562	4.94098	279	636.229	810.314	TRUE	1	640132
S:\GFoti\GFoti\Miranda\Organoids\Diff\IF-Confocal-Histo-TEM\LD calculations-Nile RED-Bodipy\Diff 74\All the samples\400 group\070121cd1222.nd2	1355	10.738	6.72916	63	1248.92	1062.61	TRUE	1	640132
S:\GFoti\GFoti\Miranda\Organoids\Diff\IF-Confocal-Histo-TEM\LD calculations-Nile RED-Bodipy\Diff 74\All the samples\400 group\070121cd1222.nd2	1356	12.6998	2.85348	66	1313.24	428.16	TRUE	1	640132
S:\GFoti\GFoti\Miranda\Organoids\Diff\IF-Confocal-Histo-TEM\LD calculations-Nile RED-Bodipy\Diff 74\All the samples\400 group\070121cd1222.nd2	1357	7.33078	5.43912	279	636.229	810.314	TRUE	1	640132
S:\GFoti\GFoti\Miranda\Organoids\Diff\IF-Confocal-Histo-TEM\LD calculations-Nile RED-Bodipy\Diff 74\All the samples\400 group\070121cd1222.nd2	1358	229.732	4.36732	280	756.723	1065.76	TRUE	1	640132
S:\GFoti\GFoti\Miranda\Organoids\Diff\IF-Confocal-Histo-TEM\LD calculations-Nile RED-Bodipy\Diff 74\All the samples\400 group\070121cd1222.nd2	1359	23.4379	6.9644	280	756.723	1065.76	TRUE	1	640132
S:\GFoti\GFoti\Miranda\Organoids\Diff\IF-Confocal-Histo-TEM\LD calculations-Nile RED-Bodipy\Diff 74\All the samples\400 group\070121cd1222.nd2	1360	10.325	5.3041	312	635.92	1137.4	TRUE	1	640132
S:\GFoti\GFoti\Miranda\Organoids\Diff\IF-Confocal-Histo-TEM\LD calculations-Nile RED-Bodipy\Diff 74\All the samples\400 group\070121cd1222.nd2	1361	10.2218	7.19278	87	1270.08	1020.2	TRUE	1	640132
S:\GFoti\GFoti\Miranda\Organoids\Diff\IF-Confocal-Histo-TEM\LD calculations-Nile RED-Bodipy\Diff 74\All the samples\400 group\070121cd1222.nd2	1362	2.89101	5.29471	297	458.742	607.289	TRUE	1	640132
S:\GFoti\GFoti\Miranda\Organoids\Diff\IF-Confocal-Histo-TEM\LD calculations-Nile RED-Bodipy\Diff 74\All the samples\400 group\070121cd1222.nd2	1363	4.54302	2.39882	84	1043.45	822.357	TRUE	1	640132
S:\GFoti\GFoti\Miranda\Organoids\Diff\IF-Confocal-Histo-TEM\LD calculations-Nile RED-Bodipy\Diff 74\All the samples\400 group\070121cd1222.nd2	1364	8.26004	6.77549	81	1165.49	369.116	FALSE	1	640132
S:\GFoti\GFoti\Miranda\Organoids\Diff\IF-Confocal-Histo-TEM\LD calculations-Nile RED-Bodipy\Diff 74\All the samples\400 group\070121cd1222.nd2	1365	65.0478	4.52962	280	756.723	1065.76	TRUE	1	640132
S:\GFoti\GFoti\Miranda\Organoids\Diff\IF-Confocal-Histo-TEM\LD calculations-Nile RED-Bodipy\Diff 74\All the samples\400 group\070121cd1222.nd2	1366	8.15679	5.23981	297	458.742	607.289	TRUE	1	640132
S:\GFoti\GFoti\Miranda\Organoids\Diff\IF-Confocal-Histo-TEM\LD calculations-Nile RED-Bodipy\Diff 74\All the samples\400 group\070121cd1222.nd2	1367	19.2046	2.46855	100	1195.54	941.38	TRUE	1	640132
S:\GFoti\GFoti\Miranda\Organoids\Diff\IF-Confocal-Histo-TEM\LD calculations-Nile RED-Bodipy\Diff 74\All the samples\400 group\070121cd1222.nd2	1368	4.43977	3.40878	95	964.256	1062.82	TRUE	1	640132
S:\GFoti\GFoti\Miranda\Organoids\Diff\IF-Confocal-Histo-TEM\LD calculations-Nile RED-Bodipy\Diff 74\All the samples\400 group\070121cd1222.nd2	1369	10.8413	4.64547	267	489.717	1123.2	TRUE	1	640132
S:\GFoti\GFoti\Miranda\Organoids\Diff\IF-Confocal-Histo-TEM\LD calculations-Nile RED-Bodipy\Diff 74\All the samples\400 group\070121cd1222.nd2	1370	25.2964	7.16589	300	1023.11	237.79	FALSE	1	640132
S:\GFoti\GFoti\Miranda\Organoids\Diff\IF-Confocal-Histo-TEM\LD calculations-Nile RED-Bodipy\Diff 74\All the samples\400 group\070121cd1222.nd2	1371	18.3786	6.57716	379	183.063	515.662	TRUE	1	640132
S:\GFoti\GFoti\Miranda\Organoids\Diff\IF-Confocal-Histo-TEM\LD calculations-Nile RED-Bodipy\Diff 74\All the samples\400 group\070121cd1222.nd2	1372	52.761	4.22084	300	1023.11	237.79	FALSE	1	640132
S:\GFoti\GFoti\Miranda\Organoids\Diff\IF-Confocal-Histo-TEM\LD calculations-Nile RED-Bodipy\Diff 74\All the samples\400 group\070121cd1222.nd2	1373	7.53728	4.33593	268	144.241	1001.32	TRUE	1	640132
S:\GFoti\GFoti\Miranda\Organoids\Diff\IF-Confocal-Histo-TEM\LD calculations-Nile RED-Bodipy\Diff 74\All the samples\400 group\070121cd1222.nd2	1374	10.738	5.67071	250	877.939	740.559	TRUE	1	640132
S:\GFoti\GFoti\Miranda\Organoids\Diff\IF-Confocal-Histo-TEM\LD calculations-Nile RED-Bodipy\Diff 74\All the samples\400 group\070121cd1222.nd2	1375	12.6998	5.17647	303	272.684	868.27	TRUE	1	640132
S:\GFoti\GFoti\Miranda\Organoids\Diff\IF-Confocal-Histo-TEM\LD calculations-Nile RED-Bodipy\Diff 74\All the samples\400 group\070121cd1222.nd2	1376	25.6061	4.96798	301	477.533	1029.46	TRUE	1	640132
S:\GFoti\GFoti\Miranda\Organoids\Diff\IF-Confocal-Histo-TEM\LD calculations-Nile RED-Bodipy\Diff 74\All the samples\400 group\070121cd1222.nd2	1377	23.5411	5.40513	123	960.849	548.146	TRUE	1	640132
S:\GFoti\GFoti\Miranda\Organoids\Diff\IF-Confocal-Histo-TEM\LD calculations-Nile RED-Bodipy\Diff 74\All the samples\400 group\070121cd1222.nd2	1378	63.1893	7.71557	117	1296.52	637.122	TRUE	1	640132
S:\GFoti\GFoti\Miranda\Organoids\Diff\IF-Confocal-Histo-TEM\LD calculations-Nile RED-Bodipy\Diff 74\All the samples\400 group\070121cd1222.nd2	1379	256.99	6.84069	338	434.065	818.348	TRUE	1	640132
S:\GFoti\GFoti\Miranda\Organoids\Diff\IF-Confocal-Histo-TEM\LD calculations-Nile RED-Bodipy\Diff 74\All the samples\400 group\070121cd1222.nd2	1380	13.0096	5.17601	135	1237.46	633.078	TRUE	1	640132
S:\GFoti\GFoti\Miranda\Organoids\Diff\IF-Confocal-Histo-TEM\LD calculations-Nile RED-Bodipy\Diff 74\All the samples\400 group\070121cd1222.nd2	1381	5.05927	6.14097	141	935.139	367.201	FALSE	1	640132
S:\GFoti\GFoti\Miranda\Organoids\Diff\IF-Confocal-Histo-TEM\LD calculations-Nile RED-Bodipy\Diff 74\All the samples\400 group\070121cd1222.nd2	1382	15.9006	5.3506	254	1106.12	1081.29	TRUE	1	640132
S:\GFoti\GFoti\Miranda\Organoids\Diff\IF-Confocal-Histo-TEM\LD calculations-Nile RED-Bodipy\Diff 74\All the samples\400 group\070121cd1222.nd2	1383	66.2868	5.68606	381	261.12	467.744	TRUE	1	640132
S:\GFoti\GFoti\Miranda\Organoids\Diff\IF-Confocal-Histo-TEM\LD calculations-Nile RED-Bodipy\Diff 74\All the samples\400 group\070121cd1222.nd2	1384	5.67877	7.97327	175	1442.72	335.745	FALSE	1	640132
S:\GFoti\GFoti\Miranda\Organoids\Diff\IF-Confocal-Histo-TEM\LD calculations-Nile RED-Bodipy\Diff 74\All the samples\400 group\070121cd1222.nd2	1385	103.56	1.09334	330	334.222	916.938	TRUE	1	640132
S:\GFoti\GFoti\Miranda\Organoids\Diff\IF-Confocal-Histo-TEM\LD calculations-Nile RED-Bodipy\Diff 74\All the samples\400 group\070121cd1222.nd2	1386	45.4302	9.04721	175	1442.72	335.745	FALSE	1	640132
S:\GFoti\GFoti\Miranda\Organoids\Diff\IF-Confocal-Histo-TEM\LD calculations-Nile RED-Bodipy\Diff 74\All the samples\400 group\070121cd1222.nd2	1387	3.61377	4.18059	237	953.415	624.254	TRUE	1	640132
S:\GFoti\GFoti\Miranda\Organoids\Diff\IF-Confocal-Histo-TEM\LD calculations-Nile RED-Bodipy\Diff 74\All the samples\400 group\070121cd1222.nd2	1388	14.0421	5.98863	186	1272.25	860.181	TRUE	1	640132
S:\GFoti\GFoti\Miranda\Organoids\Diff\IF-Confocal-Histo-TEM\LD calculations-Nile RED-Bodipy\Diff 74\All the samples\400 group\070121cd1222.nd2	1389	4.23327	3.67642	192	1010.51	799.974	TRUE	1	640132
S:\GFoti\GFoti\Miranda\Organoids\Diff\IF-Confocal-Histo-TEM\LD calculations-Nile RED-Bodipy\Diff 74\All the samples\400 group\070121cd1222.nd2	1390	52.5545	6.41313	364	312.642	485.945	TRUE	1	640132
S:\GFoti\GFoti\Miranda\Organoids\Diff\IF-Confocal-Histo-TEM\LD calculations-Nile RED-Bodipy\Diff 74\All the samples\400 group\070121cd1222.nd2	1391	8.98279	5.40369	197	1166.42	938.845	TRUE	1	640132
S:\GFoti\GFoti\Miranda\Organoids\Diff\IF-Confocal-Histo-TEM\LD calculations-Nile RED-Bodipy\Diff 74\All the samples\400 group\070121cd1222.nd2	1392	62.673	6.46632	289	800.294	866.388	TRUE	1	640132
S:\GFoti\GFoti\Miranda\Organoids\Diff\IF-Confocal-Histo-TEM\LD calculations-Nile RED-Bodipy\Diff 74\All the samples\400 group\070121cd1222.nd2	1393	10.4283	3.44071	205	1176.02	950.15	TRUE	1	640132
S:\GFoti\GFoti\Miranda\Organoids\Diff\IF-Confocal-Histo-TEM\LD calculations-Nile RED-Bodipy\Diff 74\All the samples\400 group\070121cd1222.nd2	1394	48.3212	5.36922	243	1181.7	555.168	TRUE	1	640132
S:\GFoti\GFoti\Miranda\Organoids\Diff\IF-Confocal-Histo-TEM\LD calculations-Nile RED-Bodipy\Diff 74\All the samples\400 group\070121cd1222.nd2	1395	9.39579	5.17619	204	1215.57	833.872	TRUE	1	640132
S:\GFoti\GFoti\Miranda\Organoids\Diff\IF-Confocal-Histo-TEM\LD calculations-Nile RED-Bodipy\Diff 74\All the samples\400 group\070121cd1222.nd2	1396	11.5641	4.06347	205	1176.02	950.15	TRUE	1	640132
S:\GFoti\GFoti\Miranda\Organoids\Diff\IF-Confocal-Histo-TEM\LD calculations-Nile RED-Bodipy\Diff 74\All the samples\400 group\070121cd1222.nd2	1397	8.26004	3.56108	270	866.788	765.115	TRUE	1	640132
S:\GFoti\GFoti\Miranda\Organoids\Diff\IF-Confocal-Histo-TEM\LD calculations-Nile RED-Bodipy\Diff 74\All the samples\400 group\070121cd1222.nd2	1398	14.4551	3.8148	207	1516.75	754.34	TRUE	1	640132
S:\GFoti\GFoti\Miranda\Organoids\Diff\IF-Confocal-Histo-TEM\LD calculations-Nile RED-Bodipy\Diff 74\All the samples\400 group\070121cd1222.nd2	1399	33.1434	4.86267	257	995.438	850.161	TRUE	1	640132
S:\GFoti\GFoti\Miranda\Organoids\Diff\IF-Confocal-Histo-TEM\LD calculations-Nile RED-Bodipy\Diff 74\All the samples\400 group\070121cd1222.nd2	1400	45.4302	1.18459	290	532.669	604.937	TRUE	1	640132
S:\GFoti\GFoti\Miranda\Organoids\Diff\IF-Confocal-Histo-TEM\LD calculations-Nile RED-Bodipy\Diff 74\All the samples\400 group\070121cd1222.nd2	1401	15.2811	4.6449	213	1141.74	849.373	TRUE	1	640132
S:\GFoti\GFoti\Miranda\Organoids\Diff\IF-Confocal-Histo-TEM\LD calculations-Nile RED-Bodipy\Diff 74\All the samples\400 group\070121cd1222.nd2	1402	7.74378	5.38474	210	1178.4	838.95	TRUE	1	640132
S:\GFoti\GFoti\Miranda\Organoids\Diff\IF-Confocal-Histo-TEM\LD calculations-Nile RED-Bodipy\Diff 74\All the samples\400 group\070121cd1222.nd2	1403	74.8566	5.44857	289	800.294	866.388	TRUE	1	640132
S:\GFoti\GFoti\Miranda\Organoids\Diff\IF-Confocal-Histo-TEM\LD calculations-Nile RED-Bodipy\Diff 74\All the samples\400 group\070121cd1222.nd2	1404	23.1281	5.65241	258	1073.91	651.62	TRUE	1	640132
S:\GFoti\GFoti\Miranda\Organoids\Diff\IF-Confocal-Histo-TEM\LD calculations-Nile RED-Bodipy\Diff 74\All the samples\400 group\070121cd1222.nd2	1405	14.3518	5.36057	290	532.669	604.937	TRUE	1	640132
S:\GFoti\GFoti\Miranda\Organoids\Diff\IF-Confocal-Histo-TEM\LD calculations-Nile RED-Bodipy\Diff 74\All the samples\400 group\070121cd1222.nd2	1406	94.7839	7.17892	246	884.03	588.746	TRUE	1	640132
S:\GFoti\GFoti\Miranda\Organoids\Diff\IF-Confocal-Histo-TEM\LD calculations-Nile RED-Bodipy\Diff 74\All the samples\400 group\070121cd1222.nd2	1407	20.3403	7.89746	306	658.738	490.721	TRUE	1	640132
S:\GFoti\GFoti\Miranda\Organoids\Diff\IF-Confocal-Histo-TEM\LD calculations-Nile RED-Bodipy\Diff 74\All the samples\400 group\070121cd1222.nd2	1408	19.1013	2.80629	332	415.17	541.965	TRUE	1	640132
S:\GFoti\GFoti\Miranda\Organoids\Diff\IF-Confocal-Histo-TEM\LD calculations-Nile RED-Bodipy\Diff 74\All the samples\400 group\070121cd1222.nd2	1409	9.91204	1.31218	259	989.139	579.107	TRUE	1	640132
S:\GFoti\GFoti\Miranda\Organoids\Diff\IF-Confocal-Histo-TEM\LD calculations-Nile RED-Bodipy\Diff 74\All the samples\400 group\070121cd1222.nd2	1410	95.3002	2.79471	333	211.044	588.7	TRUE	1	640132
S:\GFoti\GFoti\Miranda\Organoids\Diff\IF-Confocal-Histo-TEM\LD calculations-Nile RED-Bodipy\Diff 74\All the samples\400 group\070121cd1222.nd2	1411	11.4608	7.78873	306	658.738	490.721	TRUE	1	640132
S:\GFoti\GFoti\Miranda\Organoids\Diff\IF-Confocal-Histo-TEM\LD calculations-Nile RED-Bodipy\Diff 74\All the samples\400 group\070121cd1222.nd2	1412	10.325	6.75713	371	203.403	426.994	TRUE	1	640132
S:\GFoti\GFoti\Miranda\Organoids\Diff\IF-Confocal-Histo-TEM\LD calculations-Nile RED-Bodipy\Diff 74\All the samples\400 group\070121cd1222.nd2	1413	86.7304	2.35529	384	235.308	319.458	FALSE	1	640132
S:\GFoti\GFoti\Miranda\Organoids\Diff\IF-Confocal-Histo-TEM\LD calculations-Nile RED-Bodipy\Diff 74\All the samples\400 group\070121cd1222.nd2	1414	7.74378	9.59795	219	2174.66	536.921	TRUE	1	640132
S:\GFoti\GFoti\Miranda\Organoids\Diff\IF-Confocal-Histo-TEM\LD calculations-Nile RED-Bodipy\Diff 74\All the samples\400 group\070121cd1222.nd2	1415	8.15679	6.53887	1	914.18	294.703	FALSE	1	640132
S:\GFoti\GFoti\Miranda\Organoids\Diff\IF-Confocal-Histo-TEM\LD calculations-Nile RED-Bodipy\Diff 74\All the samples\400 group\070121cd1222.nd2	1416	8.67304	3.23077	340	279.292	282.874	FALSE	1	640132
S:\GFoti\GFoti\Miranda\Organoids\Diff\IF-Confocal-Histo-TEM\LD calculations-Nile RED-Bodipy\Diff 74\All the samples\400 group\070121cd1222.nd2	1417	15.6941	6.59959	6	682.485	306.5	FALSE	1	640132
S:\GFoti\GFoti\Miranda\Organoids\Diff\IF-Confocal-Histo-TEM\LD calculations-Nile RED-Bodipy\Diff 74\All the samples\400 group\070121cd1222.nd2	1418	75.7858	2.44599	340	279.292	282.874	FALSE	1	640132
S:\GFoti\GFoti\Miranda\Organoids\Diff\IF-Confocal-Histo-TEM\LD calculations-Nile RED-Bodipy\Diff 74\All the samples\400 group\070121cd1222.nd2	1419	49.1472	3.92733	340	279.292	282.874	FALSE	1	640132
S:\GFoti\GFoti\Miranda\Organoids\Diff\IF-Confocal-Histo-TEM\LD calculations-Nile RED-Bodipy\Diff 74\All the samples\400 group\070121cd1222.nd2	1420	12.8031	8.38578	309	1248.3	265.737	FALSE	1	640132
S:\GFoti\GFoti\Miranda\Organoids\Diff\IF-Confocal-Histo-TEM\LD calculations-Nile RED-Bodipy\Diff 74\All the samples\400 group\070121cd1222.nd2	1421	24.3671	7.11541	340	279.292	282.874	FALSE	1	640132
S:\GFoti\GFoti\Miranda\Organoids\Diff\IF-Confocal-Histo-TEM\LD calculations-Nile RED-Bodipy\Diff 74\All the samples\400 group\070121cd1222.nd2	1422	69.5908	8.97987	7	1437.35	455.956	TRUE	1	640132
S:\GFoti\GFoti\Miranda\Organoids\Diff\IF-Confocal-Histo-TEM\LD calculations-Nile RED-Bodipy\Diff 74\All the samples\400 group\070121cd1222.nd2	1423	11.5641	10.5968	340	279.292	282.874	FALSE	1	640132
S:\GFoti\GFoti\Miranda\Organoids\Diff\IF-Confocal-Histo-TEM\LD calculations-Nile RED-Bodipy\Diff 74\All the samples\400 group\070121cd1222.nd2	1424	78.3671	6.63281	249	1182.42	1863.82	TRUE	1	640132
S:\GFoti\GFoti\Miranda\Organoids\Diff\IF-Confocal-Histo-TEM\LD calculations-Nile RED-Bodipy\Diff 74\All the samples\400 group\070121cd1222.nd2	1425	11.0478	4.54325	262	415.583	562.638	TRUE	1	640132
S:\GFoti\GFoti\Miranda\Organoids\Diff\IF-Confocal-Histo-TEM\LD calculations-Nile RED-Bodipy\Diff 74\All the samples\400 group\070121cd1222.nd2	1426	4.33652	5.81393	14	1102.92	816.223	TRUE	1	640132
S:\GFoti\GFoti\Miranda\Organoids\Diff\IF-Confocal-Histo-TEM\LD calculations-Nile RED-Bodipy\Diff 74\All the samples\400 group\070121cd1222.nd2	1427	8.26004	5.9749	16	1093.94	386.134	FALSE	1	640132
S:\GFoti\GFoti\Miranda\Organoids\Diff\IF-Confocal-Histo-TEM\LD calculations-Nile RED-Bodipy\Diff 74\All the samples\400 group\070121cd1222.nd2	1428	46.8757	4.23828	19	1036.53	719.992	TRUE	1	640132
S:\GFoti\GFoti\Miranda\Organoids\Diff\IF-Confocal-Histo-TEM\LD calculations-Nile RED-Bodipy\Diff 74\All the samples\400 group\070121cd1222.nd2	1429	15.6941	5.45268	377	178.727	344.939	FALSE	1	640132
S:\GFoti\GFoti\Miranda\Organoids\Diff\IF-Confocal-Histo-TEM\LD calculations-Nile RED-Bodipy\Diff 74\All the samples\400 group\070121cd1222.nd2	1430	14.2486	3.40194	14	1102.92	816.223	TRUE	1	640132
S:\GFoti\GFoti\Miranda\Organoids\Diff\IF-Confocal-Histo-TEM\LD calculations-Nile RED-Bodipy\Diff 74\All the samples\400 group\070121cd1222.nd2	1431	20.9598	6.9758	11	869.369	1169.55	TRUE	1	640132
S:\GFoti\GFoti\Miranda\Organoids\Diff\IF-Confocal-Histo-TEM\LD calculations-Nile RED-Bodipy\Diff 74\All the samples\400 group\070121cd1222.nd2	1432	5.98853	4.47932	224	1004.83	827.006	TRUE	1	640132
S:\GFoti\GFoti\Miranda\Organoids\Diff\IF-Confocal-Histo-TEM\LD calculations-Nile RED-Bodipy\Diff 74\All the samples\400 group\070121cd1222.nd2	1433	5.98853	5.05054	14	1102.92	816.223	TRUE	1	640132
S:\GFoti\GFoti\Miranda\Organoids\Diff\IF-Confocal-Histo-TEM\LD calculations-Nile RED-Bodipy\Diff 74\All the samples\400 group\070121cd1222.nd2	1434	10.1185	6.94192	25	1245.82	1334.53	TRUE	1	640132
S:\GFoti\GFoti\Miranda\Organoids\Diff\IF-Confocal-Histo-TEM\LD calculations-Nile RED-Bodipy\Diff 74\All the samples\400 group\070121cd1222.nd2	1435	12.0803	6.56623	26	1031.68	560.375	TRUE	1	640132
S:\GFoti\GFoti\Miranda\Organoids\Diff\IF-Confocal-Histo-TEM\LD calculations-Nile RED-Bodipy\Diff 74\All the samples\400 group\070121cd1222.nd2	1436	7.95028	2.30828	224	1004.83	827.006	TRUE	1	640132
S:\GFoti\GFoti\Miranda\Organoids\Diff\IF-Confocal-Histo-TEM\LD calculations-Nile RED-Bodipy\Diff 74\All the samples\400 group\070121cd1222.nd2	1437	18.0688	7.49788	24	652.853	560.918	TRUE	1	640132
S:\GFoti\GFoti\Miranda\Organoids\Diff\IF-Confocal-Histo-TEM\LD calculations-Nile RED-Bodipy\Diff 74\All the samples\400 group\070121cd1222.nd2	1438	49.5602	10.9071	13	1570.96	204.323	FALSE	4	2335.22
S:\GFoti\GFoti\Miranda\Organoids\Diff\IF-Confocal-Histo-TEM\LD calculations-Nile RED-Bodipy\Diff 74\All the samples\400 group\070121cd1222.nd2	1439	95.4034	2.14062	323	578.409	1039.43	TRUE	1	640132
S:\GFoti\GFoti\Miranda\Organoids\Diff\IF-Confocal-Histo-TEM\LD calculations-Nile RED-Bodipy\Diff 74\All the samples\400 group\070121cd1222.nd2	1440	82.6004	9.62577	24	652.853	560.918	TRUE	1	640132
S:\GFoti\GFoti\Miranda\Organoids\Diff\IF-Confocal-Histo-TEM\LD calculations-Nile RED-Bodipy\Diff 74\All the samples\400 group\070121cd1222.nd2	1441	19.1013	5.01995	334	402.677	1217.94	TRUE	1	640132
S:\GFoti\GFoti\Miranda\Organoids\Diff\IF-Confocal-Histo-TEM\LD calculations-Nile RED-Bodipy\Diff 74\All the samples\400 group\070121cd1222.nd2	1442	36.6539	7.09191	224	1004.83	827.006	TRUE	1	640132
S:\GFoti\GFoti\Miranda\Organoids\Diff\IF-Confocal-Histo-TEM\LD calculations-Nile RED-Bodipy\Diff 74\All the samples\400 group\070121cd1222.nd2	1443	99.8432	7.83191	224	1004.83	827.006	TRUE	1	640132
S:\GFoti\GFoti\Miranda\Organoids\Diff\IF-Confocal-Histo-TEM\LD calculations-Nile RED-Bodipy\Diff 74\All the samples\400 group\070121cd1222.nd2	1444	21.5793	2.30293	277	561.786	786.695	TRUE	1	640132
S:\GFoti\GFoti\Miranda\Organoids\Diff\IF-Confocal-Histo-TEM\LD calculations-Nile RED-Bodipy\Diff 74\All the samples\400 group\070121cd1222.nd2	1445	87.1434	10.0508	224	1004.83	827.006	TRUE	1	640132
S:\GFoti\GFoti\Miranda\Organoids\Diff\IF-Confocal-Histo-TEM\LD calculations-Nile RED-Bodipy\Diff 74\All the samples\400 group\070121cd1222.nd2	1446	46.6692	5.89286	276	683.002	1117	TRUE	1	640132
S:\GFoti\GFoti\Miranda\Organoids\Diff\IF-Confocal-Histo-TEM\LD calculations-Nile RED-Bodipy\Diff 74\All the samples\400 group\070121cd1222.nd2	1447	57.9235	5.17313	295	527.61	612.344	TRUE	1	640132
S:\GFoti\GFoti\Miranda\Organoids\Diff\IF-Confocal-Histo-TEM\LD calculations-Nile RED-Bodipy\Diff 74\All the samples\400 group\070121cd1222.nd2	1448	15.3843	5.71865	30	800.604	667.354	TRUE	1	640132
S:\GFoti\GFoti\Miranda\Organoids\Diff\IF-Confocal-Histo-TEM\LD calculations-Nile RED-Bodipy\Diff 74\All the samples\400 group\070121cd1222.nd2	1449	96.7457	9.07622	24	652.853	560.918	TRUE	1	640132
S:\GFoti\GFoti\Miranda\Organoids\Diff\IF-Confocal-Histo-TEM\LD calculations-Nile RED-Bodipy\Diff 74\All the samples\400 group\070121cd1222.nd2	1450	2.99426	4.98201	28	1643.44	222.003	FALSE	1	640132
S:\GFoti\GFoti\Miranda\Organoids\Diff\IF-Confocal-Histo-TEM\LD calculations-Nile RED-Bodipy\Diff 74\All the samples\400 group\070121cd1222.nd2	1451	112.13	8.16252	276	683.002	1117	TRUE	1	640132
S:\GFoti\GFoti\Miranda\Organoids\Diff\IF-Confocal-Histo-TEM\LD calculations-Nile RED-Bodipy\Diff 74\All the samples\400 group\070121cd1222.nd2	1452	20.1338	6.97129	335	582.126	1127.61	TRUE	1	640132
S:\GFoti\GFoti\Miranda\Organoids\Diff\IF-Confocal-Histo-TEM\LD calculations-Nile RED-Bodipy\Diff 74\All the samples\400 group\070121cd1222.nd2	1453	21.5793	5.07084	29	1055.43	1225.77	TRUE	1	640132
S:\GFoti\GFoti\Miranda\Organoids\Diff\IF-Confocal-Histo-TEM\LD calculations-Nile RED-Bodipy\Diff 74\All the samples\400 group\070121cd1222.nd2	1454	2.68451	3.093	28	1643.44	222.003	FALSE	1	640132
S:\GFoti\GFoti\Miranda\Organoids\Diff\IF-Confocal-Histo-TEM\LD calculations-Nile RED-Bodipy\Diff 74\All the samples\400 group\070121cd1222.nd2	1455	18.8948	2.68607	263	985.732	610.295	TRUE	1	640132
S:\GFoti\GFoti\Miranda\Organoids\Diff\IF-Confocal-Histo-TEM\LD calculations-Nile RED-Bodipy\Diff 74\All the samples\400 group\070121cd1222.nd2	1456	29.9426	9.50787	311	739.273	1345.76	TRUE	1	640132
S:\GFoti\GFoti\Miranda\Organoids\Diff\IF-Confocal-Histo-TEM\LD calculations-Nile RED-Bodipy\Diff 74\All the samples\400 group\070121cd1222.nd2	1457	76.9216	5.39257	335	582.126	1127.61	TRUE	1	640132
S:\GFoti\GFoti\Miranda\Organoids\Diff\IF-Confocal-Histo-TEM\LD calculations-Nile RED-Bodipy\Diff 74\All the samples\400 group\070121cd1222.nd2	1458	62.5698	7.6229	344	184.922	383.062	FALSE	1	640132
S:\GFoti\GFoti\Miranda\Organoids\Diff\IF-Confocal-Histo-TEM\LD calculations-Nile RED-Bodipy\Diff 74\All the samples\400 group\070121cd1222.nd2	1459	6.09178	4.34071	28	1643.44	222.003	FALSE	1	640132
S:\GFoti\GFoti\Miranda\Organoids\Diff\IF-Confocal-Histo-TEM\LD calculations-Nile RED-Bodipy\Diff 74\All the samples\400 group\070121cd1222.nd2	1460	28.1874	7.38122	31	1592.02	1098.32	TRUE	1	640132
S:\GFoti\GFoti\Miranda\Organoids\Diff\IF-Confocal-Histo-TEM\LD calculations-Nile RED-Bodipy\Diff 74\All the samples\400 group\070121cd1222.nd2	1461	11.6673	3.21139	33	1134.41	408.416	TRUE	1	640132
S:\GFoti\GFoti\Miranda\Organoids\Diff\IF-Confocal-Histo-TEM\LD calculations-Nile RED-Bodipy\Diff 74\All the samples\400 group\070121cd1222.nd2	1462	24.7801	6.91652	39	1290.73	284.334	FALSE	1	640132
S:\GFoti\GFoti\Miranda\Organoids\Diff\IF-Confocal-Histo-TEM\LD calculations-Nile RED-Bodipy\Diff 74\All the samples\400 group\070121cd1222.nd2	1463	78.7801	6.00298	33	1134.41	408.416	TRUE	1	640132
S:\GFoti\GFoti\Miranda\Organoids\Diff\IF-Confocal-Histo-TEM\LD calculations-Nile RED-Bodipy\Diff 74\All the samples\400 group\070121cd1222.nd2	1464	20.0306	5.14704	34	907.365	692.846	TRUE	1	640132
S:\GFoti\GFoti\Miranda\Organoids\Diff\IF-Confocal-Histo-TEM\LD calculations-Nile RED-Bodipy\Diff 74\All the samples\400 group\070121cd1222.nd2	1465	31.0784	7.9636	31	1592.02	1098.32	TRUE	1	640132
S:\GFoti\GFoti\Miranda\Organoids\Diff\IF-Confocal-Histo-TEM\LD calculations-Nile RED-Bodipy\Diff 74\All the samples\400 group\070121cd1222.nd2	1466	110.581	6.00369	32	1642.82	632.61	TRUE	1	640132
S:\GFoti\GFoti\Miranda\Organoids\Diff\IF-Confocal-Histo-TEM\LD calculations-Nile RED-Bodipy\Diff 74\All the samples\400 group\070121cd1222.nd2	1467	13.3193	6.41116	33	1134.41	408.416	TRUE	1	640132
S:\GFoti\GFoti\Miranda\Organoids\Diff\IF-Confocal-Histo-TEM\LD calculations-Nile RED-Bodipy\Diff 74\All the samples\400 group\070121cd1222.nd2	1468	71.5526	3.33747	36	1489.7	930.609	TRUE	1	640132
S:\GFoti\GFoti\Miranda\Organoids\Diff\IF-Confocal-Histo-TEM\LD calculations-Nile RED-Bodipy\Diff 74\All the samples\400 group\070121cd1222.nd2	1469	58.6463	9.06949	278	761.679	1135.45	TRUE	1	640132
S:\GFoti\GFoti\Miranda\Organoids\Diff\IF-Confocal-Histo-TEM\LD calculations-Nile RED-Bodipy\Diff 74\All the samples\400 group\070121cd1222.nd2	1470	6.60803	7.58977	47	1143.09	1122.4	TRUE	1	640132
S:\GFoti\GFoti\Miranda\Organoids\Diff\IF-Confocal-Histo-TEM\LD calculations-Nile RED-Bodipy\Diff 74\All the samples\400 group\070121cd1222.nd2	1471	6.60803	7.46095	38	1189.96	278.522	FALSE	1	640132
S:\GFoti\GFoti\Miranda\Organoids\Diff\IF-Confocal-Histo-TEM\LD calculations-Nile RED-Bodipy\Diff 74\All the samples\400 group\070121cd1222.nd2	1472	15.6941	8.17733	38	1189.96	278.522	FALSE	1	640132
S:\GFoti\GFoti\Miranda\Organoids\Diff\IF-Confocal-Histo-TEM\LD calculations-Nile RED-Bodipy\Diff 74\All the samples\400 group\070121cd1222.nd2	1473	40.0612	5.70435	45	1299.1	1205.25	TRUE	1	640132
S:\GFoti\GFoti\Miranda\Organoids\Diff\IF-Confocal-Histo-TEM\LD calculations-Nile RED-Bodipy\Diff 74\All the samples\400 group\070121cd1222.nd2	1474	10.5315	7.06334	47	1143.09	1122.4	TRUE	1	640132
S:\GFoti\GFoti\Miranda\Organoids\Diff\IF-Confocal-Histo-TEM\LD calculations-Nile RED-Bodipy\Diff 74\All the samples\400 group\070121cd1222.nd2	1475	58.8528	6.92161	49	1198.43	911.503	TRUE	1	640132
S:\GFoti\GFoti\Miranda\Organoids\Diff\IF-Confocal-Histo-TEM\LD calculations-Nile RED-Bodipy\Diff 74\All the samples\400 group\070121cd1222.nd2	1476	13.5258	8.09835	42	1244.79	1248.11	TRUE	1	640132
S:\GFoti\GFoti\Miranda\Organoids\Diff\IF-Confocal-Histo-TEM\LD calculations-Nile RED-Bodipy\Diff 74\All the samples\400 group\070121cd1222.nd2	1477	19.5143	8.53101	48	1108.5	1121.71	TRUE	1	640132
S:\GFoti\GFoti\Miranda\Organoids\Diff\IF-Confocal-Histo-TEM\LD calculations-Nile RED-Bodipy\Diff 74\All the samples\400 group\070121cd1222.nd2	1478	43.7782	9.15435	45	1299.1	1205.25	TRUE	1	640132
S:\GFoti\GFoti\Miranda\Organoids\Diff\IF-Confocal-Histo-TEM\LD calculations-Nile RED-Bodipy\Diff 74\All the samples\400 group\070121cd1222.nd2	1479	141.763	8.57354	326	672.986	147.001	FALSE	1	640132
S:\GFoti\GFoti\Miranda\Organoids\Diff\IF-Confocal-Histo-TEM\LD calculations-Nile RED-Bodipy\Diff 74\All the samples\400 group\070121cd1222.nd2	1480	23.7476	5.16487	45	1299.1	1205.25	TRUE	1	640132
S:\GFoti\GFoti\Miranda\Organoids\Diff\IF-Confocal-Histo-TEM\LD calculations-Nile RED-Bodipy\Diff 74\All the samples\400 group\070121cd1222.nd2	1481	47.7017	5.34512	48	1108.5	1121.71	TRUE	1	640132
S:\GFoti\GFoti\Miranda\Organoids\Diff\IF-Confocal-Histo-TEM\LD calculations-Nile RED-Bodipy\Diff 74\All the samples\400 group\070121cd1222.nd2	1482	6.60803	4.05749	47	1143.09	1122.4	TRUE	1	640132
S:\GFoti\GFoti\Miranda\Organoids\Diff\IF-Confocal-Histo-TEM\LD calculations-Nile RED-Bodipy\Diff 74\All the samples\400 group\070121cd1222.nd2	1483	3.71702	5.29905	52	1301.47	861.325	TRUE	1	640132
S:\GFoti\GFoti\Miranda\Organoids\Diff\IF-Confocal-Histo-TEM\LD calculations-Nile RED-Bodipy\Diff 74\All the samples\400 group\070121cd1222.nd2	1484	63.1893	3.21021	56	1022.28	791.072	TRUE	1	640132
S:\GFoti\GFoti\Miranda\Organoids\Diff\IF-Confocal-Histo-TEM\LD calculations-Nile RED-Bodipy\Diff 74\All the samples\400 group\070121cd1222.nd2	1485	91.0669	6.17832	347	380.788	940.179	TRUE	1	640132
S:\GFoti\GFoti\Miranda\Organoids\Diff\IF-Confocal-Histo-TEM\LD calculations-Nile RED-Bodipy\Diff 74\All the samples\400 group\070121cd1222.nd2	1486	9.18929	4.51004	58	1140.5	807.944	TRUE	1	640132
S:\GFoti\GFoti\Miranda\Organoids\Diff\IF-Confocal-Histo-TEM\LD calculations-Nile RED-Bodipy\Diff 74\All the samples\400 group\070121cd1222.nd2	1487	218.478	9.37497	228	1337.82	1734.27	TRUE	1	640132
S:\GFoti\GFoti\Miranda\Organoids\Diff\IF-Confocal-Histo-TEM\LD calculations-Nile RED-Bodipy\Diff 74\All the samples\400 group\070121cd1222.nd2	1488	20.6501	4.65657	62	1133.17	1504.72	TRUE	1	640132
S:\GFoti\GFoti\Miranda\Organoids\Diff\IF-Confocal-Histo-TEM\LD calculations-Nile RED-Bodipy\Diff 74\All the samples\400 group\070121cd1222.nd2	1489	39.0287	4.82155	346	314.707	470.996	TRUE	1	640132
S:\GFoti\GFoti\Miranda\Organoids\Diff\IF-Confocal-Histo-TEM\LD calculations-Nile RED-Bodipy\Diff 74\All the samples\400 group\070121cd1222.nd2	1490	6.81453	8.85488	61	1204.73	200.102	FALSE	1	640132
S:\GFoti\GFoti\Miranda\Organoids\Diff\IF-Confocal-Histo-TEM\LD calculations-Nile RED-Bodipy\Diff 74\All the samples\400 group\070121cd1222.nd2	1491	58.6463	8.88628	68	1911.27	343.17	FALSE	1	640132
S:\GFoti\GFoti\Miranda\Organoids\Diff\IF-Confocal-Histo-TEM\LD calculations-Nile RED-Bodipy\Diff 74\All the samples\400 group\070121cd1222.nd2	1492	62.26	7.46732	69	979.95	724.779	TRUE	1	640132
S:\GFoti\GFoti\Miranda\Organoids\Diff\IF-Confocal-Histo-TEM\LD calculations-Nile RED-Bodipy\Diff 74\All the samples\400 group\070121cd1222.nd2	1493	5.36902	4.89132	296	706.027	794.505	TRUE	1	640132
S:\GFoti\GFoti\Miranda\Organoids\Diff\IF-Confocal-Histo-TEM\LD calculations-Nile RED-Bodipy\Diff 74\All the samples\400 group\070121cd1222.nd2	1494	6.19503	2.58979	279	636.229	810.314	TRUE	1	640132
S:\GFoti\GFoti\Miranda\Organoids\Diff\IF-Confocal-Histo-TEM\LD calculations-Nile RED-Bodipy\Diff 74\All the samples\400 group\070121cd1222.nd2	1495	13.7323	3.69416	73	1072.26	1006.9	TRUE	1	640132
S:\GFoti\GFoti\Miranda\Organoids\Diff\IF-Confocal-Histo-TEM\LD calculations-Nile RED-Bodipy\Diff 74\All the samples\400 group\070121cd1222.nd2	1496	41.0937	5.56794	360	250.795	1054.35	TRUE	1	640132
S:\GFoti\GFoti\Miranda\Organoids\Diff\IF-Confocal-Histo-TEM\LD calculations-Nile RED-Bodipy\Diff 74\All the samples\400 group\070121cd1222.nd2	1497	12.3901	6.22454	69	979.95	724.779	TRUE	1	640132
S:\GFoti\GFoti\Miranda\Organoids\Diff\IF-Confocal-Histo-TEM\LD calculations-Nile RED-Bodipy\Diff 74\All the samples\400 group\070121cd1222.nd2	1498	8.67304	9.75264	57	1290.53	225.365	FALSE	1	640132
S:\GFoti\GFoti\Miranda\Organoids\Diff\IF-Confocal-Histo-TEM\LD calculations-Nile RED-Bodipy\Diff 74\All the samples\400 group\070121cd1222.nd2	1499	9.80879	3.42521	361	295.4	735.479	TRUE	1	640132
S:\GFoti\GFoti\Miranda\Organoids\Diff\IF-Confocal-Histo-TEM\LD calculations-Nile RED-Bodipy\Diff 74\All the samples\400 group\070121cd1222.nd2	1500	12.8031	9.02848	85	1294.66	329.722	FALSE	1	640132
S:\GFoti\GFoti\Miranda\Organoids\Diff\IF-Confocal-Histo-TEM\LD calculations-Nile RED-Bodipy\Diff 74\All the samples\400 group\070121cd1222.nd2	1501	78.3671	9.36742	81	1165.49	369.116	FALSE	1	640132
S:\GFoti\GFoti\Miranda\Organoids\Diff\IF-Confocal-Histo-TEM\LD calculations-Nile RED-Bodipy\Diff 74\All the samples\400 group\070121cd1222.nd2	1502	30.5621	5.68492	280	756.723	1065.76	TRUE	1	640132
S:\GFoti\GFoti\Miranda\Organoids\Diff\IF-Confocal-Histo-TEM\LD calculations-Nile RED-Bodipy\Diff 74\All the samples\400 group\070121cd1222.nd2	1503	64.5315	8.0467	85	1294.66	329.722	FALSE	1	640132
S:\GFoti\GFoti\Miranda\Organoids\Diff\IF-Confocal-Histo-TEM\LD calculations-Nile RED-Bodipy\Diff 74\All the samples\400 group\070121cd1222.nd2	1504	20.3403	4.73383	82	560.753	946.577	TRUE	1	640132
S:\GFoti\GFoti\Miranda\Organoids\Diff\IF-Confocal-Histo-TEM\LD calculations-Nile RED-Bodipy\Diff 74\All the samples\400 group\070121cd1222.nd2	1505	25.2964	5.95065	81	1165.49	369.116	FALSE	1	640132
S:\GFoti\GFoti\Miranda\Organoids\Diff\IF-Confocal-Histo-TEM\LD calculations-Nile RED-Bodipy\Diff 74\All the samples\400 group\070121cd1222.nd2	1506	8.98279	2.60542	264	952.795	520.828	TRUE	1	640132
S:\GFoti\GFoti\Miranda\Organoids\Diff\IF-Confocal-Histo-TEM\LD calculations-Nile RED-Bodipy\Diff 74\All the samples\400 group\070121cd1222.nd2	1507	4.23327	4.16696	312	635.92	1137.4	TRUE	1	640132
S:\GFoti\GFoti\Miranda\Organoids\Diff\IF-Confocal-Histo-TEM\LD calculations-Nile RED-Bodipy\Diff 74\All the samples\400 group\070121cd1222.nd2	1508	25.1931	5.32513	280	756.723	1065.76	TRUE	1	640132
S:\GFoti\GFoti\Miranda\Organoids\Diff\IF-Confocal-Histo-TEM\LD calculations-Nile RED-Bodipy\Diff 74\All the samples\400 group\070121cd1222.nd2	1509	10.738	3.33673	264	952.795	520.828	TRUE	1	640132
S:\GFoti\GFoti\Miranda\Organoids\Diff\IF-Confocal-Histo-TEM\LD calculations-Nile RED-Bodipy\Diff 74\All the samples\400 group\070121cd1222.nd2	1510	40.7839	5.75032	81	1165.49	369.116	FALSE	1	640132
S:\GFoti\GFoti\Miranda\Organoids\Diff\IF-Confocal-Histo-TEM\LD calculations-Nile RED-Bodipy\Diff 74\All the samples\400 group\070121cd1222.nd2	1511	36.3442	6.77404	81	1165.49	369.116	FALSE	1	640132
S:\GFoti\GFoti\Miranda\Organoids\Diff\IF-Confocal-Histo-TEM\LD calculations-Nile RED-Bodipy\Diff 74\All the samples\400 group\070121cd1222.nd2	1512	5.16252	6.04024	84	1043.45	822.357	TRUE	1	640132
S:\GFoti\GFoti\Miranda\Organoids\Diff\IF-Confocal-Histo-TEM\LD calculations-Nile RED-Bodipy\Diff 74\All the samples\400 group\070121cd1222.nd2	1513	24.2639	5.22991	264	952.795	520.828	TRUE	1	640132
S:\GFoti\GFoti\Miranda\Organoids\Diff\IF-Confocal-Histo-TEM\LD calculations-Nile RED-Bodipy\Diff 74\All the samples\400 group\070121cd1222.nd2	1514	29.2199	5.74585	81	1165.49	369.116	FALSE	1	640132
S:\GFoti\GFoti\Miranda\Organoids\Diff\IF-Confocal-Histo-TEM\LD calculations-Nile RED-Bodipy\Diff 74\All the samples\400 group\070121cd1222.nd2	1515	28.2906	5.68996	87	1270.08	1020.2	TRUE	1	640132
S:\GFoti\GFoti\Miranda\Organoids\Diff\IF-Confocal-Histo-TEM\LD calculations-Nile RED-Bodipy\Diff 74\All the samples\400 group\070121cd1222.nd2	1516	7.43403	7.22464	81	1165.49	369.116	FALSE	1	640132
S:\GFoti\GFoti\Miranda\Organoids\Diff\IF-Confocal-Histo-TEM\LD calculations-Nile RED-Bodipy\Diff 74\All the samples\400 group\070121cd1222.nd2	1517	118.635	9.46623	314	779.025	431.975	TRUE	1	640132
S:\GFoti\GFoti\Miranda\Organoids\Diff\IF-Confocal-Histo-TEM\LD calculations-Nile RED-Bodipy\Diff 74\All the samples\400 group\070121cd1222.nd2	1518	9.08604	3.24872	328	398.547	517.601	TRUE	1	640132
S:\GFoti\GFoti\Miranda\Organoids\Diff\IF-Confocal-Histo-TEM\LD calculations-Nile RED-Bodipy\Diff 74\All the samples\400 group\070121cd1222.nd2	1519	14.6616	5.12433	337	418.887	662.382	TRUE	1	640132
S:\GFoti\GFoti\Miranda\Organoids\Diff\IF-Confocal-Histo-TEM\LD calculations-Nile RED-Bodipy\Diff 74\All the samples\400 group\070121cd1222.nd2	1520	40.9904	6.073	380	360.447	89.0931	FALSE	1	640132
S:\GFoti\GFoti\Miranda\Organoids\Diff\IF-Confocal-Histo-TEM\LD calculations-Nile RED-Bodipy\Diff 74\All the samples\400 group\070121cd1222.nd2	1521	20.0306	6.2413	337	418.887	662.382	TRUE	1	640132
S:\GFoti\GFoti\Miranda\Organoids\Diff\IF-Confocal-Histo-TEM\LD calculations-Nile RED-Bodipy\Diff 74\All the samples\400 group\070121cd1222.nd2	1522	5.57552	5.2667	252	643.767	996.957	TRUE	1	640132
S:\GFoti\GFoti\Miranda\Organoids\Diff\IF-Confocal-Histo-TEM\LD calculations-Nile RED-Bodipy\Diff 74\All the samples\400 group\070121cd1222.nd2	1523	14.8681	7.91768	233	425.805	989.223	TRUE	1	640132
S:\GFoti\GFoti\Miranda\Organoids\Diff\IF-Confocal-Histo-TEM\LD calculations-Nile RED-Bodipy\Diff 74\All the samples\400 group\070121cd1222.nd2	1524	31.9044	4.943	329	551.461	659.985	TRUE	1	640132
S:\GFoti\GFoti\Miranda\Organoids\Diff\IF-Confocal-Histo-TEM\LD calculations-Nile RED-Bodipy\Diff 74\All the samples\400 group\070121cd1222.nd2	1525	101.392	7.95831	281	444.906	846.845	TRUE	1	640132
S:\GFoti\GFoti\Miranda\Organoids\Diff\IF-Confocal-Histo-TEM\LD calculations-Nile RED-Bodipy\Diff 74\All the samples\400 group\070121cd1222.nd2	1526	10.738	5.4769	381	261.12	467.744	TRUE	1	640132
S:\GFoti\GFoti\Miranda\Organoids\Diff\IF-Confocal-Histo-TEM\LD calculations-Nile RED-Bodipy\Diff 74\All the samples\400 group\070121cd1222.nd2	1527	40.5774	9.25168	254	1106.12	1081.29	TRUE	1	640132
S:\GFoti\GFoti\Miranda\Organoids\Diff\IF-Confocal-Histo-TEM\LD calculations-Nile RED-Bodipy\Diff 74\All the samples\400 group\070121cd1222.nd2	1528	15.4876	5.50224	159	801.327	887.337	TRUE	1	640132
S:\GFoti\GFoti\Miranda\Organoids\Diff\IF-Confocal-Histo-TEM\LD calculations-Nile RED-Bodipy\Diff 74\All the samples\400 group\070121cd1222.nd2	1529	12.8031	4.43976	281	444.906	846.845	TRUE	1	640132
S:\GFoti\GFoti\Miranda\Organoids\Diff\IF-Confocal-Histo-TEM\LD calculations-Nile RED-Bodipy\Diff 74\All the samples\400 group\070121cd1222.nd2	1530	22.6118	7.59339	166	1498.89	172.026	FALSE	1	640132
S:\GFoti\GFoti\Miranda\Organoids\Diff\IF-Confocal-Histo-TEM\LD calculations-Nile RED-Bodipy\Diff 74\All the samples\400 group\070121cd1222.nd2	1531	5.57552	4.44398	283	413.725	285.842	FALSE	1	640132
S:\GFoti\GFoti\Miranda\Organoids\Diff\IF-Confocal-Histo-TEM\LD calculations-Nile RED-Bodipy\Diff 74\All the samples\400 group\070121cd1222.nd2	1532	6.50478	6.68638	166	1498.89	172.026	FALSE	1	640132
S:\GFoti\GFoti\Miranda\Organoids\Diff\IF-Confocal-Histo-TEM\LD calculations-Nile RED-Bodipy\Diff 74\All the samples\400 group\070121cd1222.nd2	1533	7.33078	3.36523	237	953.415	624.254	TRUE	1	640132
S:\GFoti\GFoti\Miranda\Organoids\Diff\IF-Confocal-Histo-TEM\LD calculations-Nile RED-Bodipy\Diff 74\All the samples\400 group\070121cd1222.nd2	1534	11.3575	6.29529	330	334.222	916.938	TRUE	1	640132
S:\GFoti\GFoti\Miranda\Organoids\Diff\IF-Confocal-Histo-TEM\LD calculations-Nile RED-Bodipy\Diff 74\All the samples\400 group\070121cd1222.nd2	1535	9.49904	6.62009	353	558.791	161.87	FALSE	1	640132
S:\GFoti\GFoti\Miranda\Organoids\Diff\IF-Confocal-Histo-TEM\LD calculations-Nile RED-Bodipy\Diff 74\All the samples\400 group\070121cd1222.nd2	1536	3.30401	6.41598	238	370.463	238.766	FALSE	1	640132
S:\GFoti\GFoti\Miranda\Organoids\Diff\IF-Confocal-Histo-TEM\LD calculations-Nile RED-Bodipy\Diff 74\All the samples\400 group\070121cd1222.nd2	1537	31.4914	7.77226	238	370.463	238.766	FALSE	1	640132
S:\GFoti\GFoti\Miranda\Organoids\Diff\IF-Confocal-Histo-TEM\LD calculations-Nile RED-Bodipy\Diff 74\All the samples\400 group\070121cd1222.nd2	1538	16.0038	6.61752	197	1166.42	938.845	TRUE	1	640132
S:\GFoti\GFoti\Miranda\Organoids\Diff\IF-Confocal-Histo-TEM\LD calculations-Nile RED-Bodipy\Diff 74\All the samples\400 group\070121cd1222.nd2	1539	8.36329	4.8312	238	370.463	238.766	FALSE	1	640132
S:\GFoti\GFoti\Miranda\Organoids\Diff\IF-Confocal-Histo-TEM\LD calculations-Nile RED-Bodipy\Diff 74\All the samples\400 group\070121cd1222.nd2	1540	19.3078	3.04255	353	558.791	161.87	FALSE	1	640132
S:\GFoti\GFoti\Miranda\Organoids\Diff\IF-Confocal-Histo-TEM\LD calculations-Nile RED-Bodipy\Diff 74\All the samples\400 group\070121cd1222.nd2	1541	19.4111	6.40888	239	736.176	236.456	FALSE	1	640132
S:\GFoti\GFoti\Miranda\Organoids\Diff\IF-Confocal-Histo-TEM\LD calculations-Nile RED-Bodipy\Diff 74\All the samples\400 group\070121cd1222.nd2	1542	50.696	4.97651	319	718.83	234.627	FALSE	1	640132
S:\GFoti\GFoti\Miranda\Organoids\Diff\IF-Confocal-Histo-TEM\LD calculations-Nile RED-Bodipy\Diff 74\All the samples\400 group\070121cd1222.nd2	1543	71.0363	4.97706	319	718.83	234.627	FALSE	1	640132
S:\GFoti\GFoti\Miranda\Organoids\Diff\IF-Confocal-Histo-TEM\LD calculations-Nile RED-Bodipy\Diff 74\All the samples\400 group\070121cd1222.nd2	1544	34.2792	4.89249	208	773.656	873.019	TRUE	1	640132
S:\GFoti\GFoti\Miranda\Organoids\Diff\IF-Confocal-Histo-TEM\LD calculations-Nile RED-Bodipy\Diff 74\All the samples\400 group\070121cd1222.nd2	1545	10.1185	2.2861	242	1118.31	560.481	TRUE	1	640132
S:\GFoti\GFoti\Miranda\Organoids\Diff\IF-Confocal-Histo-TEM\LD calculations-Nile RED-Bodipy\Diff 74\All the samples\400 group\070121cd1222.nd2	1546	30.2524	3.15367	364	312.642	485.945	TRUE	1	640132
S:\GFoti\GFoti\Miranda\Organoids\Diff\IF-Confocal-Histo-TEM\LD calculations-Nile RED-Bodipy\Diff 74\All the samples\400 group\070121cd1222.nd2	1547	128.444	5.92669	364	312.642	485.945	TRUE	1	640132
S:\GFoti\GFoti\Miranda\Organoids\Diff\IF-Confocal-Histo-TEM\LD calculations-Nile RED-Bodipy\Diff 74\All the samples\400 group\070121cd1222.nd2	1548	14.2486	5.10537	319	718.83	234.627	FALSE	1	640132
S:\GFoti\GFoti\Miranda\Organoids\Diff\IF-Confocal-Histo-TEM\LD calculations-Nile RED-Bodipy\Diff 74\All the samples\400 group\070121cd1222.nd2	1549	64.4283	5.78778	243	1181.7	555.168	TRUE	1	640132
S:\GFoti\GFoti\Miranda\Organoids\Diff\IF-Confocal-Histo-TEM\LD calculations-Nile RED-Bodipy\Diff 74\All the samples\400 group\070121cd1222.nd2	1550	8.36329	5.69924	208	773.656	873.019	TRUE	1	640132
S:\GFoti\GFoti\Miranda\Organoids\Diff\IF-Confocal-Histo-TEM\LD calculations-Nile RED-Bodipy\Diff 74\All the samples\400 group\070121cd1222.nd2	1551	19.9273	2.75452	289	800.294	866.388	TRUE	1	640132
S:\GFoti\GFoti\Miranda\Organoids\Diff\IF-Confocal-Histo-TEM\LD calculations-Nile RED-Bodipy\Diff 74\All the samples\400 group\070121cd1222.nd2	1552	21.2696	6.4966	204	1215.57	833.872	TRUE	1	640132
S:\GFoti\GFoti\Miranda\Organoids\Diff\IF-Confocal-Histo-TEM\LD calculations-Nile RED-Bodipy\Diff 74\All the samples\400 group\070121cd1222.nd2	1553	23.1281	5.59452	305	657.189	713.846	TRUE	1	640132
S:\GFoti\GFoti\Miranda\Organoids\Diff\IF-Confocal-Histo-TEM\LD calculations-Nile RED-Bodipy\Diff 74\All the samples\400 group\070121cd1222.nd2	1554	23.9541	3.44954	243	1181.7	555.168	TRUE	1	640132
S:\GFoti\GFoti\Miranda\Organoids\Diff\IF-Confocal-Histo-TEM\LD calculations-Nile RED-Bodipy\Diff 74\All the samples\400 group\070121cd1222.nd2	1555	14.0421	4.12887	213	1141.74	849.373	TRUE	1	640132
S:\GFoti\GFoti\Miranda\Organoids\Diff\IF-Confocal-Histo-TEM\LD calculations-Nile RED-Bodipy\Diff 74\All the samples\400 group\070121cd1222.nd2	1556	48.218	3.20797	272	797.3	701.215	TRUE	1	640132
S:\GFoti\GFoti\Miranda\Organoids\Diff\IF-Confocal-Histo-TEM\LD calculations-Nile RED-Bodipy\Diff 74\All the samples\400 group\070121cd1222.nd2	1557	16.4168	5.62915	243	1181.7	555.168	TRUE	1	640132
S:\GFoti\GFoti\Miranda\Organoids\Diff\IF-Confocal-Histo-TEM\LD calculations-Nile RED-Bodipy\Diff 74\All the samples\400 group\070121cd1222.nd2	1558	26.4321	3.09817	258	1073.91	651.62	TRUE	1	640132
S:\GFoti\GFoti\Miranda\Organoids\Diff\IF-Confocal-Histo-TEM\LD calculations-Nile RED-Bodipy\Diff 74\All the samples\400 group\070121cd1222.nd2	1559	6.71128	5.11859	332	415.17	541.965	TRUE	1	640132
S:\GFoti\GFoti\Miranda\Organoids\Diff\IF-Confocal-Histo-TEM\LD calculations-Nile RED-Bodipy\Diff 74\All the samples\400 group\070121cd1222.nd2	1560	63.1893	6.71321	260	1143.5	932.799	TRUE	1	640132
S:\GFoti\GFoti\Miranda\Organoids\Diff\IF-Confocal-Histo-TEM\LD calculations-Nile RED-Bodipy\Diff 74\All the samples\400 group\070121cd1222.nd2	1561	17.0363	7.34045	383	301.078	640.342	TRUE	1	640132
S:\GFoti\GFoti\Miranda\Organoids\Diff\IF-Confocal-Histo-TEM\LD calculations-Nile RED-Bodipy\Diff 74\All the samples\400 group\070121cd1222.nd2	1562	15.3843	8.15369	260	1143.5	932.799	TRUE	1	640132
S:\GFoti\GFoti\Miranda\Organoids\Diff\IF-Confocal-Histo-TEM\LD calculations-Nile RED-Bodipy\Diff 74\All the samples\400 group\070121cd1222.nd2	1563	36.1377	5.6049	260	1143.5	932.799	TRUE	1	640132
S:\GFoti\GFoti\Miranda\Organoids\Diff\IF-Confocal-Histo-TEM\LD calculations-Nile RED-Bodipy\Diff 74\All the samples\400 group\070121cd1222.nd2	1564	48.7342	12.3459	391	216	348.607	FALSE	1	640132
S:\GFoti\GFoti\Miranda\Organoids\Diff\IF-Confocal-Histo-TEM\LD calculations-Nile RED-Bodipy\Diff 74\All the samples\400 group\070121cd1222.nd2	1565	21.8891	10.2183	219	2174.66	536.921	TRUE	1	640132
S:\GFoti\GFoti\Miranda\Organoids\Diff\IF-Confocal-Histo-TEM\LD calculations-Nile RED-Bodipy\Diff 74\All the samples\400 group\070121cd1222.nd2	1566	11.2543	5.05933	384	235.308	319.458	FALSE	1	640132
S:\GFoti\GFoti\Miranda\Organoids\Diff\IF-Confocal-Histo-TEM\LD calculations-Nile RED-Bodipy\Diff 74\All the samples\400 group\070121cd1222.nd2	1567	33.9694	5.83166	219	2174.66	536.921	TRUE	1	640132
S:\GFoti\GFoti\Miranda\Organoids\Diff\IF-Confocal-Histo-TEM\LD calculations-Nile RED-Bodipy\Diff 74\All the samples\400 group\070121cd1222.nd2	1568	21.1663	2.82142	384	235.308	319.458	FALSE	1	640132
S:\GFoti\GFoti\Miranda\Organoids\Diff\IF-Confocal-Histo-TEM\LD calculations-Nile RED-Bodipy\Diff 74\All the samples\400 group\070121cd1222.nd2	1569	21.0631	2.69703	384	235.308	319.458	FALSE	1	640132
S:\GFoti\GFoti\Miranda\Organoids\Diff\IF-Confocal-Histo-TEM\LD calculations-Nile RED-Bodipy\Diff 74\All the samples\400 group\070121cd1222.nd2	1570	48.0115	7.24295	220	1705.49	328.512	FALSE	1	640132
S:\GFoti\GFoti\Miranda\Organoids\Diff\IF-Confocal-Histo-TEM\LD calculations-Nile RED-Bodipy\Diff 74\All the samples\400 group\070121cd1222.nd2	1571	3.40726	10.3072	384	235.308	319.458	FALSE	1	640132
S:\GFoti\GFoti\Miranda\Organoids\Diff\IF-Confocal-Histo-TEM\LD calculations-Nile RED-Bodipy\Diff 74\All the samples\400 group\070121cd1222.nd2	1572	9.29254	9.39279	292	904.474	243.68	FALSE	1	640132
S:\GFoti\GFoti\Miranda\Organoids\Diff\IF-Confocal-Histo-TEM\LD calculations-Nile RED-Bodipy\Diff 74\All the samples\400 group\070121cd1222.nd2	1573	80.3289	10.0689	384	235.308	319.458	FALSE	1	640132
S:\GFoti\GFoti\Miranda\Organoids\Diff\IF-Confocal-Histo-TEM\LD calculations-Nile RED-Bodipy\Diff 74\All the samples\400 group\070121cd1222.nd2	1574	7.74378	22.8189	221	1145.36	169.358	FALSE	2	4323.41
S:\GFoti\GFoti\Miranda\Organoids\Diff\IF-Confocal-Histo-TEM\LD calculations-Nile RED-Bodipy\Diff 74\All the samples\400 group\070121cd1222.nd2	1575	30.1491	7.97364	222	996.057	150.701	FALSE	5	1402.24
S:\GFoti\GFoti\Miranda\Organoids\Diff\IF-Confocal-Histo-TEM\LD calculations-Nile RED-Bodipy\Diff 74\All the samples\400 group\070121cd1222.nd2	1576	118.738	8.32589	247	168.092	64.0307	FALSE	1	640132
S:\GFoti\GFoti\Miranda\Organoids\Diff\IF-Confocal-Histo-TEM\LD calculations-Nile RED-Bodipy\Diff 74\All the samples\400 group\070121cd1222.nd2	1577	71.1396	7.42478	340	279.292	282.874	FALSE	1	640132
S:\GFoti\GFoti\Miranda\Organoids\Diff\IF-Confocal-Histo-TEM\LD calculations-Nile RED-Bodipy\Diff 74\All the samples\400 group\070121cd1222.nd2	1578	47.4952	8.36702	262	415.583	562.638	TRUE	1	640132
S:\GFoti\GFoti\Miranda\Organoids\Diff\IF-Confocal-Histo-TEM\LD calculations-Nile RED-Bodipy\Diff 74\All the samples\400 group\070121cd1222.nd2	1579	16.8298	10.5289	376	140.73	526.489	TRUE	1	640132
S:\GFoti\GFoti\Miranda\Organoids\Diff\IF-Confocal-Histo-TEM\LD calculations-Nile RED-Bodipy\Diff 74\All the samples\400 group\070121cd1222.nd2	1580	19.4111	9.4105	7	1437.35	455.956	TRUE	1	640132
S:\GFoti\GFoti\Miranda\Organoids\Diff\IF-Confocal-Histo-TEM\LD calculations-Nile RED-Bodipy\Diff 74\All the samples\400 group\070121cd1222.nd2	1581	31.5946	4.45438	262	415.583	562.638	TRUE	1	640132
S:\GFoti\GFoti\Miranda\Organoids\Diff\IF-Confocal-Histo-TEM\LD calculations-Nile RED-Bodipy\Diff 74\All the samples\400 group\070121cd1222.nd2	1582	2.78776	9.57861	9	934.417	349.969	FALSE	1	640132
S:\GFoti\GFoti\Miranda\Organoids\Diff\IF-Confocal-Histo-TEM\LD calculations-Nile RED-Bodipy\Diff 74\All the samples\400 group\070121cd1222.nd2	1583	7.53728	4.37551	14	1102.92	816.223	TRUE	1	640132
S:\GFoti\GFoti\Miranda\Organoids\Diff\IF-Confocal-Histo-TEM\LD calculations-Nile RED-Bodipy\Diff 74\All the samples\400 group\070121cd1222.nd2	1584	15.9006	8.19378	13	1570.96	204.323	FALSE	4	2335.22
S:\GFoti\GFoti\Miranda\Organoids\Diff\IF-Confocal-Histo-TEM\LD calculations-Nile RED-Bodipy\Diff 74\All the samples\400 group\070121cd1222.nd2	1585	42.3327	6.80043	15	879.384	1895.08	TRUE	1	640132
S:\GFoti\GFoti\Miranda\Organoids\Diff\IF-Confocal-Histo-TEM\LD calculations-Nile RED-Bodipy\Diff 74\All the samples\400 group\070121cd1222.nd2	1586	51.7285	6.90917	224	1004.83	827.006	TRUE	1	640132
S:\GFoti\GFoti\Miranda\Organoids\Diff\IF-Confocal-Histo-TEM\LD calculations-Nile RED-Bodipy\Diff 74\All the samples\400 group\070121cd1222.nd2	1587	7.74378	4.58695	19	1036.53	719.992	TRUE	1	640132
S:\GFoti\GFoti\Miranda\Organoids\Diff\IF-Confocal-Histo-TEM\LD calculations-Nile RED-Bodipy\Diff 74\All the samples\400 group\070121cd1222.nd2	1588	62.4665	4.18503	323	578.409	1039.43	TRUE	1	640132
S:\GFoti\GFoti\Miranda\Organoids\Diff\IF-Confocal-Histo-TEM\LD calculations-Nile RED-Bodipy\Diff 74\All the samples\400 group\070121cd1222.nd2	1589	52.0382	8.72249	13	1570.96	204.323	FALSE	4	2335.22
S:\GFoti\GFoti\Miranda\Organoids\Diff\IF-Confocal-Histo-TEM\LD calculations-Nile RED-Bodipy\Diff 74\All the samples\400 group\070121cd1222.nd2	1590	36.6539	5.24503	295	527.61	612.344	TRUE	1	640132
S:\GFoti\GFoti\Miranda\Organoids\Diff\IF-Confocal-Histo-TEM\LD calculations-Nile RED-Bodipy\Diff 74\All the samples\400 group\070121cd1222.nd2	1591	24.2639	4.46638	276	683.002	1117	TRUE	1	640132
S:\GFoti\GFoti\Miranda\Organoids\Diff\IF-Confocal-Histo-TEM\LD calculations-Nile RED-Bodipy\Diff 74\All the samples\400 group\070121cd1222.nd2	1592	5.67877	6.3133	19	1036.53	719.992	TRUE	1	640132
S:\GFoti\GFoti\Miranda\Organoids\Diff\IF-Confocal-Histo-TEM\LD calculations-Nile RED-Bodipy\Diff 74\All the samples\400 group\070121cd1222.nd2	1593	44.8107	4.4353	323	578.409	1039.43	TRUE	1	640132
S:\GFoti\GFoti\Miranda\Organoids\Diff\IF-Confocal-Histo-TEM\LD calculations-Nile RED-Bodipy\Diff 74\All the samples\400 group\070121cd1222.nd2	1594	10.325	2.82242	276	683.002	1117	TRUE	1	640132
S:\GFoti\GFoti\Miranda\Organoids\Diff\IF-Confocal-Histo-TEM\LD calculations-Nile RED-Bodipy\Diff 74\All the samples\400 group\070121cd1222.nd2	1595	13.0096	5.05292	276	683.002	1117	TRUE	1	640132
S:\GFoti\GFoti\Miranda\Organoids\Diff\IF-Confocal-Histo-TEM\LD calculations-Nile RED-Bodipy\Diff 74\All the samples\400 group\070121cd1222.nd2	1596	7.12428	7.59815	277	561.786	786.695	TRUE	1	640132
S:\GFoti\GFoti\Miranda\Organoids\Diff\IF-Confocal-Histo-TEM\LD calculations-Nile RED-Bodipy\Diff 74\All the samples\400 group\070121cd1222.nd2	1597	6.40153	8.62958	31	1592.02	1098.32	TRUE	1	640132
S:\GFoti\GFoti\Miranda\Organoids\Diff\IF-Confocal-Histo-TEM\LD calculations-Nile RED-Bodipy\Diff 74\All the samples\400 group\070121cd1222.nd2	1598	10.325	6.41749	33	1134.41	408.416	TRUE	1	640132
S:\GFoti\GFoti\Miranda\Organoids\Diff\IF-Confocal-Histo-TEM\LD calculations-Nile RED-Bodipy\Diff 74\All the samples\400 group\070121cd1222.nd2	1599	37.6864	4.65731	31	1592.02	1098.32	TRUE	1	640132
S:\GFoti\GFoti\Miranda\Organoids\Diff\IF-Confocal-Histo-TEM\LD calculations-Nile RED-Bodipy\Diff 74\All the samples\400 group\070121cd1222.nd2	1600	9.60229	5.51376	29	1055.43	1225.77	TRUE	1	640132
S:\GFoti\GFoti\Miranda\Organoids\Diff\IF-Confocal-Histo-TEM\LD calculations-Nile RED-Bodipy\Diff 74\All the samples\400 group\070121cd1222.nd2	1601	20.4436	4.30154	325	568.187	234.268	FALSE	1	640132
S:\GFoti\GFoti\Miranda\Organoids\Diff\IF-Confocal-Histo-TEM\LD calculations-Nile RED-Bodipy\Diff 74\All the samples\400 group\070121cd1222.nd2	1602	10.2218	5.8022	32	1642.82	632.61	TRUE	1	640132
S:\GFoti\GFoti\Miranda\Organoids\Diff\IF-Confocal-Histo-TEM\LD calculations-Nile RED-Bodipy\Diff 74\All the samples\400 group\070121cd1222.nd2	1603	16.0038	8.79453	35	1174.78	276.997	FALSE	1	640132
S:\GFoti\GFoti\Miranda\Organoids\Diff\IF-Confocal-Histo-TEM\LD calculations-Nile RED-Bodipy\Diff 74\All the samples\400 group\070121cd1222.nd2	1604	13.6291	3.61034	325	568.187	234.268	FALSE	1	640132
S:\GFoti\GFoti\Miranda\Organoids\Diff\IF-Confocal-Histo-TEM\LD calculations-Nile RED-Bodipy\Diff 74\All the samples\400 group\070121cd1222.nd2	1605	14.9713	9.30173	325	568.187	234.268	FALSE	1	640132
S:\GFoti\GFoti\Miranda\Organoids\Diff\IF-Confocal-Histo-TEM\LD calculations-Nile RED-Bodipy\Diff 74\All the samples\400 group\070121cd1222.nd2	1606	34.5889	7.84594	51	1527.28	236.636	FALSE	1	640132
S:\GFoti\GFoti\Miranda\Organoids\Diff\IF-Confocal-Histo-TEM\LD calculations-Nile RED-Bodipy\Diff 74\All the samples\400 group\070121cd1222.nd2	1607	56.1682	7.10178	56	1022.28	791.072	TRUE	1	640132
S:\GFoti\GFoti\Miranda\Organoids\Diff\IF-Confocal-Histo-TEM\LD calculations-Nile RED-Bodipy\Diff 74\All the samples\400 group\070121cd1222.nd2	1608	4.64627	5.57831	51	1527.28	236.636	FALSE	1	640132
S:\GFoti\GFoti\Miranda\Organoids\Diff\IF-Confocal-Histo-TEM\LD calculations-Nile RED-Bodipy\Diff 74\All the samples\400 group\070121cd1222.nd2	1609	4.13002	5.70898	52	1301.47	861.325	TRUE	1	640132
S:\GFoti\GFoti\Miranda\Organoids\Diff\IF-Confocal-Histo-TEM\LD calculations-Nile RED-Bodipy\Diff 74\All the samples\400 group\070121cd1222.nd2	1610	33.7629	3.06166	347	380.788	940.179	TRUE	1	640132
S:\GFoti\GFoti\Miranda\Organoids\Diff\IF-Confocal-Histo-TEM\LD calculations-Nile RED-Bodipy\Diff 74\All the samples\400 group\070121cd1222.nd2	1611	44.2944	7.74723	56	1022.28	791.072	TRUE	1	640132
S:\GFoti\GFoti\Miranda\Organoids\Diff\IF-Confocal-Histo-TEM\LD calculations-Nile RED-Bodipy\Diff 74\All the samples\400 group\070121cd1222.nd2	1612	16.9331	6.06081	66	1313.24	428.16	TRUE	1	640132
S:\GFoti\GFoti\Miranda\Organoids\Diff\IF-Confocal-Histo-TEM\LD calculations-Nile RED-Bodipy\Diff 74\All the samples\400 group\070121cd1222.nd2	1613	7.95028	7.21092	68	1911.27	343.17	FALSE	1	640132
S:\GFoti\GFoti\Miranda\Organoids\Diff\IF-Confocal-Histo-TEM\LD calculations-Nile RED-Bodipy\Diff 74\All the samples\400 group\070121cd1222.nd2	1614	21.5793	6.69046	63	1248.92	1062.61	TRUE	1	640132
S:\GFoti\GFoti\Miranda\Organoids\Diff\IF-Confocal-Histo-TEM\LD calculations-Nile RED-Bodipy\Diff 74\All the samples\400 group\070121cd1222.nd2	1615	23.0249	10.4754	57	1290.53	225.365	FALSE	1	640132
S:\GFoti\GFoti\Miranda\Organoids\Diff\IF-Confocal-Histo-TEM\LD calculations-Nile RED-Bodipy\Diff 74\All the samples\400 group\070121cd1222.nd2	1616	22.0956	5.82286	71	1200.49	1053.59	TRUE	1	640132
S:\GFoti\GFoti\Miranda\Organoids\Diff\IF-Confocal-Histo-TEM\LD calculations-Nile RED-Bodipy\Diff 74\All the samples\400 group\070121cd1222.nd2	1617	12.8031	7.08749	88	950.627	756.814	TRUE	1	640132
S:\GFoti\GFoti\Miranda\Organoids\Diff\IF-Confocal-Histo-TEM\LD calculations-Nile RED-Bodipy\Diff 74\All the samples\400 group\070121cd1222.nd2	1618	48.631	0.645032	362	250.486	638.822	TRUE	1	640132
S:\GFoti\GFoti\Miranda\Organoids\Diff\IF-Confocal-Histo-TEM\LD calculations-Nile RED-Bodipy\Diff 74\All the samples\400 group\070121cd1222.nd2	1619	22.3021	5.48619	312	635.92	1137.4	TRUE	1	640132
S:\GFoti\GFoti\Miranda\Organoids\Diff\IF-Confocal-Histo-TEM\LD calculations-Nile RED-Bodipy\Diff 74\All the samples\400 group\070121cd1222.nd2	1620	14.8681	4.93561	80	983.254	474.759	TRUE	1	640132
S:\GFoti\GFoti\Miranda\Organoids\Diff\IF-Confocal-Histo-TEM\LD calculations-Nile RED-Bodipy\Diff 74\All the samples\400 group\070121cd1222.nd2	1621	11.151	5.07741	82	560.753	946.577	TRUE	1	640132
S:\GFoti\GFoti\Miranda\Organoids\Diff\IF-Confocal-Histo-TEM\LD calculations-Nile RED-Bodipy\Diff 74\All the samples\400 group\070121cd1222.nd2	1622	9.49904	4.82185	348	437.162	1226.56	TRUE	1	640132
S:\GFoti\GFoti\Miranda\Organoids\Diff\IF-Confocal-Histo-TEM\LD calculations-Nile RED-Bodipy\Diff 74\All the samples\400 group\070121cd1222.nd2	1623	5.05927	5.75498	81	1165.49	369.116	FALSE	1	640132
S:\GFoti\GFoti\Miranda\Organoids\Diff\IF-Confocal-Histo-TEM\LD calculations-Nile RED-Bodipy\Diff 74\All the samples\400 group\070121cd1222.nd2	1624	25.8126	7.53753	299	225.396	580.142	TRUE	1	640132
S:\GFoti\GFoti\Miranda\Organoids\Diff\IF-Confocal-Histo-TEM\LD calculations-Nile RED-Bodipy\Diff 74\All the samples\400 group\070121cd1222.nd2	1625	75.1663	1.54412	313	432.103	415.773	TRUE	1	640132
S:\GFoti\GFoti\Miranda\Organoids\Diff\IF-Confocal-Histo-TEM\LD calculations-Nile RED-Bodipy\Diff 74\All the samples\400 group\070121cd1222.nd2	1626	18.5851	6.22762	94	1015.16	644.621	TRUE	1	640132
S:\GFoti\GFoti\Miranda\Organoids\Diff\IF-Confocal-Histo-TEM\LD calculations-Nile RED-Bodipy\Diff 74\All the samples\400 group\070121cd1222.nd2	1627	11.6673	6.42151	102	1155.99	899.519	TRUE	1	640132
S:\GFoti\GFoti\Miranda\Organoids\Diff\IF-Confocal-Histo-TEM\LD calculations-Nile RED-Bodipy\Diff 74\All the samples\400 group\070121cd1222.nd2	1628	9.91204	7.44752	85	1294.66	329.722	FALSE	1	640132
S:\GFoti\GFoti\Miranda\Organoids\Diff\IF-Confocal-Histo-TEM\LD calculations-Nile RED-Bodipy\Diff 74\All the samples\400 group\070121cd1222.nd2	1629	4.54302	8.17468	99	817.744	287.349	FALSE	1	640132
S:\GFoti\GFoti\Miranda\Organoids\Diff\IF-Confocal-Histo-TEM\LD calculations-Nile RED-Bodipy\Diff 74\All the samples\400 group\070121cd1222.nd2	1630	24.3671	3.81756	349	313.055	167.325	FALSE	1	640132
S:\GFoti\GFoti\Miranda\Organoids\Diff\IF-Confocal-Histo-TEM\LD calculations-Nile RED-Bodipy\Diff 74\All the samples\400 group\070121cd1222.nd2	1631	46.6692	5.91673	314	779.025	431.975	TRUE	1	640132
S:\GFoti\GFoti\Miranda\Organoids\Diff\IF-Confocal-Histo-TEM\LD calculations-Nile RED-Bodipy\Diff 74\All the samples\400 group\070121cd1222.nd2	1632	4.23327	5.98105	117	1296.52	637.122	TRUE	1	640132
S:\GFoti\GFoti\Miranda\Organoids\Diff\IF-Confocal-Histo-TEM\LD calculations-Nile RED-Bodipy\Diff 74\All the samples\400 group\070121cd1222.nd2	1633	4.54302	6.91422	119	908.604	1230.65	TRUE	1	640132
S:\GFoti\GFoti\Miranda\Organoids\Diff\IF-Confocal-Histo-TEM\LD calculations-Nile RED-Bodipy\Diff 74\All the samples\400 group\070121cd1222.nd2	1634	54.1032	6.25047	135	1237.46	633.078	TRUE	1	640132
S:\GFoti\GFoti\Miranda\Organoids\Diff\IF-Confocal-Histo-TEM\LD calculations-Nile RED-Bodipy\Diff 74\All the samples\400 group\070121cd1222.nd2	1635	3.40726	4.76814	315	627.969	1299.15	TRUE	1	640132
S:\GFoti\GFoti\Miranda\Organoids\Diff\IF-Confocal-Histo-TEM\LD calculations-Nile RED-Bodipy\Diff 74\All the samples\400 group\070121cd1222.nd2	1636	11.7706	7.22895	131	1434.67	265.24	FALSE	1	640132
S:\GFoti\GFoti\Miranda\Organoids\Diff\IF-Confocal-Histo-TEM\LD calculations-Nile RED-Bodipy\Diff 74\All the samples\400 group\070121cd1222.nd2	1637	65.564	8.92247	338	434.065	818.348	TRUE	1	640132
S:\GFoti\GFoti\Miranda\Organoids\Diff\IF-Confocal-Histo-TEM\LD calculations-Nile RED-Bodipy\Diff 74\All the samples\400 group\070121cd1222.nd2	1638	20.1338	7.20257	352	494.157	596.424	TRUE	1	640132
S:\GFoti\GFoti\Miranda\Organoids\Diff\IF-Confocal-Histo-TEM\LD calculations-Nile RED-Bodipy\Diff 74\All the samples\400 group\070121cd1222.nd2	1639	6.50478	5.0945	147	1342.88	662.114	TRUE	1	640132
S:\GFoti\GFoti\Miranda\Organoids\Diff\IF-Confocal-Histo-TEM\LD calculations-Nile RED-Bodipy\Diff 74\All the samples\400 group\070121cd1222.nd2	1640	7.74378	5.50301	155	936.482	813.877	TRUE	1	640132
S:\GFoti\GFoti\Miranda\Organoids\Diff\IF-Confocal-Histo-TEM\LD calculations-Nile RED-Bodipy\Diff 74\All the samples\400 group\070121cd1222.nd2	1641	26.5354	4.36664	329	551.461	659.985	TRUE	1	640132
S:\GFoti\GFoti\Miranda\Organoids\Diff\IF-Confocal-Histo-TEM\LD calculations-Nile RED-Bodipy\Diff 74\All the samples\400 group\070121cd1222.nd2	1642	4.95602	4.66467	235	771.487	705.523	TRUE	1	640132
S:\GFoti\GFoti\Miranda\Organoids\Diff\IF-Confocal-Histo-TEM\LD calculations-Nile RED-Bodipy\Diff 74\All the samples\400 group\070121cd1222.nd2	1643	34.1759	5.6242	339	381.82	574.846	TRUE	1	640132
S:\GFoti\GFoti\Miranda\Organoids\Diff\IF-Confocal-Histo-TEM\LD calculations-Nile RED-Bodipy\Diff 74\All the samples\400 group\070121cd1222.nd2	1644	15.3843	6.72993	178	866.065	684.725	TRUE	1	640132
S:\GFoti\GFoti\Miranda\Organoids\Diff\IF-Confocal-Histo-TEM\LD calculations-Nile RED-Bodipy\Diff 74\All the samples\400 group\070121cd1222.nd2	1645	31.9044	8.32128	166	1498.89	172.026	FALSE	1	640132
S:\GFoti\GFoti\Miranda\Organoids\Diff\IF-Confocal-Histo-TEM\LD calculations-Nile RED-Bodipy\Diff 74\All the samples\400 group\070121cd1222.nd2	1646	24.5736	7.11007	175	1442.72	335.745	FALSE	1	640132
S:\GFoti\GFoti\Miranda\Organoids\Diff\IF-Confocal-Histo-TEM\LD calculations-Nile RED-Bodipy\Diff 74\All the samples\400 group\070121cd1222.nd2	1647	42.6424	3.60954	283	413.725	285.842	FALSE	1	640132
S:\GFoti\GFoti\Miranda\Organoids\Diff\IF-Confocal-Histo-TEM\LD calculations-Nile RED-Bodipy\Diff 74\All the samples\400 group\070121cd1222.nd2	1648	4.64627	6.74464	353	558.791	161.87	FALSE	1	640132
S:\GFoti\GFoti\Miranda\Organoids\Diff\IF-Confocal-Histo-TEM\LD calculations-Nile RED-Bodipy\Diff 74\All the samples\400 group\070121cd1222.nd2	1649	6.29828	3.87902	237	953.415	624.254	TRUE	1	640132
S:\GFoti\GFoti\Miranda\Organoids\Diff\IF-Confocal-Histo-TEM\LD calculations-Nile RED-Bodipy\Diff 74\All the samples\400 group\070121cd1222.nd2	1650	41.8164	6.31857	239	736.176	236.456	FALSE	1	640132
S:\GFoti\GFoti\Miranda\Organoids\Diff\IF-Confocal-Histo-TEM\LD calculations-Nile RED-Bodipy\Diff 74\All the samples\400 group\070121cd1222.nd2	1651	12.2868	7.95296	353	558.791	161.87	FALSE	1	640132
S:\GFoti\GFoti\Miranda\Organoids\Diff\IF-Confocal-Histo-TEM\LD calculations-Nile RED-Bodipy\Diff 74\All the samples\400 group\070121cd1222.nd2	1652	10.325	5.59959	318	965.908	594.256	TRUE	1	640132
S:\GFoti\GFoti\Miranda\Organoids\Diff\IF-Confocal-Histo-TEM\LD calculations-Nile RED-Bodipy\Diff 74\All the samples\400 group\070121cd1222.nd2	1653	7.02103	6.06157	204	1215.57	833.872	TRUE	1	640132
S:\GFoti\GFoti\Miranda\Organoids\Diff\IF-Confocal-Histo-TEM\LD calculations-Nile RED-Bodipy\Diff 74\All the samples\400 group\070121cd1222.nd2	1654	3.92352	9.83787	319	718.83	234.627	FALSE	1	640132
S:\GFoti\GFoti\Miranda\Organoids\Diff\IF-Confocal-Histo-TEM\LD calculations-Nile RED-Bodipy\Diff 74\All the samples\400 group\070121cd1222.nd2	1655	3.71702	5.38331	243	1181.7	555.168	TRUE	1	640132
S:\GFoti\GFoti\Miranda\Organoids\Diff\IF-Confocal-Histo-TEM\LD calculations-Nile RED-Bodipy\Diff 74\All the samples\400 group\070121cd1222.nd2	1656	58.13	4.49183	244	680.42	479.235	TRUE	1	640132
S:\GFoti\GFoti\Miranda\Organoids\Diff\IF-Confocal-Histo-TEM\LD calculations-Nile RED-Bodipy\Diff 74\All the samples\400 group\070121cd1222.nd2	1657	103.044	8.56694	260	1143.5	932.799	TRUE	1	640132
S:\GFoti\GFoti\Miranda\Organoids\Diff\IF-Confocal-Histo-TEM\LD calculations-Nile RED-Bodipy\Diff 74\All the samples\400 group\070121cd1222.nd2	1658	9.60229	5.44192	257	995.438	850.161	TRUE	1	640132
S:\GFoti\GFoti\Miranda\Organoids\Diff\IF-Confocal-Histo-TEM\LD calculations-Nile RED-Bodipy\Diff 74\All the samples\400 group\070121cd1222.nd2	1659	11.5641	5.23525	320	588.424	488.272	TRUE	1	640132
S:\GFoti\GFoti\Miranda\Organoids\Diff\IF-Confocal-Histo-TEM\LD calculations-Nile RED-Bodipy\Diff 74\All the samples\400 group\070121cd1222.nd2	1660	49.7667	7.83963	306	658.738	490.721	TRUE	1	640132
S:\GFoti\GFoti\Miranda\Organoids\Diff\IF-Confocal-Histo-TEM\LD calculations-Nile RED-Bodipy\Diff 74\All the samples\400 group\070121cd1222.nd2	1661	22.0956	9.7217	391	216	348.607	FALSE	1	640132
S:\GFoti\GFoti\Miranda\Organoids\Diff\IF-Confocal-Histo-TEM\LD calculations-Nile RED-Bodipy\Diff 74\All the samples\400 group\070121cd1222.nd2	1662	43.1587	12.1866	260	1143.5	932.799	TRUE	1	640132
S:\GFoti\GFoti\Miranda\Organoids\Diff\IF-Confocal-Histo-TEM\LD calculations-Nile RED-Bodipy\Diff 74\All the samples\400 group\070121cd1222.nd2	1663	22.0956	5.81812	306	658.738	490.721	TRUE	1	640132
S:\GFoti\GFoti\Miranda\Organoids\Diff\IF-Confocal-Histo-TEM\LD calculations-Nile RED-Bodipy\Diff 74\All the samples\400 group\070121cd1222.nd2	1664	14.2486	10.1162	306	658.738	490.721	TRUE	1	640132
S:\GFoti\GFoti\Miranda\Organoids\Diff\IF-Confocal-Histo-TEM\LD calculations-Nile RED-Bodipy\Diff 74\All the samples\400 group\070121cd1222.nd2	1665	91.4799	6.59293	291	1158.16	180.894	FALSE	1	640132
S:\GFoti\GFoti\Miranda\Organoids\Diff\IF-Confocal-Histo-TEM\LD calculations-Nile RED-Bodipy\Diff 74\All the samples\400 group\070121cd1222.nd2	1666	63.7055	6.44132	221	1145.36	169.358	FALSE	2	4323.41
S:\GFoti\GFoti\Miranda\Organoids\Diff\IF-Confocal-Histo-TEM\LD calculations-Nile RED-Bodipy\Diff 74\All the samples\400 group\070121cd1222.nd2	1667	56.9943	5.18768	222	996.057	150.701	FALSE	5	1402.24
S:\GFoti\GFoti\Miranda\Organoids\Diff\IF-Confocal-Histo-TEM\LD calculations-Nile RED-Bodipy\Diff 74\All the samples\400 group\070121cd1222.nd2	1668	14.2486	7.29506	1	914.18	294.703	FALSE	1	640132
S:\GFoti\GFoti\Miranda\Organoids\Diff\IF-Confocal-Histo-TEM\LD calculations-Nile RED-Bodipy\Diff 74\All the samples\400 group\070121cd1222.nd2	1669	13.5258	6.29035	1	914.18	294.703	FALSE	1	640132
S:\GFoti\GFoti\Miranda\Organoids\Diff\IF-Confocal-Histo-TEM\LD calculations-Nile RED-Bodipy\Diff 74\All the samples\400 group\070121cd1222.nd2	1670	36.2409	6.1306	357	300.046	473.797	TRUE	1	640132
S:\GFoti\GFoti\Miranda\Organoids\Diff\IF-Confocal-Histo-TEM\LD calculations-Nile RED-Bodipy\Diff 74\All the samples\400 group\070121cd1222.nd2	1671	39.5449	6.73617	385	301.285	154.456	FALSE	1	640132
S:\GFoti\GFoti\Miranda\Organoids\Diff\IF-Confocal-Histo-TEM\LD calculations-Nile RED-Bodipy\Diff 74\All the samples\400 group\070121cd1222.nd2	1672	11.5641	3.25287	357	300.046	473.797	TRUE	1	640132
S:\GFoti\GFoti\Miranda\Organoids\Diff\IF-Confocal-Histo-TEM\LD calculations-Nile RED-Bodipy\Diff 74\All the samples\400 group\070121cd1222.nd2	1673	16.9331	6.88866	355	134.639	264.933	FALSE	1	640132
S:\GFoti\GFoti\Miranda\Organoids\Diff\IF-Confocal-Histo-TEM\LD calculations-Nile RED-Bodipy\Diff 74\All the samples\400 group\070121cd1222.nd2	1674	25.6061	9.47241	385	301.285	154.456	FALSE	1	640132
S:\GFoti\GFoti\Miranda\Organoids\Diff\IF-Confocal-Histo-TEM\LD calculations-Nile RED-Bodipy\Diff 74\All the samples\400 group\070121cd1222.nd2	1675	78.4703	9.06884	340	279.292	282.874	FALSE	1	640132
S:\GFoti\GFoti\Miranda\Organoids\Diff\IF-Confocal-Histo-TEM\LD calculations-Nile RED-Bodipy\Diff 74\All the samples\400 group\070121cd1222.nd2	1676	35.7247	10.1461	223	1899.71	155.109	FALSE	1	640132
S:\GFoti\GFoti\Miranda\Organoids\Diff\IF-Confocal-Histo-TEM\LD calculations-Nile RED-Bodipy\Diff 74\All the samples\400 group\070121cd1222.nd2	1677	28.3939	5.33335	249	1182.42	1863.82	TRUE	1	640132
S:\GFoti\GFoti\Miranda\Organoids\Diff\IF-Confocal-Histo-TEM\LD calculations-Nile RED-Bodipy\Diff 74\All the samples\400 group\070121cd1222.nd2	1678	14.3518	8.92358	249	1182.42	1863.82	TRUE	1	640132
S:\GFoti\GFoti\Miranda\Organoids\Diff\IF-Confocal-Histo-TEM\LD calculations-Nile RED-Bodipy\Diff 74\All the samples\400 group\070121cd1222.nd2	1679	4.95602	4.9883	248	917.897	283	FALSE	1	640132
S:\GFoti\GFoti\Miranda\Organoids\Diff\IF-Confocal-Histo-TEM\LD calculations-Nile RED-Bodipy\Diff 74\All the samples\400 group\070121cd1222.nd2	1680	37.0669	8.63496	13	1570.96	204.323	FALSE	4	2335.22
S:\GFoti\GFoti\Miranda\Organoids\Diff\IF-Confocal-Histo-TEM\LD calculations-Nile RED-Bodipy\Diff 74\All the samples\400 group\070121cd1222.nd2	1681	19.6176	3.88269	376	140.73	526.489	TRUE	1	640132
S:\GFoti\GFoti\Miranda\Organoids\Diff\IF-Confocal-Histo-TEM\LD calculations-Nile RED-Bodipy\Diff 74\All the samples\400 group\070121cd1222.nd2	1682	4.54302	6.87178	249	1182.42	1863.82	TRUE	1	640132
S:\GFoti\GFoti\Miranda\Organoids\Diff\IF-Confocal-Histo-TEM\LD calculations-Nile RED-Bodipy\Diff 74\All the samples\400 group\070121cd1222.nd2	1683	54.9292	5.38713	376	140.73	526.489	TRUE	1	640132
S:\GFoti\GFoti\Miranda\Organoids\Diff\IF-Confocal-Histo-TEM\LD calculations-Nile RED-Bodipy\Diff 74\All the samples\400 group\070121cd1222.nd2	1684	113.885	8.16378	19	1036.53	719.992	TRUE	1	640132
S:\GFoti\GFoti\Miranda\Organoids\Diff\IF-Confocal-Histo-TEM\LD calculations-Nile RED-Bodipy\Diff 74\All the samples\400 group\070121cd1222.nd2	1685	7.22753	7.97021	342	341.346	494.467	TRUE	1	640132
S:\GFoti\GFoti\Miranda\Organoids\Diff\IF-Confocal-Histo-TEM\LD calculations-Nile RED-Bodipy\Diff 74\All the samples\400 group\070121cd1222.nd2	1686	6.60803	5.23007	224	1004.83	827.006	TRUE	1	640132
S:\GFoti\GFoti\Miranda\Organoids\Diff\IF-Confocal-Histo-TEM\LD calculations-Nile RED-Bodipy\Diff 74\All the samples\400 group\070121cd1222.nd2	1687	7.95028	6.03211	322	572.214	784.91	TRUE	1	640132
S:\GFoti\GFoti\Miranda\Organoids\Diff\IF-Confocal-Histo-TEM\LD calculations-Nile RED-Bodipy\Diff 74\All the samples\400 group\070121cd1222.nd2	1688	80.2256	6.45123	21	993.476	356.055	FALSE	1	640132
S:\GFoti\GFoti\Miranda\Organoids\Diff\IF-Confocal-Histo-TEM\LD calculations-Nile RED-Bodipy\Diff 74\All the samples\400 group\070121cd1222.nd2	1689	8.15679	10.7539	13	1570.96	204.323	FALSE	4	2335.22
S:\GFoti\GFoti\Miranda\Organoids\Diff\IF-Confocal-Histo-TEM\LD calculations-Nile RED-Bodipy\Diff 74\All the samples\400 group\070121cd1222.nd2	1690	23.1281	5.20914	323	578.409	1039.43	TRUE	1	640132
S:\GFoti\GFoti\Miranda\Organoids\Diff\IF-Confocal-Histo-TEM\LD calculations-Nile RED-Bodipy\Diff 74\All the samples\400 group\070121cd1222.nd2	1691	4.02677	1.71797	276	683.002	1117	TRUE	1	640132
S:\GFoti\GFoti\Miranda\Organoids\Diff\IF-Confocal-Histo-TEM\LD calculations-Nile RED-Bodipy\Diff 74\All the samples\400 group\070121cd1222.nd2	1692	4.13002	3.42356	295	527.61	612.344	TRUE	1	640132
S:\GFoti\GFoti\Miranda\Organoids\Diff\IF-Confocal-Histo-TEM\LD calculations-Nile RED-Bodipy\Diff 74\All the samples\400 group\070121cd1222.nd2	1693	230.249	6.66712	323	578.409	1039.43	TRUE	1	640132
S:\GFoti\GFoti\Miranda\Organoids\Diff\IF-Confocal-Histo-TEM\LD calculations-Nile RED-Bodipy\Diff 74\All the samples\400 group\070121cd1222.nd2	1694	37.6864	6.72416	276	683.002	1117	TRUE	1	640132
S:\GFoti\GFoti\Miranda\Organoids\Diff\IF-Confocal-Histo-TEM\LD calculations-Nile RED-Bodipy\Diff 74\All the samples\400 group\070121cd1222.nd2	1695	62.4665	6.15917	225	770.352	795.735	TRUE	1	640132
S:\GFoti\GFoti\Miranda\Organoids\Diff\IF-Confocal-Histo-TEM\LD calculations-Nile RED-Bodipy\Diff 74\All the samples\400 group\070121cd1222.nd2	1696	5.78203	3.23168	225	770.352	795.735	TRUE	1	640132
S:\GFoti\GFoti\Miranda\Organoids\Diff\IF-Confocal-Histo-TEM\LD calculations-Nile RED-Bodipy\Diff 74\All the samples\400 group\070121cd1222.nd2	1697	3.20076	6.24946	28	1643.44	222.003	FALSE	1	640132
S:\GFoti\GFoti\Miranda\Organoids\Diff\IF-Confocal-Histo-TEM\LD calculations-Nile RED-Bodipy\Diff 74\All the samples\400 group\070121cd1222.nd2	1698	49.3537	7.84591	225	770.352	795.735	TRUE	1	640132
S:\GFoti\GFoti\Miranda\Organoids\Diff\IF-Confocal-Histo-TEM\LD calculations-Nile RED-Bodipy\Diff 74\All the samples\400 group\070121cd1222.nd2	1699	16.9331	7.77047	334	402.677	1217.94	TRUE	1	640132
S:\GFoti\GFoti\Miranda\Organoids\Diff\IF-Confocal-Histo-TEM\LD calculations-Nile RED-Bodipy\Diff 74\All the samples\400 group\070121cd1222.nd2	1700	11.151	6.43219	343	413.208	450.336	TRUE	1	640132
S:\GFoti\GFoti\Miranda\Organoids\Diff\IF-Confocal-Histo-TEM\LD calculations-Nile RED-Bodipy\Diff 74\All the samples\400 group\070121cd1222.nd2	1701	10.1185	6.7269	277	561.786	786.695	TRUE	1	640132
S:\GFoti\GFoti\Miranda\Organoids\Diff\IF-Confocal-Histo-TEM\LD calculations-Nile RED-Bodipy\Diff 74\All the samples\400 group\070121cd1222.nd2	1702	34.7954	9.47479	311	739.273	1345.76	TRUE	1	640132
S:\GFoti\GFoti\Miranda\Organoids\Diff\IF-Confocal-Histo-TEM\LD calculations-Nile RED-Bodipy\Diff 74\All the samples\400 group\070121cd1222.nd2	1703	26.6386	4.22721	335	582.126	1127.61	TRUE	1	640132
S:\GFoti\GFoti\Miranda\Organoids\Diff\IF-Confocal-Histo-TEM\LD calculations-Nile RED-Bodipy\Diff 74\All the samples\400 group\070121cd1222.nd2	1704	5.16252	7.21934	31	1592.02	1098.32	TRUE	1	640132
S:\GFoti\GFoti\Miranda\Organoids\Diff\IF-Confocal-Histo-TEM\LD calculations-Nile RED-Bodipy\Diff 74\All the samples\400 group\070121cd1222.nd2	1705	23.3346	6.36529	335	582.126	1127.61	TRUE	1	640132
S:\GFoti\GFoti\Miranda\Organoids\Diff\IF-Confocal-Histo-TEM\LD calculations-Nile RED-Bodipy\Diff 74\All the samples\400 group\070121cd1222.nd2	1706	97.4684	7.84562	44	1251.6	867.191	TRUE	1	640132
S:\GFoti\GFoti\Miranda\Organoids\Diff\IF-Confocal-Histo-TEM\LD calculations-Nile RED-Bodipy\Diff 74\All the samples\400 group\070121cd1222.nd2	1707	14.3518	7.58295	33	1134.41	408.416	TRUE	1	640132
S:\GFoti\GFoti\Miranda\Organoids\Diff\IF-Confocal-Histo-TEM\LD calculations-Nile RED-Bodipy\Diff 74\All the samples\400 group\070121cd1222.nd2	1708	5.05927	6.41884	35	1174.78	276.997	FALSE	1	640132
S:\GFoti\GFoti\Miranda\Organoids\Diff\IF-Confocal-Histo-TEM\LD calculations-Nile RED-Bodipy\Diff 74\All the samples\400 group\070121cd1222.nd2	1709	5.67877	7.06409	45	1299.1	1205.25	TRUE	1	640132
S:\GFoti\GFoti\Miranda\Organoids\Diff\IF-Confocal-Histo-TEM\LD calculations-Nile RED-Bodipy\Diff 74\All the samples\400 group\070121cd1222.nd2	1710	3.82027	5.29079	278	761.679	1135.45	TRUE	1	640132
S:\GFoti\GFoti\Miranda\Organoids\Diff\IF-Confocal-Histo-TEM\LD calculations-Nile RED-Bodipy\Diff 74\All the samples\400 group\070121cd1222.nd2	1711	44.7074	6.16616	56	1022.28	791.072	TRUE	1	640132
S:\GFoti\GFoti\Miranda\Organoids\Diff\IF-Confocal-Histo-TEM\LD calculations-Nile RED-Bodipy\Diff 74\All the samples\400 group\070121cd1222.nd2	1712	18.1721	7.64237	45	1299.1	1205.25	TRUE	1	640132
S:\GFoti\GFoti\Miranda\Organoids\Diff\IF-Confocal-Histo-TEM\LD calculations-Nile RED-Bodipy\Diff 74\All the samples\400 group\070121cd1222.nd2	1713	29.9426	10.7306	278	761.679	1135.45	TRUE	1	640132
S:\GFoti\GFoti\Miranda\Organoids\Diff\IF-Confocal-Histo-TEM\LD calculations-Nile RED-Bodipy\Diff 74\All the samples\400 group\070121cd1222.nd2	1714	45.74	8.5016	39	1290.73	284.334	FALSE	1	640132
S:\GFoti\GFoti\Miranda\Organoids\Diff\IF-Confocal-Histo-TEM\LD calculations-Nile RED-Bodipy\Diff 74\All the samples\400 group\070121cd1222.nd2	1715	22.7151	2.10738	325	568.187	234.268	FALSE	1	640132
S:\GFoti\GFoti\Miranda\Organoids\Diff\IF-Confocal-Histo-TEM\LD calculations-Nile RED-Bodipy\Diff 74\All the samples\400 group\070121cd1222.nd2	1716	8.77629	4.07263	56	1022.28	791.072	TRUE	1	640132
S:\GFoti\GFoti\Miranda\Organoids\Diff\IF-Confocal-Histo-TEM\LD calculations-Nile RED-Bodipy\Diff 74\All the samples\400 group\070121cd1222.nd2	1717	40.3709	4.15724	345	311.094	648.318	TRUE	1	640132
S:\GFoti\GFoti\Miranda\Organoids\Diff\IF-Confocal-Histo-TEM\LD calculations-Nile RED-Bodipy\Diff 74\All the samples\400 group\070121cd1222.nd2	1718	10.1185	4.79247	56	1022.28	791.072	TRUE	1	640132
S:\GFoti\GFoti\Miranda\Organoids\Diff\IF-Confocal-Histo-TEM\LD calculations-Nile RED-Bodipy\Diff 74\All the samples\400 group\070121cd1222.nd2	1719	48.3212	3.2515	346	314.707	470.996	TRUE	1	640132
S:\GFoti\GFoti\Miranda\Organoids\Diff\IF-Confocal-Histo-TEM\LD calculations-Nile RED-Bodipy\Diff 74\All the samples\400 group\070121cd1222.nd2	1720	28.2906	7.43513	54	854.604	766.116	TRUE	1	640132
S:\GFoti\GFoti\Miranda\Organoids\Diff\IF-Confocal-Histo-TEM\LD calculations-Nile RED-Bodipy\Diff 74\All the samples\400 group\070121cd1222.nd2	1721	12.3901	6.48058	65	1435.28	438.342	TRUE	1	640132
S:\GFoti\GFoti\Miranda\Organoids\Diff\IF-Confocal-Histo-TEM\LD calculations-Nile RED-Bodipy\Diff 74\All the samples\400 group\070121cd1222.nd2	1722	10.738	6.73218	230	501.694	775.711	TRUE	1	640132
S:\GFoti\GFoti\Miranda\Organoids\Diff\IF-Confocal-Histo-TEM\LD calculations-Nile RED-Bodipy\Diff 74\All the samples\400 group\070121cd1222.nd2	1723	14.5583	12.4175	360	250.795	1054.35	TRUE	1	640132
S:\GFoti\GFoti\Miranda\Organoids\Diff\IF-Confocal-Histo-TEM\LD calculations-Nile RED-Bodipy\Diff 74\All the samples\400 group\070121cd1222.nd2	1724	6.09178	6.67736	264	952.795	520.828	TRUE	1	640132
S:\GFoti\GFoti\Miranda\Organoids\Diff\IF-Confocal-Histo-TEM\LD calculations-Nile RED-Bodipy\Diff 74\All the samples\400 group\070121cd1222.nd2	1725	25.5029	7.73453	74	1292.8	845.805	TRUE	1	640132
S:\GFoti\GFoti\Miranda\Organoids\Diff\IF-Confocal-Histo-TEM\LD calculations-Nile RED-Bodipy\Diff 74\All the samples\400 group\070121cd1222.nd2	1726	18.6883	11.9332	360	250.795	1054.35	TRUE	1	640132
S:\GFoti\GFoti\Miranda\Organoids\Diff\IF-Confocal-Histo-TEM\LD calculations-Nile RED-Bodipy\Diff 74\All the samples\400 group\070121cd1222.nd2	1727	65.3575	1.64557	361	295.4	735.479	TRUE	1	640132
S:\GFoti\GFoti\Miranda\Organoids\Diff\IF-Confocal-Histo-TEM\LD calculations-Nile RED-Bodipy\Diff 74\All the samples\400 group\070121cd1222.nd2	1728	6.91778	6.54738	361	295.4	735.479	TRUE	1	640132
S:\GFoti\GFoti\Miranda\Organoids\Diff\IF-Confocal-Histo-TEM\LD calculations-Nile RED-Bodipy\Diff 74\All the samples\400 group\070121cd1222.nd2	1729	33.6596	5.15607	360	250.795	1054.35	TRUE	1	640132
S:\GFoti\GFoti\Miranda\Organoids\Diff\IF-Confocal-Histo-TEM\LD calculations-Nile RED-Bodipy\Diff 74\All the samples\400 group\070121cd1222.nd2	1730	27.1549	7.62007	74	1292.8	845.805	TRUE	1	640132
S:\GFoti\GFoti\Miranda\Organoids\Diff\IF-Confocal-Histo-TEM\LD calculations-Nile RED-Bodipy\Diff 74\All the samples\400 group\070121cd1222.nd2	1731	11.4608	1.94855	361	295.4	735.479	TRUE	1	640132
S:\GFoti\GFoti\Miranda\Organoids\Diff\IF-Confocal-Histo-TEM\LD calculations-Nile RED-Bodipy\Diff 74\All the samples\400 group\070121cd1222.nd2	1732	13.4226	9.46531	85	1294.66	329.722	FALSE	1	640132
S:\GFoti\GFoti\Miranda\Organoids\Diff\IF-Confocal-Histo-TEM\LD calculations-Nile RED-Bodipy\Diff 74\All the samples\400 group\070121cd1222.nd2	1733	61.7438	3.91834	348	437.162	1226.56	TRUE	1	640132
S:\GFoti\GFoti\Miranda\Organoids\Diff\IF-Confocal-Histo-TEM\LD calculations-Nile RED-Bodipy\Diff 74\All the samples\400 group\070121cd1222.nd2	1734	11.3575	2.47605	362	250.486	638.822	TRUE	1	640132
S:\GFoti\GFoti\Miranda\Organoids\Diff\IF-Confocal-Histo-TEM\LD calculations-Nile RED-Bodipy\Diff 74\All the samples\400 group\070121cd1222.nd2	1735	9.70554	4.05592	264	952.795	520.828	TRUE	1	640132
S:\GFoti\GFoti\Miranda\Organoids\Diff\IF-Confocal-Histo-TEM\LD calculations-Nile RED-Bodipy\Diff 74\All the samples\400 group\070121cd1222.nd2	1736	82.2906	5.95318	297	458.742	607.289	TRUE	1	640132
S:\GFoti\GFoti\Miranda\Organoids\Diff\IF-Confocal-Histo-TEM\LD calculations-Nile RED-Bodipy\Diff 74\All the samples\400 group\070121cd1222.nd2	1737	6.81453	3.10884	313	432.103	415.773	TRUE	1	640132
S:\GFoti\GFoti\Miranda\Organoids\Diff\IF-Confocal-Histo-TEM\LD calculations-Nile RED-Bodipy\Diff 74\All the samples\400 group\070121cd1222.nd2	1738	31.9044	5.41231	297	458.742	607.289	TRUE	1	640132
S:\GFoti\GFoti\Miranda\Organoids\Diff\IF-Confocal-Histo-TEM\LD calculations-Nile RED-Bodipy\Diff 74\All the samples\400 group\070121cd1222.nd2	1739	88.3824	3.41657	328	398.547	517.601	TRUE	1	640132
S:\GFoti\GFoti\Miranda\Organoids\Diff\IF-Confocal-Histo-TEM\LD calculations-Nile RED-Bodipy\Diff 74\All the samples\400 group\070121cd1222.nd2	1740	32.1109	3.28626	379	183.063	515.662	TRUE	1	640132
S:\GFoti\GFoti\Miranda\Organoids\Diff\IF-Confocal-Histo-TEM\LD calculations-Nile RED-Bodipy\Diff 74\All the samples\400 group\070121cd1222.nd2	1741	29.6329	6.81537	328	398.547	517.601	TRUE	1	640132
S:\GFoti\GFoti\Miranda\Organoids\Diff\IF-Confocal-Histo-TEM\LD calculations-Nile RED-Bodipy\Diff 74\All the samples\400 group\070121cd1222.nd2	1742	78.9866	10.7035	328	398.547	517.601	TRUE	1	640132
S:\GFoti\GFoti\Miranda\Organoids\Diff\IF-Confocal-Histo-TEM\LD calculations-Nile RED-Bodipy\Diff 74\All the samples\400 group\070121cd1222.nd2	1743	28.1874	3.87684	351	325.239	1021.71	TRUE	1	640132
S:\GFoti\GFoti\Miranda\Organoids\Diff\IF-Confocal-Histo-TEM\LD calculations-Nile RED-Bodipy\Diff 74\All the samples\400 group\070121cd1222.nd2	1744	22.1988	6.29001	107	1279.69	884.997	TRUE	1	640132
S:\GFoti\GFoti\Miranda\Organoids\Diff\IF-Confocal-Histo-TEM\LD calculations-Nile RED-Bodipy\Diff 74\All the samples\400 group\070121cd1222.nd2	1745	5.26577	5.25875	122	1019.49	651.471	TRUE	1	640132
S:\GFoti\GFoti\Miranda\Organoids\Diff\IF-Confocal-Histo-TEM\LD calculations-Nile RED-Bodipy\Diff 74\All the samples\400 group\070121cd1222.nd2	1746	7.12428	6.07365	122	1019.49	651.471	TRUE	1	640132
S:\GFoti\GFoti\Miranda\Organoids\Diff\IF-Confocal-Histo-TEM\LD calculations-Nile RED-Bodipy\Diff 74\All the samples\400 group\070121cd1222.nd2	1747	103.663	3.46339	352	494.157	596.424	TRUE	1	640132
S:\GFoti\GFoti\Miranda\Organoids\Diff\IF-Confocal-Histo-TEM\LD calculations-Nile RED-Bodipy\Diff 74\All the samples\400 group\070121cd1222.nd2	1748	11.5641	8.29424	131	1434.67	265.24	FALSE	1	640132
S:\GFoti\GFoti\Miranda\Organoids\Diff\IF-Confocal-Histo-TEM\LD calculations-Nile RED-Bodipy\Diff 74\All the samples\400 group\070121cd1222.nd2	1749	19.5143	10.3385	352	494.157	596.424	TRUE	1	640132
S:\GFoti\GFoti\Miranda\Organoids\Diff\IF-Confocal-Histo-TEM\LD calculations-Nile RED-Bodipy\Diff 74\All the samples\400 group\070121cd1222.nd2	1750	2.58126	4.84769	234	806.386	726.553	TRUE	1	640132
S:\GFoti\GFoti\Miranda\Organoids\Diff\IF-Confocal-Histo-TEM\LD calculations-Nile RED-Bodipy\Diff 74\All the samples\400 group\070121cd1222.nd2	1751	31.0784	7.43559	330	334.222	916.938	TRUE	1	640132
S:\GFoti\GFoti\Miranda\Organoids\Diff\IF-Confocal-Histo-TEM\LD calculations-Nile RED-Bodipy\Diff 74\All the samples\400 group\070121cd1222.nd2	1752	7.64053	2.5266	283	413.725	285.842	FALSE	1	640132
S:\GFoti\GFoti\Miranda\Organoids\Diff\IF-Confocal-Histo-TEM\LD calculations-Nile RED-Bodipy\Diff 74\All the samples\400 group\070121cd1222.nd2	1753	6.29828	5.61428	284	785.942	1208.3	TRUE	1	640132
S:\GFoti\GFoti\Miranda\Organoids\Diff\IF-Confocal-Histo-TEM\LD calculations-Nile RED-Bodipy\Diff 74\All the samples\400 group\070121cd1222.nd2	1754	6.29828	6.03473	339	381.82	574.846	TRUE	1	640132
S:\GFoti\GFoti\Miranda\Organoids\Diff\IF-Confocal-Histo-TEM\LD calculations-Nile RED-Bodipy\Diff 74\All the samples\400 group\070121cd1222.nd2	1755	50.4895	8.55975	339	381.82	574.846	TRUE	1	640132
S:\GFoti\GFoti\Miranda\Organoids\Diff\IF-Confocal-Histo-TEM\LD calculations-Nile RED-Bodipy\Diff 74\All the samples\400 group\070121cd1222.nd2	1756	3.92352	3.80889	284	785.942	1208.3	TRUE	1	640132
S:\GFoti\GFoti\Miranda\Organoids\Diff\IF-Confocal-Histo-TEM\LD calculations-Nile RED-Bodipy\Diff 74\All the samples\400 group\070121cd1222.nd2	1757	10.9445	6.39531	193	417.545	571.564	TRUE	1	640132
S:\GFoti\GFoti\Miranda\Organoids\Diff\IF-Confocal-Histo-TEM\LD calculations-Nile RED-Bodipy\Diff 74\All the samples\400 group\070121cd1222.nd2	1758	24.1606	6.64209	284	785.942	1208.3	TRUE	1	640132
S:\GFoti\GFoti\Miranda\Organoids\Diff\IF-Confocal-Histo-TEM\LD calculations-Nile RED-Bodipy\Diff 74\All the samples\400 group\070121cd1222.nd2	1759	28.4971	3.72604	353	558.791	161.87	FALSE	1	640132
S:\GFoti\GFoti\Miranda\Organoids\Diff\IF-Confocal-Histo-TEM\LD calculations-Nile RED-Bodipy\Diff 74\All the samples\400 group\070121cd1222.nd2	1760	13.3193	6.33883	197	1166.42	938.845	TRUE	1	640132
S:\GFoti\GFoti\Miranda\Organoids\Diff\IF-Confocal-Histo-TEM\LD calculations-Nile RED-Bodipy\Diff 74\All the samples\400 group\070121cd1222.nd2	1761	6.40153	2.2293	319	718.83	234.627	FALSE	1	640132
S:\GFoti\GFoti\Miranda\Organoids\Diff\IF-Confocal-Histo-TEM\LD calculations-Nile RED-Bodipy\Diff 74\All the samples\400 group\070121cd1222.nd2	1762	31.5946	7.31662	353	558.791	161.87	FALSE	1	640132
S:\GFoti\GFoti\Miranda\Organoids\Diff\IF-Confocal-Histo-TEM\LD calculations-Nile RED-Bodipy\Diff 74\All the samples\400 group\070121cd1222.nd2	1763	23.7476	6.87193	193	417.545	571.564	TRUE	1	640132
S:\GFoti\GFoti\Miranda\Organoids\Diff\IF-Confocal-Histo-TEM\LD calculations-Nile RED-Bodipy\Diff 74\All the samples\400 group\070121cd1222.nd2	1764	5.78203	3.23576	365	313.675	604.377	TRUE	1	640132
S:\GFoti\GFoti\Miranda\Organoids\Diff\IF-Confocal-Histo-TEM\LD calculations-Nile RED-Bodipy\Diff 74\All the samples\400 group\070121cd1222.nd2	1765	17.7591	8.65972	365	313.675	604.377	TRUE	1	640132
S:\GFoti\GFoti\Miranda\Organoids\Diff\IF-Confocal-Histo-TEM\LD calculations-Nile RED-Bodipy\Diff 74\All the samples\400 group\070121cd1222.nd2	1766	7.33078	4.63784	200	1053.26	795.457	TRUE	1	640132
S:\GFoti\GFoti\Miranda\Organoids\Diff\IF-Confocal-Histo-TEM\LD calculations-Nile RED-Bodipy\Diff 74\All the samples\400 group\070121cd1222.nd2	1767	11.8738	6.17977	304	692.604	100.375	FALSE	9	919.136
S:\GFoti\GFoti\Miranda\Organoids\Diff\IF-Confocal-Histo-TEM\LD calculations-Nile RED-Bodipy\Diff 74\All the samples\400 group\070121cd1222.nd2	1768	29.0134	7.02899	204	1215.57	833.872	TRUE	1	640132
S:\GFoti\GFoti\Miranda\Organoids\Diff\IF-Confocal-Histo-TEM\LD calculations-Nile RED-Bodipy\Diff 74\All the samples\400 group\070121cd1222.nd2	1769	7.22753	3.79277	331	676.703	518.053	TRUE	1	640132
S:\GFoti\GFoti\Miranda\Organoids\Diff\IF-Confocal-Histo-TEM\LD calculations-Nile RED-Bodipy\Diff 74\All the samples\400 group\070121cd1222.nd2	1770	9.08604	4.62459	331	676.703	518.053	TRUE	1	640132
S:\GFoti\GFoti\Miranda\Organoids\Diff\IF-Confocal-Histo-TEM\LD calculations-Nile RED-Bodipy\Diff 74\All the samples\400 group\070121cd1222.nd2	1771	33.6596	6.77959	383	301.078	640.342	TRUE	1	640132
S:\GFoti\GFoti\Miranda\Organoids\Diff\IF-Confocal-Histo-TEM\LD calculations-Nile RED-Bodipy\Diff 74\All the samples\400 group\070121cd1222.nd2	1772	13.2161	6.41868	290	532.669	604.937	TRUE	1	640132
S:\GFoti\GFoti\Miranda\Organoids\Diff\IF-Confocal-Histo-TEM\LD calculations-Nile RED-Bodipy\Diff 74\All the samples\400 group\070121cd1222.nd2	1773	3.92352	6.9369	368	378.413	466.141	TRUE	1	640132
S:\GFoti\GFoti\Miranda\Organoids\Diff\IF-Confocal-Histo-TEM\LD calculations-Nile RED-Bodipy\Diff 74\All the samples\400 group\070121cd1222.nd2	1774	9.91204	6.6675	259	989.139	579.107	TRUE	1	640132
S:\GFoti\GFoti\Miranda\Organoids\Diff\IF-Confocal-Histo-TEM\LD calculations-Nile RED-Bodipy\Diff 74\All the samples\400 group\070121cd1222.nd2	1775	6.60803	3.73524	369	357.556	418.454	TRUE	1	640132
S:\GFoti\GFoti\Miranda\Organoids\Diff\IF-Confocal-Histo-TEM\LD calculations-Nile RED-Bodipy\Diff 74\All the samples\400 group\070121cd1222.nd2	1776	16.4168	0.967711	320	588.424	488.272	TRUE	1	640132
S:\GFoti\GFoti\Miranda\Organoids\Diff\IF-Confocal-Histo-TEM\LD calculations-Nile RED-Bodipy\Diff 74\All the samples\400 group\070121cd1222.nd2	1777	24.6769	3.2144	369	357.556	418.454	TRUE	1	640132
S:\GFoti\GFoti\Miranda\Organoids\Diff\IF-Confocal-Histo-TEM\LD calculations-Nile RED-Bodipy\Diff 74\All the samples\400 group\070121cd1222.nd2	1778	8.56979	8.19706	272	797.3	701.215	TRUE	1	640132
S:\GFoti\GFoti\Miranda\Organoids\Diff\IF-Confocal-Histo-TEM\LD calculations-Nile RED-Bodipy\Diff 74\All the samples\400 group\070121cd1222.nd2	1779	67.0095	4.97156	306	658.738	490.721	TRUE	1	640132
S:\GFoti\GFoti\Miranda\Organoids\Diff\IF-Confocal-Histo-TEM\LD calculations-Nile RED-Bodipy\Diff 74\All the samples\400 group\070121cd1222.nd2	1780	36.1377	3.6702	354	429.109	542.336	TRUE	1	640132
S:\GFoti\GFoti\Miranda\Organoids\Diff\IF-Confocal-Histo-TEM\LD calculations-Nile RED-Bodipy\Diff 74\All the samples\400 group\070121cd1222.nd2	1781	22.4053	5.37078	370	429.109	607.479	TRUE	1	640132
S:\GFoti\GFoti\Miranda\Organoids\Diff\IF-Confocal-Histo-TEM\LD calculations-Nile RED-Bodipy\Diff 74\All the samples\400 group\070121cd1222.nd2	1782	6.29828	6.46139	333	211.044	588.7	TRUE	1	640132
S:\GFoti\GFoti\Miranda\Organoids\Diff\IF-Confocal-Histo-TEM\LD calculations-Nile RED-Bodipy\Diff 74\All the samples\400 group\070121cd1222.nd2	1783	51.8317	1.40505	354	429.109	542.336	TRUE	1	640132
S:\GFoti\GFoti\Miranda\Organoids\Diff\IF-Confocal-Histo-TEM\LD calculations-Nile RED-Bodipy\Diff 74\All the samples\400 group\070121cd1222.nd2	1784	3.20076	10.3006	219	2174.66	536.921	TRUE	1	640132
S:\GFoti\GFoti\Miranda\Organoids\Diff\IF-Confocal-Histo-TEM\LD calculations-Nile RED-Bodipy\Diff 74\All the samples\400 group\070121cd1222.nd2	1785	89.8279	9.48301	219	2174.66	536.921	TRUE	1	640132
S:\GFoti\GFoti\Miranda\Organoids\Diff\IF-Confocal-Histo-TEM\LD calculations-Nile RED-Bodipy\Diff 74\All the samples\400 group\070121cd1222.nd2	1786	7.02103	23.8035	221	1145.36	169.358	FALSE	2	4323.41
S:\GFoti\GFoti\Miranda\Organoids\Diff\IF-Confocal-Histo-TEM\LD calculations-Nile RED-Bodipy\Diff 74\All the samples\400 group\070121cd1222.nd2	1787	25.7094	22.0104	221	1145.36	169.358	FALSE	2	4323.41
S:\GFoti\GFoti\Miranda\Organoids\Diff\IF-Confocal-Histo-TEM\LD calculations-Nile RED-Bodipy\Diff 74\All the samples\400 group\070121cd1222.nd2	1788	23.7476	6.85936	222	996.057	150.701	FALSE	5	1402.24
S:\GFoti\GFoti\Miranda\Organoids\Diff\IF-Confocal-Histo-TEM\LD calculations-Nile RED-Bodipy\Diff 74\All the samples\400 group\070121cd1222.nd2	1789	21.6826	7.52251	293	716.661	173.86	FALSE	1	640132
S:\GFoti\GFoti\Miranda\Organoids\Diff\IF-Confocal-Histo-TEM\LD calculations-Nile RED-Bodipy\Diff 74\All the samples\400 group\070121cd1222.nd2	1790	7.84703	2.23376	309	1248.3	265.737	FALSE	1	640132
S:\GFoti\GFoti\Miranda\Organoids\Diff\IF-Confocal-Histo-TEM\LD calculations-Nile RED-Bodipy\Diff 74\All the samples\400 group\070121cd1222.nd2	1791	11.7706	2.70009	340	279.292	282.874	FALSE	1	640132
S:\GFoti\GFoti\Miranda\Organoids\Diff\IF-Confocal-Histo-TEM\LD calculations-Nile RED-Bodipy\Diff 74\All the samples\400 group\070121cd1222.nd2	1792	47.0822	7.47239	340	279.292	282.874	FALSE	1	640132
S:\GFoti\GFoti\Miranda\Organoids\Diff\IF-Confocal-Histo-TEM\LD calculations-Nile RED-Bodipy\Diff 74\All the samples\400 group\070121cd1222.nd2	1793	11.9771	4.1023	340	279.292	282.874	FALSE	1	640132
S:\GFoti\GFoti\Miranda\Organoids\Diff\IF-Confocal-Histo-TEM\LD calculations-Nile RED-Bodipy\Diff 74\All the samples\400 group\070121cd1222.nd2	1794	29.4264	9.87948	10	970.554	156.405	FALSE	1	640132
S:\GFoti\GFoti\Miranda\Organoids\Diff\IF-Confocal-Histo-TEM\LD calculations-Nile RED-Bodipy\Diff 74\All the samples\400 group\070121cd1222.nd2	1795	23.7476	10.3562	8	1281.44	288.247	FALSE	1	640132
S:\GFoti\GFoti\Miranda\Organoids\Diff\IF-Confocal-Histo-TEM\LD calculations-Nile RED-Bodipy\Diff 74\All the samples\400 group\070121cd1222.nd2	1796	3.20076	5.30179	340	279.292	282.874	FALSE	1	640132
S:\GFoti\GFoti\Miranda\Organoids\Diff\IF-Confocal-Histo-TEM\LD calculations-Nile RED-Bodipy\Diff 74\All the samples\400 group\070121cd1222.nd2	1797	35.6214	5.98249	357	300.046	473.797	TRUE	1	640132
S:\GFoti\GFoti\Miranda\Organoids\Diff\IF-Confocal-Histo-TEM\LD calculations-Nile RED-Bodipy\Diff 74\All the samples\400 group\070121cd1222.nd2	1798	30.1491	6.21568	358	431.897	530.732	TRUE	1	640132
S:\GFoti\GFoti\Miranda\Organoids\Diff\IF-Confocal-Histo-TEM\LD calculations-Nile RED-Bodipy\Diff 74\All the samples\400 group\070121cd1222.nd2	1799	14.4551	3.84261	358	431.897	530.732	TRUE	1	640132
S:\GFoti\GFoti\Miranda\Organoids\Diff\IF-Confocal-Histo-TEM\LD calculations-Nile RED-Bodipy\Diff 74\All the samples\400 group\070121cd1222.nd2	1800	43.5717	8.36971	262	415.583	562.638	TRUE	1	640132
S:\GFoti\GFoti\Miranda\Organoids\Diff\IF-Confocal-Histo-TEM\LD calculations-Nile RED-Bodipy\Diff 74\All the samples\400 group\070121cd1222.nd2	1801	47.392	11.3975	223	1899.71	155.109	FALSE	1	640132
S:\GFoti\GFoti\Miranda\Organoids\Diff\IF-Confocal-Histo-TEM\LD calculations-Nile RED-Bodipy\Diff 74\All the samples\400 group\070121cd1222.nd2	1802	23.1281	7.93866	248	917.897	283	FALSE	1	640132
S:\GFoti\GFoti\Miranda\Organoids\Diff\IF-Confocal-Histo-TEM\LD calculations-Nile RED-Bodipy\Diff 74\All the samples\400 group\070121cd1222.nd2	1803	71.8623	6.83492	359	274.543	2043.48	TRUE	1	640132
S:\GFoti\GFoti\Miranda\Organoids\Diff\IF-Confocal-Histo-TEM\LD calculations-Nile RED-Bodipy\Diff 74\All the samples\400 group\070121cd1222.nd2	1804	6.29828	8.48857	7	1437.35	455.956	TRUE	1	640132
S:\GFoti\GFoti\Miranda\Organoids\Diff\IF-Confocal-Histo-TEM\LD calculations-Nile RED-Bodipy\Diff 74\All the samples\400 group\070121cd1222.nd2	1805	34.8987	8.66268	262	415.583	562.638	TRUE	1	640132
S:\GFoti\GFoti\Miranda\Organoids\Diff\IF-Confocal-Histo-TEM\LD calculations-Nile RED-Bodipy\Diff 74\All the samples\400 group\070121cd1222.nd2	1806	8.56979	8.39663	322	572.214	784.91	TRUE	1	640132
S:\GFoti\GFoti\Miranda\Organoids\Diff\IF-Confocal-Histo-TEM\LD calculations-Nile RED-Bodipy\Diff 74\All the samples\400 group\070121cd1222.nd2	1807	23.8509	7.1448	13	1570.96	204.323	FALSE	4	2335.22
S:\GFoti\GFoti\Miranda\Organoids\Diff\IF-Confocal-Histo-TEM\LD calculations-Nile RED-Bodipy\Diff 74\All the samples\400 group\070121cd1222.nd2	1808	13.5258	5.70921	249	1182.42	1863.82	TRUE	1	640132
S:\GFoti\GFoti\Miranda\Organoids\Diff\IF-Confocal-Histo-TEM\LD calculations-Nile RED-Bodipy\Diff 74\All the samples\400 group\070121cd1222.nd2	1809	12.4933	8.19025	13	1570.96	204.323	FALSE	4	2335.22
S:\GFoti\GFoti\Miranda\Organoids\Diff\IF-Confocal-Histo-TEM\LD calculations-Nile RED-Bodipy\Diff 74\All the samples\400 group\070121cd1222.nd2	1810	7.33078	5.85573	13	1570.96	204.323	FALSE	4	2335.22
S:\GFoti\GFoti\Miranda\Organoids\Diff\IF-Confocal-Histo-TEM\LD calculations-Nile RED-Bodipy\Diff 74\All the samples\400 group\070121cd1222.nd2	1811	6.19503	5.80809	19	1036.53	719.992	TRUE	1	640132
S:\GFoti\GFoti\Miranda\Organoids\Diff\IF-Confocal-Histo-TEM\LD calculations-Nile RED-Bodipy\Diff 74\All the samples\400 group\070121cd1222.nd2	1812	15.3843	9.6013	13	1570.96	204.323	FALSE	4	2335.22
S:\GFoti\GFoti\Miranda\Organoids\Diff\IF-Confocal-Histo-TEM\LD calculations-Nile RED-Bodipy\Diff 74\All the samples\400 group\070121cd1222.nd2	1813	21.2696	8.92872	13	1570.96	204.323	FALSE	4	2335.22
S:\GFoti\GFoti\Miranda\Organoids\Diff\IF-Confocal-Histo-TEM\LD calculations-Nile RED-Bodipy\Diff 74\All the samples\400 group\070121cd1222.nd2	1814	13.3193	5.53637	224	1004.83	827.006	TRUE	1	640132
S:\GFoti\GFoti\Miranda\Organoids\Diff\IF-Confocal-Histo-TEM\LD calculations-Nile RED-Bodipy\Diff 74\All the samples\400 group\070121cd1222.nd2	1815	16.9331	5.25567	276	683.002	1117	TRUE	1	640132
S:\GFoti\GFoti\Miranda\Organoids\Diff\IF-Confocal-Histo-TEM\LD calculations-Nile RED-Bodipy\Diff 74\All the samples\400 group\070121cd1222.nd2	1816	8.26004	7.5784	15	879.384	1895.08	TRUE	1	640132
S:\GFoti\GFoti\Miranda\Organoids\Diff\IF-Confocal-Histo-TEM\LD calculations-Nile RED-Bodipy\Diff 74\All the samples\400 group\070121cd1222.nd2	1817	30.7686	6.53953	334	402.677	1217.94	TRUE	1	640132
S:\GFoti\GFoti\Miranda\Organoids\Diff\IF-Confocal-Histo-TEM\LD calculations-Nile RED-Bodipy\Diff 74\All the samples\400 group\070121cd1222.nd2	1818	30.1491	6.23886	386	165.717	465.757	TRUE	1	640132
S:\GFoti\GFoti\Miranda\Organoids\Diff\IF-Confocal-Histo-TEM\LD calculations-Nile RED-Bodipy\Diff 74\All the samples\400 group\070121cd1222.nd2	1819	10.2218	12.0943	13	1570.96	204.323	FALSE	4	2335.22
S:\GFoti\GFoti\Miranda\Organoids\Diff\IF-Confocal-Histo-TEM\LD calculations-Nile RED-Bodipy\Diff 74\All the samples\400 group\070121cd1222.nd2	1820	4.54302	3.42921	323	578.409	1039.43	TRUE	1	640132
S:\GFoti\GFoti\Miranda\Organoids\Diff\IF-Confocal-Histo-TEM\LD calculations-Nile RED-Bodipy\Diff 74\All the samples\400 group\070121cd1222.nd2	1821	8.98279	3.99924	276	683.002	1117	TRUE	1	640132
S:\GFoti\GFoti\Miranda\Organoids\Diff\IF-Confocal-Histo-TEM\LD calculations-Nile RED-Bodipy\Diff 74\All the samples\400 group\070121cd1222.nd2	1822	32.0076	5.07689	276	683.002	1117	TRUE	1	640132
S:\GFoti\GFoti\Miranda\Organoids\Diff\IF-Confocal-Histo-TEM\LD calculations-Nile RED-Bodipy\Diff 74\All the samples\400 group\070121cd1222.nd2	1823	15.6941	6.24996	323	578.409	1039.43	TRUE	1	640132
S:\GFoti\GFoti\Miranda\Organoids\Diff\IF-Confocal-Histo-TEM\LD calculations-Nile RED-Bodipy\Diff 74\All the samples\400 group\070121cd1222.nd2	1824	31.0784	11.1877	25	1245.82	1334.53	TRUE	1	640132
S:\GFoti\GFoti\Miranda\Organoids\Diff\IF-Confocal-Histo-TEM\LD calculations-Nile RED-Bodipy\Diff 74\All the samples\400 group\070121cd1222.nd2	1825	8.77629	6.73231	225	770.352	795.735	TRUE	1	640132
S:\GFoti\GFoti\Miranda\Organoids\Diff\IF-Confocal-Histo-TEM\LD calculations-Nile RED-Bodipy\Diff 74\All the samples\400 group\070121cd1222.nd2	1826	14.6616	9.01129	277	561.786	786.695	TRUE	1	640132
S:\GFoti\GFoti\Miranda\Organoids\Diff\IF-Confocal-Histo-TEM\LD calculations-Nile RED-Bodipy\Diff 74\All the samples\400 group\070121cd1222.nd2	1827	14.8681	10.2582	32	1642.82	632.61	TRUE	1	640132
S:\GFoti\GFoti\Miranda\Organoids\Diff\IF-Confocal-Histo-TEM\LD calculations-Nile RED-Bodipy\Diff 74\All the samples\400 group\070121cd1222.nd2	1828	10.2218	10.8838	334	402.677	1217.94	TRUE	1	640132
S:\GFoti\GFoti\Miranda\Organoids\Diff\IF-Confocal-Histo-TEM\LD calculations-Nile RED-Bodipy\Diff 74\All the samples\400 group\070121cd1222.nd2	1829	5.88528	11.3006	324	656.466	478.399	TRUE	1	640132
S:\GFoti\GFoti\Miranda\Organoids\Diff\IF-Confocal-Histo-TEM\LD calculations-Nile RED-Bodipy\Diff 74\All the samples\400 group\070121cd1222.nd2	1830	63.6023	6.05182	396	160.967	650.781	TRUE	1	640132
S:\GFoti\GFoti\Miranda\Organoids\Diff\IF-Confocal-Histo-TEM\LD calculations-Nile RED-Bodipy\Diff 74\All the samples\400 group\070121cd1222.nd2	1831	3.61377	7.34272	35	1174.78	276.997	FALSE	1	640132
S:\GFoti\GFoti\Miranda\Organoids\Diff\IF-Confocal-Histo-TEM\LD calculations-Nile RED-Bodipy\Diff 74\All the samples\400 group\070121cd1222.nd2	1832	15.3843	7.19547	31	1592.02	1098.32	TRUE	1	640132
S:\GFoti\GFoti\Miranda\Organoids\Diff\IF-Confocal-Histo-TEM\LD calculations-Nile RED-Bodipy\Diff 74\All the samples\400 group\070121cd1222.nd2	1833	8.36329	7.71294	38	1189.96	278.522	FALSE	1	640132
S:\GFoti\GFoti\Miranda\Organoids\Diff\IF-Confocal-Histo-TEM\LD calculations-Nile RED-Bodipy\Diff 74\All the samples\400 group\070121cd1222.nd2	1834	7.02103	7.27751	41	982.944	504.011	TRUE	1	640132
S:\GFoti\GFoti\Miranda\Organoids\Diff\IF-Confocal-Histo-TEM\LD calculations-Nile RED-Bodipy\Diff 74\All the samples\400 group\070121cd1222.nd2	1835	11.4608	7.73944	44	1251.6	867.191	TRUE	1	640132
S:\GFoti\GFoti\Miranda\Organoids\Diff\IF-Confocal-Histo-TEM\LD calculations-Nile RED-Bodipy\Diff 74\All the samples\400 group\070121cd1222.nd2	1836	14.8681	12.0078	48	1108.5	1121.71	TRUE	1	640132
S:\GFoti\GFoti\Miranda\Organoids\Diff\IF-Confocal-Histo-TEM\LD calculations-Nile RED-Bodipy\Diff 74\All the samples\400 group\070121cd1222.nd2	1837	8.36329	4.82847	335	582.126	1127.61	TRUE	1	640132
S:\GFoti\GFoti\Miranda\Organoids\Diff\IF-Confocal-Histo-TEM\LD calculations-Nile RED-Bodipy\Diff 74\All the samples\400 group\070121cd1222.nd2	1838	8.98279	5.04249	311	739.273	1345.76	TRUE	1	640132
S:\GFoti\GFoti\Miranda\Organoids\Diff\IF-Confocal-Histo-TEM\LD calculations-Nile RED-Bodipy\Diff 74\All the samples\400 group\070121cd1222.nd2	1839	17.1396	7.55533	41	982.944	504.011	TRUE	1	640132
S:\GFoti\GFoti\Miranda\Organoids\Diff\IF-Confocal-Histo-TEM\LD calculations-Nile RED-Bodipy\Diff 74\All the samples\400 group\070121cd1222.nd2	1840	52.4512	4.5796	325	568.187	234.268	FALSE	1	640132
S:\GFoti\GFoti\Miranda\Organoids\Diff\IF-Confocal-Histo-TEM\LD calculations-Nile RED-Bodipy\Diff 74\All the samples\400 group\070121cd1222.nd2	1841	48.7342	6.4877	47	1143.09	1122.4	TRUE	1	640132
S:\GFoti\GFoti\Miranda\Organoids\Diff\IF-Confocal-Histo-TEM\LD calculations-Nile RED-Bodipy\Diff 74\All the samples\400 group\070121cd1222.nd2	1842	20.6501	8.2594	311	739.273	1345.76	TRUE	1	640132
S:\GFoti\GFoti\Miranda\Organoids\Diff\IF-Confocal-Histo-TEM\LD calculations-Nile RED-Bodipy\Diff 74\All the samples\400 group\070121cd1222.nd2	1843	17.3461	9.82775	360	250.795	1054.35	TRUE	1	640132
S:\GFoti\GFoti\Miranda\Organoids\Diff\IF-Confocal-Histo-TEM\LD calculations-Nile RED-Bodipy\Diff 74\All the samples\400 group\070121cd1222.nd2	1844	67.629	7.68318	52	1301.47	861.325	TRUE	1	640132
S:\GFoti\GFoti\Miranda\Organoids\Diff\IF-Confocal-Histo-TEM\LD calculations-Nile RED-Bodipy\Diff 74\All the samples\400 group\070121cd1222.nd2	1845	7.02103	8.06934	64	1102.82	1361.71	TRUE	1	640132
S:\GFoti\GFoti\Miranda\Organoids\Diff\IF-Confocal-Histo-TEM\LD calculations-Nile RED-Bodipy\Diff 74\All the samples\400 group\070121cd1222.nd2	1846	53.587	7.2047	360	250.795	1054.35	TRUE	1	640132
S:\GFoti\GFoti\Miranda\Organoids\Diff\IF-Confocal-Histo-TEM\LD calculations-Nile RED-Bodipy\Diff 74\All the samples\400 group\070121cd1222.nd2	1847	7.43403	7.8004	346	314.707	470.996	TRUE	1	640132
S:\GFoti\GFoti\Miranda\Organoids\Diff\IF-Confocal-Histo-TEM\LD calculations-Nile RED-Bodipy\Diff 74\All the samples\400 group\070121cd1222.nd2	1848	21.6826	6.96563	68	1911.27	343.17	FALSE	1	640132
S:\GFoti\GFoti\Miranda\Organoids\Diff\IF-Confocal-Histo-TEM\LD calculations-Nile RED-Bodipy\Diff 74\All the samples\400 group\070121cd1222.nd2	1849	102.321	7.8274	280	756.723	1065.76	TRUE	1	640132
S:\GFoti\GFoti\Miranda\Organoids\Diff\IF-Confocal-Histo-TEM\LD calculations-Nile RED-Bodipy\Diff 74\All the samples\400 group\070121cd1222.nd2	1850	6.91778	8.51092	63	1248.92	1062.61	TRUE	1	640132
S:\GFoti\GFoti\Miranda\Organoids\Diff\IF-Confocal-Histo-TEM\LD calculations-Nile RED-Bodipy\Diff 74\All the samples\400 group\070121cd1222.nd2	1851	5.78203	4.30563	361	295.4	735.479	TRUE	1	640132
S:\GFoti\GFoti\Miranda\Organoids\Diff\IF-Confocal-Histo-TEM\LD calculations-Nile RED-Bodipy\Diff 74\All the samples\400 group\070121cd1222.nd2	1852	13.0096	4.69141	347	380.788	940.179	TRUE	1	640132
S:\GFoti\GFoti\Miranda\Organoids\Diff\IF-Confocal-Histo-TEM\LD calculations-Nile RED-Bodipy\Diff 74\All the samples\400 group\070121cd1222.nd2	1853	4.85277	2.32385	361	295.4	735.479	TRUE	1	640132
S:\GFoti\GFoti\Miranda\Organoids\Diff\IF-Confocal-Histo-TEM\LD calculations-Nile RED-Bodipy\Diff 74\All the samples\400 group\070121cd1222.nd2	1854	17.1396	3.39134	361	295.4	735.479	TRUE	1	640132
S:\GFoti\GFoti\Miranda\Organoids\Diff\IF-Confocal-Histo-TEM\LD calculations-Nile RED-Bodipy\Diff 74\All the samples\400 group\070121cd1222.nd2	1855	5.98853	7.50889	81	1165.49	369.116	FALSE	1	640132
S:\GFoti\GFoti\Miranda\Organoids\Diff\IF-Confocal-Histo-TEM\LD calculations-Nile RED-Bodipy\Diff 74\All the samples\400 group\070121cd1222.nd2	1856	38.9254	2.90476	297	458.742	607.289	TRUE	1	640132
S:\GFoti\GFoti\Miranda\Organoids\Diff\IF-Confocal-Histo-TEM\LD calculations-Nile RED-Bodipy\Diff 74\All the samples\400 group\070121cd1222.nd2	1857	17.4493	8.27248	313	432.103	415.773	TRUE	1	640132
S:\GFoti\GFoti\Miranda\Organoids\Diff\IF-Confocal-Histo-TEM\LD calculations-Nile RED-Bodipy\Diff 74\All the samples\400 group\070121cd1222.nd2	1858	12.5966	0.611462	349	313.055	167.325	FALSE	1	640132
S:\GFoti\GFoti\Miranda\Organoids\Diff\IF-Confocal-Histo-TEM\LD calculations-Nile RED-Bodipy\Diff 74\All the samples\400 group\070121cd1222.nd2	1859	2.58126	4.70058	328	398.547	517.601	TRUE	1	640132
S:\GFoti\GFoti\Miranda\Organoids\Diff\IF-Confocal-Histo-TEM\LD calculations-Nile RED-Bodipy\Diff 74\All the samples\400 group\070121cd1222.nd2	1860	43.1587	7.26803	328	398.547	517.601	TRUE	1	640132
S:\GFoti\GFoti\Miranda\Organoids\Diff\IF-Confocal-Histo-TEM\LD calculations-Nile RED-Bodipy\Diff 74\All the samples\400 group\070121cd1222.nd2	1861	19.3078	8.51869	338	434.065	818.348	TRUE	1	640132
S:\GFoti\GFoti\Miranda\Organoids\Diff\IF-Confocal-Histo-TEM\LD calculations-Nile RED-Bodipy\Diff 74\All the samples\400 group\070121cd1222.nd2	1862	19.8241	4.98618	337	418.887	662.382	TRUE	1	640132
S:\GFoti\GFoti\Miranda\Organoids\Diff\IF-Confocal-Histo-TEM\LD calculations-Nile RED-Bodipy\Diff 74\All the samples\400 group\070121cd1222.nd2	1863	64.8413	6.80626	125	1285.16	191.522	FALSE	1	640132
S:\GFoti\GFoti\Miranda\Organoids\Diff\IF-Confocal-Histo-TEM\LD calculations-Nile RED-Bodipy\Diff 74\All the samples\400 group\070121cd1222.nd2	1864	36.6539	7.01736	352	494.157	596.424	TRUE	1	640132
S:\GFoti\GFoti\Miranda\Organoids\Diff\IF-Confocal-Histo-TEM\LD calculations-Nile RED-Bodipy\Diff 74\All the samples\400 group\070121cd1222.nd2	1865	2.78776	6.38539	329	551.461	659.985	TRUE	1	640132
S:\GFoti\GFoti\Miranda\Organoids\Diff\IF-Confocal-Histo-TEM\LD calculations-Nile RED-Bodipy\Diff 74\All the samples\400 group\070121cd1222.nd2	1866	28.2906	7.59319	329	551.461	659.985	TRUE	1	640132
S:\GFoti\GFoti\Miranda\Organoids\Diff\IF-Confocal-Histo-TEM\LD calculations-Nile RED-Bodipy\Diff 74\All the samples\400 group\070121cd1222.nd2	1867	9.70554	11.4999	317	664.726	367.096	FALSE	1	640132
S:\GFoti\GFoti\Miranda\Organoids\Diff\IF-Confocal-Histo-TEM\LD calculations-Nile RED-Bodipy\Diff 74\All the samples\400 group\070121cd1222.nd2	1868	6.50478	6.14039	168	1135.65	716.308	TRUE	1	640132
S:\GFoti\GFoti\Miranda\Organoids\Diff\IF-Confocal-Histo-TEM\LD calculations-Nile RED-Bodipy\Diff 74\All the samples\400 group\070121cd1222.nd2	1869	21.7858	4.77993	316	518.111	727.044	TRUE	1	640132
S:\GFoti\GFoti\Miranda\Organoids\Diff\IF-Confocal-Histo-TEM\LD calculations-Nile RED-Bodipy\Diff 74\All the samples\400 group\070121cd1222.nd2	1870	16.7266	6.47903	316	518.111	727.044	TRUE	1	640132
S:\GFoti\GFoti\Miranda\Organoids\Diff\IF-Confocal-Histo-TEM\LD calculations-Nile RED-Bodipy\Diff 74\All the samples\400 group\070121cd1222.nd2	1871	2.89101	5.79184	235	771.487	705.523	TRUE	1	640132
S:\GFoti\GFoti\Miranda\Organoids\Diff\IF-Confocal-Histo-TEM\LD calculations-Nile RED-Bodipy\Diff 74\All the samples\400 group\070121cd1222.nd2	1872	6.81453	6.40206	235	771.487	705.523	TRUE	1	640132
S:\GFoti\GFoti\Miranda\Organoids\Diff\IF-Confocal-Histo-TEM\LD calculations-Nile RED-Bodipy\Diff 74\All the samples\400 group\070121cd1222.nd2	1873	15.1778	6.58256	180	1127.29	675.52	TRUE	1	640132
S:\GFoti\GFoti\Miranda\Organoids\Diff\IF-Confocal-Histo-TEM\LD calculations-Nile RED-Bodipy\Diff 74\All the samples\400 group\070121cd1222.nd2	1874	5.88528	8.51721	177	1401.73	1040.65	TRUE	1	640132
S:\GFoti\GFoti\Miranda\Organoids\Diff\IF-Confocal-Histo-TEM\LD calculations-Nile RED-Bodipy\Diff 74\All the samples\400 group\070121cd1222.nd2	1875	23.5411	4.62893	330	334.222	916.938	TRUE	1	640132
S:\GFoti\GFoti\Miranda\Organoids\Diff\IF-Confocal-Histo-TEM\LD calculations-Nile RED-Bodipy\Diff 74\All the samples\400 group\070121cd1222.nd2	1876	24.2639	6.79002	239	736.176	236.456	FALSE	1	640132
S:\GFoti\GFoti\Miranda\Organoids\Diff\IF-Confocal-Histo-TEM\LD calculations-Nile RED-Bodipy\Diff 74\All the samples\400 group\070121cd1222.nd2	1877	5.57552	6.31645	196	869.988	699.485	TRUE	1	640132
S:\GFoti\GFoti\Miranda\Organoids\Diff\IF-Confocal-Histo-TEM\LD calculations-Nile RED-Bodipy\Diff 74\All the samples\400 group\070121cd1222.nd2	1878	66.803	2.81685	353	558.791	161.87	FALSE	1	640132
S:\GFoti\GFoti\Miranda\Organoids\Diff\IF-Confocal-Histo-TEM\LD calculations-Nile RED-Bodipy\Diff 74\All the samples\400 group\070121cd1222.nd2	1879	38.4092	6.60976	353	558.791	161.87	FALSE	1	640132
S:\GFoti\GFoti\Miranda\Organoids\Diff\IF-Confocal-Histo-TEM\LD calculations-Nile RED-Bodipy\Diff 74\All the samples\400 group\070121cd1222.nd2	1880	18.4818	2.57582	353	558.791	161.87	FALSE	1	640132
S:\GFoti\GFoti\Miranda\Organoids\Diff\IF-Confocal-Histo-TEM\LD calculations-Nile RED-Bodipy\Diff 74\All the samples\400 group\070121cd1222.nd2	1881	4.13002	5.24632	353	558.791	161.87	FALSE	1	640132
S:\GFoti\GFoti\Miranda\Organoids\Diff\IF-Confocal-Histo-TEM\LD calculations-Nile RED-Bodipy\Diff 74\All the samples\400 group\070121cd1222.nd2	1882	24.4704	8.74737	185	1250.36	619.765	TRUE	1	640132
S:\GFoti\GFoti\Miranda\Organoids\Diff\IF-Confocal-Histo-TEM\LD calculations-Nile RED-Bodipy\Diff 74\All the samples\400 group\070121cd1222.nd2	1883	12.3901	3.3756	318	965.908	594.256	TRUE	1	640132
S:\GFoti\GFoti\Miranda\Organoids\Diff\IF-Confocal-Histo-TEM\LD calculations-Nile RED-Bodipy\Diff 74\All the samples\400 group\070121cd1222.nd2	1884	14.5583	7.54996	285	697.457	909.474	TRUE	1	640132
S:\GFoti\GFoti\Miranda\Organoids\Diff\IF-Confocal-Histo-TEM\LD calculations-Nile RED-Bodipy\Diff 74\All the samples\400 group\070121cd1222.nd2	1885	2.58126	5.21182	319	718.83	234.627	FALSE	1	640132
S:\GFoti\GFoti\Miranda\Organoids\Diff\IF-Confocal-Histo-TEM\LD calculations-Nile RED-Bodipy\Diff 74\All the samples\400 group\070121cd1222.nd2	1886	37.4799	3.65796	318	965.908	594.256	TRUE	1	640132
S:\GFoti\GFoti\Miranda\Organoids\Diff\IF-Confocal-Histo-TEM\LD calculations-Nile RED-Bodipy\Diff 74\All the samples\400 group\070121cd1222.nd2	1887	16.3136	7.42922	197	1166.42	938.845	TRUE	1	640132
S:\GFoti\GFoti\Miranda\Organoids\Diff\IF-Confocal-Histo-TEM\LD calculations-Nile RED-Bodipy\Diff 74\All the samples\400 group\070121cd1222.nd2	1888	32.3174	3.75274	382	283.113	679.16	TRUE	1	640132
S:\GFoti\GFoti\Miranda\Organoids\Diff\IF-Confocal-Histo-TEM\LD calculations-Nile RED-Bodipy\Diff 74\All the samples\400 group\070121cd1222.nd2	1889	23.1281	6.27	259	989.139	579.107	TRUE	1	640132
S:\GFoti\GFoti\Miranda\Organoids\Diff\IF-Confocal-Histo-TEM\LD calculations-Nile RED-Bodipy\Diff 74\All the samples\400 group\070121cd1222.nd2	1890	8.56979	6.18862	259	989.139	579.107	TRUE	1	640132
S:\GFoti\GFoti\Miranda\Organoids\Diff\IF-Confocal-Histo-TEM\LD calculations-Nile RED-Bodipy\Diff 74\All the samples\400 group\070121cd1222.nd2	1891	8.67304	4.3393	383	301.078	640.342	TRUE	1	640132
S:\GFoti\GFoti\Miranda\Organoids\Diff\IF-Confocal-Histo-TEM\LD calculations-Nile RED-Bodipy\Diff 74\All the samples\400 group\070121cd1222.nd2	1892	11.0478	5.12568	393	152.398	1000.51	TRUE	1	640132
S:\GFoti\GFoti\Miranda\Organoids\Diff\IF-Confocal-Histo-TEM\LD calculations-Nile RED-Bodipy\Diff 74\All the samples\400 group\070121cd1222.nd2	1893	18.7916	2.23873	393	152.398	1000.51	TRUE	1	640132
S:\GFoti\GFoti\Miranda\Organoids\Diff\IF-Confocal-Histo-TEM\LD calculations-Nile RED-Bodipy\Diff 74\All the samples\400 group\070121cd1222.nd2	1894	6.71128	6.23249	259	989.139	579.107	TRUE	1	640132
S:\GFoti\GFoti\Miranda\Organoids\Diff\IF-Confocal-Histo-TEM\LD calculations-Nile RED-Bodipy\Diff 74\All the samples\400 group\070121cd1222.nd2	1895	9.80879	8.38914	246	884.03	588.746	TRUE	1	640132
S:\GFoti\GFoti\Miranda\Organoids\Diff\IF-Confocal-Histo-TEM\LD calculations-Nile RED-Bodipy\Diff 74\All the samples\400 group\070121cd1222.nd2	1896	63.1893	10.9238	306	658.738	490.721	TRUE	1	640132
S:\GFoti\GFoti\Miranda\Organoids\Diff\IF-Confocal-Histo-TEM\LD calculations-Nile RED-Bodipy\Diff 74\All the samples\400 group\070121cd1222.nd2	1897	47.0822	13.0883	220	1705.49	328.512	FALSE	1	640132
S:\GFoti\GFoti\Miranda\Organoids\Diff\IF-Confocal-Histo-TEM\LD calculations-Nile RED-Bodipy\Diff 74\All the samples\400 group\070121cd1222.nd2	1898	16.7266	8.89474	372	318.321	453.925	TRUE	1	640132
S:\GFoti\GFoti\Miranda\Organoids\Diff\IF-Confocal-Histo-TEM\LD calculations-Nile RED-Bodipy\Diff 74\All the samples\400 group\070121cd1222.nd2	1899	28.9101	9.29335	292	904.474	243.68	FALSE	1	640132
S:\GFoti\GFoti\Miranda\Organoids\Diff\IF-Confocal-Histo-TEM\LD calculations-Nile RED-Bodipy\Diff 74\All the samples\400 group\070121cd1222.nd2	1900	2.89101	7.06137	222	996.057	150.701	FALSE	5	1402.24
S:\GFoti\GFoti\Miranda\Organoids\Diff\IF-Confocal-Histo-TEM\LD calculations-Nile RED-Bodipy\Diff 74\All the samples\400 group\070121cd1222.nd2	1901	4.13002	9.83075	222	996.057	150.701	FALSE	5	1402.24
S:\GFoti\GFoti\Miranda\Organoids\Diff\IF-Confocal-Histo-TEM\LD calculations-Nile RED-Bodipy\Diff 74\All the samples\400 group\070121cd1222.nd2	1902	6.71128	7.93109	222	996.057	150.701	FALSE	5	1402.24
S:\GFoti\GFoti\Miranda\Organoids\Diff\IF-Confocal-Histo-TEM\LD calculations-Nile RED-Bodipy\Diff 74\All the samples\400 group\070121cd1222.nd2	1903	15.1778	10.3479	222	996.057	150.701	FALSE	5	1402.24
S:\GFoti\GFoti\Miranda\Organoids\Diff\IF-Confocal-Histo-TEM\LD calculations-Nile RED-Bodipy\Diff 74\All the samples\400 group\070121cd1222.nd2	1904	8.98279	6.35608	273	1017.22	108.324	FALSE	1	640132
S:\GFoti\GFoti\Miranda\Organoids\Diff\IF-Confocal-Histo-TEM\LD calculations-Nile RED-Bodipy\Diff 74\All the samples\400 group\070121cd1222.nd2	1905	21.7858	4.39826	274	841.285	128.157	FALSE	1	640132
S:\GFoti\GFoti\Miranda\Organoids\Diff\IF-Confocal-Histo-TEM\LD calculations-Nile RED-Bodipy\Diff 74\All the samples\400 group\070121cd1222.nd2	1906	9.18929	8.34306	247	168.092	64.0307	FALSE	1	640132
S:\GFoti\GFoti\Miranda\Organoids\Diff\IF-Confocal-Histo-TEM\LD calculations-Nile RED-Bodipy\Diff 74\All the samples\400 group\070121cd1222.nd2	1907	46.8757	3.71934	321	242.742	122.897	FALSE	1	640132
S:\GFoti\GFoti\Miranda\Organoids\Diff\IF-Confocal-Histo-TEM\LD calculations-Nile RED-Bodipy\Diff 74\All the samples\400 group\070121cd1222.nd2	1908	15.9006	5.44303	274	841.285	128.157	FALSE	1	640132
S:\GFoti\GFoti\Miranda\Organoids\Diff\IF-Confocal-Histo-TEM\LD calculations-Nile RED-Bodipy\Diff 74\All the samples\400 group\070121cd1222.nd2	1909	36.5507	10.2248	309	1248.3	265.737	FALSE	1	640132
S:\GFoti\GFoti\Miranda\Organoids\Diff\IF-Confocal-Histo-TEM\LD calculations-Nile RED-Bodipy\Diff 74\All the samples\400 group\070121cd1222.nd2	1910	5.98853	8.68901	6	682.485	306.5	FALSE	1	640132
S:\GFoti\GFoti\Miranda\Organoids\Diff\IF-Confocal-Histo-TEM\LD calculations-Nile RED-Bodipy\Diff 74\All the samples\400 group\070121cd1222.nd2	1911	6.91778	7.51064	357	300.046	473.797	TRUE	1	640132
S:\GFoti\GFoti\Miranda\Organoids\Diff\IF-Confocal-Histo-TEM\LD calculations-Nile RED-Bodipy\Diff 74\All the samples\400 group\070121cd1222.nd2	1912	5.16252	6.62306	223	1899.71	155.109	FALSE	1	640132
S:\GFoti\GFoti\Miranda\Organoids\Diff\IF-Confocal-Histo-TEM\LD calculations-Nile RED-Bodipy\Diff 74\All the samples\400 group\070121cd1222.nd2	1913	8.98279	6.9676	340	279.292	282.874	FALSE	1	640132
S:\GFoti\GFoti\Miranda\Organoids\Diff\IF-Confocal-Histo-TEM\LD calculations-Nile RED-Bodipy\Diff 74\All the samples\400 group\070121cd1222.nd2	1914	17.2428	9.49803	8	1281.44	288.247	FALSE	1	640132
S:\GFoti\GFoti\Miranda\Organoids\Diff\IF-Confocal-Histo-TEM\LD calculations-Nile RED-Bodipy\Diff 74\All the samples\400 group\070121cd1222.nd2	1915	5.98853	7.46619	358	431.897	530.732	TRUE	1	640132
S:\GFoti\GFoti\Miranda\Organoids\Diff\IF-Confocal-Histo-TEM\LD calculations-Nile RED-Bodipy\Diff 74\All the samples\400 group\070121cd1222.nd2	1916	34.7954	8.15496	356	159.522	272.623	FALSE	1	640132
S:\GFoti\GFoti\Miranda\Organoids\Diff\IF-Confocal-Histo-TEM\LD calculations-Nile RED-Bodipy\Diff 74\All the samples\400 group\070121cd1222.nd2	1917	7.95028	7.46358	248	917.897	283	FALSE	1	640132
S:\GFoti\GFoti\Miranda\Organoids\Diff\IF-Confocal-Histo-TEM\LD calculations-Nile RED-Bodipy\Diff 74\All the samples\400 group\070121cd1222.nd2	1918	36.4474	7.38792	7	1437.35	455.956	TRUE	1	640132
S:\GFoti\GFoti\Miranda\Organoids\Diff\IF-Confocal-Histo-TEM\LD calculations-Nile RED-Bodipy\Diff 74\All the samples\400 group\070121cd1222.nd2	1919	30.4589	9.23272	358	431.897	530.732	TRUE	1	640132
S:\GFoti\GFoti\Miranda\Organoids\Diff\IF-Confocal-Histo-TEM\LD calculations-Nile RED-Bodipy\Diff 74\All the samples\400 group\070121cd1222.nd2	1920	15.9006	8.09611	358	431.897	530.732	TRUE	1	640132
S:\GFoti\GFoti\Miranda\Organoids\Diff\IF-Confocal-Histo-TEM\LD calculations-Nile RED-Bodipy\Diff 74\All the samples\400 group\070121cd1222.nd2	1921	21.7858	8.72028	10	970.554	156.405	FALSE	1	640132
S:\GFoti\GFoti\Miranda\Organoids\Diff\IF-Confocal-Histo-TEM\LD calculations-Nile RED-Bodipy\Diff 74\All the samples\400 group\070121cd1222.nd2	1922	6.60803	12.1843	13	1570.96	204.323	FALSE	4	2335.22
S:\GFoti\GFoti\Miranda\Organoids\Diff\IF-Confocal-Histo-TEM\LD calculations-Nile RED-Bodipy\Diff 74\All the samples\400 group\070121cd1222.nd2	1923	17.5526	7.07284	10	970.554	156.405	FALSE	1	640132
S:\GFoti\GFoti\Miranda\Organoids\Diff\IF-Confocal-Histo-TEM\LD calculations-Nile RED-Bodipy\Diff 74\All the samples\400 group\070121cd1222.nd2	1924	55.5487	8.96237	248	917.897	283	FALSE	1	640132
S:\GFoti\GFoti\Miranda\Organoids\Diff\IF-Confocal-Histo-TEM\LD calculations-Nile RED-Bodipy\Diff 74\All the samples\400 group\070121cd1222.nd2	1925	18.3786	9.62695	13	1570.96	204.323	FALSE	4	2335.22
S:\GFoti\GFoti\Miranda\Organoids\Diff\IF-Confocal-Histo-TEM\LD calculations-Nile RED-Bodipy\Diff 74\All the samples\400 group\070121cd1222.nd2	1926	37.8929	10.3478	14	1102.92	816.223	TRUE	1	640132
S:\GFoti\GFoti\Miranda\Organoids\Diff\IF-Confocal-Histo-TEM\LD calculations-Nile RED-Bodipy\Diff 74\All the samples\400 group\070121cd1222.nd2	1927	17.3461	6.96594	262	415.583	562.638	TRUE	1	640132
S:\GFoti\GFoti\Miranda\Organoids\Diff\IF-Confocal-Histo-TEM\LD calculations-Nile RED-Bodipy\Diff 74\All the samples\400 group\070121cd1222.nd2	1928	35.9312	5.92466	359	274.543	2043.48	TRUE	1	640132
S:\GFoti\GFoti\Miranda\Organoids\Diff\IF-Confocal-Histo-TEM\LD calculations-Nile RED-Bodipy\Diff 74\All the samples\400 group\070121cd1222.nd2	1929	16.6233	9.45482	10	970.554	156.405	FALSE	1	640132
S:\GFoti\GFoti\Miranda\Organoids\Diff\IF-Confocal-Histo-TEM\LD calculations-Nile RED-Bodipy\Diff 74\All the samples\400 group\070121cd1222.nd2	1930	13.3193	8.08382	15	879.384	1895.08	TRUE	1	640132
S:\GFoti\GFoti\Miranda\Organoids\Diff\IF-Confocal-Histo-TEM\LD calculations-Nile RED-Bodipy\Diff 74\All the samples\400 group\070121cd1222.nd2	1931	21.7858	6.6559	322	572.214	784.91	TRUE	1	640132
S:\GFoti\GFoti\Miranda\Organoids\Diff\IF-Confocal-Histo-TEM\LD calculations-Nile RED-Bodipy\Diff 74\All the samples\400 group\070121cd1222.nd2	1932	41.5067	11.2389	395	379.549	350.565	FALSE	1	640132
S:\GFoti\GFoti\Miranda\Organoids\Diff\IF-Confocal-Histo-TEM\LD calculations-Nile RED-Bodipy\Diff 74\All the samples\400 group\070121cd1222.nd2	1933	10.2218	4.66115	322	572.214	784.91	TRUE	1	640132
S:\GFoti\GFoti\Miranda\Organoids\Diff\IF-Confocal-Histo-TEM\LD calculations-Nile RED-Bodipy\Diff 74\All the samples\400 group\070121cd1222.nd2	1934	18.8948	10.4339	13	1570.96	204.323	FALSE	4	2335.22
S:\GFoti\GFoti\Miranda\Organoids\Diff\IF-Confocal-Histo-TEM\LD calculations-Nile RED-Bodipy\Diff 74\All the samples\400 group\070121cd1222.nd2	1935	26.9484	9.5316	13	1570.96	204.323	FALSE	4	2335.22
S:\GFoti\GFoti\Miranda\Organoids\Diff\IF-Confocal-Histo-TEM\LD calculations-Nile RED-Bodipy\Diff 74\All the samples\400 group\070121cd1222.nd2	1936	15.2811	12.7311	13	1570.96	204.323	FALSE	4	2335.22
S:\GFoti\GFoti\Miranda\Organoids\Diff\IF-Confocal-Histo-TEM\LD calculations-Nile RED-Bodipy\Diff 74\All the samples\400 group\070121cd1222.nd2	1937	32.2141	10.2969	395	379.549	350.565	FALSE	1	640132
S:\GFoti\GFoti\Miranda\Organoids\Diff\IF-Confocal-Histo-TEM\LD calculations-Nile RED-Bodipy\Diff 74\All the samples\400 group\070121cd1222.nd2	1938	8.15679	4.55444	322	572.214	784.91	TRUE	1	640132
S:\GFoti\GFoti\Miranda\Organoids\Diff\IF-Confocal-Histo-TEM\LD calculations-Nile RED-Bodipy\Diff 74\All the samples\400 group\070121cd1222.nd2	1939	51.2122	7.63331	387	137.426	1078.16	TRUE	1	640132
S:\GFoti\GFoti\Miranda\Organoids\Diff\IF-Confocal-Histo-TEM\LD calculations-Nile RED-Bodipy\Diff 74\All the samples\400 group\070121cd1222.nd2	1940	12.0803	7.07685	224	1004.83	827.006	TRUE	1	640132
S:\GFoti\GFoti\Miranda\Organoids\Diff\IF-Confocal-Histo-TEM\LD calculations-Nile RED-Bodipy\Diff 74\All the samples\400 group\070121cd1222.nd2	1941	5.88528	7.86497	14	1102.92	816.223	TRUE	1	640132
S:\GFoti\GFoti\Miranda\Organoids\Diff\IF-Confocal-Histo-TEM\LD calculations-Nile RED-Bodipy\Diff 74\All the samples\400 group\070121cd1222.nd2	1942	18.6883	10.9224	324	656.466	478.399	TRUE	1	640132
S:\GFoti\GFoti\Miranda\Organoids\Diff\IF-Confocal-Histo-TEM\LD calculations-Nile RED-Bodipy\Diff 74\All the samples\400 group\070121cd1222.nd2	1943	15.1778	8.78342	324	656.466	478.399	TRUE	1	640132
S:\GFoti\GFoti\Miranda\Organoids\Diff\IF-Confocal-Histo-TEM\LD calculations-Nile RED-Bodipy\Diff 74\All the samples\400 group\070121cd1222.nd2	1944	26.3289	8.8557	343	413.208	450.336	TRUE	1	640132
S:\GFoti\GFoti\Miranda\Organoids\Diff\IF-Confocal-Histo-TEM\LD calculations-Nile RED-Bodipy\Diff 74\All the samples\400 group\070121cd1222.nd2	1945	14.4551	2.15015	386	165.717	465.757	TRUE	1	640132
S:\GFoti\GFoti\Miranda\Organoids\Diff\IF-Confocal-Histo-TEM\LD calculations-Nile RED-Bodipy\Diff 74\All the samples\400 group\070121cd1222.nd2	1946	10.0153	8.7207	276	683.002	1117	TRUE	1	640132
S:\GFoti\GFoti\Miranda\Organoids\Diff\IF-Confocal-Histo-TEM\LD calculations-Nile RED-Bodipy\Diff 74\All the samples\400 group\070121cd1222.nd2	1947	9.18929	5.4408	276	683.002	1117	TRUE	1	640132
S:\GFoti\GFoti\Miranda\Organoids\Diff\IF-Confocal-Histo-TEM\LD calculations-Nile RED-Bodipy\Diff 74\All the samples\400 group\070121cd1222.nd2	1948	5.36902	4.2126	323	578.409	1039.43	TRUE	1	640132
S:\GFoti\GFoti\Miranda\Organoids\Diff\IF-Confocal-Histo-TEM\LD calculations-Nile RED-Bodipy\Diff 74\All the samples\400 group\070121cd1222.nd2	1949	22.0956	7.59666	277	561.786	786.695	TRUE	1	640132
S:\GFoti\GFoti\Miranda\Organoids\Diff\IF-Confocal-Histo-TEM\LD calculations-Nile RED-Bodipy\Diff 74\All the samples\400 group\070121cd1222.nd2	1950	19.4111	6.64666	276	683.002	1117	TRUE	1	640132
S:\GFoti\GFoti\Miranda\Organoids\Diff\IF-Confocal-Histo-TEM\LD calculations-Nile RED-Bodipy\Diff 74\All the samples\400 group\070121cd1222.nd2	1951	3.51052	8.11824	324	656.466	478.399	TRUE	1	640132
S:\GFoti\GFoti\Miranda\Organoids\Diff\IF-Confocal-Histo-TEM\LD calculations-Nile RED-Bodipy\Diff 74\All the samples\400 group\070121cd1222.nd2	1952	29.1166	7.93923	334	402.677	1217.94	TRUE	1	640132
S:\GFoti\GFoti\Miranda\Organoids\Diff\IF-Confocal-Histo-TEM\LD calculations-Nile RED-Bodipy\Diff 74\All the samples\400 group\070121cd1222.nd2	1953	31.9044	7.66964	387	137.426	1078.16	TRUE	1	640132
S:\GFoti\GFoti\Miranda\Organoids\Diff\IF-Confocal-Histo-TEM\LD calculations-Nile RED-Bodipy\Diff 74\All the samples\400 group\070121cd1222.nd2	1954	6.50478	6.53041	263	985.732	610.295	TRUE	1	640132
S:\GFoti\GFoti\Miranda\Organoids\Diff\IF-Confocal-Histo-TEM\LD calculations-Nile RED-Bodipy\Diff 74\All the samples\400 group\070121cd1222.nd2	1955	4.54302	11.9976	33	1134.41	408.416	TRUE	1	640132
S:\GFoti\GFoti\Miranda\Organoids\Diff\IF-Confocal-Histo-TEM\LD calculations-Nile RED-Bodipy\Diff 74\All the samples\400 group\070121cd1222.nd2	1956	7.02103	9.48788	31	1592.02	1098.32	TRUE	1	640132
S:\GFoti\GFoti\Miranda\Organoids\Diff\IF-Confocal-Histo-TEM\LD calculations-Nile RED-Bodipy\Diff 74\All the samples\400 group\070121cd1222.nd2	1957	12.9063	10.39	276	683.002	1117	TRUE	1	640132
S:\GFoti\GFoti\Miranda\Organoids\Diff\IF-Confocal-Histo-TEM\LD calculations-Nile RED-Bodipy\Diff 74\All the samples\400 group\070121cd1222.nd2	1958	5.16252	5.73588	335	582.126	1127.61	TRUE	1	640132
S:\GFoti\GFoti\Miranda\Organoids\Diff\IF-Confocal-Histo-TEM\LD calculations-Nile RED-Bodipy\Diff 74\All the samples\400 group\070121cd1222.nd2	1959	19.9273	10.0737	334	402.677	1217.94	TRUE	1	640132
S:\GFoti\GFoti\Miranda\Organoids\Diff\IF-Confocal-Histo-TEM\LD calculations-Nile RED-Bodipy\Diff 74\All the samples\400 group\070121cd1222.nd2	1960	41.3002	8.2837	278	761.679	1135.45	TRUE	1	640132
S:\GFoti\GFoti\Miranda\Organoids\Diff\IF-Confocal-Histo-TEM\LD calculations-Nile RED-Bodipy\Diff 74\All the samples\400 group\070121cd1222.nd2	1961	9.60229	8.89162	39	1290.73	284.334	FALSE	1	640132
S:\GFoti\GFoti\Miranda\Organoids\Diff\IF-Confocal-Histo-TEM\LD calculations-Nile RED-Bodipy\Diff 74\All the samples\400 group\070121cd1222.nd2	1962	42.7457	9.96504	311	739.273	1345.76	TRUE	1	640132
S:\GFoti\GFoti\Miranda\Organoids\Diff\IF-Confocal-Histo-TEM\LD calculations-Nile RED-Bodipy\Diff 74\All the samples\400 group\070121cd1222.nd2	1963	12.0803	7.87024	278	761.679	1135.45	TRUE	1	640132
S:\GFoti\GFoti\Miranda\Organoids\Diff\IF-Confocal-Histo-TEM\LD calculations-Nile RED-Bodipy\Diff 74\All the samples\400 group\070121cd1222.nd2	1964	14.9713	8.52077	31	1592.02	1098.32	TRUE	1	640132
S:\GFoti\GFoti\Miranda\Organoids\Diff\IF-Confocal-Histo-TEM\LD calculations-Nile RED-Bodipy\Diff 74\All the samples\400 group\070121cd1222.nd2	1965	21.5793	4.76129	378	250.279	697.583	TRUE	1	640132
S:\GFoti\GFoti\Miranda\Organoids\Diff\IF-Confocal-Histo-TEM\LD calculations-Nile RED-Bodipy\Diff 74\All the samples\400 group\070121cd1222.nd2	1966	27.1549	9.33935	39	1290.73	284.334	FALSE	1	640132
S:\GFoti\GFoti\Miranda\Organoids\Diff\IF-Confocal-Histo-TEM\LD calculations-Nile RED-Bodipy\Diff 74\All the samples\400 group\070121cd1222.nd2	1967	10.6348	7.42585	31	1592.02	1098.32	TRUE	1	640132
S:\GFoti\GFoti\Miranda\Organoids\Diff\IF-Confocal-Histo-TEM\LD calculations-Nile RED-Bodipy\Diff 74\All the samples\400 group\070121cd1222.nd2	1968	19.5143	7.02071	335	582.126	1127.61	TRUE	1	640132
S:\GFoti\GFoti\Miranda\Organoids\Diff\IF-Confocal-Histo-TEM\LD calculations-Nile RED-Bodipy\Diff 74\All the samples\400 group\070121cd1222.nd2	1969	15.6941	4.80752	325	568.187	234.268	FALSE	1	640132
S:\GFoti\GFoti\Miranda\Organoids\Diff\IF-Confocal-Histo-TEM\LD calculations-Nile RED-Bodipy\Diff 74\All the samples\400 group\070121cd1222.nd2	1970	14.2486	7.04877	345	311.094	648.318	TRUE	1	640132
S:\GFoti\GFoti\Miranda\Organoids\Diff\IF-Confocal-Histo-TEM\LD calculations-Nile RED-Bodipy\Diff 74\All the samples\400 group\070121cd1222.nd2	1971	6.60803	8.89154	35	1174.78	276.997	FALSE	1	640132
S:\GFoti\GFoti\Miranda\Organoids\Diff\IF-Confocal-Histo-TEM\LD calculations-Nile RED-Bodipy\Diff 74\All the samples\400 group\070121cd1222.nd2	1972	26.4321	8.32278	39	1290.73	284.334	FALSE	1	640132
S:\GFoti\GFoti\Miranda\Organoids\Diff\IF-Confocal-Histo-TEM\LD calculations-Nile RED-Bodipy\Diff 74\All the samples\400 group\070121cd1222.nd2	1973	30.5621	6.55115	345	311.094	648.318	TRUE	1	640132
S:\GFoti\GFoti\Miranda\Organoids\Diff\IF-Confocal-Histo-TEM\LD calculations-Nile RED-Bodipy\Diff 74\All the samples\400 group\070121cd1222.nd2	1974	3.20076	8.90246	346	314.707	470.996	TRUE	1	640132
S:\GFoti\GFoti\Miranda\Organoids\Diff\IF-Confocal-Histo-TEM\LD calculations-Nile RED-Bodipy\Diff 74\All the samples\400 group\070121cd1222.nd2	1975	39.1319	10.2158	51	1527.28	236.636	FALSE	1	640132
S:\GFoti\GFoti\Miranda\Organoids\Diff\IF-Confocal-Histo-TEM\LD calculations-Nile RED-Bodipy\Diff 74\All the samples\400 group\070121cd1222.nd2	1976	10.9445	3.91899	347	380.788	940.179	TRUE	1	640132
S:\GFoti\GFoti\Miranda\Organoids\Diff\IF-Confocal-Histo-TEM\LD calculations-Nile RED-Bodipy\Diff 74\All the samples\400 group\070121cd1222.nd2	1977	11.2543	5.6176	362	250.486	638.822	TRUE	1	640132
S:\GFoti\GFoti\Miranda\Organoids\Diff\IF-Confocal-Histo-TEM\LD calculations-Nile RED-Bodipy\Diff 74\All the samples\400 group\070121cd1222.nd2	1978	15.2811	3.62204	362	250.486	638.822	TRUE	1	640132
S:\GFoti\GFoti\Miranda\Organoids\Diff\IF-Confocal-Histo-TEM\LD calculations-Nile RED-Bodipy\Diff 74\All the samples\400 group\070121cd1222.nd2	1979	3.71702	8.90935	74	1292.8	845.805	TRUE	1	640132
S:\GFoti\GFoti\Miranda\Organoids\Diff\IF-Confocal-Histo-TEM\LD calculations-Nile RED-Bodipy\Diff 74\All the samples\400 group\070121cd1222.nd2	1980	13.7323	8.77501	81	1165.49	369.116	FALSE	1	640132
S:\GFoti\GFoti\Miranda\Organoids\Diff\IF-Confocal-Histo-TEM\LD calculations-Nile RED-Bodipy\Diff 74\All the samples\400 group\070121cd1222.nd2	1981	13.5258	6.57553	231	764.157	853.673	TRUE	1	640132
S:\GFoti\GFoti\Miranda\Organoids\Diff\IF-Confocal-Histo-TEM\LD calculations-Nile RED-Bodipy\Diff 74\All the samples\400 group\070121cd1222.nd2	1982	7.22753	6.39939	362	250.486	638.822	TRUE	1	640132
S:\GFoti\GFoti\Miranda\Organoids\Diff\IF-Confocal-Histo-TEM\LD calculations-Nile RED-Bodipy\Diff 74\All the samples\400 group\070121cd1222.nd2	1983	6.81453	8.571	349	313.055	167.325	FALSE	1	640132
S:\GFoti\GFoti\Miranda\Organoids\Diff\IF-Confocal-Histo-TEM\LD calculations-Nile RED-Bodipy\Diff 74\All the samples\400 group\070121cd1222.nd2	1984	19.8241	4.8051	349	313.055	167.325	FALSE	1	640132
S:\GFoti\GFoti\Miranda\Organoids\Diff\IF-Confocal-Histo-TEM\LD calculations-Nile RED-Bodipy\Diff 74\All the samples\400 group\070121cd1222.nd2	1985	5.98853	9.23857	362	250.486	638.822	TRUE	1	640132
S:\GFoti\GFoti\Miranda\Organoids\Diff\IF-Confocal-Histo-TEM\LD calculations-Nile RED-Bodipy\Diff 74\All the samples\400 group\070121cd1222.nd2	1986	4.33652	7.53061	232	856.256	612.284	TRUE	1	640132
S:\GFoti\GFoti\Miranda\Organoids\Diff\IF-Confocal-Histo-TEM\LD calculations-Nile RED-Bodipy\Diff 74\All the samples\400 group\070121cd1222.nd2	1987	14.7648	4.84869	313	432.103	415.773	TRUE	1	640132
S:\GFoti\GFoti\Miranda\Organoids\Diff\IF-Confocal-Histo-TEM\LD calculations-Nile RED-Bodipy\Diff 74\All the samples\400 group\070121cd1222.nd2	1988	13.5258	9.30212	300	1023.11	237.79	FALSE	1	640132
S:\GFoti\GFoti\Miranda\Organoids\Diff\IF-Confocal-Histo-TEM\LD calculations-Nile RED-Bodipy\Diff 74\All the samples\400 group\070121cd1222.nd2	1989	15.5908	2.47409	379	183.063	515.662	TRUE	1	640132
S:\GFoti\GFoti\Miranda\Organoids\Diff\IF-Confocal-Histo-TEM\LD calculations-Nile RED-Bodipy\Diff 74\All the samples\400 group\070121cd1222.nd2	1990	4.23327	5.12048	379	183.063	515.662	TRUE	1	640132
S:\GFoti\GFoti\Miranda\Organoids\Diff\IF-Confocal-Histo-TEM\LD calculations-Nile RED-Bodipy\Diff 74\All the samples\400 group\070121cd1222.nd2	1991	5.98853	7.35766	106	1072.67	537.091	TRUE	1	640132
S:\GFoti\GFoti\Miranda\Organoids\Diff\IF-Confocal-Histo-TEM\LD calculations-Nile RED-Bodipy\Diff 74\All the samples\400 group\070121cd1222.nd2	1992	4.02677	8.23286	314	779.025	431.975	TRUE	1	640132
S:\GFoti\GFoti\Miranda\Organoids\Diff\IF-Confocal-Histo-TEM\LD calculations-Nile RED-Bodipy\Diff 74\All the samples\400 group\070121cd1222.nd2	1993	16.0038	10.8181	314	779.025	431.975	TRUE	1	640132
S:\GFoti\GFoti\Miranda\Organoids\Diff\IF-Confocal-Histo-TEM\LD calculations-Nile RED-Bodipy\Diff 74\All the samples\400 group\070121cd1222.nd2	1994	5.05927	4.6244	314	779.025	431.975	TRUE	1	640132
S:\GFoti\GFoti\Miranda\Organoids\Diff\IF-Confocal-Histo-TEM\LD calculations-Nile RED-Bodipy\Diff 74\All the samples\400 group\070121cd1222.nd2	1995	14.7648	9.14302	300	1023.11	237.79	FALSE	1	640132
S:\GFoti\GFoti\Miranda\Organoids\Diff\IF-Confocal-Histo-TEM\LD calculations-Nile RED-Bodipy\Diff 74\All the samples\400 group\070121cd1222.nd2	1996	8.26004	8.40952	122	1019.49	651.471	TRUE	1	640132
S:\GFoti\GFoti\Miranda\Organoids\Diff\IF-Confocal-Histo-TEM\LD calculations-Nile RED-Bodipy\Diff 74\All the samples\400 group\070121cd1222.nd2	1997	15.4876	7.37062	125	1285.16	191.522	FALSE	1	640132
S:\GFoti\GFoti\Miranda\Organoids\Diff\IF-Confocal-Histo-TEM\LD calculations-Nile RED-Bodipy\Diff 74\All the samples\400 group\070121cd1222.nd2	1998	72.4818	7.71999	141	935.139	367.201	FALSE	1	640132
S:\GFoti\GFoti\Miranda\Organoids\Diff\IF-Confocal-Histo-TEM\LD calculations-Nile RED-Bodipy\Diff 74\All the samples\400 group\070121cd1222.nd2	1999	5.88528	8.42309	125	1285.16	191.522	FALSE	1	640132
[truncated: 40,708 more rows]

## Sheet: Nuclei_400
File name	Nucleus ID	Nucleus volume (μm³)	Mean HNF4 Intensity	HNF4 cell	Total lipid droplet volume(μm³)	Lipid droplet count	Organoid ID
S:\GFoti\GFoti\Miranda\Organoids\Diff\IF-Confocal-Histo-TEM\LD calculations-Nile RED-Bodipy\Diff 74\All the samples\400 group\070121cd1222.nd2	1	914.18	294.703	FALSE	296.019	9	1
S:\GFoti\GFoti\Miranda\Organoids\Diff\IF-Confocal-Histo-TEM\LD calculations-Nile RED-Bodipy\Diff 74\All the samples\400 group\070121cd1222.nd2	2	458.329	220.85	FALSE	122.249	2	1
S:\GFoti\GFoti\Miranda\Organoids\Diff\IF-Confocal-Histo-TEM\LD calculations-Nile RED-Bodipy\Diff 74\All the samples\400 group\070121cd1222.nd2	3	741.338	265.412	FALSE	160.348	11	1
S:\GFoti\GFoti\Miranda\Organoids\Diff\IF-Confocal-Histo-TEM\LD calculations-Nile RED-Bodipy\Diff 74\All the samples\400 group\070121cd1222.nd2	4	715.319	399.384	FALSE	140.834	4	1
S:\GFoti\GFoti\Miranda\Organoids\Diff\IF-Confocal-Histo-TEM\LD calculations-Nile RED-Bodipy\Diff 74\All the samples\400 group\070121cd1222.nd2	5	549.086	329.197	FALSE	315.327	4	1
S:\GFoti\GFoti\Miranda\Organoids\Diff\IF-Confocal-Histo-TEM\LD calculations-Nile RED-Bodipy\Diff 74\All the samples\400 group\070121cd1222.nd2	6	682.485	306.5	FALSE	240.161	9	1
S:\GFoti\GFoti\Miranda\Organoids\Diff\IF-Confocal-Histo-TEM\LD calculations-Nile RED-Bodipy\Diff 74\All the samples\400 group\070121cd1222.nd2	7	1437.35	455.956	TRUE	232.52	9	1
S:\GFoti\GFoti\Miranda\Organoids\Diff\IF-Confocal-Histo-TEM\LD calculations-Nile RED-Bodipy\Diff 74\All the samples\400 group\070121cd1222.nd2	8	1281.44	288.247	FALSE	283.113	9	1
S:\GFoti\GFoti\Miranda\Organoids\Diff\IF-Confocal-Histo-TEM\LD calculations-Nile RED-Bodipy\Diff 74\All the samples\400 group\070121cd1222.nd2	9	934.417	349.969	FALSE	142.279	7	1
S:\GFoti\GFoti\Miranda\Organoids\Diff\IF-Confocal-Histo-TEM\LD calculations-Nile RED-Bodipy\Diff 74\All the samples\400 group\070121cd1222.nd2	10	970.554	156.405	FALSE	175.526	7	1
S:\GFoti\GFoti\Miranda\Organoids\Diff\IF-Confocal-Histo-TEM\LD calculations-Nile RED-Bodipy\Diff 74\All the samples\400 group\070121cd1222.nd2	11	869.369	1169.55	TRUE	404.639	6	1
[truncated: 8,895 more rows]

## Sheet: Organoids_400
File name	Organoid ID	Organoid volume (μm³)	HNF4 cell	Nuclei Count	Mean nuclei volume (μm³)	Mean total lipid droplet volume per cell (μm³)	Mean lipid droplet count per cell
[truncated: 400 more rows]

[truncated: 3 more sheets: Lipid droplets_600, Nuclei_600, Organoids_600]
