# Supplementary material for: S100A10-ANXA2 tetramer inhibition hampers hepatic stellate cell activation in human MASLD organoids
Source: EMBO Mol Med. 2026 Jun 10;18(7):2920–45. doi: 10.1038/s44321-026-00464-y (PMC13365249; doi:10.1038/s44321-026-00464-y)
Supplement: Supplementary file 5 — Source data Fig. 3 [file 44321_2026_464_MOESM5_ESM.zip › Figure 3/Figure 3C_3D/Figure_3C_MT_RAW3.xlsx]

## Sheet: Lipid droplets_400
File name	Lipid droplet ID	Lipid droplet volume (μm³)	Closest nucleus (μm)	Closest nucleus ID	Nucleus volume (μm³)	Mean HNF4 Intensity	HNF4 cell	Organoid ID	Organoid volume (μm³)
S:\GFoti\GFoti\Miranda\Organoids\Diff\IF-Confocal-Histo-TEM\LD calculations-Nile RED-Bodipy\Diff 80\OAPA 400 group\070121cd1352.nd2	1	401.918	7.51388	1	498	81.8453	FALSE	5	13441.1
S:\GFoti\GFoti\Miranda\Organoids\Diff\IF-Confocal-Histo-TEM\LD calculations-Nile RED-Bodipy\Diff 80\OAPA 400 group\070121cd1352.nd2	2	36.8279	3.98109	1	498	81.8453	FALSE	5	13441.1
S:\GFoti\GFoti\Miranda\Organoids\Diff\IF-Confocal-Histo-TEM\LD calculations-Nile RED-Bodipy\Diff 80\OAPA 400 group\070121cd1352.nd2	3	4.73208	3.27067	1	498	81.8453	FALSE	5	13441.1
S:\GFoti\GFoti\Miranda\Organoids\Diff\IF-Confocal-Histo-TEM\LD calculations-Nile RED-Bodipy\Diff 80\OAPA 400 group\070121cd1352.nd2	4	17.8996	4.19796	1	498	81.8453	FALSE	5	13441.1
S:\GFoti\GFoti\Miranda\Organoids\Diff\IF-Confocal-Histo-TEM\LD calculations-Nile RED-Bodipy\Diff 80\OAPA 400 group\070121cd1352.nd2	5	9.56704	7.68815	1	498	81.8453	FALSE	5	13441.1
S:\GFoti\GFoti\Miranda\Organoids\Diff\IF-Confocal-Histo-TEM\LD calculations-Nile RED-Bodipy\Diff 80\OAPA 400 group\070121cd1352.nd2	6	18.0025	11.4068	1	498	81.8453	FALSE	5	13441.1
S:\GFoti\GFoti\Miranda\Organoids\Diff\IF-Confocal-Histo-TEM\LD calculations-Nile RED-Bodipy\Diff 80\OAPA 400 group\070121cd1352.nd2	7	151.53	10.4646	1	498	81.8453	FALSE	5	13441.1
S:\GFoti\GFoti\Miranda\Organoids\Diff\IF-Confocal-Histo-TEM\LD calculations-Nile RED-Bodipy\Diff 80\OAPA 400 group\070121cd1352.nd2	8	315.095	6.8954	2	1019.35	261.436	FALSE	5	13441.1
S:\GFoti\GFoti\Miranda\Organoids\Diff\IF-Confocal-Histo-TEM\LD calculations-Nile RED-Bodipy\Diff 80\OAPA 400 group\070121cd1352.nd2	9	48.761	2.30025	5	186.506	186.448	FALSE	5	13441.1
S:\GFoti\GFoti\Miranda\Organoids\Diff\IF-Confocal-Histo-TEM\LD calculations-Nile RED-Bodipy\Diff 80\OAPA 400 group\070121cd1352.nd2	10	50.6127	12.0726	139	611.673	1420.28	TRUE	1	367822
S:\GFoti\GFoti\Miranda\Organoids\Diff\IF-Confocal-Histo-TEM\LD calculations-Nile RED-Bodipy\Diff 80\OAPA 400 group\070121cd1352.nd2	11	48.5553	8.49493	10	1204.42	792.977	TRUE	1	367822
S:\GFoti\GFoti\Miranda\Organoids\Diff\IF-Confocal-Histo-TEM\LD calculations-Nile RED-Bodipy\Diff 80\OAPA 400 group\070121cd1352.nd2	12	8.12684	11.0586	9	2600.49	933.544	TRUE	1	367822
S:\GFoti\GFoti\Miranda\Organoids\Diff\IF-Confocal-Histo-TEM\LD calculations-Nile RED-Bodipy\Diff 80\OAPA 400 group\070121cd1352.nd2	13	21.7059	10.0534	140	383.196	1194.81	TRUE	1	367822
S:\GFoti\GFoti\Miranda\Organoids\Diff\IF-Confocal-Histo-TEM\LD calculations-Nile RED-Bodipy\Diff 80\OAPA 400 group\070121cd1352.nd2	14	14.8135	7.10495	10	1204.42	792.977	TRUE	1	367822
S:\GFoti\GFoti\Miranda\Organoids\Diff\IF-Confocal-Histo-TEM\LD calculations-Nile RED-Bodipy\Diff 80\OAPA 400 group\070121cd1352.nd2	15	89.3952	7.48978	10	1204.42	792.977	TRUE	1	367822
S:\GFoti\GFoti\Miranda\Organoids\Diff\IF-Confocal-Histo-TEM\LD calculations-Nile RED-Bodipy\Diff 80\OAPA 400 group\070121cd1352.nd2	16	5.0407	11.4933	140	383.196	1194.81	TRUE	1	367822
S:\GFoti\GFoti\Miranda\Organoids\Diff\IF-Confocal-Histo-TEM\LD calculations-Nile RED-Bodipy\Diff 80\OAPA 400 group\070121cd1352.nd2	17	52.2587	9.58788	9	2600.49	933.544	TRUE	1	367822
S:\GFoti\GFoti\Miranda\Organoids\Diff\IF-Confocal-Histo-TEM\LD calculations-Nile RED-Bodipy\Diff 80\OAPA 400 group\070121cd1352.nd2	18	62.8544	7.10399	9	2600.49	933.544	TRUE	1	367822
S:\GFoti\GFoti\Miranda\Organoids\Diff\IF-Confocal-Histo-TEM\LD calculations-Nile RED-Bodipy\Diff 80\OAPA 400 group\070121cd1352.nd2	19	8.53832	11.8971	140	383.196	1194.81	TRUE	1	367822
S:\GFoti\GFoti\Miranda\Organoids\Diff\IF-Confocal-Histo-TEM\LD calculations-Nile RED-Bodipy\Diff 80\OAPA 400 group\070121cd1352.nd2	20	34.7705	5.82341	9	2600.49	933.544	TRUE	1	367822
S:\GFoti\GFoti\Miranda\Organoids\Diff\IF-Confocal-Histo-TEM\LD calculations-Nile RED-Bodipy\Diff 80\OAPA 400 group\070121cd1352.nd2	21	5.34931	5.80566	10	1204.42	792.977	TRUE	1	367822
S:\GFoti\GFoti\Miranda\Organoids\Diff\IF-Confocal-Histo-TEM\LD calculations-Nile RED-Bodipy\Diff 80\OAPA 400 group\070121cd1352.nd2	22	8.22971	11.0016	124	670.618	934.428	TRUE	1	367822
S:\GFoti\GFoti\Miranda\Organoids\Diff\IF-Confocal-Histo-TEM\LD calculations-Nile RED-Bodipy\Diff 80\OAPA 400 group\070121cd1352.nd2	23	6.89238	12.3123	9	2600.49	933.544	TRUE	1	367822
S:\GFoti\GFoti\Miranda\Organoids\Diff\IF-Confocal-Histo-TEM\LD calculations-Nile RED-Bodipy\Diff 80\OAPA 400 group\070121cd1352.nd2	24	26.5408	9.41584	124	670.618	934.428	TRUE	1	367822
S:\GFoti\GFoti\Miranda\Organoids\Diff\IF-Confocal-Histo-TEM\LD calculations-Nile RED-Bodipy\Diff 80\OAPA 400 group\070121cd1352.nd2	25	6.4809	8.78436	124	670.618	934.428	TRUE	1	367822
S:\GFoti\GFoti\Miranda\Organoids\Diff\IF-Confocal-Histo-TEM\LD calculations-Nile RED-Bodipy\Diff 80\OAPA 400 group\070121cd1352.nd2	26	72.3186	5.4625	10	1204.42	792.977	TRUE	1	367822
S:\GFoti\GFoti\Miranda\Organoids\Diff\IF-Confocal-Histo-TEM\LD calculations-Nile RED-Bodipy\Diff 80\OAPA 400 group\070121cd1352.nd2	27	16.0479	10.8811	160	276.107	1482.96	TRUE	1	367822
S:\GFoti\GFoti\Miranda\Organoids\Diff\IF-Confocal-Histo-TEM\LD calculations-Nile RED-Bodipy\Diff 80\OAPA 400 group\070121cd1352.nd2	28	34.5648	8.06663	10	1204.42	792.977	TRUE	1	367822
S:\GFoti\GFoti\Miranda\Organoids\Diff\IF-Confocal-Histo-TEM\LD calculations-Nile RED-Bodipy\Diff 80\OAPA 400 group\070121cd1352.nd2	29	5.14357	9.64727	124	670.618	934.428	TRUE	1	367822
S:\GFoti\GFoti\Miranda\Organoids\Diff\IF-Confocal-Histo-TEM\LD calculations-Nile RED-Bodipy\Diff 80\OAPA 400 group\070121cd1352.nd2	30	10.39	11.3695	160	276.107	1482.96	TRUE	1	367822
S:\GFoti\GFoti\Miranda\Organoids\Diff\IF-Confocal-Histo-TEM\LD calculations-Nile RED-Bodipy\Diff 80\OAPA 400 group\070121cd1352.nd2	31	43.9261	7.79487	11	806.203	905.929	TRUE	1	367822
S:\GFoti\GFoti\Miranda\Organoids\Diff\IF-Confocal-Histo-TEM\LD calculations-Nile RED-Bodipy\Diff 80\OAPA 400 group\070121cd1352.nd2	32	6.78951	10.5192	11	806.203	905.929	TRUE	1	367822
S:\GFoti\GFoti\Miranda\Organoids\Diff\IF-Confocal-Histo-TEM\LD calculations-Nile RED-Bodipy\Diff 80\OAPA 400 group\070121cd1352.nd2	33	8.33258	9.21253	12	972.957	1374.68	TRUE	1	367822
S:\GFoti\GFoti\Miranda\Organoids\Diff\IF-Confocal-Histo-TEM\LD calculations-Nile RED-Bodipy\Diff 80\OAPA 400 group\070121cd1352.nd2	34	16.768	9.5148	15	678.128	932.169	TRUE	1	367822
S:\GFoti\GFoti\Miranda\Organoids\Diff\IF-Confocal-Histo-TEM\LD calculations-Nile RED-Bodipy\Diff 80\OAPA 400 group\070121cd1352.nd2	35	10.1843	10.6861	14	785.32	814.653	TRUE	1	367822
S:\GFoti\GFoti\Miranda\Organoids\Diff\IF-Confocal-Histo-TEM\LD calculations-Nile RED-Bodipy\Diff 80\OAPA 400 group\070121cd1352.nd2	36	49.6869	6.54387	14	785.32	814.653	TRUE	1	367822
S:\GFoti\GFoti\Miranda\Organoids\Diff\IF-Confocal-Histo-TEM\LD calculations-Nile RED-Bodipy\Diff 80\OAPA 400 group\070121cd1352.nd2	37	11.213	9.34602	142	375.995	1095.63	TRUE	1	367822
S:\GFoti\GFoti\Miranda\Organoids\Diff\IF-Confocal-Histo-TEM\LD calculations-Nile RED-Bodipy\Diff 80\OAPA 400 group\070121cd1352.nd2	38	69.7468	8.05548	16	865.148	1088.31	TRUE	1	367822
S:\GFoti\GFoti\Miranda\Organoids\Diff\IF-Confocal-Histo-TEM\LD calculations-Nile RED-Bodipy\Diff 80\OAPA 400 group\070121cd1352.nd2	39	8.74407	8.75924	14	785.32	814.653	TRUE	1	367822
S:\GFoti\GFoti\Miranda\Organoids\Diff\IF-Confocal-Histo-TEM\LD calculations-Nile RED-Bodipy\Diff 80\OAPA 400 group\070121cd1352.nd2	40	19.0312	8.48531	15	678.128	932.169	TRUE	1	367822
S:\GFoti\GFoti\Miranda\Organoids\Diff\IF-Confocal-Histo-TEM\LD calculations-Nile RED-Bodipy\Diff 80\OAPA 400 group\070121cd1352.nd2	41	21.7059	6.72069	15	678.128	932.169	TRUE	1	367822
S:\GFoti\GFoti\Miranda\Organoids\Diff\IF-Confocal-Histo-TEM\LD calculations-Nile RED-Bodipy\Diff 80\OAPA 400 group\070121cd1352.nd2	42	13.8876	7.52005	14	785.32	814.653	TRUE	1	367822
S:\GFoti\GFoti\Miranda\Organoids\Diff\IF-Confocal-Histo-TEM\LD calculations-Nile RED-Bodipy\Diff 80\OAPA 400 group\070121cd1352.nd2	43	81.8856	5.73812	16	865.148	1088.31	TRUE	1	367822
S:\GFoti\GFoti\Miranda\Organoids\Diff\IF-Confocal-Histo-TEM\LD calculations-Nile RED-Bodipy\Diff 80\OAPA 400 group\070121cd1352.nd2	44	32.0959	4.04588	14	785.32	814.653	TRUE	1	367822
S:\GFoti\GFoti\Miranda\Organoids\Diff\IF-Confocal-Histo-TEM\LD calculations-Nile RED-Bodipy\Diff 80\OAPA 400 group\070121cd1352.nd2	45	40.6342	4.82268	15	678.128	932.169	TRUE	1	367822
S:\GFoti\GFoti\Miranda\Organoids\Diff\IF-Confocal-Histo-TEM\LD calculations-Nile RED-Bodipy\Diff 80\OAPA 400 group\070121cd1352.nd2	46	79.8282	6.80472	14	785.32	814.653	TRUE	1	367822
S:\GFoti\GFoti\Miranda\Organoids\Diff\IF-Confocal-Histo-TEM\LD calculations-Nile RED-Bodipy\Diff 80\OAPA 400 group\070121cd1352.nd2	47	46.2921	6.93026	15	678.128	932.169	TRUE	1	367822
S:\GFoti\GFoti\Miranda\Organoids\Diff\IF-Confocal-Histo-TEM\LD calculations-Nile RED-Bodipy\Diff 80\OAPA 400 group\070121cd1352.nd2	48	5.14357	6.28254	14	785.32	814.653	TRUE	1	367822
S:\GFoti\GFoti\Miranda\Organoids\Diff\IF-Confocal-Histo-TEM\LD calculations-Nile RED-Bodipy\Diff 80\OAPA 400 group\070121cd1352.nd2	49	217.882	7.09994	20	264.379	1150.7	TRUE	1	367822
S:\GFoti\GFoti\Miranda\Organoids\Diff\IF-Confocal-Histo-TEM\LD calculations-Nile RED-Bodipy\Diff 80\OAPA 400 group\070121cd1352.nd2	50	10.2871	8.69355	16	865.148	1088.31	TRUE	1	367822
S:\GFoti\GFoti\Miranda\Organoids\Diff\IF-Confocal-Histo-TEM\LD calculations-Nile RED-Bodipy\Diff 80\OAPA 400 group\070121cd1352.nd2	51	7.61248	4.66761	14	785.32	814.653	TRUE	1	367822
S:\GFoti\GFoti\Miranda\Organoids\Diff\IF-Confocal-Histo-TEM\LD calculations-Nile RED-Bodipy\Diff 80\OAPA 400 group\070121cd1352.nd2	52	97.9335	2.59028	17	733.679	1081.13	TRUE	1	367822
S:\GFoti\GFoti\Miranda\Organoids\Diff\IF-Confocal-Histo-TEM\LD calculations-Nile RED-Bodipy\Diff 80\OAPA 400 group\070121cd1352.nd2	53	34.0504	6.64432	15	678.128	932.169	TRUE	1	367822
S:\GFoti\GFoti\Miranda\Organoids\Diff\IF-Confocal-Histo-TEM\LD calculations-Nile RED-Bodipy\Diff 80\OAPA 400 group\070121cd1352.nd2	54	31.8901	7.74955	15	678.128	932.169	TRUE	1	367822
S:\GFoti\GFoti\Miranda\Organoids\Diff\IF-Confocal-Histo-TEM\LD calculations-Nile RED-Bodipy\Diff 80\OAPA 400 group\070121cd1352.nd2	55	41.0457	8.06304	15	678.128	932.169	TRUE	1	367822
S:\GFoti\GFoti\Miranda\Organoids\Diff\IF-Confocal-Histo-TEM\LD calculations-Nile RED-Bodipy\Diff 80\OAPA 400 group\070121cd1352.nd2	56	15.6364	10.1232	15	678.128	932.169	TRUE	1	367822
S:\GFoti\GFoti\Miranda\Organoids\Diff\IF-Confocal-Histo-TEM\LD calculations-Nile RED-Bodipy\Diff 80\OAPA 400 group\070121cd1352.nd2	57	165.932	5.33476	21	658.891	1323.12	TRUE	1	367822
S:\GFoti\GFoti\Miranda\Organoids\Diff\IF-Confocal-Histo-TEM\LD calculations-Nile RED-Bodipy\Diff 80\OAPA 400 group\070121cd1352.nd2	58	10.8015	7.88838	104	384.327	1293.87	TRUE	1	367822
S:\GFoti\GFoti\Miranda\Organoids\Diff\IF-Confocal-Histo-TEM\LD calculations-Nile RED-Bodipy\Diff 80\OAPA 400 group\070121cd1352.nd2	59	166.652	5.36003	104	384.327	1293.87	TRUE	1	367822
S:\GFoti\GFoti\Miranda\Organoids\Diff\IF-Confocal-Histo-TEM\LD calculations-Nile RED-Bodipy\Diff 80\OAPA 400 group\070121cd1352.nd2	60	33.1246	10.5534	129	615.788	1230.79	TRUE	1	367822
S:\GFoti\GFoti\Miranda\Organoids\Diff\IF-Confocal-Histo-TEM\LD calculations-Nile RED-Bodipy\Diff 80\OAPA 400 group\070121cd1352.nd2	61	38.1653	4.91802	19	569.907	1177.77	TRUE	1	367822
S:\GFoti\GFoti\Miranda\Organoids\Diff\IF-Confocal-Histo-TEM\LD calculations-Nile RED-Bodipy\Diff 80\OAPA 400 group\070121cd1352.nd2	62	13.3733	10.0508	26	1279.93	805.028	TRUE	1	367822
S:\GFoti\GFoti\Miranda\Organoids\Diff\IF-Confocal-Histo-TEM\LD calculations-Nile RED-Bodipy\Diff 80\OAPA 400 group\070121cd1352.nd2	63	51.8472	12.7895	26	1279.93	805.028	TRUE	1	367822
S:\GFoti\GFoti\Miranda\Organoids\Diff\IF-Confocal-Histo-TEM\LD calculations-Nile RED-Bodipy\Diff 80\OAPA 400 group\070121cd1352.nd2	64	25.8207	5.80382	104	384.327	1293.87	TRUE	1	367822
S:\GFoti\GFoti\Miranda\Organoids\Diff\IF-Confocal-Histo-TEM\LD calculations-Nile RED-Bodipy\Diff 80\OAPA 400 group\070121cd1352.nd2	65	70.9812	3.35593	20	264.379	1150.7	TRUE	1	367822
S:\GFoti\GFoti\Miranda\Organoids\Diff\IF-Confocal-Histo-TEM\LD calculations-Nile RED-Bodipy\Diff 80\OAPA 400 group\070121cd1352.nd2	66	33.9476	6.06216	104	384.327	1293.87	TRUE	1	367822
S:\GFoti\GFoti\Miranda\Organoids\Diff\IF-Confocal-Histo-TEM\LD calculations-Nile RED-Bodipy\Diff 80\OAPA 400 group\070121cd1352.nd2	67	13.579	12.8877	26	1279.93	805.028	TRUE	1	367822
S:\GFoti\GFoti\Miranda\Organoids\Diff\IF-Confocal-Histo-TEM\LD calculations-Nile RED-Bodipy\Diff 80\OAPA 400 group\070121cd1352.nd2	68	36.5193	8.79515	29	896.524	1760.46	TRUE	1	367822
S:\GFoti\GFoti\Miranda\Organoids\Diff\IF-Confocal-Histo-TEM\LD calculations-Nile RED-Bodipy\Diff 80\OAPA 400 group\070121cd1352.nd2	69	10.39	6.03133	24	236.81	1315.78	TRUE	1	367822
S:\GFoti\GFoti\Miranda\Organoids\Diff\IF-Confocal-Histo-TEM\LD calculations-Nile RED-Bodipy\Diff 80\OAPA 400 group\070121cd1352.nd2	70	43.6175	9.11383	132	971.517	909.171	TRUE	1	367822
S:\GFoti\GFoti\Miranda\Organoids\Diff\IF-Confocal-Histo-TEM\LD calculations-Nile RED-Bodipy\Diff 80\OAPA 400 group\070121cd1352.nd2	71	5.65793	7.87584	104	384.327	1293.87	TRUE	1	367822
S:\GFoti\GFoti\Miranda\Organoids\Diff\IF-Confocal-Histo-TEM\LD calculations-Nile RED-Bodipy\Diff 80\OAPA 400 group\070121cd1352.nd2	72	86.0005	6.7926	25	1016.78	1138.15	TRUE	1	367822
S:\GFoti\GFoti\Miranda\Organoids\Diff\IF-Confocal-Histo-TEM\LD calculations-Nile RED-Bodipy\Diff 80\OAPA 400 group\070121cd1352.nd2	73	6.58377	9.6935	132	971.517	909.171	TRUE	1	367822
S:\GFoti\GFoti\Miranda\Organoids\Diff\IF-Confocal-Histo-TEM\LD calculations-Nile RED-Bodipy\Diff 80\OAPA 400 group\070121cd1352.nd2	74	78.0794	2.1705	28	137.025	1363.63	TRUE	1	367822
S:\GFoti\GFoti\Miranda\Organoids\Diff\IF-Confocal-Histo-TEM\LD calculations-Nile RED-Bodipy\Diff 80\OAPA 400 group\070121cd1352.nd2	75	6.27515	10.288	26	1279.93	805.028	TRUE	1	367822
S:\GFoti\GFoti\Miranda\Organoids\Diff\IF-Confocal-Histo-TEM\LD calculations-Nile RED-Bodipy\Diff 80\OAPA 400 group\070121cd1352.nd2	76	6.06941	9.1973	26	1279.93	805.028	TRUE	1	367822
S:\GFoti\GFoti\Miranda\Organoids\Diff\IF-Confocal-Histo-TEM\LD calculations-Nile RED-Bodipy\Diff 80\OAPA 400 group\070121cd1352.nd2	77	66.2492	9.63885	30	682.654	1386.35	TRUE	1	367822
S:\GFoti\GFoti\Miranda\Organoids\Diff\IF-Confocal-Histo-TEM\LD calculations-Nile RED-Bodipy\Diff 80\OAPA 400 group\070121cd1352.nd2	78	16.768	8.14232	32	827.497	1246.77	TRUE	1	367822
S:\GFoti\GFoti\Miranda\Organoids\Diff\IF-Confocal-Histo-TEM\LD calculations-Nile RED-Bodipy\Diff 80\OAPA 400 group\070121cd1352.nd2	79	67.6894	5.88172	28	137.025	1363.63	TRUE	1	367822
S:\GFoti\GFoti\Miranda\Organoids\Diff\IF-Confocal-Histo-TEM\LD calculations-Nile RED-Bodipy\Diff 80\OAPA 400 group\070121cd1352.nd2	80	18.8255	7.26418	25	1016.78	1138.15	TRUE	1	367822
S:\GFoti\GFoti\Miranda\Organoids\Diff\IF-Confocal-Histo-TEM\LD calculations-Nile RED-Bodipy\Diff 80\OAPA 400 group\070121cd1352.nd2	81	117.17	5.59245	98	1124.18	1409.27	TRUE	1	367822
S:\GFoti\GFoti\Miranda\Organoids\Diff\IF-Confocal-Histo-TEM\LD calculations-Nile RED-Bodipy\Diff 80\OAPA 400 group\070121cd1352.nd2	82	45.3663	10.3461	120	463.024	1171.87	TRUE	1	367822
S:\GFoti\GFoti\Miranda\Organoids\Diff\IF-Confocal-Histo-TEM\LD calculations-Nile RED-Bodipy\Diff 80\OAPA 400 group\070121cd1352.nd2	83	9.25842	6.17072	32	827.497	1246.77	TRUE	1	367822
S:\GFoti\GFoti\Miranda\Organoids\Diff\IF-Confocal-Histo-TEM\LD calculations-Nile RED-Bodipy\Diff 80\OAPA 400 group\070121cd1352.nd2	84	91.6584	3.83999	30	682.654	1386.35	TRUE	1	367822
S:\GFoti\GFoti\Miranda\Organoids\Diff\IF-Confocal-Histo-TEM\LD calculations-Nile RED-Bodipy\Diff 80\OAPA 400 group\070121cd1352.nd2	85	51.6414	6.54949	35	767.42	1075.98	TRUE	1	367822
S:\GFoti\GFoti\Miranda\Organoids\Diff\IF-Confocal-Histo-TEM\LD calculations-Nile RED-Bodipy\Diff 80\OAPA 400 group\070121cd1352.nd2	86	65.6319	7.06758	35	767.42	1075.98	TRUE	1	367822
S:\GFoti\GFoti\Miranda\Organoids\Diff\IF-Confocal-Histo-TEM\LD calculations-Nile RED-Bodipy\Diff 80\OAPA 400 group\070121cd1352.nd2	87	17.0766	12.3891	120	463.024	1171.87	TRUE	1	367822
S:\GFoti\GFoti\Miranda\Organoids\Diff\IF-Confocal-Histo-TEM\LD calculations-Nile RED-Bodipy\Diff 80\OAPA 400 group\070121cd1352.nd2	88	10.2871	7.58828	30	682.654	1386.35	TRUE	1	367822
S:\GFoti\GFoti\Miranda\Organoids\Diff\IF-Confocal-Histo-TEM\LD calculations-Nile RED-Bodipy\Diff 80\OAPA 400 group\070121cd1352.nd2	89	8.33258	10.4097	120	463.024	1171.87	TRUE	1	367822
S:\GFoti\GFoti\Miranda\Organoids\Diff\IF-Confocal-Histo-TEM\LD calculations-Nile RED-Bodipy\Diff 80\OAPA 400 group\070121cd1352.nd2	90	72.4214	7.36031	120	463.024	1171.87	TRUE	1	367822
S:\GFoti\GFoti\Miranda\Organoids\Diff\IF-Confocal-Histo-TEM\LD calculations-Nile RED-Bodipy\Diff 80\OAPA 400 group\070121cd1352.nd2	91	17.1795	7.04899	41	762.997	1119.4	TRUE	1	367822
S:\GFoti\GFoti\Miranda\Organoids\Diff\IF-Confocal-Histo-TEM\LD calculations-Nile RED-Bodipy\Diff 80\OAPA 400 group\070121cd1352.nd2	92	34.7705	4.99033	35	767.42	1075.98	TRUE	1	367822
S:\GFoti\GFoti\Miranda\Organoids\Diff\IF-Confocal-Histo-TEM\LD calculations-Nile RED-Bodipy\Diff 80\OAPA 400 group\070121cd1352.nd2	93	68.2037	9.02602	120	463.024	1171.87	TRUE	1	367822
S:\GFoti\GFoti\Miranda\Organoids\Diff\IF-Confocal-Histo-TEM\LD calculations-Nile RED-Bodipy\Diff 80\OAPA 400 group\070121cd1352.nd2	94	17.4881	9.76501	120	463.024	1171.87	TRUE	1	367822
S:\GFoti\GFoti\Miranda\Organoids\Diff\IF-Confocal-Histo-TEM\LD calculations-Nile RED-Bodipy\Diff 80\OAPA 400 group\070121cd1352.nd2	95	179.305	3.55737	36	927.18	1704.98	TRUE	1	367822
S:\GFoti\GFoti\Miranda\Organoids\Diff\IF-Confocal-Histo-TEM\LD calculations-Nile RED-Bodipy\Diff 80\OAPA 400 group\070121cd1352.nd2	96	17.0766	8.97513	37	927.694	1241.08	TRUE	1	367822
S:\GFoti\GFoti\Miranda\Organoids\Diff\IF-Confocal-Histo-TEM\LD calculations-Nile RED-Bodipy\Diff 80\OAPA 400 group\070121cd1352.nd2	97	8.74407	2.21415	38	183.008	1270.47	TRUE	1	367822
S:\GFoti\GFoti\Miranda\Organoids\Diff\IF-Confocal-Histo-TEM\LD calculations-Nile RED-Bodipy\Diff 80\OAPA 400 group\070121cd1352.nd2	98	70.0554	5.69612	40	620.932	1037.94	TRUE	1	367822
S:\GFoti\GFoti\Miranda\Organoids\Diff\IF-Confocal-Histo-TEM\LD calculations-Nile RED-Bodipy\Diff 80\OAPA 400 group\070121cd1352.nd2	99	5.55505	10.4629	46	739.234	152.352	FALSE	1	367822
S:\GFoti\GFoti\Miranda\Organoids\Diff\IF-Confocal-Histo-TEM\LD calculations-Nile RED-Bodipy\Diff 80\OAPA 400 group\070121cd1352.nd2	100	17.7967	9.44091	122	431.134	701.939	TRUE	1	367822
S:\GFoti\GFoti\Miranda\Organoids\Diff\IF-Confocal-Histo-TEM\LD calculations-Nile RED-Bodipy\Diff 80\OAPA 400 group\070121cd1352.nd2	101	5.45218	11.3071	122	431.134	701.939	TRUE	1	367822
S:\GFoti\GFoti\Miranda\Organoids\Diff\IF-Confocal-Histo-TEM\LD calculations-Nile RED-Bodipy\Diff 80\OAPA 400 group\070121cd1352.nd2	102	16.8709	6.58919	42	745.92	935.034	TRUE	1	367822
S:\GFoti\GFoti\Miranda\Organoids\Diff\IF-Confocal-Histo-TEM\LD calculations-Nile RED-Bodipy\Diff 80\OAPA 400 group\070121cd1352.nd2	103	194.633	7.62585	46	739.234	152.352	FALSE	1	367822
S:\GFoti\GFoti\Miranda\Organoids\Diff\IF-Confocal-Histo-TEM\LD calculations-Nile RED-Bodipy\Diff 80\OAPA 400 group\070121cd1352.nd2	104	45.8806	7.02568	39	1051.24	307.388	FALSE	1	367822
S:\GFoti\GFoti\Miranda\Organoids\Diff\IF-Confocal-Histo-TEM\LD calculations-Nile RED-Bodipy\Diff 80\OAPA 400 group\070121cd1352.nd2	105	42.6916	8.49263	122	431.134	701.939	TRUE	1	367822
S:\GFoti\GFoti\Miranda\Organoids\Diff\IF-Confocal-Histo-TEM\LD calculations-Nile RED-Bodipy\Diff 80\OAPA 400 group\070121cd1352.nd2	106	21.5001	10.4934	122	431.134	701.939	TRUE	1	367822
S:\GFoti\GFoti\Miranda\Organoids\Diff\IF-Confocal-Histo-TEM\LD calculations-Nile RED-Bodipy\Diff 80\OAPA 400 group\070121cd1352.nd2	107	51.6414	6.37949	121	292.875	1703.05	TRUE	1	367822
S:\GFoti\GFoti\Miranda\Organoids\Diff\IF-Confocal-Histo-TEM\LD calculations-Nile RED-Bodipy\Diff 80\OAPA 400 group\070121cd1352.nd2	108	34.359	6.55597	122	431.134	701.939	TRUE	1	367822
S:\GFoti\GFoti\Miranda\Organoids\Diff\IF-Confocal-Histo-TEM\LD calculations-Nile RED-Bodipy\Diff 80\OAPA 400 group\070121cd1352.nd2	109	4.62921	7.65489	46	739.234	152.352	FALSE	1	367822
S:\GFoti\GFoti\Miranda\Organoids\Diff\IF-Confocal-Histo-TEM\LD calculations-Nile RED-Bodipy\Diff 80\OAPA 400 group\070121cd1352.nd2	110	5.14357	8.41311	122	431.134	701.939	TRUE	1	367822
S:\GFoti\GFoti\Miranda\Organoids\Diff\IF-Confocal-Histo-TEM\LD calculations-Nile RED-Bodipy\Diff 80\OAPA 400 group\070121cd1352.nd2	111	10.1843	6.08654	46	739.234	152.352	FALSE	1	367822
S:\GFoti\GFoti\Miranda\Organoids\Diff\IF-Confocal-Histo-TEM\LD calculations-Nile RED-Bodipy\Diff 80\OAPA 400 group\070121cd1352.nd2	112	104.929	6.50108	38	183.008	1270.47	TRUE	1	367822
S:\GFoti\GFoti\Miranda\Organoids\Diff\IF-Confocal-Histo-TEM\LD calculations-Nile RED-Bodipy\Diff 80\OAPA 400 group\070121cd1352.nd2	113	6.58377	8.39942	37	927.694	1241.08	TRUE	1	367822
S:\GFoti\GFoti\Miranda\Organoids\Diff\IF-Confocal-Histo-TEM\LD calculations-Nile RED-Bodipy\Diff 80\OAPA 400 group\070121cd1352.nd2	114	10.6986	5.10931	46	739.234	152.352	FALSE	1	367822
S:\GFoti\GFoti\Miranda\Organoids\Diff\IF-Confocal-Histo-TEM\LD calculations-Nile RED-Bodipy\Diff 80\OAPA 400 group\070121cd1352.nd2	115	29.2155	9.3962	39	1051.24	307.388	FALSE	1	367822
S:\GFoti\GFoti\Miranda\Organoids\Diff\IF-Confocal-Histo-TEM\LD calculations-Nile RED-Bodipy\Diff 80\OAPA 400 group\070121cd1352.nd2	116	38.6796	7.23398	122	431.134	701.939	TRUE	1	367822
S:\GFoti\GFoti\Miranda\Organoids\Diff\IF-Confocal-Histo-TEM\LD calculations-Nile RED-Bodipy\Diff 80\OAPA 400 group\070121cd1352.nd2	117	119.434	8.51646	43	816.593	1578.87	TRUE	1	367822
S:\GFoti\GFoti\Miranda\Organoids\Diff\IF-Confocal-Histo-TEM\LD calculations-Nile RED-Bodipy\Diff 80\OAPA 400 group\070121cd1352.nd2	118	29.4212	2.96577	42	745.92	935.034	TRUE	1	367822
S:\GFoti\GFoti\Miranda\Organoids\Diff\IF-Confocal-Histo-TEM\LD calculations-Nile RED-Bodipy\Diff 80\OAPA 400 group\070121cd1352.nd2	119	111.41	2.70867	45	846.014	1408.11	TRUE	1	367822
S:\GFoti\GFoti\Miranda\Organoids\Diff\IF-Confocal-Histo-TEM\LD calculations-Nile RED-Bodipy\Diff 80\OAPA 400 group\070121cd1352.nd2	120	36.4165	4.7608	40	620.932	1037.94	TRUE	1	367822
S:\GFoti\GFoti\Miranda\Organoids\Diff\IF-Confocal-Histo-TEM\LD calculations-Nile RED-Bodipy\Diff 80\OAPA 400 group\070121cd1352.nd2	121	12.3446	8.23839	122	431.134	701.939	TRUE	1	367822
S:\GFoti\GFoti\Miranda\Organoids\Diff\IF-Confocal-Histo-TEM\LD calculations-Nile RED-Bodipy\Diff 80\OAPA 400 group\070121cd1352.nd2	122	19.2369	9.24913	37	927.694	1241.08	TRUE	1	367822
S:\GFoti\GFoti\Miranda\Organoids\Diff\IF-Confocal-Histo-TEM\LD calculations-Nile RED-Bodipy\Diff 80\OAPA 400 group\070121cd1352.nd2	123	6.17228	4.50049	46	739.234	152.352	FALSE	1	367822
S:\GFoti\GFoti\Miranda\Organoids\Diff\IF-Confocal-Histo-TEM\LD calculations-Nile RED-Bodipy\Diff 80\OAPA 400 group\070121cd1352.nd2	124	14.8135	6.41851	46	739.234	152.352	FALSE	1	367822
S:\GFoti\GFoti\Miranda\Organoids\Diff\IF-Confocal-Histo-TEM\LD calculations-Nile RED-Bodipy\Diff 80\OAPA 400 group\070121cd1352.nd2	125	190.003	5.89615	48	337.109	336.373	FALSE	1	367822
S:\GFoti\GFoti\Miranda\Organoids\Diff\IF-Confocal-Histo-TEM\LD calculations-Nile RED-Bodipy\Diff 80\OAPA 400 group\070121cd1352.nd2	126	15.0192	9.89714	50	1377.14	831.34	TRUE	1	367822
S:\GFoti\GFoti\Miranda\Organoids\Diff\IF-Confocal-Histo-TEM\LD calculations-Nile RED-Bodipy\Diff 80\OAPA 400 group\070121cd1352.nd2	127	5.24644	4.90267	44	516.929	1314.73	TRUE	1	367822
S:\GFoti\GFoti\Miranda\Organoids\Diff\IF-Confocal-Histo-TEM\LD calculations-Nile RED-Bodipy\Diff 80\OAPA 400 group\070121cd1352.nd2	128	110.998	4.22768	122	431.134	701.939	TRUE	1	367822
S:\GFoti\GFoti\Miranda\Organoids\Diff\IF-Confocal-Histo-TEM\LD calculations-Nile RED-Bodipy\Diff 80\OAPA 400 group\070121cd1352.nd2	129	45.7778	10.4583	49	759.705	1247	TRUE	1	367822
S:\GFoti\GFoti\Miranda\Organoids\Diff\IF-Confocal-Histo-TEM\LD calculations-Nile RED-Bodipy\Diff 80\OAPA 400 group\070121cd1352.nd2	130	35.7992	5.49258	45	846.014	1408.11	TRUE	1	367822
S:\GFoti\GFoti\Miranda\Organoids\Diff\IF-Confocal-Histo-TEM\LD calculations-Nile RED-Bodipy\Diff 80\OAPA 400 group\070121cd1352.nd2	131	13.1675	9.5281	48	337.109	336.373	FALSE	1	367822
S:\GFoti\GFoti\Miranda\Organoids\Diff\IF-Confocal-Histo-TEM\LD calculations-Nile RED-Bodipy\Diff 80\OAPA 400 group\070121cd1352.nd2	132	16.6652	8.69396	50	1377.14	831.34	TRUE	1	367822
S:\GFoti\GFoti\Miranda\Organoids\Diff\IF-Confocal-Histo-TEM\LD calculations-Nile RED-Bodipy\Diff 80\OAPA 400 group\070121cd1352.nd2	133	5.7608	10.0016	122	431.134	701.939	TRUE	1	367822
S:\GFoti\GFoti\Miranda\Organoids\Diff\IF-Confocal-Histo-TEM\LD calculations-Nile RED-Bodipy\Diff 80\OAPA 400 group\070121cd1352.nd2	134	62.9573	4.06751	51	423.933	1179.62	TRUE	1	367822
S:\GFoti\GFoti\Miranda\Organoids\Diff\IF-Confocal-Histo-TEM\LD calculations-Nile RED-Bodipy\Diff 80\OAPA 400 group\070121cd1352.nd2	135	18.7226	8.82311	122	431.134	701.939	TRUE	1	367822
S:\GFoti\GFoti\Miranda\Organoids\Diff\IF-Confocal-Histo-TEM\LD calculations-Nile RED-Bodipy\Diff 80\OAPA 400 group\070121cd1352.nd2	136	26.7466	7.16002	49	759.705	1247	TRUE	1	367822
S:\GFoti\GFoti\Miranda\Organoids\Diff\IF-Confocal-Histo-TEM\LD calculations-Nile RED-Bodipy\Diff 80\OAPA 400 group\070121cd1352.nd2	137	13.579	6.17893	53	456.029	1290.17	TRUE	1	367822
S:\GFoti\GFoti\Miranda\Organoids\Diff\IF-Confocal-Histo-TEM\LD calculations-Nile RED-Bodipy\Diff 80\OAPA 400 group\070121cd1352.nd2	138	18.2082	6.70527	122	431.134	701.939	TRUE	1	367822
S:\GFoti\GFoti\Miranda\Organoids\Diff\IF-Confocal-Histo-TEM\LD calculations-Nile RED-Bodipy\Diff 80\OAPA 400 group\070121cd1352.nd2	139	8.02397	7.72982	122	431.134	701.939	TRUE	1	367822
S:\GFoti\GFoti\Miranda\Organoids\Diff\IF-Confocal-Histo-TEM\LD calculations-Nile RED-Bodipy\Diff 80\OAPA 400 group\070121cd1352.nd2	140	22.2202	7.88462	49	759.705	1247	TRUE	1	367822
S:\GFoti\GFoti\Miranda\Organoids\Diff\IF-Confocal-Histo-TEM\LD calculations-Nile RED-Bodipy\Diff 80\OAPA 400 group\070121cd1352.nd2	141	6.89238	6.30699	51	423.933	1179.62	TRUE	1	367822
S:\GFoti\GFoti\Miranda\Organoids\Diff\IF-Confocal-Histo-TEM\LD calculations-Nile RED-Bodipy\Diff 80\OAPA 400 group\070121cd1352.nd2	142	15.225	8.67285	55	730.181	172.14	FALSE	1	367822
S:\GFoti\GFoti\Miranda\Organoids\Diff\IF-Confocal-Histo-TEM\LD calculations-Nile RED-Bodipy\Diff 80\OAPA 400 group\070121cd1352.nd2	143	4.52634	5.75864	49	759.705	1247	TRUE	1	367822
S:\GFoti\GFoti\Miranda\Organoids\Diff\IF-Confocal-Histo-TEM\LD calculations-Nile RED-Bodipy\Diff 80\OAPA 400 group\070121cd1352.nd2	144	10.1843	9.17156	122	431.134	701.939	TRUE	1	367822
S:\GFoti\GFoti\Miranda\Organoids\Diff\IF-Confocal-Histo-TEM\LD calculations-Nile RED-Bodipy\Diff 80\OAPA 400 group\070121cd1352.nd2	145	63.5745	9.02192	122	431.134	701.939	TRUE	1	367822
S:\GFoti\GFoti\Miranda\Organoids\Diff\IF-Confocal-Histo-TEM\LD calculations-Nile RED-Bodipy\Diff 80\OAPA 400 group\070121cd1352.nd2	146	46.7036	4.21859	46	739.234	152.352	FALSE	1	367822
S:\GFoti\GFoti\Miranda\Organoids\Diff\IF-Confocal-Histo-TEM\LD calculations-Nile RED-Bodipy\Diff 80\OAPA 400 group\070121cd1352.nd2	147	75.4047	7.76066	52	373.012	115.875	FALSE	1	367822
S:\GFoti\GFoti\Miranda\Organoids\Diff\IF-Confocal-Histo-TEM\LD calculations-Nile RED-Bodipy\Diff 80\OAPA 400 group\070121cd1352.nd2	148	63.6774	7.75005	55	730.181	172.14	FALSE	1	367822
S:\GFoti\GFoti\Miranda\Organoids\Diff\IF-Confocal-Histo-TEM\LD calculations-Nile RED-Bodipy\Diff 80\OAPA 400 group\070121cd1352.nd2	149	12.5503	8.80619	50	1377.14	831.34	TRUE	1	367822
S:\GFoti\GFoti\Miranda\Organoids\Diff\IF-Confocal-Histo-TEM\LD calculations-Nile RED-Bodipy\Diff 80\OAPA 400 group\070121cd1352.nd2	150	60.4884	5.00384	49	759.705	1247	TRUE	1	367822
S:\GFoti\GFoti\Miranda\Organoids\Diff\IF-Confocal-Histo-TEM\LD calculations-Nile RED-Bodipy\Diff 80\OAPA 400 group\070121cd1352.nd2	151	3.29188	7.84699	47	777.708	1040.33	TRUE	1	367822
S:\GFoti\GFoti\Miranda\Organoids\Diff\IF-Confocal-Histo-TEM\LD calculations-Nile RED-Bodipy\Diff 80\OAPA 400 group\070121cd1352.nd2	152	3.90911	13.453	44	516.929	1314.73	TRUE	1	367822
S:\GFoti\GFoti\Miranda\Organoids\Diff\IF-Confocal-Histo-TEM\LD calculations-Nile RED-Bodipy\Diff 80\OAPA 400 group\070121cd1352.nd2	153	5.24644	6.33982	47	777.708	1040.33	TRUE	1	367822
S:\GFoti\GFoti\Miranda\Organoids\Diff\IF-Confocal-Histo-TEM\LD calculations-Nile RED-Bodipy\Diff 80\OAPA 400 group\070121cd1352.nd2	154	11.0072	4.66333	49	759.705	1247	TRUE	1	367822
S:\GFoti\GFoti\Miranda\Organoids\Diff\IF-Confocal-Histo-TEM\LD calculations-Nile RED-Bodipy\Diff 80\OAPA 400 group\070121cd1352.nd2	155	5.14357	9.32786	50	1377.14	831.34	TRUE	1	367822
S:\GFoti\GFoti\Miranda\Organoids\Diff\IF-Confocal-Histo-TEM\LD calculations-Nile RED-Bodipy\Diff 80\OAPA 400 group\070121cd1352.nd2	156	82.9143	6.66261	47	777.708	1040.33	TRUE	1	367822
S:\GFoti\GFoti\Miranda\Organoids\Diff\IF-Confocal-Histo-TEM\LD calculations-Nile RED-Bodipy\Diff 80\OAPA 400 group\070121cd1352.nd2	157	38.6796	8.46103	55	730.181	172.14	FALSE	1	367822
S:\GFoti\GFoti\Miranda\Organoids\Diff\IF-Confocal-Histo-TEM\LD calculations-Nile RED-Bodipy\Diff 80\OAPA 400 group\070121cd1352.nd2	158	5.96654	10.8167	59	859.902	1144.08	TRUE	1	367822
S:\GFoti\GFoti\Miranda\Organoids\Diff\IF-Confocal-Histo-TEM\LD calculations-Nile RED-Bodipy\Diff 80\OAPA 400 group\070121cd1352.nd2	159	19.2369	10.5451	60	625.561	1436.59	TRUE	1	367822
S:\GFoti\GFoti\Miranda\Organoids\Diff\IF-Confocal-Histo-TEM\LD calculations-Nile RED-Bodipy\Diff 80\OAPA 400 group\070121cd1352.nd2	160	4.3206	8.39565	121	292.875	1703.05	TRUE	1	367822
S:\GFoti\GFoti\Miranda\Organoids\Diff\IF-Confocal-Histo-TEM\LD calculations-Nile RED-Bodipy\Diff 80\OAPA 400 group\070121cd1352.nd2	161	5.86367	6.94259	55	730.181	172.14	FALSE	1	367822
S:\GFoti\GFoti\Miranda\Organoids\Diff\IF-Confocal-Histo-TEM\LD calculations-Nile RED-Bodipy\Diff 80\OAPA 400 group\070121cd1352.nd2	162	4.62921	5.92341	49	759.705	1247	TRUE	1	367822
S:\GFoti\GFoti\Miranda\Organoids\Diff\IF-Confocal-Histo-TEM\LD calculations-Nile RED-Bodipy\Diff 80\OAPA 400 group\070121cd1352.nd2	163	201.422	5.18019	54	580.092	1894.61	TRUE	1	367822
S:\GFoti\GFoti\Miranda\Organoids\Diff\IF-Confocal-Histo-TEM\LD calculations-Nile RED-Bodipy\Diff 80\OAPA 400 group\070121cd1352.nd2	164	8.43545	7.88309	47	777.708	1040.33	TRUE	1	367822
S:\GFoti\GFoti\Miranda\Organoids\Diff\IF-Confocal-Histo-TEM\LD calculations-Nile RED-Bodipy\Diff 80\OAPA 400 group\070121cd1352.nd2	165	8.12684	6.79821	53	456.029	1290.17	TRUE	1	367822
S:\GFoti\GFoti\Miranda\Organoids\Diff\IF-Confocal-Histo-TEM\LD calculations-Nile RED-Bodipy\Diff 80\OAPA 400 group\070121cd1352.nd2	166	18.414	10.6492	55	730.181	172.14	FALSE	1	367822
S:\GFoti\GFoti\Miranda\Organoids\Diff\IF-Confocal-Histo-TEM\LD calculations-Nile RED-Bodipy\Diff 80\OAPA 400 group\070121cd1352.nd2	167	120.771	1.79859	54	580.092	1894.61	TRUE	1	367822
S:\GFoti\GFoti\Miranda\Organoids\Diff\IF-Confocal-Histo-TEM\LD calculations-Nile RED-Bodipy\Diff 80\OAPA 400 group\070121cd1352.nd2	168	2.67466	6.72913	59	859.902	1144.08	TRUE	1	367822
S:\GFoti\GFoti\Miranda\Organoids\Diff\IF-Confocal-Histo-TEM\LD calculations-Nile RED-Bodipy\Diff 80\OAPA 400 group\070121cd1352.nd2	169	6.78951	8.20595	47	777.708	1040.33	TRUE	1	367822
S:\GFoti\GFoti\Miranda\Organoids\Diff\IF-Confocal-Histo-TEM\LD calculations-Nile RED-Bodipy\Diff 80\OAPA 400 group\070121cd1352.nd2	170	74.4789	4.42204	57	364.268	1154.39	TRUE	1	367822
S:\GFoti\GFoti\Miranda\Organoids\Diff\IF-Confocal-Histo-TEM\LD calculations-Nile RED-Bodipy\Diff 80\OAPA 400 group\070121cd1352.nd2	171	16.768	6.30835	49	759.705	1247	TRUE	1	367822
S:\GFoti\GFoti\Miranda\Organoids\Diff\IF-Confocal-Histo-TEM\LD calculations-Nile RED-Bodipy\Diff 80\OAPA 400 group\070121cd1352.nd2	172	6.68664	9.76394	59	859.902	1144.08	TRUE	1	367822
S:\GFoti\GFoti\Miranda\Organoids\Diff\IF-Confocal-Histo-TEM\LD calculations-Nile RED-Bodipy\Diff 80\OAPA 400 group\070121cd1352.nd2	173	25.1006	6.4594	59	859.902	1144.08	TRUE	1	367822
S:\GFoti\GFoti\Miranda\Organoids\Diff\IF-Confocal-Histo-TEM\LD calculations-Nile RED-Bodipy\Diff 80\OAPA 400 group\070121cd1352.nd2	174	101.225	7.38736	54	580.092	1894.61	TRUE	1	367822
S:\GFoti\GFoti\Miranda\Organoids\Diff\IF-Confocal-Histo-TEM\LD calculations-Nile RED-Bodipy\Diff 80\OAPA 400 group\070121cd1352.nd2	175	32.6102	9.25937	66	385.15	1340.93	TRUE	1	367822
S:\GFoti\GFoti\Miranda\Organoids\Diff\IF-Confocal-Histo-TEM\LD calculations-Nile RED-Bodipy\Diff 80\OAPA 400 group\070121cd1352.nd2	176	35.5935	9.73771	56	688.827	1248.33	TRUE	1	367822
S:\GFoti\GFoti\Miranda\Organoids\Diff\IF-Confocal-Histo-TEM\LD calculations-Nile RED-Bodipy\Diff 80\OAPA 400 group\070121cd1352.nd2	177	57.1965	4.13699	55	730.181	172.14	FALSE	1	367822
S:\GFoti\GFoti\Miranda\Organoids\Diff\IF-Confocal-Histo-TEM\LD calculations-Nile RED-Bodipy\Diff 80\OAPA 400 group\070121cd1352.nd2	178	6.99525	9.7824	47	777.708	1040.33	TRUE	1	367822
S:\GFoti\GFoti\Miranda\Organoids\Diff\IF-Confocal-Histo-TEM\LD calculations-Nile RED-Bodipy\Diff 80\OAPA 400 group\070121cd1352.nd2	179	15.6364	10.6955	47	777.708	1040.33	TRUE	1	367822
S:\GFoti\GFoti\Miranda\Organoids\Diff\IF-Confocal-Histo-TEM\LD calculations-Nile RED-Bodipy\Diff 80\OAPA 400 group\070121cd1352.nd2	180	45.7778	10.7641	70	919.156	1296.5	TRUE	1	367822
S:\GFoti\GFoti\Miranda\Organoids\Diff\IF-Confocal-Histo-TEM\LD calculations-Nile RED-Bodipy\Diff 80\OAPA 400 group\070121cd1352.nd2	181	18.7226	3.18974	57	364.268	1154.39	TRUE	1	367822
S:\GFoti\GFoti\Miranda\Organoids\Diff\IF-Confocal-Histo-TEM\LD calculations-Nile RED-Bodipy\Diff 80\OAPA 400 group\070121cd1352.nd2	182	41.9715	10.6389	47	777.708	1040.33	TRUE	1	367822
S:\GFoti\GFoti\Miranda\Organoids\Diff\IF-Confocal-Histo-TEM\LD calculations-Nile RED-Bodipy\Diff 80\OAPA 400 group\070121cd1352.nd2	183	9.25842	7.74055	56	688.827	1248.33	TRUE	1	367822
S:\GFoti\GFoti\Miranda\Organoids\Diff\IF-Confocal-Histo-TEM\LD calculations-Nile RED-Bodipy\Diff 80\OAPA 400 group\070121cd1352.nd2	184	14.0934	9.99064	55	730.181	172.14	FALSE	1	367822
S:\GFoti\GFoti\Miranda\Organoids\Diff\IF-Confocal-Histo-TEM\LD calculations-Nile RED-Bodipy\Diff 80\OAPA 400 group\070121cd1352.nd2	185	28.3925	8.69405	59	859.902	1144.08	TRUE	1	367822
S:\GFoti\GFoti\Miranda\Organoids\Diff\IF-Confocal-Histo-TEM\LD calculations-Nile RED-Bodipy\Diff 80\OAPA 400 group\070121cd1352.nd2	186	7.71535	11.6104	70	919.156	1296.5	TRUE	1	367822
S:\GFoti\GFoti\Miranda\Organoids\Diff\IF-Confocal-Histo-TEM\LD calculations-Nile RED-Bodipy\Diff 80\OAPA 400 group\070121cd1352.nd2	187	16.8709	5.89006	66	385.15	1340.93	TRUE	1	367822
S:\GFoti\GFoti\Miranda\Organoids\Diff\IF-Confocal-Histo-TEM\LD calculations-Nile RED-Bodipy\Diff 80\OAPA 400 group\070121cd1352.nd2	188	5.0407	5.5121	67	521.866	269.917	FALSE	1	367822
S:\GFoti\GFoti\Miranda\Organoids\Diff\IF-Confocal-Histo-TEM\LD calculations-Nile RED-Bodipy\Diff 80\OAPA 400 group\070121cd1352.nd2	189	3.90911	8.15298	64	625.664	1524.26	TRUE	1	367822
S:\GFoti\GFoti\Miranda\Organoids\Diff\IF-Confocal-Histo-TEM\LD calculations-Nile RED-Bodipy\Diff 80\OAPA 400 group\070121cd1352.nd2	190	29.9356	8.58809	59	859.902	1144.08	TRUE	1	367822
S:\GFoti\GFoti\Miranda\Organoids\Diff\IF-Confocal-Histo-TEM\LD calculations-Nile RED-Bodipy\Diff 80\OAPA 400 group\070121cd1352.nd2	191	11.6245	4.23419	63	287.731	1196.9	TRUE	1	367822
S:\GFoti\GFoti\Miranda\Organoids\Diff\IF-Confocal-Histo-TEM\LD calculations-Nile RED-Bodipy\Diff 80\OAPA 400 group\070121cd1352.nd2	192	36.7251	3.26726	66	385.15	1340.93	TRUE	1	367822
S:\GFoti\GFoti\Miranda\Organoids\Diff\IF-Confocal-Histo-TEM\LD calculations-Nile RED-Bodipy\Diff 80\OAPA 400 group\070121cd1352.nd2	193	28.7011	1.96123	66	385.15	1340.93	TRUE	1	367822
S:\GFoti\GFoti\Miranda\Organoids\Diff\IF-Confocal-Histo-TEM\LD calculations-Nile RED-Bodipy\Diff 80\OAPA 400 group\070121cd1352.nd2	194	25.3064	6.45319	65	260.779	1715.76	TRUE	1	367822
S:\GFoti\GFoti\Miranda\Organoids\Diff\IF-Confocal-Histo-TEM\LD calculations-Nile RED-Bodipy\Diff 80\OAPA 400 group\070121cd1352.nd2	195	3.08614	5.17751	65	260.779	1715.76	TRUE	1	367822
S:\GFoti\GFoti\Miranda\Organoids\Diff\IF-Confocal-Histo-TEM\LD calculations-Nile RED-Bodipy\Diff 80\OAPA 400 group\070121cd1352.nd2	196	2.98327	6.45607	67	521.866	269.917	FALSE	1	367822
S:\GFoti\GFoti\Miranda\Organoids\Diff\IF-Confocal-Histo-TEM\LD calculations-Nile RED-Bodipy\Diff 80\OAPA 400 group\070121cd1352.nd2	197	63.163	8.14461	144	205.948	322.461	FALSE	1	367822
S:\GFoti\GFoti\Miranda\Organoids\Diff\IF-Confocal-Histo-TEM\LD calculations-Nile RED-Bodipy\Diff 80\OAPA 400 group\070121cd1352.nd2	198	40.8399	4.89683	73	746.846	1462.95	TRUE	1	367822
S:\GFoti\GFoti\Miranda\Organoids\Diff\IF-Confocal-Histo-TEM\LD calculations-Nile RED-Bodipy\Diff 80\OAPA 400 group\070121cd1352.nd2	199	3.90911	4.37466	69	398.215	1655.75	TRUE	1	367822
S:\GFoti\GFoti\Miranda\Organoids\Diff\IF-Confocal-Histo-TEM\LD calculations-Nile RED-Bodipy\Diff 80\OAPA 400 group\070121cd1352.nd2	200	3.6005	6.00614	65	260.779	1715.76	TRUE	1	367822
S:\GFoti\GFoti\Miranda\Organoids\Diff\IF-Confocal-Histo-TEM\LD calculations-Nile RED-Bodipy\Diff 80\OAPA 400 group\070121cd1352.nd2	201	15.7393	5.38062	65	260.779	1715.76	TRUE	1	367822
S:\GFoti\GFoti\Miranda\Organoids\Diff\IF-Confocal-Histo-TEM\LD calculations-Nile RED-Bodipy\Diff 80\OAPA 400 group\070121cd1352.nd2	202	32.5074	5.41103	69	398.215	1655.75	TRUE	1	367822
S:\GFoti\GFoti\Miranda\Organoids\Diff\IF-Confocal-Histo-TEM\LD calculations-Nile RED-Bodipy\Diff 80\OAPA 400 group\070121cd1352.nd2	203	9.66991	6.01763	72	521.455	1725.43	TRUE	1	367822
S:\GFoti\GFoti\Miranda\Organoids\Diff\IF-Confocal-Histo-TEM\LD calculations-Nile RED-Bodipy\Diff 80\OAPA 400 group\070121cd1352.nd2	204	22.8374	7.58363	65	260.779	1715.76	TRUE	1	367822
S:\GFoti\GFoti\Miranda\Organoids\Diff\IF-Confocal-Histo-TEM\LD calculations-Nile RED-Bodipy\Diff 80\OAPA 400 group\070121cd1352.nd2	205	42.2801	6.69947	100	503.658	1553.16	TRUE	1	367822
S:\GFoti\GFoti\Miranda\Organoids\Diff\IF-Confocal-Histo-TEM\LD calculations-Nile RED-Bodipy\Diff 80\OAPA 400 group\070121cd1352.nd2	206	11.5216	4.44126	71	595.111	1674.28	TRUE	1	367822
S:\GFoti\GFoti\Miranda\Organoids\Diff\IF-Confocal-Histo-TEM\LD calculations-Nile RED-Bodipy\Diff 80\OAPA 400 group\070121cd1352.nd2	207	12.6532	5.4305	75	530.096	371.626	FALSE	1	367822
S:\GFoti\GFoti\Miranda\Organoids\Diff\IF-Confocal-Histo-TEM\LD calculations-Nile RED-Bodipy\Diff 80\OAPA 400 group\070121cd1352.nd2	208	32.0959	6.81077	101	430.825	945.876	TRUE	1	367822
S:\GFoti\GFoti\Miranda\Organoids\Diff\IF-Confocal-Histo-TEM\LD calculations-Nile RED-Bodipy\Diff 80\OAPA 400 group\070121cd1352.nd2	209	195.456	6.87629	75	530.096	371.626	FALSE	1	367822
S:\GFoti\GFoti\Miranda\Organoids\Diff\IF-Confocal-Histo-TEM\LD calculations-Nile RED-Bodipy\Diff 80\OAPA 400 group\070121cd1352.nd2	210	103.489	10.5106	78	1236.51	199.821	FALSE	1	367822
S:\GFoti\GFoti\Miranda\Organoids\Diff\IF-Confocal-Histo-TEM\LD calculations-Nile RED-Bodipy\Diff 80\OAPA 400 group\070121cd1352.nd2	211	53.1845	5.92849	78	1236.51	199.821	FALSE	1	367822
S:\GFoti\GFoti\Miranda\Organoids\Diff\IF-Confocal-Histo-TEM\LD calculations-Nile RED-Bodipy\Diff 80\OAPA 400 group\070121cd1352.nd2	212	16.5623	13.0315	167	280.633	143.589	FALSE	1	367822
S:\GFoti\GFoti\Miranda\Organoids\Diff\IF-Confocal-Histo-TEM\LD calculations-Nile RED-Bodipy\Diff 80\OAPA 400 group\070121cd1352.nd2	213	7.9211	12.5489	167	280.633	143.589	FALSE	1	367822
S:\GFoti\GFoti\Miranda\Organoids\Diff\IF-Confocal-Histo-TEM\LD calculations-Nile RED-Bodipy\Diff 80\OAPA 400 group\070121cd1352.nd2	214	41.0457	6.04411	101	430.825	945.876	TRUE	1	367822
S:\GFoti\GFoti\Miranda\Organoids\Diff\IF-Confocal-Histo-TEM\LD calculations-Nile RED-Bodipy\Diff 80\OAPA 400 group\070121cd1352.nd2	215	32.5074	6.96092	110	516.723	1571.53	TRUE	1	367822
S:\GFoti\GFoti\Miranda\Organoids\Diff\IF-Confocal-Histo-TEM\LD calculations-Nile RED-Bodipy\Diff 80\OAPA 400 group\070121cd1352.nd2	216	6.89238	10.2356	137	183.728	1288.67	TRUE	1	367822
S:\GFoti\GFoti\Miranda\Organoids\Diff\IF-Confocal-Histo-TEM\LD calculations-Nile RED-Bodipy\Diff 80\OAPA 400 group\070121cd1352.nd2	217	18.1054	12.6568	167	280.633	143.589	FALSE	1	367822
S:\GFoti\GFoti\Miranda\Organoids\Diff\IF-Confocal-Histo-TEM\LD calculations-Nile RED-Bodipy\Diff 80\OAPA 400 group\070121cd1352.nd2	218	3.49763	9.14087	101	430.825	945.876	TRUE	1	367822
S:\GFoti\GFoti\Miranda\Organoids\Diff\IF-Confocal-Histo-TEM\LD calculations-Nile RED-Bodipy\Diff 80\OAPA 400 group\070121cd1352.nd2	219	79.0052	7.8445	137	183.728	1288.67	TRUE	1	367822
S:\GFoti\GFoti\Miranda\Organoids\Diff\IF-Confocal-Histo-TEM\LD calculations-Nile RED-Bodipy\Diff 80\OAPA 400 group\070121cd1352.nd2	220	50.0984	8.13769	109	942.61	1492.05	TRUE	1	367822
S:\GFoti\GFoti\Miranda\Organoids\Diff\IF-Confocal-Histo-TEM\LD calculations-Nile RED-Bodipy\Diff 80\OAPA 400 group\070121cd1352.nd2	221	2.57178	8.97378	110	516.723	1571.53	TRUE	1	367822
S:\GFoti\GFoti\Miranda\Organoids\Diff\IF-Confocal-Histo-TEM\LD calculations-Nile RED-Bodipy\Diff 80\OAPA 400 group\070121cd1352.nd2	222	25.1006	8.96708	78	1236.51	199.821	FALSE	1	367822
S:\GFoti\GFoti\Miranda\Organoids\Diff\IF-Confocal-Histo-TEM\LD calculations-Nile RED-Bodipy\Diff 80\OAPA 400 group\070121cd1352.nd2	223	15.8422	11.1119	78	1236.51	199.821	FALSE	1	367822
S:\GFoti\GFoti\Miranda\Organoids\Diff\IF-Confocal-Histo-TEM\LD calculations-Nile RED-Bodipy\Diff 80\OAPA 400 group\070121cd1352.nd2	224	20.6771	9.80667	101	430.825	945.876	TRUE	1	367822
S:\GFoti\GFoti\Miranda\Organoids\Diff\IF-Confocal-Histo-TEM\LD calculations-Nile RED-Bodipy\Diff 80\OAPA 400 group\070121cd1352.nd2	225	12.9618	9.96651	109	942.61	1492.05	TRUE	1	367822
S:\GFoti\GFoti\Miranda\Organoids\Diff\IF-Confocal-Histo-TEM\LD calculations-Nile RED-Bodipy\Diff 80\OAPA 400 group\070121cd1352.nd2	226	88.8809	6.96057	109	942.61	1492.05	TRUE	1	367822
S:\GFoti\GFoti\Miranda\Organoids\Diff\IF-Confocal-Histo-TEM\LD calculations-Nile RED-Bodipy\Diff 80\OAPA 400 group\070121cd1352.nd2	227	42.2801	10.0224	109	942.61	1492.05	TRUE	1	367822
S:\GFoti\GFoti\Miranda\Organoids\Diff\IF-Confocal-Histo-TEM\LD calculations-Nile RED-Bodipy\Diff 80\OAPA 400 group\070121cd1352.nd2	228	40.017	8.16856	81	399.038	212.006	FALSE	1	367822
S:\GFoti\GFoti\Miranda\Organoids\Diff\IF-Confocal-Histo-TEM\LD calculations-Nile RED-Bodipy\Diff 80\OAPA 400 group\070121cd1352.nd2	229	65.0147	5.09302	80	626.487	151.064	FALSE	1	367822
S:\GFoti\GFoti\Miranda\Organoids\Diff\IF-Confocal-Histo-TEM\LD calculations-Nile RED-Bodipy\Diff 80\OAPA 400 group\070121cd1352.nd2	230	2.77753	8.54778	123	417.143	1156.21	TRUE	1	367822
S:\GFoti\GFoti\Miranda\Organoids\Diff\IF-Confocal-Histo-TEM\LD calculations-Nile RED-Bodipy\Diff 80\OAPA 400 group\070121cd1352.nd2	231	16.4594	13.3355	81	399.038	212.006	FALSE	1	367822
S:\GFoti\GFoti\Miranda\Organoids\Diff\IF-Confocal-Histo-TEM\LD calculations-Nile RED-Bodipy\Diff 80\OAPA 400 group\070121cd1352.nd2	232	4.93783	5.84042	80	626.487	151.064	FALSE	1	367822
S:\GFoti\GFoti\Miranda\Organoids\Diff\IF-Confocal-Histo-TEM\LD calculations-Nile RED-Bodipy\Diff 80\OAPA 400 group\070121cd1352.nd2	233	4.62921	11.368	81	399.038	212.006	FALSE	1	367822
S:\GFoti\GFoti\Miranda\Organoids\Diff\IF-Confocal-Histo-TEM\LD calculations-Nile RED-Bodipy\Diff 80\OAPA 400 group\070121cd1352.nd2	234	3.18901	13.9061	81	399.038	212.006	FALSE	1	367822
S:\GFoti\GFoti\Miranda\Organoids\Diff\IF-Confocal-Histo-TEM\LD calculations-Nile RED-Bodipy\Diff 80\OAPA 400 group\070121cd1352.nd2	235	3.80624	7.34528	81	399.038	212.006	FALSE	1	367822
S:\GFoti\GFoti\Miranda\Organoids\Diff\IF-Confocal-Histo-TEM\LD calculations-Nile RED-Bodipy\Diff 80\OAPA 400 group\070121cd1352.nd2	236	93.3043	4.42743	82	466.522	74.1519	FALSE	1	367822
S:\GFoti\GFoti\Miranda\Organoids\Diff\IF-Confocal-Histo-TEM\LD calculations-Nile RED-Bodipy\Diff 80\OAPA 400 group\070121cd1352.nd2	237	123.549	8.47172	138	136.819	158.363	FALSE	1	367822
S:\GFoti\GFoti\Miranda\Organoids\Diff\IF-Confocal-Histo-TEM\LD calculations-Nile RED-Bodipy\Diff 80\OAPA 400 group\070121cd1352.nd2	238	11.0072	18.1902	81	399.038	212.006	FALSE	1	367822
S:\GFoti\GFoti\Miranda\Organoids\Diff\IF-Confocal-Histo-TEM\LD calculations-Nile RED-Bodipy\Diff 80\OAPA 400 group\070121cd1352.nd2	239	16.4594	4.00645	80	626.487	151.064	FALSE	1	367822
S:\GFoti\GFoti\Miranda\Organoids\Diff\IF-Confocal-Histo-TEM\LD calculations-Nile RED-Bodipy\Diff 80\OAPA 400 group\070121cd1352.nd2	240	76.9478	14.2168	138	136.819	158.363	FALSE	1	367822
S:\GFoti\GFoti\Miranda\Organoids\Diff\IF-Confocal-Histo-TEM\LD calculations-Nile RED-Bodipy\Diff 80\OAPA 400 group\070121cd1352.nd2	241	9.77278	5.30412	81	399.038	212.006	FALSE	1	367822
S:\GFoti\GFoti\Miranda\Organoids\Diff\IF-Confocal-Histo-TEM\LD calculations-Nile RED-Bodipy\Diff 80\OAPA 400 group\070121cd1352.nd2	242	58.4309	7.52454	81	399.038	212.006	FALSE	1	367822
S:\GFoti\GFoti\Miranda\Organoids\Diff\IF-Confocal-Histo-TEM\LD calculations-Nile RED-Bodipy\Diff 80\OAPA 400 group\070121cd1352.nd2	243	27.2609	7.15676	81	399.038	212.006	FALSE	1	367822
S:\GFoti\GFoti\Miranda\Organoids\Diff\IF-Confocal-Histo-TEM\LD calculations-Nile RED-Bodipy\Diff 80\OAPA 400 group\070121cd1352.nd2	244	30.3471	2.8562	81	399.038	212.006	FALSE	1	367822
S:\GFoti\GFoti\Miranda\Organoids\Diff\IF-Confocal-Histo-TEM\LD calculations-Nile RED-Bodipy\Diff 80\OAPA 400 group\070121cd1352.nd2	245	9.05268	5.13267	81	399.038	212.006	FALSE	1	367822
S:\GFoti\GFoti\Miranda\Organoids\Diff\IF-Confocal-Histo-TEM\LD calculations-Nile RED-Bodipy\Diff 80\OAPA 400 group\070121cd1352.nd2	246	3.29188	3.61002	81	399.038	212.006	FALSE	1	367822
S:\GFoti\GFoti\Miranda\Organoids\Diff\IF-Confocal-Histo-TEM\LD calculations-Nile RED-Bodipy\Diff 80\OAPA 400 group\070121cd1352.nd2	247	64.3975	9.66297	81	399.038	212.006	FALSE	1	367822
S:\GFoti\GFoti\Miranda\Organoids\Diff\IF-Confocal-Histo-TEM\LD calculations-Nile RED-Bodipy\Diff 80\OAPA 400 group\070121cd1352.nd2	248	38.1653	4.45521	81	399.038	212.006	FALSE	1	367822
S:\GFoti\GFoti\Miranda\Organoids\Diff\IF-Confocal-Histo-TEM\LD calculations-Nile RED-Bodipy\Diff 80\OAPA 400 group\070121cd1352.nd2	249	71.9071	4.15175	81	399.038	212.006	FALSE	1	367822
S:\GFoti\GFoti\Miranda\Organoids\Diff\IF-Confocal-Histo-TEM\LD calculations-Nile RED-Bodipy\Diff 80\OAPA 400 group\070121cd1352.nd2	250	19.7513	6.07576	81	399.038	212.006	FALSE	1	367822
S:\GFoti\GFoti\Miranda\Organoids\Diff\IF-Confocal-Histo-TEM\LD calculations-Nile RED-Bodipy\Diff 80\OAPA 400 group\070121cd1352.nd2	251	127.046	8.91427	83	1261.72	233.681	FALSE	1	367822
S:\GFoti\GFoti\Miranda\Organoids\Diff\IF-Confocal-Histo-TEM\LD calculations-Nile RED-Bodipy\Diff 80\OAPA 400 group\070121cd1352.nd2	252	31.3758	6.85176	81	399.038	212.006	FALSE	1	367822
S:\GFoti\GFoti\Miranda\Organoids\Diff\IF-Confocal-Histo-TEM\LD calculations-Nile RED-Bodipy\Diff 80\OAPA 400 group\070121cd1352.nd2	253	4.01198	7.50637	81	399.038	212.006	FALSE	1	367822
S:\GFoti\GFoti\Miranda\Organoids\Diff\IF-Confocal-Histo-TEM\LD calculations-Nile RED-Bodipy\Diff 80\OAPA 400 group\070121cd1352.nd2	254	25.615	4.51418	81	399.038	212.006	FALSE	1	367822
S:\GFoti\GFoti\Miranda\Organoids\Diff\IF-Confocal-Histo-TEM\LD calculations-Nile RED-Bodipy\Diff 80\OAPA 400 group\070121cd1352.nd2	255	68.6152	7.27466	81	399.038	212.006	FALSE	1	367822
S:\GFoti\GFoti\Miranda\Organoids\Diff\IF-Confocal-Histo-TEM\LD calculations-Nile RED-Bodipy\Diff 80\OAPA 400 group\070121cd1352.nd2	256	58.2252	7.81196	83	1261.72	233.681	FALSE	1	367822
S:\GFoti\GFoti\Miranda\Organoids\Diff\IF-Confocal-Histo-TEM\LD calculations-Nile RED-Bodipy\Diff 80\OAPA 400 group\070121cd1352.nd2	257	4.83495	7.50917	81	399.038	212.006	FALSE	1	367822
S:\GFoti\GFoti\Miranda\Organoids\Diff\IF-Confocal-Histo-TEM\LD calculations-Nile RED-Bodipy\Diff 80\OAPA 400 group\070121cd1352.nd2	258	17.0766	7.58733	81	399.038	212.006	FALSE	1	367822
S:\GFoti\GFoti\Miranda\Organoids\Diff\IF-Confocal-Histo-TEM\LD calculations-Nile RED-Bodipy\Diff 80\OAPA 400 group\070121cd1352.nd2	259	14.5049	8.10356	83	1261.72	233.681	FALSE	1	367822
S:\GFoti\GFoti\Miranda\Organoids\Diff\IF-Confocal-Histo-TEM\LD calculations-Nile RED-Bodipy\Diff 80\OAPA 400 group\070121cd1352.nd2	260	9.36129	6.60798	81	399.038	212.006	FALSE	1	367822
S:\GFoti\GFoti\Miranda\Organoids\Diff\IF-Confocal-Histo-TEM\LD calculations-Nile RED-Bodipy\Diff 80\OAPA 400 group\070121cd1352.nd2	261	109.558	9.18942	81	399.038	212.006	FALSE	1	367822
S:\GFoti\GFoti\Miranda\Organoids\Diff\IF-Confocal-Histo-TEM\LD calculations-Nile RED-Bodipy\Diff 80\OAPA 400 group\070121cd1352.nd2	262	4.21773	8.39287	81	399.038	212.006	FALSE	1	367822
S:\GFoti\GFoti\Miranda\Organoids\Diff\IF-Confocal-Histo-TEM\LD calculations-Nile RED-Bodipy\Diff 80\OAPA 400 group\070121cd1352.nd2	263	11.1101	8.21924	83	1261.72	233.681	FALSE	1	367822
S:\GFoti\GFoti\Miranda\Organoids\Diff\IF-Confocal-Histo-TEM\LD calculations-Nile RED-Bodipy\Diff 80\OAPA 400 group\070121cd1352.nd2	264	4.42347	8.85143	81	399.038	212.006	FALSE	1	367822
S:\GFoti\GFoti\Miranda\Organoids\Diff\IF-Confocal-Histo-TEM\LD calculations-Nile RED-Bodipy\Diff 80\OAPA 400 group\070121cd1352.nd2	265	10.0814	10.079	81	399.038	212.006	FALSE	1	367822
S:\GFoti\GFoti\Miranda\Organoids\Diff\IF-Confocal-Histo-TEM\LD calculations-Nile RED-Bodipy\Diff 80\OAPA 400 group\070121cd1352.nd2	266	11.8302	7.51126	83	1261.72	233.681	FALSE	1	367822
S:\GFoti\GFoti\Miranda\Organoids\Diff\IF-Confocal-Histo-TEM\LD calculations-Nile RED-Bodipy\Diff 80\OAPA 400 group\070121cd1352.nd2	267	6.06941	10.1961	81	399.038	212.006	FALSE	1	367822
S:\GFoti\GFoti\Miranda\Organoids\Diff\IF-Confocal-Histo-TEM\LD calculations-Nile RED-Bodipy\Diff 80\OAPA 400 group\070121cd1352.nd2	268	10.0814	10.7989	81	399.038	212.006	FALSE	1	367822
S:\GFoti\GFoti\Miranda\Organoids\Diff\IF-Confocal-Histo-TEM\LD calculations-Nile RED-Bodipy\Diff 80\OAPA 400 group\070121cd1352.nd2	269	3.90911	12.26	81	399.038	212.006	FALSE	1	367822
S:\GFoti\GFoti\Miranda\Organoids\Diff\IF-Confocal-Histo-TEM\LD calculations-Nile RED-Bodipy\Diff 80\OAPA 400 group\070121cd1352.nd2	270	8.94981	10.5059	84	544.395	327.297	FALSE	1	367822
S:\GFoti\GFoti\Miranda\Organoids\Diff\IF-Confocal-Histo-TEM\LD calculations-Nile RED-Bodipy\Diff 80\OAPA 400 group\070121cd1352.nd2	271	26.4379	12.3938	81	399.038	212.006	FALSE	1	367822
S:\GFoti\GFoti\Miranda\Organoids\Diff\IF-Confocal-Histo-TEM\LD calculations-Nile RED-Bodipy\Diff 80\OAPA 400 group\070121cd1352.nd2	272	50.3041	6.10869	84	544.395	327.297	FALSE	1	367822
S:\GFoti\GFoti\Miranda\Organoids\Diff\IF-Confocal-Histo-TEM\LD calculations-Nile RED-Bodipy\Diff 80\OAPA 400 group\070121cd1352.nd2	273	270.243	6.32457	84	544.395	327.297	FALSE	1	367822
S:\GFoti\GFoti\Miranda\Organoids\Diff\IF-Confocal-Histo-TEM\LD calculations-Nile RED-Bodipy\Diff 80\OAPA 400 group\070121cd1352.nd2	274	60.0769	6.13946	84	544.395	327.297	FALSE	1	367822
S:\GFoti\GFoti\Miranda\Organoids\Diff\IF-Confocal-Histo-TEM\LD calculations-Nile RED-Bodipy\Diff 80\OAPA 400 group\070121cd1352.nd2	275	28.1868	5.49876	84	544.395	327.297	FALSE	1	367822
S:\GFoti\GFoti\Miranda\Organoids\Diff\IF-Confocal-Histo-TEM\LD calculations-Nile RED-Bodipy\Diff 80\OAPA 400 group\070121cd1352.nd2	276	15.0192	8.29093	84	544.395	327.297	FALSE	1	367822
S:\GFoti\GFoti\Miranda\Organoids\Diff\IF-Confocal-Histo-TEM\LD calculations-Nile RED-Bodipy\Diff 80\OAPA 400 group\070121cd1352.nd2	277	8.43545	6.63158	85	820.913	337.485	FALSE	1	367822
S:\GFoti\GFoti\Miranda\Organoids\Diff\IF-Confocal-Histo-TEM\LD calculations-Nile RED-Bodipy\Diff 80\OAPA 400 group\070121cd1352.nd2	278	7.61248	7.22848	85	820.913	337.485	FALSE	1	367822
S:\GFoti\GFoti\Miranda\Organoids\Diff\IF-Confocal-Histo-TEM\LD calculations-Nile RED-Bodipy\Diff 80\OAPA 400 group\070121cd1352.nd2	279	89.8067	4.01675	85	820.913	337.485	FALSE	1	367822
S:\GFoti\GFoti\Miranda\Organoids\Diff\IF-Confocal-Histo-TEM\LD calculations-Nile RED-Bodipy\Diff 80\OAPA 400 group\070121cd1352.nd2	280	9.25842	7.59663	87	1602.22	227.462	FALSE	1	367822
S:\GFoti\GFoti\Miranda\Organoids\Diff\IF-Confocal-Histo-TEM\LD calculations-Nile RED-Bodipy\Diff 80\OAPA 400 group\070121cd1352.nd2	281	26.3351	8.74544	87	1602.22	227.462	FALSE	1	367822
S:\GFoti\GFoti\Miranda\Organoids\Diff\IF-Confocal-Histo-TEM\LD calculations-Nile RED-Bodipy\Diff 80\OAPA 400 group\070121cd1352.nd2	282	118.816	8.33523	88	1322.62	269.928	FALSE	1	367822
S:\GFoti\GFoti\Miranda\Organoids\Diff\IF-Confocal-Histo-TEM\LD calculations-Nile RED-Bodipy\Diff 80\OAPA 400 group\070121cd1352.nd2	283	8.12684	11.1794	115	837.373	211.018	FALSE	1	367822
S:\GFoti\GFoti\Miranda\Organoids\Diff\IF-Confocal-Histo-TEM\LD calculations-Nile RED-Bodipy\Diff 80\OAPA 400 group\070121cd1352.nd2	284	161.508	7.86242	88	1322.62	269.928	FALSE	1	367822
S:\GFoti\GFoti\Miranda\Organoids\Diff\IF-Confocal-Histo-TEM\LD calculations-Nile RED-Bodipy\Diff 80\OAPA 400 group\070121cd1352.nd2	285	14.0934	5.5634	89	284.028	346.671	FALSE	1	367822
S:\GFoti\GFoti\Miranda\Organoids\Diff\IF-Confocal-Histo-TEM\LD calculations-Nile RED-Bodipy\Diff 80\OAPA 400 group\070121cd1352.nd2	286	17.591	10.4886	90	587.704	114.854	FALSE	1	367822
S:\GFoti\GFoti\Miranda\Organoids\Diff\IF-Confocal-Histo-TEM\LD calculations-Nile RED-Bodipy\Diff 80\OAPA 400 group\070121cd1352.nd2	287	5.55505	11.272	88	1322.62	269.928	FALSE	1	367822
S:\GFoti\GFoti\Miranda\Organoids\Diff\IF-Confocal-Histo-TEM\LD calculations-Nile RED-Bodipy\Diff 80\OAPA 400 group\070121cd1352.nd2	288	51.3328	6.76438	88	1322.62	269.928	FALSE	1	367822
S:\GFoti\GFoti\Miranda\Organoids\Diff\IF-Confocal-Histo-TEM\LD calculations-Nile RED-Bodipy\Diff 80\OAPA 400 group\070121cd1352.nd2	289	13.4761	12.0486	93	497.486	143.152	FALSE	1	367822
S:\GFoti\GFoti\Miranda\Organoids\Diff\IF-Confocal-Histo-TEM\LD calculations-Nile RED-Bodipy\Diff 80\OAPA 400 group\070121cd1352.nd2	290	87.6464	4.30611	89	284.028	346.671	FALSE	1	367822
S:\GFoti\GFoti\Miranda\Organoids\Diff\IF-Confocal-Histo-TEM\LD calculations-Nile RED-Bodipy\Diff 80\OAPA 400 group\070121cd1352.nd2	291	12.1388	7.07393	89	284.028	346.671	FALSE	1	367822
S:\GFoti\GFoti\Miranda\Organoids\Diff\IF-Confocal-Histo-TEM\LD calculations-Nile RED-Bodipy\Diff 80\OAPA 400 group\070121cd1352.nd2	292	30.7585	8.59924	93	497.486	143.152	FALSE	1	367822
S:\GFoti\GFoti\Miranda\Organoids\Diff\IF-Confocal-Histo-TEM\LD calculations-Nile RED-Bodipy\Diff 80\OAPA 400 group\070121cd1352.nd2	293	118.508	5.3277	92	629.984	204.468	FALSE	1	367822
S:\GFoti\GFoti\Miranda\Organoids\Diff\IF-Confocal-Histo-TEM\LD calculations-Nile RED-Bodipy\Diff 80\OAPA 400 group\070121cd1352.nd2	294	83.4287	5.74449	92	629.984	204.468	FALSE	1	367822
S:\GFoti\GFoti\Miranda\Organoids\Diff\IF-Confocal-Histo-TEM\LD calculations-Nile RED-Bodipy\Diff 80\OAPA 400 group\070121cd1352.nd2	295	15.8422	8.74883	90	587.704	114.854	FALSE	1	367822
S:\GFoti\GFoti\Miranda\Organoids\Diff\IF-Confocal-Histo-TEM\LD calculations-Nile RED-Bodipy\Diff 80\OAPA 400 group\070121cd1352.nd2	296	45.0577	4.85262	93	497.486	143.152	FALSE	1	367822
S:\GFoti\GFoti\Miranda\Organoids\Diff\IF-Confocal-Histo-TEM\LD calculations-Nile RED-Bodipy\Diff 80\OAPA 400 group\070121cd1352.nd2	297	6.06941	6.19013	90	587.704	114.854	FALSE	1	367822
S:\GFoti\GFoti\Miranda\Organoids\Diff\IF-Confocal-Histo-TEM\LD calculations-Nile RED-Bodipy\Diff 80\OAPA 400 group\070121cd1352.nd2	298	51.3328	5.90698	90	587.704	114.854	FALSE	1	367822
S:\GFoti\GFoti\Miranda\Organoids\Diff\IF-Confocal-Histo-TEM\LD calculations-Nile RED-Bodipy\Diff 80\OAPA 400 group\070121cd1352.nd2	299	82.5028	6.73023	90	587.704	114.854	FALSE	1	367822
S:\GFoti\GFoti\Miranda\Organoids\Diff\IF-Confocal-Histo-TEM\LD calculations-Nile RED-Bodipy\Diff 80\OAPA 400 group\070121cd1352.nd2	300	20.3685	8.63938	90	587.704	114.854	FALSE	1	367822
S:\GFoti\GFoti\Miranda\Organoids\Diff\IF-Confocal-Histo-TEM\LD calculations-Nile RED-Bodipy\Diff 80\OAPA 400 group\070121cd1352.nd2	301	6.06941	10.6015	90	587.704	114.854	FALSE	1	367822
S:\GFoti\GFoti\Miranda\Organoids\Diff\IF-Confocal-Histo-TEM\LD calculations-Nile RED-Bodipy\Diff 80\OAPA 400 group\070121cd1352.nd2	302	41.8686	12.1763	90	587.704	114.854	FALSE	1	367822
S:\GFoti\GFoti\Miranda\Organoids\Diff\IF-Confocal-Histo-TEM\LD calculations-Nile RED-Bodipy\Diff 80\OAPA 400 group\070121cd1352.nd2	303	126.12	5.44248	95	1139.81	178.197	FALSE	4	8263.66
S:\GFoti\GFoti\Miranda\Organoids\Diff\IF-Confocal-Histo-TEM\LD calculations-Nile RED-Bodipy\Diff 80\OAPA 400 group\070121cd1352.nd2	304	50.6127	5.18766	95	1139.81	178.197	FALSE	4	8263.66
S:\GFoti\GFoti\Miranda\Organoids\Diff\IF-Confocal-Histo-TEM\LD calculations-Nile RED-Bodipy\Diff 80\OAPA 400 group\070121cd1352.nd2	305	75.9191	8.4038	95	1139.81	178.197	FALSE	4	8263.66
S:\GFoti\GFoti\Miranda\Organoids\Diff\IF-Confocal-Histo-TEM\LD calculations-Nile RED-Bodipy\Diff 80\OAPA 400 group\070121cd1352.nd2	306	14.2991	10.5056	95	1139.81	178.197	FALSE	4	8263.66
S:\GFoti\GFoti\Miranda\Organoids\Diff\IF-Confocal-Histo-TEM\LD calculations-Nile RED-Bodipy\Diff 80\OAPA 400 group\070121cd1352.nd2	307	13.3733	8.78988	95	1139.81	178.197	FALSE	4	8263.66
S:\GFoti\GFoti\Miranda\Organoids\Diff\IF-Confocal-Histo-TEM\LD calculations-Nile RED-Bodipy\Diff 80\OAPA 400 group\070121cd1352.nd2	308	112.233	9.48394	95	1139.81	178.197	FALSE	4	8263.66
S:\GFoti\GFoti\Miranda\Organoids\Diff\IF-Confocal-Histo-TEM\LD calculations-Nile RED-Bodipy\Diff 80\OAPA 400 group\070121cd1352.nd2	309	32.6102	11.4093	95	1139.81	178.197	FALSE	4	8263.66
S:\GFoti\GFoti\Miranda\Organoids\Diff\IF-Confocal-Histo-TEM\LD calculations-Nile RED-Bodipy\Diff 80\OAPA 400 group\070121cd1352.nd2	310	38.371	12.1887	95	1139.81	178.197	FALSE	4	8263.66
S:\GFoti\GFoti\Miranda\Organoids\Diff\IF-Confocal-Histo-TEM\LD calculations-Nile RED-Bodipy\Diff 80\OAPA 400 group\070121cd1352.nd2	311	34.0504	10.5774	95	1139.81	178.197	FALSE	4	8263.66
S:\GFoti\GFoti\Miranda\Organoids\Diff\IF-Confocal-Histo-TEM\LD calculations-Nile RED-Bodipy\Diff 80\OAPA 400 group\070121cd1352.nd2	312	32.7131	39.0391	95	1139.81	178.197	FALSE	4	8263.66
S:\GFoti\GFoti\Miranda\Organoids\Diff\IF-Confocal-Histo-TEM\LD calculations-Nile RED-Bodipy\Diff 80\OAPA 400 group\070121cd1352.nd2	313	23.1461	49.2434	95	1139.81	178.197	FALSE	4	8263.66
S:\GFoti\GFoti\Miranda\Organoids\Diff\IF-Confocal-Histo-TEM\LD calculations-Nile RED-Bodipy\Diff 80\OAPA 400 group\070121cd1352.nd2	314	125.092	43.7478	95	1139.81	178.197	FALSE	4	8263.66
S:\GFoti\GFoti\Miranda\Organoids\Diff\IF-Confocal-Histo-TEM\LD calculations-Nile RED-Bodipy\Diff 80\OAPA 400 group\070121cd1352.nd2	315	34.7705	16.9961	95	1139.81	178.197	FALSE	4	8263.66
S:\GFoti\GFoti\Miranda\Organoids\Diff\IF-Confocal-Histo-TEM\LD calculations-Nile RED-Bodipy\Diff 80\OAPA 400 group\070121cd1352.nd2	316	14.6077	53.0796	95	1139.81	178.197	FALSE	4	8263.66
S:\GFoti\GFoti\Miranda\Organoids\Diff\IF-Confocal-Histo-TEM\LD calculations-Nile RED-Bodipy\Diff 80\OAPA 400 group\070121cd1352.nd2	317	15.1221	18.4885	95	1139.81	178.197	FALSE	4	8263.66
S:\GFoti\GFoti\Miranda\Organoids\Diff\IF-Confocal-Histo-TEM\LD calculations-Nile RED-Bodipy\Diff 80\OAPA 400 group\070121cd1352.nd2	318	3.90911	20.208	95	1139.81	178.197	FALSE	4	8263.66
S:\GFoti\GFoti\Miranda\Organoids\Diff\IF-Confocal-Histo-TEM\LD calculations-Nile RED-Bodipy\Diff 80\OAPA 400 group\070121cd1352.nd2	319	5.34931	4.59164	4	310.157	58.4007	FALSE	5	13441.1
S:\GFoti\GFoti\Miranda\Organoids\Diff\IF-Confocal-Histo-TEM\LD calculations-Nile RED-Bodipy\Diff 80\OAPA 400 group\070121cd1352.nd2	320	148.032	7.80624	139	611.673	1420.28	TRUE	1	367822
S:\GFoti\GFoti\Miranda\Organoids\Diff\IF-Confocal-Histo-TEM\LD calculations-Nile RED-Bodipy\Diff 80\OAPA 400 group\070121cd1352.nd2	321	30.1413	6.84649	9	2600.49	933.544	TRUE	1	367822
S:\GFoti\GFoti\Miranda\Organoids\Diff\IF-Confocal-Histo-TEM\LD calculations-Nile RED-Bodipy\Diff 80\OAPA 400 group\070121cd1352.nd2	322	3.70337	8.46234	11	806.203	905.929	TRUE	1	367822
S:\GFoti\GFoti\Miranda\Organoids\Diff\IF-Confocal-Histo-TEM\LD calculations-Nile RED-Bodipy\Diff 80\OAPA 400 group\070121cd1352.nd2	323	70.364	6.53758	140	383.196	1194.81	TRUE	1	367822
S:\GFoti\GFoti\Miranda\Organoids\Diff\IF-Confocal-Histo-TEM\LD calculations-Nile RED-Bodipy\Diff 80\OAPA 400 group\070121cd1352.nd2	324	14.6077	10.4299	160	276.107	1482.96	TRUE	1	367822
S:\GFoti\GFoti\Miranda\Organoids\Diff\IF-Confocal-Histo-TEM\LD calculations-Nile RED-Bodipy\Diff 80\OAPA 400 group\070121cd1352.nd2	325	269.42	5.21084	17	733.679	1081.13	TRUE	1	367822
S:\GFoti\GFoti\Miranda\Organoids\Diff\IF-Confocal-Histo-TEM\LD calculations-Nile RED-Bodipy\Diff 80\OAPA 400 group\070121cd1352.nd2	326	6.68664	5.52009	15	678.128	932.169	TRUE	1	367822
S:\GFoti\GFoti\Miranda\Organoids\Diff\IF-Confocal-Histo-TEM\LD calculations-Nile RED-Bodipy\Diff 80\OAPA 400 group\070121cd1352.nd2	327	7.30387	5.35271	15	678.128	932.169	TRUE	1	367822
S:\GFoti\GFoti\Miranda\Organoids\Diff\IF-Confocal-Histo-TEM\LD calculations-Nile RED-Bodipy\Diff 80\OAPA 400 group\070121cd1352.nd2	328	8.53832	5.7332	15	678.128	932.169	TRUE	1	367822
S:\GFoti\GFoti\Miranda\Organoids\Diff\IF-Confocal-Histo-TEM\LD calculations-Nile RED-Bodipy\Diff 80\OAPA 400 group\070121cd1352.nd2	329	6.58377	5.23733	17	733.679	1081.13	TRUE	1	367822
S:\GFoti\GFoti\Miranda\Organoids\Diff\IF-Confocal-Histo-TEM\LD calculations-Nile RED-Bodipy\Diff 80\OAPA 400 group\070121cd1352.nd2	330	97.1106	2.59983	19	569.907	1177.77	TRUE	1	367822
S:\GFoti\GFoti\Miranda\Organoids\Diff\IF-Confocal-Histo-TEM\LD calculations-Nile RED-Bodipy\Diff 80\OAPA 400 group\070121cd1352.nd2	331	18.3111	3.70051	17	733.679	1081.13	TRUE	1	367822
S:\GFoti\GFoti\Miranda\Organoids\Diff\IF-Confocal-Histo-TEM\LD calculations-Nile RED-Bodipy\Diff 80\OAPA 400 group\070121cd1352.nd2	332	171.589	3.87563	16	865.148	1088.31	TRUE	1	367822
S:\GFoti\GFoti\Miranda\Organoids\Diff\IF-Confocal-Histo-TEM\LD calculations-Nile RED-Bodipy\Diff 80\OAPA 400 group\070121cd1352.nd2	333	6.17228	6.73445	17	733.679	1081.13	TRUE	1	367822
S:\GFoti\GFoti\Miranda\Organoids\Diff\IF-Confocal-Histo-TEM\LD calculations-Nile RED-Bodipy\Diff 80\OAPA 400 group\070121cd1352.nd2	334	63.3688	5.08159	23	588.013	1383.95	TRUE	1	367822
S:\GFoti\GFoti\Miranda\Organoids\Diff\IF-Confocal-Histo-TEM\LD calculations-Nile RED-Bodipy\Diff 80\OAPA 400 group\070121cd1352.nd2	335	9.56704	4.65744	23	588.013	1383.95	TRUE	1	367822
S:\GFoti\GFoti\Miranda\Organoids\Diff\IF-Confocal-Histo-TEM\LD calculations-Nile RED-Bodipy\Diff 80\OAPA 400 group\070121cd1352.nd2	336	37.7538	5.86867	29	896.524	1760.46	TRUE	1	367822
S:\GFoti\GFoti\Miranda\Organoids\Diff\IF-Confocal-Histo-TEM\LD calculations-Nile RED-Bodipy\Diff 80\OAPA 400 group\070121cd1352.nd2	337	7.9211	12.1559	26	1279.93	805.028	TRUE	1	367822
S:\GFoti\GFoti\Miranda\Organoids\Diff\IF-Confocal-Histo-TEM\LD calculations-Nile RED-Bodipy\Diff 80\OAPA 400 group\070121cd1352.nd2	338	48.0409	4.41915	97	632.556	1262.67	TRUE	1	367822
S:\GFoti\GFoti\Miranda\Organoids\Diff\IF-Confocal-Histo-TEM\LD calculations-Nile RED-Bodipy\Diff 80\OAPA 400 group\070121cd1352.nd2	339	35.0791	6.5308	29	896.524	1760.46	TRUE	1	367822
S:\GFoti\GFoti\Miranda\Organoids\Diff\IF-Confocal-Histo-TEM\LD calculations-Nile RED-Bodipy\Diff 80\OAPA 400 group\070121cd1352.nd2	340	4.42347	10.7816	120	463.024	1171.87	TRUE	1	367822
S:\GFoti\GFoti\Miranda\Organoids\Diff\IF-Confocal-Histo-TEM\LD calculations-Nile RED-Bodipy\Diff 80\OAPA 400 group\070121cd1352.nd2	341	53.0816	4.02448	41	762.997	1119.4	TRUE	1	367822
S:\GFoti\GFoti\Miranda\Organoids\Diff\IF-Confocal-Histo-TEM\LD calculations-Nile RED-Bodipy\Diff 80\OAPA 400 group\070121cd1352.nd2	342	83.8402	2.86524	36	927.18	1704.98	TRUE	1	367822
S:\GFoti\GFoti\Miranda\Organoids\Diff\IF-Confocal-Histo-TEM\LD calculations-Nile RED-Bodipy\Diff 80\OAPA 400 group\070121cd1352.nd2	343	179.305	5.26461	35	767.42	1075.98	TRUE	1	367822
S:\GFoti\GFoti\Miranda\Organoids\Diff\IF-Confocal-Histo-TEM\LD calculations-Nile RED-Bodipy\Diff 80\OAPA 400 group\070121cd1352.nd2	344	15.7393	5.41873	40	620.932	1037.94	TRUE	1	367822
S:\GFoti\GFoti\Miranda\Organoids\Diff\IF-Confocal-Histo-TEM\LD calculations-Nile RED-Bodipy\Diff 80\OAPA 400 group\070121cd1352.nd2	345	14.2991	6.63199	39	1051.24	307.388	FALSE	1	367822
S:\GFoti\GFoti\Miranda\Organoids\Diff\IF-Confocal-Histo-TEM\LD calculations-Nile RED-Bodipy\Diff 80\OAPA 400 group\070121cd1352.nd2	346	9.05268	7.79951	40	620.932	1037.94	TRUE	1	367822
S:\GFoti\GFoti\Miranda\Organoids\Diff\IF-Confocal-Histo-TEM\LD calculations-Nile RED-Bodipy\Diff 80\OAPA 400 group\070121cd1352.nd2	347	10.2871	9.51936	48	337.109	336.373	FALSE	1	367822
S:\GFoti\GFoti\Miranda\Organoids\Diff\IF-Confocal-Histo-TEM\LD calculations-Nile RED-Bodipy\Diff 80\OAPA 400 group\070121cd1352.nd2	348	13.0647	5.07431	45	846.014	1408.11	TRUE	1	367822
S:\GFoti\GFoti\Miranda\Organoids\Diff\IF-Confocal-Histo-TEM\LD calculations-Nile RED-Bodipy\Diff 80\OAPA 400 group\070121cd1352.nd2	349	4.62921	6.61025	122	431.134	701.939	TRUE	1	367822
S:\GFoti\GFoti\Miranda\Organoids\Diff\IF-Confocal-Histo-TEM\LD calculations-Nile RED-Bodipy\Diff 80\OAPA 400 group\070121cd1352.nd2	350	6.27515	7.12157	50	1377.14	831.34	TRUE	1	367822
S:\GFoti\GFoti\Miranda\Organoids\Diff\IF-Confocal-Histo-TEM\LD calculations-Nile RED-Bodipy\Diff 80\OAPA 400 group\070121cd1352.nd2	351	6.06941	6.69939	52	373.012	115.875	FALSE	1	367822
S:\GFoti\GFoti\Miranda\Organoids\Diff\IF-Confocal-Histo-TEM\LD calculations-Nile RED-Bodipy\Diff 80\OAPA 400 group\070121cd1352.nd2	352	21.9116	5.13026	49	759.705	1247	TRUE	1	367822
S:\GFoti\GFoti\Miranda\Organoids\Diff\IF-Confocal-Histo-TEM\LD calculations-Nile RED-Bodipy\Diff 80\OAPA 400 group\070121cd1352.nd2	353	5.96654	7.12336	55	730.181	172.14	FALSE	1	367822
S:\GFoti\GFoti\Miranda\Organoids\Diff\IF-Confocal-Histo-TEM\LD calculations-Nile RED-Bodipy\Diff 80\OAPA 400 group\070121cd1352.nd2	354	96.1847	3.51772	56	688.827	1248.33	TRUE	1	367822
S:\GFoti\GFoti\Miranda\Organoids\Diff\IF-Confocal-Histo-TEM\LD calculations-Nile RED-Bodipy\Diff 80\OAPA 400 group\070121cd1352.nd2	355	17.3853	7.49106	47	777.708	1040.33	TRUE	1	367822
S:\GFoti\GFoti\Miranda\Organoids\Diff\IF-Confocal-Histo-TEM\LD calculations-Nile RED-Bodipy\Diff 80\OAPA 400 group\070121cd1352.nd2	356	115.422	6.76631	50	1377.14	831.34	TRUE	1	367822
S:\GFoti\GFoti\Miranda\Organoids\Diff\IF-Confocal-Histo-TEM\LD calculations-Nile RED-Bodipy\Diff 80\OAPA 400 group\070121cd1352.nd2	357	6.17228	7.12672	59	859.902	1144.08	TRUE	1	367822
S:\GFoti\GFoti\Miranda\Organoids\Diff\IF-Confocal-Histo-TEM\LD calculations-Nile RED-Bodipy\Diff 80\OAPA 400 group\070121cd1352.nd2	358	14.2991	9.12829	59	859.902	1144.08	TRUE	1	367822
S:\GFoti\GFoti\Miranda\Organoids\Diff\IF-Confocal-Histo-TEM\LD calculations-Nile RED-Bodipy\Diff 80\OAPA 400 group\070121cd1352.nd2	359	70.0554	4.82449	66	385.15	1340.93	TRUE	1	367822
S:\GFoti\GFoti\Miranda\Organoids\Diff\IF-Confocal-Histo-TEM\LD calculations-Nile RED-Bodipy\Diff 80\OAPA 400 group\070121cd1352.nd2	360	26.9523	4.36396	73	746.846	1462.95	TRUE	1	367822
S:\GFoti\GFoti\Miranda\Organoids\Diff\IF-Confocal-Histo-TEM\LD calculations-Nile RED-Bodipy\Diff 80\OAPA 400 group\070121cd1352.nd2	361	14.1962	5.1844	73	746.846	1462.95	TRUE	1	367822
S:\GFoti\GFoti\Miranda\Organoids\Diff\IF-Confocal-Histo-TEM\LD calculations-Nile RED-Bodipy\Diff 80\OAPA 400 group\070121cd1352.nd2	362	40.017	4.05287	74	423.624	2200.44	TRUE	1	367822
S:\GFoti\GFoti\Miranda\Organoids\Diff\IF-Confocal-Histo-TEM\LD calculations-Nile RED-Bodipy\Diff 80\OAPA 400 group\070121cd1352.nd2	363	33.8447	9.26788	77	1004.02	335.002	FALSE	1	367822
S:\GFoti\GFoti\Miranda\Organoids\Diff\IF-Confocal-Histo-TEM\LD calculations-Nile RED-Bodipy\Diff 80\OAPA 400 group\070121cd1352.nd2	364	124.474	5.94318	76	742.628	1665.78	TRUE	1	367822
S:\GFoti\GFoti\Miranda\Organoids\Diff\IF-Confocal-Histo-TEM\LD calculations-Nile RED-Bodipy\Diff 80\OAPA 400 group\070121cd1352.nd2	365	25.3064	3.5977	71	595.111	1674.28	TRUE	1	367822
S:\GFoti\GFoti\Miranda\Organoids\Diff\IF-Confocal-Histo-TEM\LD calculations-Nile RED-Bodipy\Diff 80\OAPA 400 group\070121cd1352.nd2	366	72.8329	3.92413	71	595.111	1674.28	TRUE	1	367822
S:\GFoti\GFoti\Miranda\Organoids\Diff\IF-Confocal-Histo-TEM\LD calculations-Nile RED-Bodipy\Diff 80\OAPA 400 group\070121cd1352.nd2	367	92.6871	2.95772	102	555.711	1756.72	TRUE	1	367822
S:\GFoti\GFoti\Miranda\Organoids\Diff\IF-Confocal-Histo-TEM\LD calculations-Nile RED-Bodipy\Diff 80\OAPA 400 group\070121cd1352.nd2	368	38.6796	5.57338	75	530.096	371.626	FALSE	1	367822
S:\GFoti\GFoti\Miranda\Organoids\Diff\IF-Confocal-Histo-TEM\LD calculations-Nile RED-Bodipy\Diff 80\OAPA 400 group\070121cd1352.nd2	369	31.2729	7.96146	75	530.096	371.626	FALSE	1	367822
S:\GFoti\GFoti\Miranda\Organoids\Diff\IF-Confocal-Histo-TEM\LD calculations-Nile RED-Bodipy\Diff 80\OAPA 400 group\070121cd1352.nd2	370	116.039	10.6362	79	1032.52	321.464	FALSE	1	367822
S:\GFoti\GFoti\Miranda\Organoids\Diff\IF-Confocal-Histo-TEM\LD calculations-Nile RED-Bodipy\Diff 80\OAPA 400 group\070121cd1352.nd2	371	134.659	5.31114	83	1261.72	233.681	FALSE	1	367822
S:\GFoti\GFoti\Miranda\Organoids\Diff\IF-Confocal-Histo-TEM\LD calculations-Nile RED-Bodipy\Diff 80\OAPA 400 group\070121cd1352.nd2	372	9.46417	3.84398	84	544.395	327.297	FALSE	1	367822
S:\GFoti\GFoti\Miranda\Organoids\Diff\IF-Confocal-Histo-TEM\LD calculations-Nile RED-Bodipy\Diff 80\OAPA 400 group\070121cd1352.nd2	373	45.4691	4.11424	84	544.395	327.297	FALSE	1	367822
S:\GFoti\GFoti\Miranda\Organoids\Diff\IF-Confocal-Histo-TEM\LD calculations-Nile RED-Bodipy\Diff 80\OAPA 400 group\070121cd1352.nd2	374	112.336	5.0409	85	820.913	337.485	FALSE	1	367822
S:\GFoti\GFoti\Miranda\Organoids\Diff\IF-Confocal-Histo-TEM\LD calculations-Nile RED-Bodipy\Diff 80\OAPA 400 group\070121cd1352.nd2	375	217.882	4.62648	93	497.486	143.152	FALSE	1	367822
S:\GFoti\GFoti\Miranda\Organoids\Diff\IF-Confocal-Histo-TEM\LD calculations-Nile RED-Bodipy\Diff 80\OAPA 400 group\070121cd1352.nd2	376	9.46417	3.72311	93	497.486	143.152	FALSE	1	367822
S:\GFoti\GFoti\Miranda\Organoids\Diff\IF-Confocal-Histo-TEM\LD calculations-Nile RED-Bodipy\Diff 80\OAPA 400 group\070121cd1352.nd2	377	5.55505	13.4953	90	587.704	114.854	FALSE	1	367822
S:\GFoti\GFoti\Miranda\Organoids\Diff\IF-Confocal-Histo-TEM\LD calculations-Nile RED-Bodipy\Diff 80\OAPA 400 group\070121cd1352.nd2	378	19.7513	6.63417	95	1139.81	178.197	FALSE	4	8263.66
S:\GFoti\GFoti\Miranda\Organoids\Diff\IF-Confocal-Histo-TEM\LD calculations-Nile RED-Bodipy\Diff 80\OAPA 400 group\070121cd1352.nd2	379	10.9044	7.50362	95	1139.81	178.197	FALSE	4	8263.66
S:\GFoti\GFoti\Miranda\Organoids\Diff\IF-Confocal-Histo-TEM\LD calculations-Nile RED-Bodipy\Diff 80\OAPA 400 group\070121cd1352.nd2	380	11.4187	47.2051	95	1139.81	178.197	FALSE	4	8263.66
S:\GFoti\GFoti\Miranda\Organoids\Diff\IF-Confocal-Histo-TEM\LD calculations-Nile RED-Bodipy\Diff 80\OAPA 400 group\070121cd1352.nd2	381	121.08	11.1528	1	498	81.8453	FALSE	5	13441.1
S:\GFoti\GFoti\Miranda\Organoids\Diff\IF-Confocal-Histo-TEM\LD calculations-Nile RED-Bodipy\Diff 80\OAPA 400 group\070121cd1352.nd2	382	5.0407	2.44249	1	498	81.8453	FALSE	5	13441.1
S:\GFoti\GFoti\Miranda\Organoids\Diff\IF-Confocal-Histo-TEM\LD calculations-Nile RED-Bodipy\Diff 80\OAPA 400 group\070121cd1352.nd2	383	228.683	6.23453	2	1019.35	261.436	FALSE	5	13441.1
S:\GFoti\GFoti\Miranda\Organoids\Diff\IF-Confocal-Histo-TEM\LD calculations-Nile RED-Bodipy\Diff 80\OAPA 400 group\070121cd1352.nd2	384	135.584	4.92709	2	1019.35	261.436	FALSE	5	13441.1
S:\GFoti\GFoti\Miranda\Organoids\Diff\IF-Confocal-Histo-TEM\LD calculations-Nile RED-Bodipy\Diff 80\OAPA 400 group\070121cd1352.nd2	385	235.267	8.09661	118	899.301	1183.71	TRUE	1	367822
S:\GFoti\GFoti\Miranda\Organoids\Diff\IF-Confocal-Histo-TEM\LD calculations-Nile RED-Bodipy\Diff 80\OAPA 400 group\070121cd1352.nd2	386	93.8187	3.08154	139	611.673	1420.28	TRUE	1	367822
S:\GFoti\GFoti\Miranda\Organoids\Diff\IF-Confocal-Histo-TEM\LD calculations-Nile RED-Bodipy\Diff 80\OAPA 400 group\070121cd1352.nd2	387	71.0841	5.86159	10	1204.42	792.977	TRUE	1	367822
S:\GFoti\GFoti\Miranda\Organoids\Diff\IF-Confocal-Histo-TEM\LD calculations-Nile RED-Bodipy\Diff 80\OAPA 400 group\070121cd1352.nd2	388	2.57178	9.88375	139	611.673	1420.28	TRUE	1	367822
S:\GFoti\GFoti\Miranda\Organoids\Diff\IF-Confocal-Histo-TEM\LD calculations-Nile RED-Bodipy\Diff 80\OAPA 400 group\070121cd1352.nd2	389	13.7848	5.91961	10	1204.42	792.977	TRUE	1	367822
S:\GFoti\GFoti\Miranda\Organoids\Diff\IF-Confocal-Histo-TEM\LD calculations-Nile RED-Bodipy\Diff 80\OAPA 400 group\070121cd1352.nd2	390	444.404	7.46819	142	375.995	1095.63	TRUE	1	367822
S:\GFoti\GFoti\Miranda\Organoids\Diff\IF-Confocal-Histo-TEM\LD calculations-Nile RED-Bodipy\Diff 80\OAPA 400 group\070121cd1352.nd2	391	3.29188	6.14363	11	806.203	905.929	TRUE	1	367822
S:\GFoti\GFoti\Miranda\Organoids\Diff\IF-Confocal-Histo-TEM\LD calculations-Nile RED-Bodipy\Diff 80\OAPA 400 group\070121cd1352.nd2	392	44.749	5.07484	12	972.957	1374.68	TRUE	1	367822
S:\GFoti\GFoti\Miranda\Organoids\Diff\IF-Confocal-Histo-TEM\LD calculations-Nile RED-Bodipy\Diff 80\OAPA 400 group\070121cd1352.nd2	393	78.388	6.45032	13	758.985	1272.46	TRUE	1	367822
S:\GFoti\GFoti\Miranda\Organoids\Diff\IF-Confocal-Histo-TEM\LD calculations-Nile RED-Bodipy\Diff 80\OAPA 400 group\070121cd1352.nd2	394	72.4214	2.65898	13	758.985	1272.46	TRUE	1	367822
S:\GFoti\GFoti\Miranda\Organoids\Diff\IF-Confocal-Histo-TEM\LD calculations-Nile RED-Bodipy\Diff 80\OAPA 400 group\070121cd1352.nd2	395	4.83495	7.99434	13	758.985	1272.46	TRUE	1	367822
S:\GFoti\GFoti\Miranda\Organoids\Diff\IF-Confocal-Histo-TEM\LD calculations-Nile RED-Bodipy\Diff 80\OAPA 400 group\070121cd1352.nd2	396	5.24644	7.01614	16	865.148	1088.31	TRUE	1	367822
S:\GFoti\GFoti\Miranda\Organoids\Diff\IF-Confocal-Histo-TEM\LD calculations-Nile RED-Bodipy\Diff 80\OAPA 400 group\070121cd1352.nd2	397	37.548	3.36839	20	264.379	1150.7	TRUE	1	367822
S:\GFoti\GFoti\Miranda\Organoids\Diff\IF-Confocal-Histo-TEM\LD calculations-Nile RED-Bodipy\Diff 80\OAPA 400 group\070121cd1352.nd2	398	3.18901	9.27782	104	384.327	1293.87	TRUE	1	367822
S:\GFoti\GFoti\Miranda\Organoids\Diff\IF-Confocal-Histo-TEM\LD calculations-Nile RED-Bodipy\Diff 80\OAPA 400 group\070121cd1352.nd2	399	7.09812	4.43981	27	707.344	1386.67	TRUE	1	367822
S:\GFoti\GFoti\Miranda\Organoids\Diff\IF-Confocal-Histo-TEM\LD calculations-Nile RED-Bodipy\Diff 80\OAPA 400 group\070121cd1352.nd2	400	55.6534	8.58542	26	1279.93	805.028	TRUE	1	367822
S:\GFoti\GFoti\Miranda\Organoids\Diff\IF-Confocal-Histo-TEM\LD calculations-Nile RED-Bodipy\Diff 80\OAPA 400 group\070121cd1352.nd2	401	16.0479	6.36883	23	588.013	1383.95	TRUE	1	367822
S:\GFoti\GFoti\Miranda\Organoids\Diff\IF-Confocal-Histo-TEM\LD calculations-Nile RED-Bodipy\Diff 80\OAPA 400 group\070121cd1352.nd2	402	4.73208	8.39937	24	236.81	1315.78	TRUE	1	367822
S:\GFoti\GFoti\Miranda\Organoids\Diff\IF-Confocal-Histo-TEM\LD calculations-Nile RED-Bodipy\Diff 80\OAPA 400 group\070121cd1352.nd2	403	11.1101	5.3169	29	896.524	1760.46	TRUE	1	367822
S:\GFoti\GFoti\Miranda\Organoids\Diff\IF-Confocal-Histo-TEM\LD calculations-Nile RED-Bodipy\Diff 80\OAPA 400 group\070121cd1352.nd2	404	16.8709	2.52777	30	682.654	1386.35	TRUE	1	367822
S:\GFoti\GFoti\Miranda\Organoids\Diff\IF-Confocal-Histo-TEM\LD calculations-Nile RED-Bodipy\Diff 80\OAPA 400 group\070121cd1352.nd2	405	5.65793	4.17134	32	827.497	1246.77	TRUE	1	367822
S:\GFoti\GFoti\Miranda\Organoids\Diff\IF-Confocal-Histo-TEM\LD calculations-Nile RED-Bodipy\Diff 80\OAPA 400 group\070121cd1352.nd2	406	63.0601	8.47177	33	359.638	1055.21	TRUE	1	367822
S:\GFoti\GFoti\Miranda\Organoids\Diff\IF-Confocal-Histo-TEM\LD calculations-Nile RED-Bodipy\Diff 80\OAPA 400 group\070121cd1352.nd2	407	74.4789	8.94944	41	762.997	1119.4	TRUE	1	367822
S:\GFoti\GFoti\Miranda\Organoids\Diff\IF-Confocal-Histo-TEM\LD calculations-Nile RED-Bodipy\Diff 80\OAPA 400 group\070121cd1352.nd2	408	6.58377	6.70123	41	762.997	1119.4	TRUE	1	367822
S:\GFoti\GFoti\Miranda\Organoids\Diff\IF-Confocal-Histo-TEM\LD calculations-Nile RED-Bodipy\Diff 80\OAPA 400 group\070121cd1352.nd2	409	94.4359	1.31081	37	927.694	1241.08	TRUE	1	367822
S:\GFoti\GFoti\Miranda\Organoids\Diff\IF-Confocal-Histo-TEM\LD calculations-Nile RED-Bodipy\Diff 80\OAPA 400 group\070121cd1352.nd2	410	11.8302	9.74686	46	739.234	152.352	FALSE	1	367822
S:\GFoti\GFoti\Miranda\Organoids\Diff\IF-Confocal-Histo-TEM\LD calculations-Nile RED-Bodipy\Diff 80\OAPA 400 group\070121cd1352.nd2	411	13.2704	6.05132	43	816.593	1578.87	TRUE	1	367822
S:\GFoti\GFoti\Miranda\Organoids\Diff\IF-Confocal-Histo-TEM\LD calculations-Nile RED-Bodipy\Diff 80\OAPA 400 group\070121cd1352.nd2	412	81.6799	6.50765	40	620.932	1037.94	TRUE	1	367822
S:\GFoti\GFoti\Miranda\Organoids\Diff\IF-Confocal-Histo-TEM\LD calculations-Nile RED-Bodipy\Diff 80\OAPA 400 group\070121cd1352.nd2	413	17.7967	8.80015	39	1051.24	307.388	FALSE	1	367822
S:\GFoti\GFoti\Miranda\Organoids\Diff\IF-Confocal-Histo-TEM\LD calculations-Nile RED-Bodipy\Diff 80\OAPA 400 group\070121cd1352.nd2	414	14.6077	9.49735	122	431.134	701.939	TRUE	1	367822
S:\GFoti\GFoti\Miranda\Organoids\Diff\IF-Confocal-Histo-TEM\LD calculations-Nile RED-Bodipy\Diff 80\OAPA 400 group\070121cd1352.nd2	415	24.4834	2.9797	46	739.234	152.352	FALSE	1	367822
S:\GFoti\GFoti\Miranda\Organoids\Diff\IF-Confocal-Histo-TEM\LD calculations-Nile RED-Bodipy\Diff 80\OAPA 400 group\070121cd1352.nd2	416	2.98327	10.6531	122	431.134	701.939	TRUE	1	367822
S:\GFoti\GFoti\Miranda\Organoids\Diff\IF-Confocal-Histo-TEM\LD calculations-Nile RED-Bodipy\Diff 80\OAPA 400 group\070121cd1352.nd2	417	49.3783	5.77386	53	456.029	1290.17	TRUE	1	367822
S:\GFoti\GFoti\Miranda\Organoids\Diff\IF-Confocal-Histo-TEM\LD calculations-Nile RED-Bodipy\Diff 80\OAPA 400 group\070121cd1352.nd2	418	12.2417	10.1112	43	816.593	1578.87	TRUE	1	367822
S:\GFoti\GFoti\Miranda\Organoids\Diff\IF-Confocal-Histo-TEM\LD calculations-Nile RED-Bodipy\Diff 80\OAPA 400 group\070121cd1352.nd2	419	8.64119	5.02729	49	759.705	1247	TRUE	1	367822
S:\GFoti\GFoti\Miranda\Organoids\Diff\IF-Confocal-Histo-TEM\LD calculations-Nile RED-Bodipy\Diff 80\OAPA 400 group\070121cd1352.nd2	420	53.6989	9.03722	59	859.902	1144.08	TRUE	1	367822
S:\GFoti\GFoti\Miranda\Organoids\Diff\IF-Confocal-Histo-TEM\LD calculations-Nile RED-Bodipy\Diff 80\OAPA 400 group\070121cd1352.nd2	421	10.6986	7.74079	56	688.827	1248.33	TRUE	1	367822
S:\GFoti\GFoti\Miranda\Organoids\Diff\IF-Confocal-Histo-TEM\LD calculations-Nile RED-Bodipy\Diff 80\OAPA 400 group\070121cd1352.nd2	422	6.4809	6.84496	64	625.664	1524.26	TRUE	1	367822
S:\GFoti\GFoti\Miranda\Organoids\Diff\IF-Confocal-Histo-TEM\LD calculations-Nile RED-Bodipy\Diff 80\OAPA 400 group\070121cd1352.nd2	423	66.2492	7.05117	62	1384.55	561.924	TRUE	1	367822
S:\GFoti\GFoti\Miranda\Organoids\Diff\IF-Confocal-Histo-TEM\LD calculations-Nile RED-Bodipy\Diff 80\OAPA 400 group\070121cd1352.nd2	424	65.5291	7.2551	54	580.092	1894.61	TRUE	1	367822
S:\GFoti\GFoti\Miranda\Organoids\Diff\IF-Confocal-Histo-TEM\LD calculations-Nile RED-Bodipy\Diff 80\OAPA 400 group\070121cd1352.nd2	425	9.77278	4.32723	67	521.866	269.917	FALSE	1	367822
S:\GFoti\GFoti\Miranda\Organoids\Diff\IF-Confocal-Histo-TEM\LD calculations-Nile RED-Bodipy\Diff 80\OAPA 400 group\070121cd1352.nd2	426	54.7276	9.00608	62	1384.55	561.924	TRUE	1	367822
S:\GFoti\GFoti\Miranda\Organoids\Diff\IF-Confocal-Histo-TEM\LD calculations-Nile RED-Bodipy\Diff 80\OAPA 400 group\070121cd1352.nd2	427	9.15555	6.15353	73	746.846	1462.95	TRUE	1	367822
S:\GFoti\GFoti\Miranda\Organoids\Diff\IF-Confocal-Histo-TEM\LD calculations-Nile RED-Bodipy\Diff 80\OAPA 400 group\070121cd1352.nd2	428	9.15555	5.29235	67	521.866	269.917	FALSE	1	367822
S:\GFoti\GFoti\Miranda\Organoids\Diff\IF-Confocal-Histo-TEM\LD calculations-Nile RED-Bodipy\Diff 80\OAPA 400 group\070121cd1352.nd2	429	4.83495	4.51222	65	260.779	1715.76	TRUE	1	367822
S:\GFoti\GFoti\Miranda\Organoids\Diff\IF-Confocal-Histo-TEM\LD calculations-Nile RED-Bodipy\Diff 80\OAPA 400 group\070121cd1352.nd2	430	49.6869	5.46244	66	385.15	1340.93	TRUE	1	367822
S:\GFoti\GFoti\Miranda\Organoids\Diff\IF-Confocal-Histo-TEM\LD calculations-Nile RED-Bodipy\Diff 80\OAPA 400 group\070121cd1352.nd2	431	25.4092	4.60406	73	746.846	1462.95	TRUE	1	367822
S:\GFoti\GFoti\Miranda\Organoids\Diff\IF-Confocal-Histo-TEM\LD calculations-Nile RED-Bodipy\Diff 80\OAPA 400 group\070121cd1352.nd2	432	4.83495	3.86944	67	521.866	269.917	FALSE	1	367822
S:\GFoti\GFoti\Miranda\Organoids\Diff\IF-Confocal-Histo-TEM\LD calculations-Nile RED-Bodipy\Diff 80\OAPA 400 group\070121cd1352.nd2	433	3.49763	3.67703	66	385.15	1340.93	TRUE	1	367822
S:\GFoti\GFoti\Miranda\Organoids\Diff\IF-Confocal-Histo-TEM\LD calculations-Nile RED-Bodipy\Diff 80\OAPA 400 group\070121cd1352.nd2	434	15.3278	8.26357	100	503.658	1553.16	TRUE	1	367822
S:\GFoti\GFoti\Miranda\Organoids\Diff\IF-Confocal-Histo-TEM\LD calculations-Nile RED-Bodipy\Diff 80\OAPA 400 group\070121cd1352.nd2	435	92.5842	7.42531	77	1004.02	335.002	FALSE	1	367822
S:\GFoti\GFoti\Miranda\Organoids\Diff\IF-Confocal-Histo-TEM\LD calculations-Nile RED-Bodipy\Diff 80\OAPA 400 group\070121cd1352.nd2	436	20.78	3.35911	101	430.825	945.876	TRUE	1	367822
S:\GFoti\GFoti\Miranda\Organoids\Diff\IF-Confocal-Histo-TEM\LD calculations-Nile RED-Bodipy\Diff 80\OAPA 400 group\070121cd1352.nd2	437	26.3351	3.33132	75	530.096	371.626	FALSE	1	367822
S:\GFoti\GFoti\Miranda\Organoids\Diff\IF-Confocal-Histo-TEM\LD calculations-Nile RED-Bodipy\Diff 80\OAPA 400 group\070121cd1352.nd2	438	55.8592	8.71719	68	1350.39	393.268	FALSE	1	367822
S:\GFoti\GFoti\Miranda\Organoids\Diff\IF-Confocal-Histo-TEM\LD calculations-Nile RED-Bodipy\Diff 80\OAPA 400 group\070121cd1352.nd2	439	77.6679	8.62707	75	530.096	371.626	FALSE	1	367822
S:\GFoti\GFoti\Miranda\Organoids\Diff\IF-Confocal-Histo-TEM\LD calculations-Nile RED-Bodipy\Diff 80\OAPA 400 group\070121cd1352.nd2	440	16.5623	9.73866	167	280.633	143.589	FALSE	1	367822
S:\GFoti\GFoti\Miranda\Organoids\Diff\IF-Confocal-Histo-TEM\LD calculations-Nile RED-Bodipy\Diff 80\OAPA 400 group\070121cd1352.nd2	441	121.594	4.12694	167	280.633	143.589	FALSE	1	367822
S:\GFoti\GFoti\Miranda\Organoids\Diff\IF-Confocal-Histo-TEM\LD calculations-Nile RED-Bodipy\Diff 80\OAPA 400 group\070121cd1352.nd2	442	15.6364	8.73585	167	280.633	143.589	FALSE	1	367822
S:\GFoti\GFoti\Miranda\Organoids\Diff\IF-Confocal-Histo-TEM\LD calculations-Nile RED-Bodipy\Diff 80\OAPA 400 group\070121cd1352.nd2	443	2.77753	13.1969	81	399.038	212.006	FALSE	1	367822
S:\GFoti\GFoti\Miranda\Organoids\Diff\IF-Confocal-Histo-TEM\LD calculations-Nile RED-Bodipy\Diff 80\OAPA 400 group\070121cd1352.nd2	444	5.0407	8.18835	80	626.487	151.064	FALSE	1	367822
S:\GFoti\GFoti\Miranda\Organoids\Diff\IF-Confocal-Histo-TEM\LD calculations-Nile RED-Bodipy\Diff 80\OAPA 400 group\070121cd1352.nd2	445	11.6245	18.8549	157	410.457	1217.12	TRUE	1	367822
S:\GFoti\GFoti\Miranda\Organoids\Diff\IF-Confocal-Histo-TEM\LD calculations-Nile RED-Bodipy\Diff 80\OAPA 400 group\070121cd1352.nd2	446	43.6175	2.73843	84	544.395	327.297	FALSE	1	367822
S:\GFoti\GFoti\Miranda\Organoids\Diff\IF-Confocal-Histo-TEM\LD calculations-Nile RED-Bodipy\Diff 80\OAPA 400 group\070121cd1352.nd2	447	159.965	9.47425	163	620.932	195.948	FALSE	1	367822
S:\GFoti\GFoti\Miranda\Organoids\Diff\IF-Confocal-Histo-TEM\LD calculations-Nile RED-Bodipy\Diff 80\OAPA 400 group\070121cd1352.nd2	448	6.78951	3.36103	93	497.486	143.152	FALSE	1	367822
S:\GFoti\GFoti\Miranda\Organoids\Diff\IF-Confocal-Histo-TEM\LD calculations-Nile RED-Bodipy\Diff 80\OAPA 400 group\070121cd1352.nd2	449	20.9858	7.18887	95	1139.81	178.197	FALSE	4	8263.66
S:\GFoti\GFoti\Miranda\Organoids\Diff\IF-Confocal-Histo-TEM\LD calculations-Nile RED-Bodipy\Diff 80\OAPA 400 group\070121cd1352.nd2	450	13.0647	4.9991	95	1139.81	178.197	FALSE	4	8263.66
S:\GFoti\GFoti\Miranda\Organoids\Diff\IF-Confocal-Histo-TEM\LD calculations-Nile RED-Bodipy\Diff 80\OAPA 400 group\070121cd1352.nd2	451	18.0025	2.94693	2	1019.35	261.436	FALSE	5	13441.1
S:\GFoti\GFoti\Miranda\Organoids\Diff\IF-Confocal-Histo-TEM\LD calculations-Nile RED-Bodipy\Diff 80\OAPA 400 group\070121cd1352.nd2	452	5.0407	5.93143	5	186.506	186.448	FALSE	5	13441.1
S:\GFoti\GFoti\Miranda\Organoids\Diff\IF-Confocal-Histo-TEM\LD calculations-Nile RED-Bodipy\Diff 80\OAPA 400 group\070121cd1352.nd2	453	10.0814	1.69714	5	186.506	186.448	FALSE	5	13441.1
S:\GFoti\GFoti\Miranda\Organoids\Diff\IF-Confocal-Histo-TEM\LD calculations-Nile RED-Bodipy\Diff 80\OAPA 400 group\070121cd1352.nd2	454	44.5433	3.59882	5	186.506	186.448	FALSE	5	13441.1
S:\GFoti\GFoti\Miranda\Organoids\Diff\IF-Confocal-Histo-TEM\LD calculations-Nile RED-Bodipy\Diff 80\OAPA 400 group\070121cd1352.nd2	455	35.7992	2.17366	5	186.506	186.448	FALSE	5	13441.1
S:\GFoti\GFoti\Miranda\Organoids\Diff\IF-Confocal-Histo-TEM\LD calculations-Nile RED-Bodipy\Diff 80\OAPA 400 group\070121cd1352.nd2	456	192.781	8.34262	7	1274.06	1100.4	TRUE	1	367822
S:\GFoti\GFoti\Miranda\Organoids\Diff\IF-Confocal-Histo-TEM\LD calculations-Nile RED-Bodipy\Diff 80\OAPA 400 group\070121cd1352.nd2	457	4.21773	9.73797	139	611.673	1420.28	TRUE	1	367822
S:\GFoti\GFoti\Miranda\Organoids\Diff\IF-Confocal-Histo-TEM\LD calculations-Nile RED-Bodipy\Diff 80\OAPA 400 group\070121cd1352.nd2	458	263.968	7.94504	139	611.673	1420.28	TRUE	1	367822
S:\GFoti\GFoti\Miranda\Organoids\Diff\IF-Confocal-Histo-TEM\LD calculations-Nile RED-Bodipy\Diff 80\OAPA 400 group\070121cd1352.nd2	459	4.52634	6.44032	9	2600.49	933.544	TRUE	1	367822
S:\GFoti\GFoti\Miranda\Organoids\Diff\IF-Confocal-Histo-TEM\LD calculations-Nile RED-Bodipy\Diff 80\OAPA 400 group\070121cd1352.nd2	460	34.5648	7.43848	9	2600.49	933.544	TRUE	1	367822
S:\GFoti\GFoti\Miranda\Organoids\Diff\IF-Confocal-Histo-TEM\LD calculations-Nile RED-Bodipy\Diff 80\OAPA 400 group\070121cd1352.nd2	461	17.0766	6.63938	11	806.203	905.929	TRUE	1	367822
S:\GFoti\GFoti\Miranda\Organoids\Diff\IF-Confocal-Histo-TEM\LD calculations-Nile RED-Bodipy\Diff 80\OAPA 400 group\070121cd1352.nd2	462	44.9548	3.71543	140	383.196	1194.81	TRUE	1	367822
S:\GFoti\GFoti\Miranda\Organoids\Diff\IF-Confocal-Histo-TEM\LD calculations-Nile RED-Bodipy\Diff 80\OAPA 400 group\070121cd1352.nd2	463	90.5268	1.98678	17	733.679	1081.13	TRUE	1	367822
S:\GFoti\GFoti\Miranda\Organoids\Diff\IF-Confocal-Histo-TEM\LD calculations-Nile RED-Bodipy\Diff 80\OAPA 400 group\070121cd1352.nd2	464	63.2659	3.92892	21	658.891	1323.12	TRUE	1	367822
S:\GFoti\GFoti\Miranda\Organoids\Diff\IF-Confocal-Histo-TEM\LD calculations-Nile RED-Bodipy\Diff 80\OAPA 400 group\070121cd1352.nd2	465	148.546	6.77436	23	588.013	1383.95	TRUE	1	367822
S:\GFoti\GFoti\Miranda\Organoids\Diff\IF-Confocal-Histo-TEM\LD calculations-Nile RED-Bodipy\Diff 80\OAPA 400 group\070121cd1352.nd2	466	43.9261	3.10024	22	760.734	983.029	TRUE	1	367822
S:\GFoti\GFoti\Miranda\Organoids\Diff\IF-Confocal-Histo-TEM\LD calculations-Nile RED-Bodipy\Diff 80\OAPA 400 group\070121cd1352.nd2	467	2.8804	3.67315	18	887.986	1083.53	TRUE	1	367822
S:\GFoti\GFoti\Miranda\Organoids\Diff\IF-Confocal-Histo-TEM\LD calculations-Nile RED-Bodipy\Diff 80\OAPA 400 group\070121cd1352.nd2	468	36.5193	5.15308	23	588.013	1383.95	TRUE	1	367822
S:\GFoti\GFoti\Miranda\Organoids\Diff\IF-Confocal-Histo-TEM\LD calculations-Nile RED-Bodipy\Diff 80\OAPA 400 group\070121cd1352.nd2	469	6.58377	7.38745	132	971.517	909.171	TRUE	1	367822
S:\GFoti\GFoti\Miranda\Organoids\Diff\IF-Confocal-Histo-TEM\LD calculations-Nile RED-Bodipy\Diff 80\OAPA 400 group\070121cd1352.nd2	470	23.2489	8.66456	20	264.379	1150.7	TRUE	1	367822
S:\GFoti\GFoti\Miranda\Organoids\Diff\IF-Confocal-Histo-TEM\LD calculations-Nile RED-Bodipy\Diff 80\OAPA 400 group\070121cd1352.nd2	471	7.81822	1.79824	27	707.344	1386.67	TRUE	1	367822
S:\GFoti\GFoti\Miranda\Organoids\Diff\IF-Confocal-Histo-TEM\LD calculations-Nile RED-Bodipy\Diff 80\OAPA 400 group\070121cd1352.nd2	472	30.5528	3.81793	97	632.556	1262.67	TRUE	1	367822
S:\GFoti\GFoti\Miranda\Organoids\Diff\IF-Confocal-Histo-TEM\LD calculations-Nile RED-Bodipy\Diff 80\OAPA 400 group\070121cd1352.nd2	473	4.11485	6.99098	34	197.307	586.716	TRUE	1	367822
S:\GFoti\GFoti\Miranda\Organoids\Diff\IF-Confocal-Histo-TEM\LD calculations-Nile RED-Bodipy\Diff 80\OAPA 400 group\070121cd1352.nd2	474	122.108	5.03408	32	827.497	1246.77	TRUE	1	367822
S:\GFoti\GFoti\Miranda\Organoids\Diff\IF-Confocal-Histo-TEM\LD calculations-Nile RED-Bodipy\Diff 80\OAPA 400 group\070121cd1352.nd2	475	64.1917	4.73529	97	632.556	1262.67	TRUE	1	367822
S:\GFoti\GFoti\Miranda\Organoids\Diff\IF-Confocal-Histo-TEM\LD calculations-Nile RED-Bodipy\Diff 80\OAPA 400 group\070121cd1352.nd2	476	5.45218	6.27873	41	762.997	1119.4	TRUE	1	367822
S:\GFoti\GFoti\Miranda\Organoids\Diff\IF-Confocal-Histo-TEM\LD calculations-Nile RED-Bodipy\Diff 80\OAPA 400 group\070121cd1352.nd2	477	50.5098	4.95073	97	632.556	1262.67	TRUE	1	367822
S:\GFoti\GFoti\Miranda\Organoids\Diff\IF-Confocal-Histo-TEM\LD calculations-Nile RED-Bodipy\Diff 80\OAPA 400 group\070121cd1352.nd2	478	86.8234	3.64469	35	767.42	1075.98	TRUE	1	367822
S:\GFoti\GFoti\Miranda\Organoids\Diff\IF-Confocal-Histo-TEM\LD calculations-Nile RED-Bodipy\Diff 80\OAPA 400 group\070121cd1352.nd2	479	180.436	6.49616	98	1124.18	1409.27	TRUE	1	367822
S:\GFoti\GFoti\Miranda\Organoids\Diff\IF-Confocal-Histo-TEM\LD calculations-Nile RED-Bodipy\Diff 80\OAPA 400 group\070121cd1352.nd2	480	78.5937	9.20171	120	463.024	1171.87	TRUE	1	367822
S:\GFoti\GFoti\Miranda\Organoids\Diff\IF-Confocal-Histo-TEM\LD calculations-Nile RED-Bodipy\Diff 80\OAPA 400 group\070121cd1352.nd2	481	76.9478	7.58459	122	431.134	701.939	TRUE	1	367822
S:\GFoti\GFoti\Miranda\Organoids\Diff\IF-Confocal-Histo-TEM\LD calculations-Nile RED-Bodipy\Diff 80\OAPA 400 group\070121cd1352.nd2	482	16.768	10.8506	122	431.134	701.939	TRUE	1	367822
S:\GFoti\GFoti\Miranda\Organoids\Diff\IF-Confocal-Histo-TEM\LD calculations-Nile RED-Bodipy\Diff 80\OAPA 400 group\070121cd1352.nd2	483	7.30387	4.33205	45	846.014	1408.11	TRUE	1	367822
S:\GFoti\GFoti\Miranda\Organoids\Diff\IF-Confocal-Histo-TEM\LD calculations-Nile RED-Bodipy\Diff 80\OAPA 400 group\070121cd1352.nd2	484	22.8374	3.85584	45	846.014	1408.11	TRUE	1	367822
S:\GFoti\GFoti\Miranda\Organoids\Diff\IF-Confocal-Histo-TEM\LD calculations-Nile RED-Bodipy\Diff 80\OAPA 400 group\070121cd1352.nd2	485	4.52634	11.0729	122	431.134	701.939	TRUE	1	367822
S:\GFoti\GFoti\Miranda\Organoids\Diff\IF-Confocal-Histo-TEM\LD calculations-Nile RED-Bodipy\Diff 80\OAPA 400 group\070121cd1352.nd2	486	2.77753	3.71027	121	292.875	1703.05	TRUE	1	367822
S:\GFoti\GFoti\Miranda\Organoids\Diff\IF-Confocal-Histo-TEM\LD calculations-Nile RED-Bodipy\Diff 80\OAPA 400 group\070121cd1352.nd2	487	6.17228	8.26434	39	1051.24	307.388	FALSE	1	367822
S:\GFoti\GFoti\Miranda\Organoids\Diff\IF-Confocal-Histo-TEM\LD calculations-Nile RED-Bodipy\Diff 80\OAPA 400 group\070121cd1352.nd2	488	22.2202	7.39234	49	759.705	1247	TRUE	1	367822
S:\GFoti\GFoti\Miranda\Organoids\Diff\IF-Confocal-Histo-TEM\LD calculations-Nile RED-Bodipy\Diff 80\OAPA 400 group\070121cd1352.nd2	489	33.5361	6.34947	46	739.234	152.352	FALSE	1	367822
S:\GFoti\GFoti\Miranda\Organoids\Diff\IF-Confocal-Histo-TEM\LD calculations-Nile RED-Bodipy\Diff 80\OAPA 400 group\070121cd1352.nd2	490	24.3805	10.5398	50	1377.14	831.34	TRUE	1	367822
S:\GFoti\GFoti\Miranda\Organoids\Diff\IF-Confocal-Histo-TEM\LD calculations-Nile RED-Bodipy\Diff 80\OAPA 400 group\070121cd1352.nd2	491	31.5815	7.55886	50	1377.14	831.34	TRUE	1	367822
S:\GFoti\GFoti\Miranda\Organoids\Diff\IF-Confocal-Histo-TEM\LD calculations-Nile RED-Bodipy\Diff 80\OAPA 400 group\070121cd1352.nd2	492	6.27515	1.96646	46	739.234	152.352	FALSE	1	367822
S:\GFoti\GFoti\Miranda\Organoids\Diff\IF-Confocal-Histo-TEM\LD calculations-Nile RED-Bodipy\Diff 80\OAPA 400 group\070121cd1352.nd2	493	39.5026	6.6111	50	1377.14	831.34	TRUE	1	367822
S:\GFoti\GFoti\Miranda\Organoids\Diff\IF-Confocal-Histo-TEM\LD calculations-Nile RED-Bodipy\Diff 80\OAPA 400 group\070121cd1352.nd2	494	14.7106	1.89484	51	423.933	1179.62	TRUE	1	367822
S:\GFoti\GFoti\Miranda\Organoids\Diff\IF-Confocal-Histo-TEM\LD calculations-Nile RED-Bodipy\Diff 80\OAPA 400 group\070121cd1352.nd2	495	4.01198	4.84599	56	688.827	1248.33	TRUE	1	367822
S:\GFoti\GFoti\Miranda\Organoids\Diff\IF-Confocal-Histo-TEM\LD calculations-Nile RED-Bodipy\Diff 80\OAPA 400 group\070121cd1352.nd2	496	3.80624	5.50968	49	759.705	1247	TRUE	1	367822
S:\GFoti\GFoti\Miranda\Organoids\Diff\IF-Confocal-Histo-TEM\LD calculations-Nile RED-Bodipy\Diff 80\OAPA 400 group\070121cd1352.nd2	497	4.52634	8.22104	50	1377.14	831.34	TRUE	1	367822
S:\GFoti\GFoti\Miranda\Organoids\Diff\IF-Confocal-Histo-TEM\LD calculations-Nile RED-Bodipy\Diff 80\OAPA 400 group\070121cd1352.nd2	498	110.175	5.07459	59	859.902	1144.08	TRUE	1	367822
S:\GFoti\GFoti\Miranda\Organoids\Diff\IF-Confocal-Histo-TEM\LD calculations-Nile RED-Bodipy\Diff 80\OAPA 400 group\070121cd1352.nd2	499	38.4739	4.98491	59	859.902	1144.08	TRUE	1	367822
S:\GFoti\GFoti\Miranda\Organoids\Diff\IF-Confocal-Histo-TEM\LD calculations-Nile RED-Bodipy\Diff 80\OAPA 400 group\070121cd1352.nd2	500	2.77753	3.61842	65	260.779	1715.76	TRUE	1	367822
S:\GFoti\GFoti\Miranda\Organoids\Diff\IF-Confocal-Histo-TEM\LD calculations-Nile RED-Bodipy\Diff 80\OAPA 400 group\070121cd1352.nd2	501	40.8399	2.28311	64	625.664	1524.26	TRUE	1	367822
S:\GFoti\GFoti\Miranda\Organoids\Diff\IF-Confocal-Histo-TEM\LD calculations-Nile RED-Bodipy\Diff 80\OAPA 400 group\070121cd1352.nd2	502	6.06941	2.97077	69	398.215	1655.75	TRUE	1	367822
S:\GFoti\GFoti\Miranda\Organoids\Diff\IF-Confocal-Histo-TEM\LD calculations-Nile RED-Bodipy\Diff 80\OAPA 400 group\070121cd1352.nd2	503	14.7106	3.89781	75	530.096	371.626	FALSE	1	367822
S:\GFoti\GFoti\Miranda\Organoids\Diff\IF-Confocal-Histo-TEM\LD calculations-Nile RED-Bodipy\Diff 80\OAPA 400 group\070121cd1352.nd2	504	94.6417	5.73641	101	430.825	945.876	TRUE	1	367822
S:\GFoti\GFoti\Miranda\Organoids\Diff\IF-Confocal-Histo-TEM\LD calculations-Nile RED-Bodipy\Diff 80\OAPA 400 group\070121cd1352.nd2	505	11.0072	5.23161	75	530.096	371.626	FALSE	1	367822
S:\GFoti\GFoti\Miranda\Organoids\Diff\IF-Confocal-Histo-TEM\LD calculations-Nile RED-Bodipy\Diff 80\OAPA 400 group\070121cd1352.nd2	506	3.70337	6.06225	75	530.096	371.626	FALSE	1	367822
S:\GFoti\GFoti\Miranda\Organoids\Diff\IF-Confocal-Histo-TEM\LD calculations-Nile RED-Bodipy\Diff 80\OAPA 400 group\070121cd1352.nd2	507	451.605	9.15523	167	280.633	143.589	FALSE	1	367822
S:\GFoti\GFoti\Miranda\Organoids\Diff\IF-Confocal-Histo-TEM\LD calculations-Nile RED-Bodipy\Diff 80\OAPA 400 group\070121cd1352.nd2	508	12.8589	5.68361	75	530.096	371.626	FALSE	1	367822
S:\GFoti\GFoti\Miranda\Organoids\Diff\IF-Confocal-Histo-TEM\LD calculations-Nile RED-Bodipy\Diff 80\OAPA 400 group\070121cd1352.nd2	509	11.9331	7.48339	75	530.096	371.626	FALSE	1	367822
S:\GFoti\GFoti\Miranda\Organoids\Diff\IF-Confocal-Histo-TEM\LD calculations-Nile RED-Bodipy\Diff 80\OAPA 400 group\070121cd1352.nd2	510	13.7848	2.62021	80	626.487	151.064	FALSE	1	367822
S:\GFoti\GFoti\Miranda\Organoids\Diff\IF-Confocal-Histo-TEM\LD calculations-Nile RED-Bodipy\Diff 80\OAPA 400 group\070121cd1352.nd2	511	43.1031	11.4007	157	410.457	1217.12	TRUE	1	367822
S:\GFoti\GFoti\Miranda\Organoids\Diff\IF-Confocal-Histo-TEM\LD calculations-Nile RED-Bodipy\Diff 80\OAPA 400 group\070121cd1352.nd2	512	5.34931	3.49438	83	1261.72	233.681	FALSE	1	367822
S:\GFoti\GFoti\Miranda\Organoids\Diff\IF-Confocal-Histo-TEM\LD calculations-Nile RED-Bodipy\Diff 80\OAPA 400 group\070121cd1352.nd2	513	2.57178	7.29213	85	820.913	337.485	FALSE	1	367822
S:\GFoti\GFoti\Miranda\Organoids\Diff\IF-Confocal-Histo-TEM\LD calculations-Nile RED-Bodipy\Diff 80\OAPA 400 group\070121cd1352.nd2	514	46.4979	6.78209	87	1602.22	227.462	FALSE	1	367822
S:\GFoti\GFoti\Miranda\Organoids\Diff\IF-Confocal-Histo-TEM\LD calculations-Nile RED-Bodipy\Diff 80\OAPA 400 group\070121cd1352.nd2	515	13.579	5.77903	87	1602.22	227.462	FALSE	1	367822
S:\GFoti\GFoti\Miranda\Organoids\Diff\IF-Confocal-Histo-TEM\LD calculations-Nile RED-Bodipy\Diff 80\OAPA 400 group\070121cd1352.nd2	516	297.298	8.15175	87	1602.22	227.462	FALSE	1	367822
S:\GFoti\GFoti\Miranda\Organoids\Diff\IF-Confocal-Histo-TEM\LD calculations-Nile RED-Bodipy\Diff 80\OAPA 400 group\070121cd1352.nd2	517	429.385	11.7072	164	471.151	80.424	FALSE	1	367822
S:\GFoti\GFoti\Miranda\Organoids\Diff\IF-Confocal-Histo-TEM\LD calculations-Nile RED-Bodipy\Diff 80\OAPA 400 group\070121cd1352.nd2	518	24.1748	15.4897	90	587.704	114.854	FALSE	1	367822
S:\GFoti\GFoti\Miranda\Organoids\Diff\IF-Confocal-Histo-TEM\LD calculations-Nile RED-Bodipy\Diff 80\OAPA 400 group\070121cd1352.nd2	519	184.448	4.55607	95	1139.81	178.197	FALSE	4	8263.66
S:\GFoti\GFoti\Miranda\Organoids\Diff\IF-Confocal-Histo-TEM\LD calculations-Nile RED-Bodipy\Diff 80\OAPA 400 group\070121cd1352.nd2	520	7.09812	46.6682	95	1139.81	178.197	FALSE	4	8263.66
S:\GFoti\GFoti\Miranda\Organoids\Diff\IF-Confocal-Histo-TEM\LD calculations-Nile RED-Bodipy\Diff 80\OAPA 400 group\070121cd1352.nd2	521	53.8017	14.1479	1	498	81.8453	FALSE	5	13441.1
S:\GFoti\GFoti\Miranda\Organoids\Diff\IF-Confocal-Histo-TEM\LD calculations-Nile RED-Bodipy\Diff 80\OAPA 400 group\070121cd1352.nd2	522	12.0359	4.27592	2	1019.35	261.436	FALSE	5	13441.1
S:\GFoti\GFoti\Miranda\Organoids\Diff\IF-Confocal-Histo-TEM\LD calculations-Nile RED-Bodipy\Diff 80\OAPA 400 group\070121cd1352.nd2	523	69.1296	3.64228	6	1340.62	1029.36	TRUE	1	367822
S:\GFoti\GFoti\Miranda\Organoids\Diff\IF-Confocal-Histo-TEM\LD calculations-Nile RED-Bodipy\Diff 80\OAPA 400 group\070121cd1352.nd2	524	156.673	3.73824	119	768.449	916.666	TRUE	1	367822
S:\GFoti\GFoti\Miranda\Organoids\Diff\IF-Confocal-Histo-TEM\LD calculations-Nile RED-Bodipy\Diff 80\OAPA 400 group\070121cd1352.nd2	525	143.3	2.00533	153	650.353	1223.44	TRUE	1	367822
S:\GFoti\GFoti\Miranda\Organoids\Diff\IF-Confocal-Histo-TEM\LD calculations-Nile RED-Bodipy\Diff 80\OAPA 400 group\070121cd1352.nd2	526	5.65793	9.00962	9	2600.49	933.544	TRUE	1	367822
S:\GFoti\GFoti\Miranda\Organoids\Diff\IF-Confocal-Histo-TEM\LD calculations-Nile RED-Bodipy\Diff 80\OAPA 400 group\070121cd1352.nd2	527	107.089	5.98473	139	611.673	1420.28	TRUE	1	367822
S:\GFoti\GFoti\Miranda\Organoids\Diff\IF-Confocal-Histo-TEM\LD calculations-Nile RED-Bodipy\Diff 80\OAPA 400 group\070121cd1352.nd2	528	45.3663	6.24056	140	383.196	1194.81	TRUE	1	367822
S:\GFoti\GFoti\Miranda\Organoids\Diff\IF-Confocal-Histo-TEM\LD calculations-Nile RED-Bodipy\Diff 80\OAPA 400 group\070121cd1352.nd2	529	69.4382	3.80622	140	383.196	1194.81	TRUE	1	367822
S:\GFoti\GFoti\Miranda\Organoids\Diff\IF-Confocal-Histo-TEM\LD calculations-Nile RED-Bodipy\Diff 80\OAPA 400 group\070121cd1352.nd2	530	139.905	3.38906	140	383.196	1194.81	TRUE	1	367822
S:\GFoti\GFoti\Miranda\Organoids\Diff\IF-Confocal-Histo-TEM\LD calculations-Nile RED-Bodipy\Diff 80\OAPA 400 group\070121cd1352.nd2	531	20.1628	7.11059	13	758.985	1272.46	TRUE	1	367822
S:\GFoti\GFoti\Miranda\Organoids\Diff\IF-Confocal-Histo-TEM\LD calculations-Nile RED-Bodipy\Diff 80\OAPA 400 group\070121cd1352.nd2	532	94.6417	1.61126	15	678.128	932.169	TRUE	1	367822
S:\GFoti\GFoti\Miranda\Organoids\Diff\IF-Confocal-Histo-TEM\LD calculations-Nile RED-Bodipy\Diff 80\OAPA 400 group\070121cd1352.nd2	533	13.4761	2.21334	13	758.985	1272.46	TRUE	1	367822
S:\GFoti\GFoti\Miranda\Organoids\Diff\IF-Confocal-Histo-TEM\LD calculations-Nile RED-Bodipy\Diff 80\OAPA 400 group\070121cd1352.nd2	534	121.08	5.53717	142	375.995	1095.63	TRUE	1	367822
S:\GFoti\GFoti\Miranda\Organoids\Diff\IF-Confocal-Histo-TEM\LD calculations-Nile RED-Bodipy\Diff 80\OAPA 400 group\070121cd1352.nd2	535	16.6652	5.97539	18	887.986	1083.53	TRUE	1	367822
S:\GFoti\GFoti\Miranda\Organoids\Diff\IF-Confocal-Histo-TEM\LD calculations-Nile RED-Bodipy\Diff 80\OAPA 400 group\070121cd1352.nd2	536	29.1126	5.80833	18	887.986	1083.53	TRUE	1	367822
S:\GFoti\GFoti\Miranda\Organoids\Diff\IF-Confocal-Histo-TEM\LD calculations-Nile RED-Bodipy\Diff 80\OAPA 400 group\070121cd1352.nd2	537	5.34931	3.72795	15	678.128	932.169	TRUE	1	367822
S:\GFoti\GFoti\Miranda\Organoids\Diff\IF-Confocal-Histo-TEM\LD calculations-Nile RED-Bodipy\Diff 80\OAPA 400 group\070121cd1352.nd2	538	31.17	5.08906	18	887.986	1083.53	TRUE	1	367822
S:\GFoti\GFoti\Miranda\Organoids\Diff\IF-Confocal-Histo-TEM\LD calculations-Nile RED-Bodipy\Diff 80\OAPA 400 group\070121cd1352.nd2	539	85.1775	4.25029	131	255.944	854.322	TRUE	1	367822
S:\GFoti\GFoti\Miranda\Organoids\Diff\IF-Confocal-Histo-TEM\LD calculations-Nile RED-Bodipy\Diff 80\OAPA 400 group\070121cd1352.nd2	540	2.57178	8.27217	129	615.788	1230.79	TRUE	1	367822
S:\GFoti\GFoti\Miranda\Organoids\Diff\IF-Confocal-Histo-TEM\LD calculations-Nile RED-Bodipy\Diff 80\OAPA 400 group\070121cd1352.nd2	541	4.01198	3.13938	17	733.679	1081.13	TRUE	1	367822
S:\GFoti\GFoti\Miranda\Organoids\Diff\IF-Confocal-Histo-TEM\LD calculations-Nile RED-Bodipy\Diff 80\OAPA 400 group\070121cd1352.nd2	542	43.5146	5.97993	104	384.327	1293.87	TRUE	1	367822
S:\GFoti\GFoti\Miranda\Organoids\Diff\IF-Confocal-Histo-TEM\LD calculations-Nile RED-Bodipy\Diff 80\OAPA 400 group\070121cd1352.nd2	543	4.3206	5.94339	20	264.379	1150.7	TRUE	1	367822
S:\GFoti\GFoti\Miranda\Organoids\Diff\IF-Confocal-Histo-TEM\LD calculations-Nile RED-Bodipy\Diff 80\OAPA 400 group\070121cd1352.nd2	544	14.8135	4.65704	21	658.891	1323.12	TRUE	1	367822
S:\GFoti\GFoti\Miranda\Organoids\Diff\IF-Confocal-Histo-TEM\LD calculations-Nile RED-Bodipy\Diff 80\OAPA 400 group\070121cd1352.nd2	545	15.8422	4.25636	23	588.013	1383.95	TRUE	1	367822
S:\GFoti\GFoti\Miranda\Organoids\Diff\IF-Confocal-Histo-TEM\LD calculations-Nile RED-Bodipy\Diff 80\OAPA 400 group\070121cd1352.nd2	546	4.42347	6.68249	24	236.81	1315.78	TRUE	1	367822
S:\GFoti\GFoti\Miranda\Organoids\Diff\IF-Confocal-Histo-TEM\LD calculations-Nile RED-Bodipy\Diff 80\OAPA 400 group\070121cd1352.nd2	547	4.52634	6.6862	32	827.497	1246.77	TRUE	1	367822
S:\GFoti\GFoti\Miranda\Organoids\Diff\IF-Confocal-Histo-TEM\LD calculations-Nile RED-Bodipy\Diff 80\OAPA 400 group\070121cd1352.nd2	548	5.65793	3.35584	29	896.524	1760.46	TRUE	1	367822
S:\GFoti\GFoti\Miranda\Organoids\Diff\IF-Confocal-Histo-TEM\LD calculations-Nile RED-Bodipy\Diff 80\OAPA 400 group\070121cd1352.nd2	549	65.7348	7.08792	35	767.42	1075.98	TRUE	1	367822
S:\GFoti\GFoti\Miranda\Organoids\Diff\IF-Confocal-Histo-TEM\LD calculations-Nile RED-Bodipy\Diff 80\OAPA 400 group\070121cd1352.nd2	550	9.36129	3.04516	32	827.497	1246.77	TRUE	1	367822
S:\GFoti\GFoti\Miranda\Organoids\Diff\IF-Confocal-Histo-TEM\LD calculations-Nile RED-Bodipy\Diff 80\OAPA 400 group\070121cd1352.nd2	551	50.3041	8.63586	39	1051.24	307.388	FALSE	1	367822
S:\GFoti\GFoti\Miranda\Organoids\Diff\IF-Confocal-Histo-TEM\LD calculations-Nile RED-Bodipy\Diff 80\OAPA 400 group\070121cd1352.nd2	552	17.0766	5.69295	41	762.997	1119.4	TRUE	1	367822
S:\GFoti\GFoti\Miranda\Organoids\Diff\IF-Confocal-Histo-TEM\LD calculations-Nile RED-Bodipy\Diff 80\OAPA 400 group\070121cd1352.nd2	553	19.1341	4.98675	36	927.18	1704.98	TRUE	1	367822
S:\GFoti\GFoti\Miranda\Organoids\Diff\IF-Confocal-Histo-TEM\LD calculations-Nile RED-Bodipy\Diff 80\OAPA 400 group\070121cd1352.nd2	554	36.8279	4.83095	36	927.18	1704.98	TRUE	1	367822
S:\GFoti\GFoti\Miranda\Organoids\Diff\IF-Confocal-Histo-TEM\LD calculations-Nile RED-Bodipy\Diff 80\OAPA 400 group\070121cd1352.nd2	555	4.83495	8.74635	39	1051.24	307.388	FALSE	1	367822
S:\GFoti\GFoti\Miranda\Organoids\Diff\IF-Confocal-Histo-TEM\LD calculations-Nile RED-Bodipy\Diff 80\OAPA 400 group\070121cd1352.nd2	556	134.35	7.0208	41	762.997	1119.4	TRUE	1	367822
S:\GFoti\GFoti\Miranda\Organoids\Diff\IF-Confocal-Histo-TEM\LD calculations-Nile RED-Bodipy\Diff 80\OAPA 400 group\070121cd1352.nd2	557	18.7226	4.18837	43	816.593	1578.87	TRUE	1	367822
S:\GFoti\GFoti\Miranda\Organoids\Diff\IF-Confocal-Histo-TEM\LD calculations-Nile RED-Bodipy\Diff 80\OAPA 400 group\070121cd1352.nd2	558	80.4454	6.38309	39	1051.24	307.388	FALSE	1	367822
S:\GFoti\GFoti\Miranda\Organoids\Diff\IF-Confocal-Histo-TEM\LD calculations-Nile RED-Bodipy\Diff 80\OAPA 400 group\070121cd1352.nd2	559	44.6462	6.2674	43	816.593	1578.87	TRUE	1	367822
S:\GFoti\GFoti\Miranda\Organoids\Diff\IF-Confocal-Histo-TEM\LD calculations-Nile RED-Bodipy\Diff 80\OAPA 400 group\070121cd1352.nd2	560	10.0814	1.84131	121	292.875	1703.05	TRUE	1	367822
S:\GFoti\GFoti\Miranda\Organoids\Diff\IF-Confocal-Histo-TEM\LD calculations-Nile RED-Bodipy\Diff 80\OAPA 400 group\070121cd1352.nd2	561	43.9261	4.63551	121	292.875	1703.05	TRUE	1	367822
S:\GFoti\GFoti\Miranda\Organoids\Diff\IF-Confocal-Histo-TEM\LD calculations-Nile RED-Bodipy\Diff 80\OAPA 400 group\070121cd1352.nd2	562	16.1508	6.73784	47	777.708	1040.33	TRUE	1	367822
S:\GFoti\GFoti\Miranda\Organoids\Diff\IF-Confocal-Histo-TEM\LD calculations-Nile RED-Bodipy\Diff 80\OAPA 400 group\070121cd1352.nd2	563	12.1388	6.96415	58	1265.94	194.053	FALSE	1	367822
S:\GFoti\GFoti\Miranda\Organoids\Diff\IF-Confocal-Histo-TEM\LD calculations-Nile RED-Bodipy\Diff 80\OAPA 400 group\070121cd1352.nd2	564	38.8854	7.7632	62	1384.55	561.924	TRUE	1	367822
S:\GFoti\GFoti\Miranda\Organoids\Diff\IF-Confocal-Histo-TEM\LD calculations-Nile RED-Bodipy\Diff 80\OAPA 400 group\070121cd1352.nd2	565	15.3278	7.1225	62	1384.55	561.924	TRUE	1	367822
S:\GFoti\GFoti\Miranda\Organoids\Diff\IF-Confocal-Histo-TEM\LD calculations-Nile RED-Bodipy\Diff 80\OAPA 400 group\070121cd1352.nd2	566	6.27515	7.10124	62	1384.55	561.924	TRUE	1	367822
S:\GFoti\GFoti\Miranda\Organoids\Diff\IF-Confocal-Histo-TEM\LD calculations-Nile RED-Bodipy\Diff 80\OAPA 400 group\070121cd1352.nd2	567	60.6941	4.48581	65	260.779	1715.76	TRUE	1	367822
S:\GFoti\GFoti\Miranda\Organoids\Diff\IF-Confocal-Histo-TEM\LD calculations-Nile RED-Bodipy\Diff 80\OAPA 400 group\070121cd1352.nd2	568	8.64119	1.57672	64	625.664	1524.26	TRUE	1	367822
S:\GFoti\GFoti\Miranda\Organoids\Diff\IF-Confocal-Histo-TEM\LD calculations-Nile RED-Bodipy\Diff 80\OAPA 400 group\070121cd1352.nd2	569	49.1725	3.78383	73	746.846	1462.95	TRUE	1	367822
S:\GFoti\GFoti\Miranda\Organoids\Diff\IF-Confocal-Histo-TEM\LD calculations-Nile RED-Bodipy\Diff 80\OAPA 400 group\070121cd1352.nd2	570	38.6796	7.88386	166	170.458	1058.98	TRUE	1	367822
S:\GFoti\GFoti\Miranda\Organoids\Diff\IF-Confocal-Histo-TEM\LD calculations-Nile RED-Bodipy\Diff 80\OAPA 400 group\070121cd1352.nd2	571	21.1915	5.48603	61	509.419	1873.37	TRUE	1	367822
S:\GFoti\GFoti\Miranda\Organoids\Diff\IF-Confocal-Histo-TEM\LD calculations-Nile RED-Bodipy\Diff 80\OAPA 400 group\070121cd1352.nd2	572	6.78951	6.01996	73	746.846	1462.95	TRUE	1	367822
S:\GFoti\GFoti\Miranda\Organoids\Diff\IF-Confocal-Histo-TEM\LD calculations-Nile RED-Bodipy\Diff 80\OAPA 400 group\070121cd1352.nd2	573	134.35	4.87714	144	205.948	322.461	FALSE	1	367822
S:\GFoti\GFoti\Miranda\Organoids\Diff\IF-Confocal-Histo-TEM\LD calculations-Nile RED-Bodipy\Diff 80\OAPA 400 group\070121cd1352.nd2	574	34.1533	7.45833	77	1004.02	335.002	FALSE	1	367822
S:\GFoti\GFoti\Miranda\Organoids\Diff\IF-Confocal-Histo-TEM\LD calculations-Nile RED-Bodipy\Diff 80\OAPA 400 group\070121cd1352.nd2	575	21.5001	5.4203	166	170.458	1058.98	TRUE	1	367822
S:\GFoti\GFoti\Miranda\Organoids\Diff\IF-Confocal-Histo-TEM\LD calculations-Nile RED-Bodipy\Diff 80\OAPA 400 group\070121cd1352.nd2	576	55.8592	5.59529	166	170.458	1058.98	TRUE	1	367822
S:\GFoti\GFoti\Miranda\Organoids\Diff\IF-Confocal-Histo-TEM\LD calculations-Nile RED-Bodipy\Diff 80\OAPA 400 group\070121cd1352.nd2	577	8.74407	6.13084	77	1004.02	335.002	FALSE	1	367822
S:\GFoti\GFoti\Miranda\Organoids\Diff\IF-Confocal-Histo-TEM\LD calculations-Nile RED-Bodipy\Diff 80\OAPA 400 group\070121cd1352.nd2	578	36.4165	3.68874	76	742.628	1665.78	TRUE	1	367822
S:\GFoti\GFoti\Miranda\Organoids\Diff\IF-Confocal-Histo-TEM\LD calculations-Nile RED-Bodipy\Diff 80\OAPA 400 group\070121cd1352.nd2	579	42.4859	5.4797	100	503.658	1553.16	TRUE	1	367822
S:\GFoti\GFoti\Miranda\Organoids\Diff\IF-Confocal-Histo-TEM\LD calculations-Nile RED-Bodipy\Diff 80\OAPA 400 group\070121cd1352.nd2	580	16.9738	3.1613	76	742.628	1665.78	TRUE	1	367822
S:\GFoti\GFoti\Miranda\Organoids\Diff\IF-Confocal-Histo-TEM\LD calculations-Nile RED-Bodipy\Diff 80\OAPA 400 group\070121cd1352.nd2	581	31.6844	5.30886	77	1004.02	335.002	FALSE	1	367822
S:\GFoti\GFoti\Miranda\Organoids\Diff\IF-Confocal-Histo-TEM\LD calculations-Nile RED-Bodipy\Diff 80\OAPA 400 group\070121cd1352.nd2	582	90.8354	9.57125	77	1004.02	335.002	FALSE	1	367822
S:\GFoti\GFoti\Miranda\Organoids\Diff\IF-Confocal-Histo-TEM\LD calculations-Nile RED-Bodipy\Diff 80\OAPA 400 group\070121cd1352.nd2	583	40.4284	6.2997	167	280.633	143.589	FALSE	1	367822
S:\GFoti\GFoti\Miranda\Organoids\Diff\IF-Confocal-Histo-TEM\LD calculations-Nile RED-Bodipy\Diff 80\OAPA 400 group\070121cd1352.nd2	584	22.6317	8.19769	167	280.633	143.589	FALSE	1	367822
S:\GFoti\GFoti\Miranda\Organoids\Diff\IF-Confocal-Histo-TEM\LD calculations-Nile RED-Bodipy\Diff 80\OAPA 400 group\070121cd1352.nd2	585	59.6654	5.45692	101	430.825	945.876	TRUE	1	367822
S:\GFoti\GFoti\Miranda\Organoids\Diff\IF-Confocal-Histo-TEM\LD calculations-Nile RED-Bodipy\Diff 80\OAPA 400 group\070121cd1352.nd2	586	44.3376	3.33002	110	516.723	1571.53	TRUE	1	367822
S:\GFoti\GFoti\Miranda\Organoids\Diff\IF-Confocal-Histo-TEM\LD calculations-Nile RED-Bodipy\Diff 80\OAPA 400 group\070121cd1352.nd2	587	7.30387	3.18585	137	183.728	1288.67	TRUE	1	367822
S:\GFoti\GFoti\Miranda\Organoids\Diff\IF-Confocal-Histo-TEM\LD calculations-Nile RED-Bodipy\Diff 80\OAPA 400 group\070121cd1352.nd2	588	6.99525	10.9644	79	1032.52	321.464	FALSE	1	367822
S:\GFoti\GFoti\Miranda\Organoids\Diff\IF-Confocal-Histo-TEM\LD calculations-Nile RED-Bodipy\Diff 80\OAPA 400 group\070121cd1352.nd2	589	4.52634	9.3203	79	1032.52	321.464	FALSE	1	367822
S:\GFoti\GFoti\Miranda\Organoids\Diff\IF-Confocal-Histo-TEM\LD calculations-Nile RED-Bodipy\Diff 80\OAPA 400 group\070121cd1352.nd2	590	5.0407	8.51604	78	1236.51	199.821	FALSE	1	367822
S:\GFoti\GFoti\Miranda\Organoids\Diff\IF-Confocal-Histo-TEM\LD calculations-Nile RED-Bodipy\Diff 80\OAPA 400 group\070121cd1352.nd2	591	4.73208	13.584	138	136.819	158.363	FALSE	1	367822
S:\GFoti\GFoti\Miranda\Organoids\Diff\IF-Confocal-Histo-TEM\LD calculations-Nile RED-Bodipy\Diff 80\OAPA 400 group\070121cd1352.nd2	592	51.3328	8.39431	115	837.373	211.018	FALSE	1	367822
S:\GFoti\GFoti\Miranda\Organoids\Diff\IF-Confocal-Histo-TEM\LD calculations-Nile RED-Bodipy\Diff 80\OAPA 400 group\070121cd1352.nd2	593	30.8614	3.55196	116	888.5	354.574	FALSE	2	3842.35
S:\GFoti\GFoti\Miranda\Organoids\Diff\IF-Confocal-Histo-TEM\LD calculations-Nile RED-Bodipy\Diff 80\OAPA 400 group\070121cd1352.nd2	594	6.78951	5.93076	90	587.704	114.854	FALSE	1	367822
S:\GFoti\GFoti\Miranda\Organoids\Diff\IF-Confocal-Histo-TEM\LD calculations-Nile RED-Bodipy\Diff 80\OAPA 400 group\070121cd1352.nd2	595	101.946	7.22492	90	587.704	114.854	FALSE	1	367822
S:\GFoti\GFoti\Miranda\Organoids\Diff\IF-Confocal-Histo-TEM\LD calculations-Nile RED-Bodipy\Diff 80\OAPA 400 group\070121cd1352.nd2	596	6.58377	4.71448	95	1139.81	178.197	FALSE	4	8263.66
S:\GFoti\GFoti\Miranda\Organoids\Diff\IF-Confocal-Histo-TEM\LD calculations-Nile RED-Bodipy\Diff 80\OAPA 400 group\070121cd1352.nd2	597	23.6604	6.00803	2	1019.35	261.436	FALSE	5	13441.1
S:\GFoti\GFoti\Miranda\Organoids\Diff\IF-Confocal-Histo-TEM\LD calculations-Nile RED-Bodipy\Diff 80\OAPA 400 group\070121cd1352.nd2	598	51.8472	12.894	2	1019.35	261.436	FALSE	5	13441.1
S:\GFoti\GFoti\Miranda\Organoids\Diff\IF-Confocal-Histo-TEM\LD calculations-Nile RED-Bodipy\Diff 80\OAPA 400 group\070121cd1352.nd2	599	63.163	3.86162	7	1274.06	1100.4	TRUE	1	367822
S:\GFoti\GFoti\Miranda\Organoids\Diff\IF-Confocal-Histo-TEM\LD calculations-Nile RED-Bodipy\Diff 80\OAPA 400 group\070121cd1352.nd2	600	70.9812	6.76271	7	1274.06	1100.4	TRUE	1	367822
S:\GFoti\GFoti\Miranda\Organoids\Diff\IF-Confocal-Histo-TEM\LD calculations-Nile RED-Bodipy\Diff 80\OAPA 400 group\070121cd1352.nd2	601	18.2082	5.21472	153	650.353	1223.44	TRUE	1	367822
S:\GFoti\GFoti\Miranda\Organoids\Diff\IF-Confocal-Histo-TEM\LD calculations-Nile RED-Bodipy\Diff 80\OAPA 400 group\070121cd1352.nd2	602	34.1533	4.71732	9	2600.49	933.544	TRUE	1	367822
S:\GFoti\GFoti\Miranda\Organoids\Diff\IF-Confocal-Histo-TEM\LD calculations-Nile RED-Bodipy\Diff 80\OAPA 400 group\070121cd1352.nd2	603	118.611	4.49684	124	670.618	934.428	TRUE	1	367822
S:\GFoti\GFoti\Miranda\Organoids\Diff\IF-Confocal-Histo-TEM\LD calculations-Nile RED-Bodipy\Diff 80\OAPA 400 group\070121cd1352.nd2	604	13.6819	6.24293	17	733.679	1081.13	TRUE	1	367822
S:\GFoti\GFoti\Miranda\Organoids\Diff\IF-Confocal-Histo-TEM\LD calculations-Nile RED-Bodipy\Diff 80\OAPA 400 group\070121cd1352.nd2	605	11.213	2.33635	13	758.985	1272.46	TRUE	1	367822
S:\GFoti\GFoti\Miranda\Organoids\Diff\IF-Confocal-Histo-TEM\LD calculations-Nile RED-Bodipy\Diff 80\OAPA 400 group\070121cd1352.nd2	606	24.1748	2.28062	16	865.148	1088.31	TRUE	1	367822
S:\GFoti\GFoti\Miranda\Organoids\Diff\IF-Confocal-Histo-TEM\LD calculations-Nile RED-Bodipy\Diff 80\OAPA 400 group\070121cd1352.nd2	607	5.86367	1.35639	17	733.679	1081.13	TRUE	1	367822
S:\GFoti\GFoti\Miranda\Organoids\Diff\IF-Confocal-Histo-TEM\LD calculations-Nile RED-Bodipy\Diff 80\OAPA 400 group\070121cd1352.nd2	608	104.312	4.85688	131	255.944	854.322	TRUE	1	367822
S:\GFoti\GFoti\Miranda\Organoids\Diff\IF-Confocal-Histo-TEM\LD calculations-Nile RED-Bodipy\Diff 80\OAPA 400 group\070121cd1352.nd2	609	2.8804	4.14071	17	733.679	1081.13	TRUE	1	367822
S:\GFoti\GFoti\Miranda\Organoids\Diff\IF-Confocal-Histo-TEM\LD calculations-Nile RED-Bodipy\Diff 80\OAPA 400 group\070121cd1352.nd2	610	50.5098	6.71409	16	865.148	1088.31	TRUE	1	367822
S:\GFoti\GFoti\Miranda\Organoids\Diff\IF-Confocal-Histo-TEM\LD calculations-Nile RED-Bodipy\Diff 80\OAPA 400 group\070121cd1352.nd2	611	21.9116	4.64788	131	255.944	854.322	TRUE	1	367822
S:\GFoti\GFoti\Miranda\Organoids\Diff\IF-Confocal-Histo-TEM\LD calculations-Nile RED-Bodipy\Diff 80\OAPA 400 group\070121cd1352.nd2	612	40.1198	3.39091	25	1016.78	1138.15	TRUE	1	367822
S:\GFoti\GFoti\Miranda\Organoids\Diff\IF-Confocal-Histo-TEM\LD calculations-Nile RED-Bodipy\Diff 80\OAPA 400 group\070121cd1352.nd2	613	167.886	4.10481	25	1016.78	1138.15	TRUE	1	367822
S:\GFoti\GFoti\Miranda\Organoids\Diff\IF-Confocal-Histo-TEM\LD calculations-Nile RED-Bodipy\Diff 80\OAPA 400 group\070121cd1352.nd2	614	118.096	3.32627	125	325.794	1058.06	TRUE	1	367822
S:\GFoti\GFoti\Miranda\Organoids\Diff\IF-Confocal-Histo-TEM\LD calculations-Nile RED-Bodipy\Diff 80\OAPA 400 group\070121cd1352.nd2	615	15.0192	4.80539	29	896.524	1760.46	TRUE	1	367822
S:\GFoti\GFoti\Miranda\Organoids\Diff\IF-Confocal-Histo-TEM\LD calculations-Nile RED-Bodipy\Diff 80\OAPA 400 group\070121cd1352.nd2	616	77.1535	4.48294	120	463.024	1171.87	TRUE	1	367822
S:\GFoti\GFoti\Miranda\Organoids\Diff\IF-Confocal-Histo-TEM\LD calculations-Nile RED-Bodipy\Diff 80\OAPA 400 group\070121cd1352.nd2	617	12.5503	6.49593	41	762.997	1119.4	TRUE	1	367822
S:\GFoti\GFoti\Miranda\Organoids\Diff\IF-Confocal-Histo-TEM\LD calculations-Nile RED-Bodipy\Diff 80\OAPA 400 group\070121cd1352.nd2	618	5.14357	4.34812	35	767.42	1075.98	TRUE	1	367822
S:\GFoti\GFoti\Miranda\Organoids\Diff\IF-Confocal-Histo-TEM\LD calculations-Nile RED-Bodipy\Diff 80\OAPA 400 group\070121cd1352.nd2	619	94.8474	6.1375	122	431.134	701.939	TRUE	1	367822
S:\GFoti\GFoti\Miranda\Organoids\Diff\IF-Confocal-Histo-TEM\LD calculations-Nile RED-Bodipy\Diff 80\OAPA 400 group\070121cd1352.nd2	620	9.66991	2.09095	36	927.18	1704.98	TRUE	1	367822
S:\GFoti\GFoti\Miranda\Organoids\Diff\IF-Confocal-Histo-TEM\LD calculations-Nile RED-Bodipy\Diff 80\OAPA 400 group\070121cd1352.nd2	621	15.0192	7.50971	46	739.234	152.352	FALSE	1	367822
S:\GFoti\GFoti\Miranda\Organoids\Diff\IF-Confocal-Histo-TEM\LD calculations-Nile RED-Bodipy\Diff 80\OAPA 400 group\070121cd1352.nd2	622	14.0934	4.03851	39	1051.24	307.388	FALSE	1	367822
S:\GFoti\GFoti\Miranda\Organoids\Diff\IF-Confocal-Histo-TEM\LD calculations-Nile RED-Bodipy\Diff 80\OAPA 400 group\070121cd1352.nd2	623	54.0075	8.12682	39	1051.24	307.388	FALSE	1	367822
S:\GFoti\GFoti\Miranda\Organoids\Diff\IF-Confocal-Histo-TEM\LD calculations-Nile RED-Bodipy\Diff 80\OAPA 400 group\070121cd1352.nd2	624	4.11485	5.31385	39	1051.24	307.388	FALSE	1	367822
S:\GFoti\GFoti\Miranda\Organoids\Diff\IF-Confocal-Histo-TEM\LD calculations-Nile RED-Bodipy\Diff 80\OAPA 400 group\070121cd1352.nd2	625	5.24644	3.24946	121	292.875	1703.05	TRUE	1	367822
S:\GFoti\GFoti\Miranda\Organoids\Diff\IF-Confocal-Histo-TEM\LD calculations-Nile RED-Bodipy\Diff 80\OAPA 400 group\070121cd1352.nd2	626	4.52634	4.63732	43	816.593	1578.87	TRUE	1	367822
S:\GFoti\GFoti\Miranda\Organoids\Diff\IF-Confocal-Histo-TEM\LD calculations-Nile RED-Bodipy\Diff 80\OAPA 400 group\070121cd1352.nd2	627	16.3565	9.37972	54	580.092	1894.61	TRUE	1	367822
S:\GFoti\GFoti\Miranda\Organoids\Diff\IF-Confocal-Histo-TEM\LD calculations-Nile RED-Bodipy\Diff 80\OAPA 400 group\070121cd1352.nd2	628	7.50961	7.9731	54	580.092	1894.61	TRUE	1	367822
S:\GFoti\GFoti\Miranda\Organoids\Diff\IF-Confocal-Histo-TEM\LD calculations-Nile RED-Bodipy\Diff 80\OAPA 400 group\070121cd1352.nd2	629	13.7848	3.64711	53	456.029	1290.17	TRUE	1	367822
S:\GFoti\GFoti\Miranda\Organoids\Diff\IF-Confocal-Histo-TEM\LD calculations-Nile RED-Bodipy\Diff 80\OAPA 400 group\070121cd1352.nd2	630	7.81822	2.40841	54	580.092	1894.61	TRUE	1	367822
S:\GFoti\GFoti\Miranda\Organoids\Diff\IF-Confocal-Histo-TEM\LD calculations-Nile RED-Bodipy\Diff 80\OAPA 400 group\070121cd1352.nd2	631	79.8282	5.17598	58	1265.94	194.053	FALSE	1	367822
S:\GFoti\GFoti\Miranda\Organoids\Diff\IF-Confocal-Histo-TEM\LD calculations-Nile RED-Bodipy\Diff 80\OAPA 400 group\070121cd1352.nd2	632	9.87565	4.70362	59	859.902	1144.08	TRUE	1	367822
S:\GFoti\GFoti\Miranda\Organoids\Diff\IF-Confocal-Histo-TEM\LD calculations-Nile RED-Bodipy\Diff 80\OAPA 400 group\070121cd1352.nd2	633	4.93783	1.24086	65	260.779	1715.76	TRUE	1	367822
S:\GFoti\GFoti\Miranda\Organoids\Diff\IF-Confocal-Histo-TEM\LD calculations-Nile RED-Bodipy\Diff 80\OAPA 400 group\070121cd1352.nd2	634	10.39	3.49145	70	919.156	1296.5	TRUE	1	367822
S:\GFoti\GFoti\Miranda\Organoids\Diff\IF-Confocal-Histo-TEM\LD calculations-Nile RED-Bodipy\Diff 80\OAPA 400 group\070121cd1352.nd2	635	13.2704	8.14344	62	1384.55	561.924	TRUE	1	367822
S:\GFoti\GFoti\Miranda\Organoids\Diff\IF-Confocal-Histo-TEM\LD calculations-Nile RED-Bodipy\Diff 80\OAPA 400 group\070121cd1352.nd2	636	13.2704	4.44882	72	521.455	1725.43	TRUE	1	367822
S:\GFoti\GFoti\Miranda\Organoids\Diff\IF-Confocal-Histo-TEM\LD calculations-Nile RED-Bodipy\Diff 80\OAPA 400 group\070121cd1352.nd2	637	12.4474	3.87751	75	530.096	371.626	FALSE	1	367822
S:\GFoti\GFoti\Miranda\Organoids\Diff\IF-Confocal-Histo-TEM\LD calculations-Nile RED-Bodipy\Diff 80\OAPA 400 group\070121cd1352.nd2	638	11.0072	4.75545	136	430.722	1396.82	TRUE	1	367822
S:\GFoti\GFoti\Miranda\Organoids\Diff\IF-Confocal-Histo-TEM\LD calculations-Nile RED-Bodipy\Diff 80\OAPA 400 group\070121cd1352.nd2	639	109.661	8.6985	68	1350.39	393.268	FALSE	1	367822
S:\GFoti\GFoti\Miranda\Organoids\Diff\IF-Confocal-Histo-TEM\LD calculations-Nile RED-Bodipy\Diff 80\OAPA 400 group\070121cd1352.nd2	640	4.01198	6.36679	99	751.784	1696.6	TRUE	1	367822
S:\GFoti\GFoti\Miranda\Organoids\Diff\IF-Confocal-Histo-TEM\LD calculations-Nile RED-Bodipy\Diff 80\OAPA 400 group\070121cd1352.nd2	641	17.6939	6.05319	77	1004.02	335.002	FALSE	1	367822
S:\GFoti\GFoti\Miranda\Organoids\Diff\IF-Confocal-Histo-TEM\LD calculations-Nile RED-Bodipy\Diff 80\OAPA 400 group\070121cd1352.nd2	642	105.546	4.34429	145	452.017	1808.51	TRUE	1	367822
S:\GFoti\GFoti\Miranda\Organoids\Diff\IF-Confocal-Histo-TEM\LD calculations-Nile RED-Bodipy\Diff 80\OAPA 400 group\070121cd1352.nd2	643	21.8087	3.03033	110	516.723	1571.53	TRUE	1	367822
S:\GFoti\GFoti\Miranda\Organoids\Diff\IF-Confocal-Histo-TEM\LD calculations-Nile RED-Bodipy\Diff 80\OAPA 400 group\070121cd1352.nd2	644	31.8901	2.82915	111	641.403	1782.16	TRUE	1	367822
S:\GFoti\GFoti\Miranda\Organoids\Diff\IF-Confocal-Histo-TEM\LD calculations-Nile RED-Bodipy\Diff 80\OAPA 400 group\070121cd1352.nd2	645	21.1915	5.2011	137	183.728	1288.67	TRUE	1	367822
S:\GFoti\GFoti\Miranda\Organoids\Diff\IF-Confocal-Histo-TEM\LD calculations-Nile RED-Bodipy\Diff 80\OAPA 400 group\070121cd1352.nd2	646	8.22971	8.8593	79	1032.52	321.464	FALSE	1	367822
S:\GFoti\GFoti\Miranda\Organoids\Diff\IF-Confocal-Histo-TEM\LD calculations-Nile RED-Bodipy\Diff 80\OAPA 400 group\070121cd1352.nd2	647	82.6057	4.93436	83	1261.72	233.681	FALSE	1	367822
S:\GFoti\GFoti\Miranda\Organoids\Diff\IF-Confocal-Histo-TEM\LD calculations-Nile RED-Bodipy\Diff 80\OAPA 400 group\070121cd1352.nd2	648	22.7346	5.33268	83	1261.72	233.681	FALSE	1	367822
S:\GFoti\GFoti\Miranda\Organoids\Diff\IF-Confocal-Histo-TEM\LD calculations-Nile RED-Bodipy\Diff 80\OAPA 400 group\070121cd1352.nd2	649	15.9451	3.26653	84	544.395	327.297	FALSE	1	367822
S:\GFoti\GFoti\Miranda\Organoids\Diff\IF-Confocal-Histo-TEM\LD calculations-Nile RED-Bodipy\Diff 80\OAPA 400 group\070121cd1352.nd2	650	105.443	7.19105	115	837.373	211.018	FALSE	1	367822
S:\GFoti\GFoti\Miranda\Organoids\Diff\IF-Confocal-Histo-TEM\LD calculations-Nile RED-Bodipy\Diff 80\OAPA 400 group\070121cd1352.nd2	651	3.6005	5.07717	95	1139.81	178.197	FALSE	4	8263.66
S:\GFoti\GFoti\Miranda\Organoids\Diff\IF-Confocal-Histo-TEM\LD calculations-Nile RED-Bodipy\Diff 80\OAPA 400 group\070121cd1352.nd2	652	8.64119	12.4139	1	498	81.8453	FALSE	5	13441.1
S:\GFoti\GFoti\Miranda\Organoids\Diff\IF-Confocal-Histo-TEM\LD calculations-Nile RED-Bodipy\Diff 80\OAPA 400 group\070121cd1352.nd2	653	109.147	2.02685	117	396.363	260.337	FALSE	5	13441.1
S:\GFoti\GFoti\Miranda\Organoids\Diff\IF-Confocal-Histo-TEM\LD calculations-Nile RED-Bodipy\Diff 80\OAPA 400 group\070121cd1352.nd2	654	51.2299	8.15791	3	1351.11	122.297	FALSE	5	13441.1
S:\GFoti\GFoti\Miranda\Organoids\Diff\IF-Confocal-Histo-TEM\LD calculations-Nile RED-Bodipy\Diff 80\OAPA 400 group\070121cd1352.nd2	655	3.80624	8.06163	2	1019.35	261.436	FALSE	5	13441.1
S:\GFoti\GFoti\Miranda\Organoids\Diff\IF-Confocal-Histo-TEM\LD calculations-Nile RED-Bodipy\Diff 80\OAPA 400 group\070121cd1352.nd2	656	26.2322	9.83112	2	1019.35	261.436	FALSE	5	13441.1
S:\GFoti\GFoti\Miranda\Organoids\Diff\IF-Confocal-Histo-TEM\LD calculations-Nile RED-Bodipy\Diff 80\OAPA 400 group\070121cd1352.nd2	657	43.7203	7.11032	5	186.506	186.448	FALSE	5	13441.1
S:\GFoti\GFoti\Miranda\Organoids\Diff\IF-Confocal-Histo-TEM\LD calculations-Nile RED-Bodipy\Diff 80\OAPA 400 group\070121cd1352.nd2	658	22.0145	4.43175	153	650.353	1223.44	TRUE	1	367822
S:\GFoti\GFoti\Miranda\Organoids\Diff\IF-Confocal-Histo-TEM\LD calculations-Nile RED-Bodipy\Diff 80\OAPA 400 group\070121cd1352.nd2	659	61.0027	8.04451	6	1340.62	1029.36	TRUE	1	367822
S:\GFoti\GFoti\Miranda\Organoids\Diff\IF-Confocal-Histo-TEM\LD calculations-Nile RED-Bodipy\Diff 80\OAPA 400 group\070121cd1352.nd2	660	3.70337	7.82345	118	899.301	1183.71	TRUE	1	367822
S:\GFoti\GFoti\Miranda\Organoids\Diff\IF-Confocal-Histo-TEM\LD calculations-Nile RED-Bodipy\Diff 80\OAPA 400 group\070121cd1352.nd2	661	10.1843	7.80514	159	428.768	863.046	TRUE	1	367822
S:\GFoti\GFoti\Miranda\Organoids\Diff\IF-Confocal-Histo-TEM\LD calculations-Nile RED-Bodipy\Diff 80\OAPA 400 group\070121cd1352.nd2	662	72.9358	4.68892	158	304.499	1228.76	TRUE	1	367822
S:\GFoti\GFoti\Miranda\Organoids\Diff\IF-Confocal-Histo-TEM\LD calculations-Nile RED-Bodipy\Diff 80\OAPA 400 group\070121cd1352.nd2	663	106.472	8.57918	139	611.673	1420.28	TRUE	1	367822
S:\GFoti\GFoti\Miranda\Organoids\Diff\IF-Confocal-Histo-TEM\LD calculations-Nile RED-Bodipy\Diff 80\OAPA 400 group\070121cd1352.nd2	664	63.163	3.96328	170	343.076	526.337	TRUE	1	367822
S:\GFoti\GFoti\Miranda\Organoids\Diff\IF-Confocal-Histo-TEM\LD calculations-Nile RED-Bodipy\Diff 80\OAPA 400 group\070121cd1352.nd2	665	24.9977	8.26066	124	670.618	934.428	TRUE	1	367822
S:\GFoti\GFoti\Miranda\Organoids\Diff\IF-Confocal-Histo-TEM\LD calculations-Nile RED-Bodipy\Diff 80\OAPA 400 group\070121cd1352.nd2	666	92.1727	4.72639	140	383.196	1194.81	TRUE	1	367822
S:\GFoti\GFoti\Miranda\Organoids\Diff\IF-Confocal-Histo-TEM\LD calculations-Nile RED-Bodipy\Diff 80\OAPA 400 group\070121cd1352.nd2	667	7.71535	5.86673	140	383.196	1194.81	TRUE	1	367822
S:\GFoti\GFoti\Miranda\Organoids\Diff\IF-Confocal-Histo-TEM\LD calculations-Nile RED-Bodipy\Diff 80\OAPA 400 group\070121cd1352.nd2	668	9.77278	8.119	140	383.196	1194.81	TRUE	1	367822
S:\GFoti\GFoti\Miranda\Organoids\Diff\IF-Confocal-Histo-TEM\LD calculations-Nile RED-Bodipy\Diff 80\OAPA 400 group\070121cd1352.nd2	669	64.0889	4.38652	142	375.995	1095.63	TRUE	1	367822
S:\GFoti\GFoti\Miranda\Organoids\Diff\IF-Confocal-Histo-TEM\LD calculations-Nile RED-Bodipy\Diff 80\OAPA 400 group\070121cd1352.nd2	670	31.3758	4.90757	141	1016.06	642.024	TRUE	1	367822
S:\GFoti\GFoti\Miranda\Organoids\Diff\IF-Confocal-Histo-TEM\LD calculations-Nile RED-Bodipy\Diff 80\OAPA 400 group\070121cd1352.nd2	671	6.58377	3.39659	13	758.985	1272.46	TRUE	1	367822
S:\GFoti\GFoti\Miranda\Organoids\Diff\IF-Confocal-Histo-TEM\LD calculations-Nile RED-Bodipy\Diff 80\OAPA 400 group\070121cd1352.nd2	672	75.6105	7.39733	13	758.985	1272.46	TRUE	1	367822
S:\GFoti\GFoti\Miranda\Organoids\Diff\IF-Confocal-Histo-TEM\LD calculations-Nile RED-Bodipy\Diff 80\OAPA 400 group\070121cd1352.nd2	673	14.0934	3.05151	16	865.148	1088.31	TRUE	1	367822
S:\GFoti\GFoti\Miranda\Organoids\Diff\IF-Confocal-Histo-TEM\LD calculations-Nile RED-Bodipy\Diff 80\OAPA 400 group\070121cd1352.nd2	674	64.0889	4.8328	129	615.788	1230.79	TRUE	1	367822
S:\GFoti\GFoti\Miranda\Organoids\Diff\IF-Confocal-Histo-TEM\LD calculations-Nile RED-Bodipy\Diff 80\OAPA 400 group\070121cd1352.nd2	675	5.7608	2.55914	21	658.891	1323.12	TRUE	1	367822
S:\GFoti\GFoti\Miranda\Organoids\Diff\IF-Confocal-Histo-TEM\LD calculations-Nile RED-Bodipy\Diff 80\OAPA 400 group\070121cd1352.nd2	676	8.02397	8.06793	18	887.986	1083.53	TRUE	1	367822
S:\GFoti\GFoti\Miranda\Organoids\Diff\IF-Confocal-Histo-TEM\LD calculations-Nile RED-Bodipy\Diff 80\OAPA 400 group\070121cd1352.nd2	677	4.73208	5.08546	22	760.734	983.029	TRUE	1	367822
S:\GFoti\GFoti\Miranda\Organoids\Diff\IF-Confocal-Histo-TEM\LD calculations-Nile RED-Bodipy\Diff 80\OAPA 400 group\070121cd1352.nd2	678	8.22971	2.82194	25	1016.78	1138.15	TRUE	1	367822
S:\GFoti\GFoti\Miranda\Organoids\Diff\IF-Confocal-Histo-TEM\LD calculations-Nile RED-Bodipy\Diff 80\OAPA 400 group\070121cd1352.nd2	679	55.2419	4.7146	29	896.524	1760.46	TRUE	1	367822
S:\GFoti\GFoti\Miranda\Organoids\Diff\IF-Confocal-Histo-TEM\LD calculations-Nile RED-Bodipy\Diff 80\OAPA 400 group\070121cd1352.nd2	680	4.83495	4.49816	25	1016.78	1138.15	TRUE	1	367822
S:\GFoti\GFoti\Miranda\Organoids\Diff\IF-Confocal-Histo-TEM\LD calculations-Nile RED-Bodipy\Diff 80\OAPA 400 group\070121cd1352.nd2	681	11.4187	4.60794	32	827.497	1246.77	TRUE	1	367822
S:\GFoti\GFoti\Miranda\Organoids\Diff\IF-Confocal-Histo-TEM\LD calculations-Nile RED-Bodipy\Diff 80\OAPA 400 group\070121cd1352.nd2	682	5.55505	3.05942	30	682.654	1386.35	TRUE	1	367822
S:\GFoti\GFoti\Miranda\Organoids\Diff\IF-Confocal-Histo-TEM\LD calculations-Nile RED-Bodipy\Diff 80\OAPA 400 group\070121cd1352.nd2	683	8.33258	0.965292	32	827.497	1246.77	TRUE	1	367822
S:\GFoti\GFoti\Miranda\Organoids\Diff\IF-Confocal-Histo-TEM\LD calculations-Nile RED-Bodipy\Diff 80\OAPA 400 group\070121cd1352.nd2	684	86.8234	11.2076	39	1051.24	307.388	FALSE	1	367822
S:\GFoti\GFoti\Miranda\Organoids\Diff\IF-Confocal-Histo-TEM\LD calculations-Nile RED-Bodipy\Diff 80\OAPA 400 group\070121cd1352.nd2	685	60.3855	4.05564	97	632.556	1262.67	TRUE	1	367822
S:\GFoti\GFoti\Miranda\Organoids\Diff\IF-Confocal-Histo-TEM\LD calculations-Nile RED-Bodipy\Diff 80\OAPA 400 group\070121cd1352.nd2	686	19.8542	1.76364	98	1124.18	1409.27	TRUE	1	367822
S:\GFoti\GFoti\Miranda\Organoids\Diff\IF-Confocal-Histo-TEM\LD calculations-Nile RED-Bodipy\Diff 80\OAPA 400 group\070121cd1352.nd2	687	8.43545	2.22571	97	632.556	1262.67	TRUE	1	367822
S:\GFoti\GFoti\Miranda\Organoids\Diff\IF-Confocal-Histo-TEM\LD calculations-Nile RED-Bodipy\Diff 80\OAPA 400 group\070121cd1352.nd2	688	20.5743	2.61637	32	827.497	1246.77	TRUE	1	367822
S:\GFoti\GFoti\Miranda\Organoids\Diff\IF-Confocal-Histo-TEM\LD calculations-Nile RED-Bodipy\Diff 80\OAPA 400 group\070121cd1352.nd2	689	3.18901	2.76874	98	1124.18	1409.27	TRUE	1	367822
S:\GFoti\GFoti\Miranda\Organoids\Diff\IF-Confocal-Histo-TEM\LD calculations-Nile RED-Bodipy\Diff 80\OAPA 400 group\070121cd1352.nd2	690	5.24644	5.37471	98	1124.18	1409.27	TRUE	1	367822
S:\GFoti\GFoti\Miranda\Organoids\Diff\IF-Confocal-Histo-TEM\LD calculations-Nile RED-Bodipy\Diff 80\OAPA 400 group\070121cd1352.nd2	691	4.42347	1.51056	37	927.694	1241.08	TRUE	1	367822
S:\GFoti\GFoti\Miranda\Organoids\Diff\IF-Confocal-Histo-TEM\LD calculations-Nile RED-Bodipy\Diff 80\OAPA 400 group\070121cd1352.nd2	692	20.5743	1.57373	35	767.42	1075.98	TRUE	1	367822
S:\GFoti\GFoti\Miranda\Organoids\Diff\IF-Confocal-Histo-TEM\LD calculations-Nile RED-Bodipy\Diff 80\OAPA 400 group\070121cd1352.nd2	693	13.7848	7.04649	120	463.024	1171.87	TRUE	1	367822
S:\GFoti\GFoti\Miranda\Organoids\Diff\IF-Confocal-Histo-TEM\LD calculations-Nile RED-Bodipy\Diff 80\OAPA 400 group\070121cd1352.nd2	694	81.577	10.0572	174	152.147	436.49	TRUE	1	367822
S:\GFoti\GFoti\Miranda\Organoids\Diff\IF-Confocal-Histo-TEM\LD calculations-Nile RED-Bodipy\Diff 80\OAPA 400 group\070121cd1352.nd2	695	27.6724	6.89937	179	334.023	879.18	TRUE	1	367822
S:\GFoti\GFoti\Miranda\Organoids\Diff\IF-Confocal-Histo-TEM\LD calculations-Nile RED-Bodipy\Diff 80\OAPA 400 group\070121cd1352.nd2	696	6.4809	9.30283	120	463.024	1171.87	TRUE	1	367822
S:\GFoti\GFoti\Miranda\Organoids\Diff\IF-Confocal-Histo-TEM\LD calculations-Nile RED-Bodipy\Diff 80\OAPA 400 group\070121cd1352.nd2	697	8.74407	5.77421	36	927.18	1704.98	TRUE	1	367822
S:\GFoti\GFoti\Miranda\Organoids\Diff\IF-Confocal-Histo-TEM\LD calculations-Nile RED-Bodipy\Diff 80\OAPA 400 group\070121cd1352.nd2	698	16.8709	3.65579	42	745.92	935.034	TRUE	1	367822
S:\GFoti\GFoti\Miranda\Organoids\Diff\IF-Confocal-Histo-TEM\LD calculations-Nile RED-Bodipy\Diff 80\OAPA 400 group\070121cd1352.nd2	699	25.7178	6.5811	44	516.929	1314.73	TRUE	1	367822
S:\GFoti\GFoti\Miranda\Organoids\Diff\IF-Confocal-Histo-TEM\LD calculations-Nile RED-Bodipy\Diff 80\OAPA 400 group\070121cd1352.nd2	700	15.225	7.98785	122	431.134	701.939	TRUE	1	367822
S:\GFoti\GFoti\Miranda\Organoids\Diff\IF-Confocal-Histo-TEM\LD calculations-Nile RED-Bodipy\Diff 80\OAPA 400 group\070121cd1352.nd2	701	49.584	7.93348	44	516.929	1314.73	TRUE	1	367822
S:\GFoti\GFoti\Miranda\Organoids\Diff\IF-Confocal-Histo-TEM\LD calculations-Nile RED-Bodipy\Diff 80\OAPA 400 group\070121cd1352.nd2	702	49.3783	7.47107	50	1377.14	831.34	TRUE	1	367822
S:\GFoti\GFoti\Miranda\Organoids\Diff\IF-Confocal-Histo-TEM\LD calculations-Nile RED-Bodipy\Diff 80\OAPA 400 group\070121cd1352.nd2	703	24.0719	7.60002	122	431.134	701.939	TRUE	1	367822
S:\GFoti\GFoti\Miranda\Organoids\Diff\IF-Confocal-Histo-TEM\LD calculations-Nile RED-Bodipy\Diff 80\OAPA 400 group\070121cd1352.nd2	704	10.5958	5.40524	53	456.029	1290.17	TRUE	1	367822
S:\GFoti\GFoti\Miranda\Organoids\Diff\IF-Confocal-Histo-TEM\LD calculations-Nile RED-Bodipy\Diff 80\OAPA 400 group\070121cd1352.nd2	705	8.33258	6.30998	50	1377.14	831.34	TRUE	1	367822
S:\GFoti\GFoti\Miranda\Organoids\Diff\IF-Confocal-Histo-TEM\LD calculations-Nile RED-Bodipy\Diff 80\OAPA 400 group\070121cd1352.nd2	706	34.9763	9.71462	70	919.156	1296.5	TRUE	1	367822
S:\GFoti\GFoti\Miranda\Organoids\Diff\IF-Confocal-Histo-TEM\LD calculations-Nile RED-Bodipy\Diff 80\OAPA 400 group\070121cd1352.nd2	707	71.2899	9.58851	59	859.902	1144.08	TRUE	1	367822
S:\GFoti\GFoti\Miranda\Organoids\Diff\IF-Confocal-Histo-TEM\LD calculations-Nile RED-Bodipy\Diff 80\OAPA 400 group\070121cd1352.nd2	708	48.0409	5.90342	62	1384.55	561.924	TRUE	1	367822
S:\GFoti\GFoti\Miranda\Organoids\Diff\IF-Confocal-Histo-TEM\LD calculations-Nile RED-Bodipy\Diff 80\OAPA 400 group\070121cd1352.nd2	709	15.5336	4.91196	68	1350.39	393.268	FALSE	1	367822
S:\GFoti\GFoti\Miranda\Organoids\Diff\IF-Confocal-Histo-TEM\LD calculations-Nile RED-Bodipy\Diff 80\OAPA 400 group\070121cd1352.nd2	710	16.768	4.75211	77	1004.02	335.002	FALSE	1	367822
S:\GFoti\GFoti\Miranda\Organoids\Diff\IF-Confocal-Histo-TEM\LD calculations-Nile RED-Bodipy\Diff 80\OAPA 400 group\070121cd1352.nd2	711	33.2275	2.63218	100	503.658	1553.16	TRUE	1	367822
S:\GFoti\GFoti\Miranda\Organoids\Diff\IF-Confocal-Histo-TEM\LD calculations-Nile RED-Bodipy\Diff 80\OAPA 400 group\070121cd1352.nd2	712	30.8614	5.98425	113	333.818	1287.4	TRUE	1	367822
S:\GFoti\GFoti\Miranda\Organoids\Diff\IF-Confocal-Histo-TEM\LD calculations-Nile RED-Bodipy\Diff 80\OAPA 400 group\070121cd1352.nd2	713	23.7633	4.41377	113	333.818	1287.4	TRUE	1	367822
S:\GFoti\GFoti\Miranda\Organoids\Diff\IF-Confocal-Histo-TEM\LD calculations-Nile RED-Bodipy\Diff 80\OAPA 400 group\070121cd1352.nd2	714	124.68	6.27934	79	1032.52	321.464	FALSE	1	367822
S:\GFoti\GFoti\Miranda\Organoids\Diff\IF-Confocal-Histo-TEM\LD calculations-Nile RED-Bodipy\Diff 80\OAPA 400 group\070121cd1352.nd2	715	35.182	6.44498	79	1032.52	321.464	FALSE	1	367822
S:\GFoti\GFoti\Miranda\Organoids\Diff\IF-Confocal-Histo-TEM\LD calculations-Nile RED-Bodipy\Diff 80\OAPA 400 group\070121cd1352.nd2	716	2.57178	6.86389	79	1032.52	321.464	FALSE	1	367822
S:\GFoti\GFoti\Miranda\Organoids\Diff\IF-Confocal-Histo-TEM\LD calculations-Nile RED-Bodipy\Diff 80\OAPA 400 group\070121cd1352.nd2	717	8.94981	4.89463	83	1261.72	233.681	FALSE	1	367822
S:\GFoti\GFoti\Miranda\Organoids\Diff\IF-Confocal-Histo-TEM\LD calculations-Nile RED-Bodipy\Diff 80\OAPA 400 group\070121cd1352.nd2	718	37.4452	5.57353	116	888.5	354.574	FALSE	2	3842.35
S:\GFoti\GFoti\Miranda\Organoids\Diff\IF-Confocal-Histo-TEM\LD calculations-Nile RED-Bodipy\Diff 80\OAPA 400 group\070121cd1352.nd2	719	125.812	11.7627	94	1063.18	105.785	FALSE	4	8263.66
S:\GFoti\GFoti\Miranda\Organoids\Diff\IF-Confocal-Histo-TEM\LD calculations-Nile RED-Bodipy\Diff 80\OAPA 400 group\070121cd1352.nd2	720	420.024	5.65707	95	1139.81	178.197	FALSE	4	8263.66
S:\GFoti\GFoti\Miranda\Organoids\Diff\IF-Confocal-Histo-TEM\LD calculations-Nile RED-Bodipy\Diff 80\OAPA 400 group\070121cd1352.nd2	721	99.168	22.6842	94	1063.18	105.785	FALSE	4	8263.66
S:\GFoti\GFoti\Miranda\Organoids\Diff\IF-Confocal-Histo-TEM\LD calculations-Nile RED-Bodipy\Diff 80\OAPA 400 group\070121cd1352.nd2	722	44.1318	6.32768	3	1351.11	122.297	FALSE	5	13441.1
S:\GFoti\GFoti\Miranda\Organoids\Diff\IF-Confocal-Histo-TEM\LD calculations-Nile RED-Bodipy\Diff 80\OAPA 400 group\070121cd1352.nd2	723	36.8279	5.5886	3	1351.11	122.297	FALSE	5	13441.1
S:\GFoti\GFoti\Miranda\Organoids\Diff\IF-Confocal-Histo-TEM\LD calculations-Nile RED-Bodipy\Diff 80\OAPA 400 group\070121cd1352.nd2	724	155.027	5.81338	2	1019.35	261.436	FALSE	5	13441.1
S:\GFoti\GFoti\Miranda\Organoids\Diff\IF-Confocal-Histo-TEM\LD calculations-Nile RED-Bodipy\Diff 80\OAPA 400 group\070121cd1352.nd2	725	114.187	6.92117	2	1019.35	261.436	FALSE	5	13441.1
S:\GFoti\GFoti\Miranda\Organoids\Diff\IF-Confocal-Histo-TEM\LD calculations-Nile RED-Bodipy\Diff 80\OAPA 400 group\070121cd1352.nd2	726	10.0814	5.47706	5	186.506	186.448	FALSE	5	13441.1
S:\GFoti\GFoti\Miranda\Organoids\Diff\IF-Confocal-Histo-TEM\LD calculations-Nile RED-Bodipy\Diff 80\OAPA 400 group\070121cd1352.nd2	727	79.5196	10.0085	5	186.506	186.448	FALSE	5	13441.1
S:\GFoti\GFoti\Miranda\Organoids\Diff\IF-Confocal-Histo-TEM\LD calculations-Nile RED-Bodipy\Diff 80\OAPA 400 group\070121cd1352.nd2	728	95.4646	6.4403	119	768.449	916.666	TRUE	1	367822
S:\GFoti\GFoti\Miranda\Organoids\Diff\IF-Confocal-Histo-TEM\LD calculations-Nile RED-Bodipy\Diff 80\OAPA 400 group\070121cd1352.nd2	729	5.34931	1.73958	7	1274.06	1100.4	TRUE	1	367822
S:\GFoti\GFoti\Miranda\Organoids\Diff\IF-Confocal-Histo-TEM\LD calculations-Nile RED-Bodipy\Diff 80\OAPA 400 group\070121cd1352.nd2	730	18.7226	6.45233	119	768.449	916.666	TRUE	1	367822
S:\GFoti\GFoti\Miranda\Organoids\Diff\IF-Confocal-Histo-TEM\LD calculations-Nile RED-Bodipy\Diff 80\OAPA 400 group\070121cd1352.nd2	731	21.1915	4.31004	153	650.353	1223.44	TRUE	1	367822
S:\GFoti\GFoti\Miranda\Organoids\Diff\IF-Confocal-Histo-TEM\LD calculations-Nile RED-Bodipy\Diff 80\OAPA 400 group\070121cd1352.nd2	732	90.3211	4.24594	118	899.301	1183.71	TRUE	1	367822
S:\GFoti\GFoti\Miranda\Organoids\Diff\IF-Confocal-Histo-TEM\LD calculations-Nile RED-Bodipy\Diff 80\OAPA 400 group\070121cd1352.nd2	733	43.9261	4.58819	8	1314.9	265.714	FALSE	1	367822
S:\GFoti\GFoti\Miranda\Organoids\Diff\IF-Confocal-Histo-TEM\LD calculations-Nile RED-Bodipy\Diff 80\OAPA 400 group\070121cd1352.nd2	734	10.6986	5.84337	139	611.673	1420.28	TRUE	1	367822
S:\GFoti\GFoti\Miranda\Organoids\Diff\IF-Confocal-Histo-TEM\LD calculations-Nile RED-Bodipy\Diff 80\OAPA 400 group\070121cd1352.nd2	735	157.908	4.80016	170	343.076	526.337	TRUE	1	367822
S:\GFoti\GFoti\Miranda\Organoids\Diff\IF-Confocal-Histo-TEM\LD calculations-Nile RED-Bodipy\Diff 80\OAPA 400 group\070121cd1352.nd2	736	60.4884	7.78674	8	1314.9	265.714	FALSE	1	367822
S:\GFoti\GFoti\Miranda\Organoids\Diff\IF-Confocal-Histo-TEM\LD calculations-Nile RED-Bodipy\Diff 80\OAPA 400 group\070121cd1352.nd2	737	13.7848	3.48124	10	1204.42	792.977	TRUE	1	367822
S:\GFoti\GFoti\Miranda\Organoids\Diff\IF-Confocal-Histo-TEM\LD calculations-Nile RED-Bodipy\Diff 80\OAPA 400 group\070121cd1352.nd2	738	25.3064	4.77934	12	972.957	1374.68	TRUE	1	367822
S:\GFoti\GFoti\Miranda\Organoids\Diff\IF-Confocal-Histo-TEM\LD calculations-Nile RED-Bodipy\Diff 80\OAPA 400 group\070121cd1352.nd2	739	132.601	4.78569	155	833.978	963.474	TRUE	1	367822
S:\GFoti\GFoti\Miranda\Organoids\Diff\IF-Confocal-Histo-TEM\LD calculations-Nile RED-Bodipy\Diff 80\OAPA 400 group\070121cd1352.nd2	740	10.2871	2.87316	12	972.957	1374.68	TRUE	1	367822
S:\GFoti\GFoti\Miranda\Organoids\Diff\IF-Confocal-Histo-TEM\LD calculations-Nile RED-Bodipy\Diff 80\OAPA 400 group\070121cd1352.nd2	741	8.12684	5.28312	124	670.618	934.428	TRUE	1	367822
S:\GFoti\GFoti\Miranda\Organoids\Diff\IF-Confocal-Histo-TEM\LD calculations-Nile RED-Bodipy\Diff 80\OAPA 400 group\070121cd1352.nd2	742	12.1388	4.60453	140	383.196	1194.81	TRUE	1	367822
S:\GFoti\GFoti\Miranda\Organoids\Diff\IF-Confocal-Histo-TEM\LD calculations-Nile RED-Bodipy\Diff 80\OAPA 400 group\070121cd1352.nd2	743	34.5648	2.97747	142	375.995	1095.63	TRUE	1	367822
S:\GFoti\GFoti\Miranda\Organoids\Diff\IF-Confocal-Histo-TEM\LD calculations-Nile RED-Bodipy\Diff 80\OAPA 400 group\070121cd1352.nd2	744	10.8015	4.5462	12	972.957	1374.68	TRUE	1	367822
S:\GFoti\GFoti\Miranda\Organoids\Diff\IF-Confocal-Histo-TEM\LD calculations-Nile RED-Bodipy\Diff 80\OAPA 400 group\070121cd1352.nd2	745	112.13	6.01502	141	1016.06	642.024	TRUE	1	367822
S:\GFoti\GFoti\Miranda\Organoids\Diff\IF-Confocal-Histo-TEM\LD calculations-Nile RED-Bodipy\Diff 80\OAPA 400 group\070121cd1352.nd2	746	13.0647	5.96641	17	733.679	1081.13	TRUE	1	367822
S:\GFoti\GFoti\Miranda\Organoids\Diff\IF-Confocal-Histo-TEM\LD calculations-Nile RED-Bodipy\Diff 80\OAPA 400 group\070121cd1352.nd2	747	65.9405	3.66344	131	255.944	854.322	TRUE	1	367822
S:\GFoti\GFoti\Miranda\Organoids\Diff\IF-Confocal-Histo-TEM\LD calculations-Nile RED-Bodipy\Diff 80\OAPA 400 group\070121cd1352.nd2	748	3.08614	5.96794	16	865.148	1088.31	TRUE	1	367822
S:\GFoti\GFoti\Miranda\Organoids\Diff\IF-Confocal-Histo-TEM\LD calculations-Nile RED-Bodipy\Diff 80\OAPA 400 group\070121cd1352.nd2	749	110.69	12.184	133	903.211	169.732	FALSE	1	367822
S:\GFoti\GFoti\Miranda\Organoids\Diff\IF-Confocal-Histo-TEM\LD calculations-Nile RED-Bodipy\Diff 80\OAPA 400 group\070121cd1352.nd2	750	160.274	5.39499	131	255.944	854.322	TRUE	1	367822
S:\GFoti\GFoti\Miranda\Organoids\Diff\IF-Confocal-Histo-TEM\LD calculations-Nile RED-Bodipy\Diff 80\OAPA 400 group\070121cd1352.nd2	751	13.8876	6.74	30	682.654	1386.35	TRUE	1	367822
S:\GFoti\GFoti\Miranda\Organoids\Diff\IF-Confocal-Histo-TEM\LD calculations-Nile RED-Bodipy\Diff 80\OAPA 400 group\070121cd1352.nd2	752	12.1388	2.90912	134	511.168	201.57	FALSE	1	367822
S:\GFoti\GFoti\Miranda\Organoids\Diff\IF-Confocal-Histo-TEM\LD calculations-Nile RED-Bodipy\Diff 80\OAPA 400 group\070121cd1352.nd2	753	8.33258	0.592507	97	632.556	1262.67	TRUE	1	367822
S:\GFoti\GFoti\Miranda\Organoids\Diff\IF-Confocal-Histo-TEM\LD calculations-Nile RED-Bodipy\Diff 80\OAPA 400 group\070121cd1352.nd2	754	55.0362	5.20146	29	896.524	1760.46	TRUE	1	367822
S:\GFoti\GFoti\Miranda\Organoids\Diff\IF-Confocal-Histo-TEM\LD calculations-Nile RED-Bodipy\Diff 80\OAPA 400 group\070121cd1352.nd2	755	27.6724	4.0005	97	632.556	1262.67	TRUE	1	367822
S:\GFoti\GFoti\Miranda\Organoids\Diff\IF-Confocal-Histo-TEM\LD calculations-Nile RED-Bodipy\Diff 80\OAPA 400 group\070121cd1352.nd2	756	56.3735	4.73116	120	463.024	1171.87	TRUE	1	367822
S:\GFoti\GFoti\Miranda\Organoids\Diff\IF-Confocal-Histo-TEM\LD calculations-Nile RED-Bodipy\Diff 80\OAPA 400 group\070121cd1352.nd2	757	27.981	3.26619	120	463.024	1171.87	TRUE	1	367822
S:\GFoti\GFoti\Miranda\Organoids\Diff\IF-Confocal-Histo-TEM\LD calculations-Nile RED-Bodipy\Diff 80\OAPA 400 group\070121cd1352.nd2	758	17.3853	7.24495	39	1051.24	307.388	FALSE	1	367822
S:\GFoti\GFoti\Miranda\Organoids\Diff\IF-Confocal-Histo-TEM\LD calculations-Nile RED-Bodipy\Diff 80\OAPA 400 group\070121cd1352.nd2	759	44.8519	7.6526	42	745.92	935.034	TRUE	1	367822
S:\GFoti\GFoti\Miranda\Organoids\Diff\IF-Confocal-Histo-TEM\LD calculations-Nile RED-Bodipy\Diff 80\OAPA 400 group\070121cd1352.nd2	760	24.792	2.801	135	517.649	993.131	TRUE	1	367822
S:\GFoti\GFoti\Miranda\Organoids\Diff\IF-Confocal-Histo-TEM\LD calculations-Nile RED-Bodipy\Diff 80\OAPA 400 group\070121cd1352.nd2	761	97.2134	8.65553	37	927.694	1241.08	TRUE	1	367822
S:\GFoti\GFoti\Miranda\Organoids\Diff\IF-Confocal-Histo-TEM\LD calculations-Nile RED-Bodipy\Diff 80\OAPA 400 group\070121cd1352.nd2	762	32.9188	2.23042	122	431.134	701.939	TRUE	1	367822
S:\GFoti\GFoti\Miranda\Organoids\Diff\IF-Confocal-Histo-TEM\LD calculations-Nile RED-Bodipy\Diff 80\OAPA 400 group\070121cd1352.nd2	763	73.1415	4.89324	175	384.842	1196.97	TRUE	1	367822
S:\GFoti\GFoti\Miranda\Organoids\Diff\IF-Confocal-Histo-TEM\LD calculations-Nile RED-Bodipy\Diff 80\OAPA 400 group\070121cd1352.nd2	764	4.11485	4.82392	48	337.109	336.373	FALSE	1	367822
S:\GFoti\GFoti\Miranda\Organoids\Diff\IF-Confocal-Histo-TEM\LD calculations-Nile RED-Bodipy\Diff 80\OAPA 400 group\070121cd1352.nd2	765	27.2609	5.08708	121	292.875	1703.05	TRUE	1	367822
S:\GFoti\GFoti\Miranda\Organoids\Diff\IF-Confocal-Histo-TEM\LD calculations-Nile RED-Bodipy\Diff 80\OAPA 400 group\070121cd1352.nd2	766	73.0387	10.8413	51	423.933	1179.62	TRUE	1	367822
S:\GFoti\GFoti\Miranda\Organoids\Diff\IF-Confocal-Histo-TEM\LD calculations-Nile RED-Bodipy\Diff 80\OAPA 400 group\070121cd1352.nd2	767	9.46417	9.936	50	1377.14	831.34	TRUE	1	367822
S:\GFoti\GFoti\Miranda\Organoids\Diff\IF-Confocal-Histo-TEM\LD calculations-Nile RED-Bodipy\Diff 80\OAPA 400 group\070121cd1352.nd2	768	104.517	4.31398	175	384.842	1196.97	TRUE	1	367822
S:\GFoti\GFoti\Miranda\Organoids\Diff\IF-Confocal-Histo-TEM\LD calculations-Nile RED-Bodipy\Diff 80\OAPA 400 group\070121cd1352.nd2	769	35.7992	8.54978	53	456.029	1290.17	TRUE	1	367822
S:\GFoti\GFoti\Miranda\Organoids\Diff\IF-Confocal-Histo-TEM\LD calculations-Nile RED-Bodipy\Diff 80\OAPA 400 group\070121cd1352.nd2	770	18.2082	12.0052	62	1384.55	561.924	TRUE	1	367822
S:\GFoti\GFoti\Miranda\Organoids\Diff\IF-Confocal-Histo-TEM\LD calculations-Nile RED-Bodipy\Diff 80\OAPA 400 group\070121cd1352.nd2	771	44.8519	5.66678	58	1265.94	194.053	FALSE	1	367822
S:\GFoti\GFoti\Miranda\Organoids\Diff\IF-Confocal-Histo-TEM\LD calculations-Nile RED-Bodipy\Diff 80\OAPA 400 group\070121cd1352.nd2	772	5.96654	5.81502	62	1384.55	561.924	TRUE	1	367822
S:\GFoti\GFoti\Miranda\Organoids\Diff\IF-Confocal-Histo-TEM\LD calculations-Nile RED-Bodipy\Diff 80\OAPA 400 group\070121cd1352.nd2	773	22.3231	9.5042	62	1384.55	561.924	TRUE	1	367822
S:\GFoti\GFoti\Miranda\Organoids\Diff\IF-Confocal-Histo-TEM\LD calculations-Nile RED-Bodipy\Diff 80\OAPA 400 group\070121cd1352.nd2	774	4.83495	6.74867	180	173.441	1156.11	TRUE	1	367822
S:\GFoti\GFoti\Miranda\Organoids\Diff\IF-Confocal-Histo-TEM\LD calculations-Nile RED-Bodipy\Diff 80\OAPA 400 group\070121cd1352.nd2	775	102.254	7.00311	136	430.722	1396.82	TRUE	1	367822
S:\GFoti\GFoti\Miranda\Organoids\Diff\IF-Confocal-Histo-TEM\LD calculations-Nile RED-Bodipy\Diff 80\OAPA 400 group\070121cd1352.nd2	776	5.55505	8.93298	136	430.722	1396.82	TRUE	1	367822
S:\GFoti\GFoti\Miranda\Organoids\Diff\IF-Confocal-Histo-TEM\LD calculations-Nile RED-Bodipy\Diff 80\OAPA 400 group\070121cd1352.nd2	777	42.4859	9.35975	63	287.731	1196.9	TRUE	1	367822
S:\GFoti\GFoti\Miranda\Organoids\Diff\IF-Confocal-Histo-TEM\LD calculations-Nile RED-Bodipy\Diff 80\OAPA 400 group\070121cd1352.nd2	778	54.9333	6.38351	144	205.948	322.461	FALSE	1	367822
S:\GFoti\GFoti\Miranda\Organoids\Diff\IF-Confocal-Histo-TEM\LD calculations-Nile RED-Bodipy\Diff 80\OAPA 400 group\070121cd1352.nd2	779	11.4187	5.39656	62	1384.55	561.924	TRUE	1	367822
S:\GFoti\GFoti\Miranda\Organoids\Diff\IF-Confocal-Histo-TEM\LD calculations-Nile RED-Bodipy\Diff 80\OAPA 400 group\070121cd1352.nd2	780	44.749	7.92941	111	641.403	1782.16	TRUE	1	367822
S:\GFoti\GFoti\Miranda\Organoids\Diff\IF-Confocal-Histo-TEM\LD calculations-Nile RED-Bodipy\Diff 80\OAPA 400 group\070121cd1352.nd2	781	26.4379	4.54571	70	919.156	1296.5	TRUE	1	367822
S:\GFoti\GFoti\Miranda\Organoids\Diff\IF-Confocal-Histo-TEM\LD calculations-Nile RED-Bodipy\Diff 80\OAPA 400 group\070121cd1352.nd2	782	81.7827	6.44005	109	942.61	1492.05	TRUE	1	367822
S:\GFoti\GFoti\Miranda\Organoids\Diff\IF-Confocal-Histo-TEM\LD calculations-Nile RED-Bodipy\Diff 80\OAPA 400 group\070121cd1352.nd2	783	18.2082	4.53376	77	1004.02	335.002	FALSE	1	367822
S:\GFoti\GFoti\Miranda\Organoids\Diff\IF-Confocal-Histo-TEM\LD calculations-Nile RED-Bodipy\Diff 80\OAPA 400 group\070121cd1352.nd2	784	13.8876	7.37006	77	1004.02	335.002	FALSE	1	367822
S:\GFoti\GFoti\Miranda\Organoids\Diff\IF-Confocal-Histo-TEM\LD calculations-Nile RED-Bodipy\Diff 80\OAPA 400 group\070121cd1352.nd2	785	9.56704	5.21176	144	205.948	322.461	FALSE	1	367822
S:\GFoti\GFoti\Miranda\Organoids\Diff\IF-Confocal-Histo-TEM\LD calculations-Nile RED-Bodipy\Diff 80\OAPA 400 group\070121cd1352.nd2	786	11.5216	5.94753	110	516.723	1571.53	TRUE	1	367822
S:\GFoti\GFoti\Miranda\Organoids\Diff\IF-Confocal-Histo-TEM\LD calculations-Nile RED-Bodipy\Diff 80\OAPA 400 group\070121cd1352.nd2	787	21.2944	7.73181	77	1004.02	335.002	FALSE	1	367822
S:\GFoti\GFoti\Miranda\Organoids\Diff\IF-Confocal-Histo-TEM\LD calculations-Nile RED-Bodipy\Diff 80\OAPA 400 group\070121cd1352.nd2	788	6.89238	0.759747	137	183.728	1288.67	TRUE	1	367822
S:\GFoti\GFoti\Miranda\Organoids\Diff\IF-Confocal-Histo-TEM\LD calculations-Nile RED-Bodipy\Diff 80\OAPA 400 group\070121cd1352.nd2	789	6.27515	2.99583	112	706.212	1424.03	TRUE	1	367822
S:\GFoti\GFoti\Miranda\Organoids\Diff\IF-Confocal-Histo-TEM\LD calculations-Nile RED-Bodipy\Diff 80\OAPA 400 group\070121cd1352.nd2	790	18.2082	2.39673	114	728.021	1316.67	TRUE	1	367822
S:\GFoti\GFoti\Miranda\Organoids\Diff\IF-Confocal-Histo-TEM\LD calculations-Nile RED-Bodipy\Diff 80\OAPA 400 group\070121cd1352.nd2	791	78.0794	4.59462	127	821.119	985.478	TRUE	1	367822
S:\GFoti\GFoti\Miranda\Organoids\Diff\IF-Confocal-Histo-TEM\LD calculations-Nile RED-Bodipy\Diff 80\OAPA 400 group\070121cd1352.nd2	792	80.754	3.87325	127	821.119	985.478	TRUE	1	367822
S:\GFoti\GFoti\Miranda\Organoids\Diff\IF-Confocal-Histo-TEM\LD calculations-Nile RED-Bodipy\Diff 80\OAPA 400 group\070121cd1352.nd2	793	11.3159	6.03391	83	1261.72	233.681	FALSE	1	367822
S:\GFoti\GFoti\Miranda\Organoids\Diff\IF-Confocal-Histo-TEM\LD calculations-Nile RED-Bodipy\Diff 80\OAPA 400 group\070121cd1352.nd2	794	20.5743	9.30031	83	1261.72	233.681	FALSE	1	367822
S:\GFoti\GFoti\Miranda\Organoids\Diff\IF-Confocal-Histo-TEM\LD calculations-Nile RED-Bodipy\Diff 80\OAPA 400 group\070121cd1352.nd2	795	50.2012	6.74047	85	820.913	337.485	FALSE	1	367822
S:\GFoti\GFoti\Miranda\Organoids\Diff\IF-Confocal-Histo-TEM\LD calculations-Nile RED-Bodipy\Diff 80\OAPA 400 group\070121cd1352.nd2	796	57.2994	11.5723	163	620.932	195.948	FALSE	1	367822
S:\GFoti\GFoti\Miranda\Organoids\Diff\IF-Confocal-Histo-TEM\LD calculations-Nile RED-Bodipy\Diff 80\OAPA 400 group\070121cd1352.nd2	797	4.83495	9.84395	163	620.932	195.948	FALSE	1	367822
S:\GFoti\GFoti\Miranda\Organoids\Diff\IF-Confocal-Histo-TEM\LD calculations-Nile RED-Bodipy\Diff 80\OAPA 400 group\070121cd1352.nd2	798	85.589	7.72174	163	620.932	195.948	FALSE	1	367822
S:\GFoti\GFoti\Miranda\Organoids\Diff\IF-Confocal-Histo-TEM\LD calculations-Nile RED-Bodipy\Diff 80\OAPA 400 group\070121cd1352.nd2	799	69.9525	10.0204	88	1322.62	269.928	FALSE	1	367822
S:\GFoti\GFoti\Miranda\Organoids\Diff\IF-Confocal-Histo-TEM\LD calculations-Nile RED-Bodipy\Diff 80\OAPA 400 group\070121cd1352.nd2	800	57.2994	4.64237	163	620.932	195.948	FALSE	1	367822
S:\GFoti\GFoti\Miranda\Organoids\Diff\IF-Confocal-Histo-TEM\LD calculations-Nile RED-Bodipy\Diff 80\OAPA 400 group\070121cd1352.nd2	801	36.5193	5.94267	87	1602.22	227.462	FALSE	1	367822
S:\GFoti\GFoti\Miranda\Organoids\Diff\IF-Confocal-Histo-TEM\LD calculations-Nile RED-Bodipy\Diff 80\OAPA 400 group\070121cd1352.nd2	802	7.71535	5.81659	116	888.5	354.574	FALSE	2	3842.35
S:\GFoti\GFoti\Miranda\Organoids\Diff\IF-Confocal-Histo-TEM\LD calculations-Nile RED-Bodipy\Diff 80\OAPA 400 group\070121cd1352.nd2	803	35.0791	4.37553	92	629.984	204.468	FALSE	1	367822
S:\GFoti\GFoti\Miranda\Organoids\Diff\IF-Confocal-Histo-TEM\LD calculations-Nile RED-Bodipy\Diff 80\OAPA 400 group\070121cd1352.nd2	804	60.0769	13.3199	94	1063.18	105.785	FALSE	4	8263.66
S:\GFoti\GFoti\Miranda\Organoids\Diff\IF-Confocal-Histo-TEM\LD calculations-Nile RED-Bodipy\Diff 80\OAPA 400 group\070121cd1352.nd2	805	64.2946	3.30818	95	1139.81	178.197	FALSE	4	8263.66
S:\GFoti\GFoti\Miranda\Organoids\Diff\IF-Confocal-Histo-TEM\LD calculations-Nile RED-Bodipy\Diff 80\OAPA 400 group\070121cd1352.nd2	806	9.56704	13.052	1	498	81.8453	FALSE	5	13441.1
S:\GFoti\GFoti\Miranda\Organoids\Diff\IF-Confocal-Histo-TEM\LD calculations-Nile RED-Bodipy\Diff 80\OAPA 400 group\070121cd1352.nd2	807	3.90911	6.33058	2	1019.35	261.436	FALSE	5	13441.1
S:\GFoti\GFoti\Miranda\Organoids\Diff\IF-Confocal-Histo-TEM\LD calculations-Nile RED-Bodipy\Diff 80\OAPA 400 group\070121cd1352.nd2	808	3.6005	8.11056	2	1019.35	261.436	FALSE	5	13441.1
S:\GFoti\GFoti\Miranda\Organoids\Diff\IF-Confocal-Histo-TEM\LD calculations-Nile RED-Bodipy\Diff 80\OAPA 400 group\070121cd1352.nd2	809	41.3543	10.928	5	186.506	186.448	FALSE	5	13441.1
S:\GFoti\GFoti\Miranda\Organoids\Diff\IF-Confocal-Histo-TEM\LD calculations-Nile RED-Bodipy\Diff 80\OAPA 400 group\070121cd1352.nd2	810	114.393	6.40148	7	1274.06	1100.4	TRUE	1	367822
S:\GFoti\GFoti\Miranda\Organoids\Diff\IF-Confocal-Histo-TEM\LD calculations-Nile RED-Bodipy\Diff 80\OAPA 400 group\070121cd1352.nd2	811	20.78	8.43722	118	899.301	1183.71	TRUE	1	367822
S:\GFoti\GFoti\Miranda\Organoids\Diff\IF-Confocal-Histo-TEM\LD calculations-Nile RED-Bodipy\Diff 80\OAPA 400 group\070121cd1352.nd2	812	85.4861	4.02458	119	768.449	916.666	TRUE	1	367822
S:\GFoti\GFoti\Miranda\Organoids\Diff\IF-Confocal-Histo-TEM\LD calculations-Nile RED-Bodipy\Diff 80\OAPA 400 group\070121cd1352.nd2	813	5.34931	5.90595	118	899.301	1183.71	TRUE	1	367822
S:\GFoti\GFoti\Miranda\Organoids\Diff\IF-Confocal-Histo-TEM\LD calculations-Nile RED-Bodipy\Diff 80\OAPA 400 group\070121cd1352.nd2	814	11.8302	4.81715	8	1314.9	265.714	FALSE	1	367822
S:\GFoti\GFoti\Miranda\Organoids\Diff\IF-Confocal-Histo-TEM\LD calculations-Nile RED-Bodipy\Diff 80\OAPA 400 group\070121cd1352.nd2	815	10.6986	4.15854	153	650.353	1223.44	TRUE	1	367822
S:\GFoti\GFoti\Miranda\Organoids\Diff\IF-Confocal-Histo-TEM\LD calculations-Nile RED-Bodipy\Diff 80\OAPA 400 group\070121cd1352.nd2	816	9.46417	3.67604	9	2600.49	933.544	TRUE	1	367822
S:\GFoti\GFoti\Miranda\Organoids\Diff\IF-Confocal-Histo-TEM\LD calculations-Nile RED-Bodipy\Diff 80\OAPA 400 group\070121cd1352.nd2	817	44.5433	3.34715	128	803.528	983.095	TRUE	1	367822
S:\GFoti\GFoti\Miranda\Organoids\Diff\IF-Confocal-Histo-TEM\LD calculations-Nile RED-Bodipy\Diff 80\OAPA 400 group\070121cd1352.nd2	818	52.9788	2.86282	9	2600.49	933.544	TRUE	1	367822
S:\GFoti\GFoti\Miranda\Organoids\Diff\IF-Confocal-Histo-TEM\LD calculations-Nile RED-Bodipy\Diff 80\OAPA 400 group\070121cd1352.nd2	819	32.5074	2.73981	171	132.087	1295.37	TRUE	1	367822
S:\GFoti\GFoti\Miranda\Organoids\Diff\IF-Confocal-Histo-TEM\LD calculations-Nile RED-Bodipy\Diff 80\OAPA 400 group\070121cd1352.nd2	820	43.1031	5.03647	12	972.957	1374.68	TRUE	1	367822
S:\GFoti\GFoti\Miranda\Organoids\Diff\IF-Confocal-Histo-TEM\LD calculations-Nile RED-Bodipy\Diff 80\OAPA 400 group\070121cd1352.nd2	821	76.8449	5.24162	160	276.107	1482.96	TRUE	1	367822
S:\GFoti\GFoti\Miranda\Organoids\Diff\IF-Confocal-Histo-TEM\LD calculations-Nile RED-Bodipy\Diff 80\OAPA 400 group\070121cd1352.nd2	822	40.6342	6.28323	11	806.203	905.929	TRUE	1	367822
S:\GFoti\GFoti\Miranda\Organoids\Diff\IF-Confocal-Histo-TEM\LD calculations-Nile RED-Bodipy\Diff 80\OAPA 400 group\070121cd1352.nd2	823	58.1223	6.42214	140	383.196	1194.81	TRUE	1	367822
S:\GFoti\GFoti\Miranda\Organoids\Diff\IF-Confocal-Histo-TEM\LD calculations-Nile RED-Bodipy\Diff 80\OAPA 400 group\070121cd1352.nd2	824	21.8087	5.04701	11	806.203	905.929	TRUE	1	367822
S:\GFoti\GFoti\Miranda\Organoids\Diff\IF-Confocal-Histo-TEM\LD calculations-Nile RED-Bodipy\Diff 80\OAPA 400 group\070121cd1352.nd2	825	26.3351	6.35767	140	383.196	1194.81	TRUE	1	367822
S:\GFoti\GFoti\Miranda\Organoids\Diff\IF-Confocal-Histo-TEM\LD calculations-Nile RED-Bodipy\Diff 80\OAPA 400 group\070121cd1352.nd2	826	55.3448	7.58994	17	733.679	1081.13	TRUE	1	367822
S:\GFoti\GFoti\Miranda\Organoids\Diff\IF-Confocal-Histo-TEM\LD calculations-Nile RED-Bodipy\Diff 80\OAPA 400 group\070121cd1352.nd2	827	14.9163	6.17284	16	865.148	1088.31	TRUE	1	367822
S:\GFoti\GFoti\Miranda\Organoids\Diff\IF-Confocal-Histo-TEM\LD calculations-Nile RED-Bodipy\Diff 80\OAPA 400 group\070121cd1352.nd2	828	4.21773	5.82022	165	301.516	1284.08	TRUE	1	367822
S:\GFoti\GFoti\Miranda\Organoids\Diff\IF-Confocal-Histo-TEM\LD calculations-Nile RED-Bodipy\Diff 80\OAPA 400 group\070121cd1352.nd2	829	15.1221	3.24676	17	733.679	1081.13	TRUE	1	367822
S:\GFoti\GFoti\Miranda\Organoids\Diff\IF-Confocal-Histo-TEM\LD calculations-Nile RED-Bodipy\Diff 80\OAPA 400 group\070121cd1352.nd2	830	91.5555	5.23687	129	615.788	1230.79	TRUE	1	367822
S:\GFoti\GFoti\Miranda\Organoids\Diff\IF-Confocal-Histo-TEM\LD calculations-Nile RED-Bodipy\Diff 80\OAPA 400 group\070121cd1352.nd2	831	30.9643	3.24621	132	971.517	909.171	TRUE	1	367822
S:\GFoti\GFoti\Miranda\Organoids\Diff\IF-Confocal-Histo-TEM\LD calculations-Nile RED-Bodipy\Diff 80\OAPA 400 group\070121cd1352.nd2	832	7.201	5.33491	178	206.257	973.729	TRUE	1	367822
S:\GFoti\GFoti\Miranda\Organoids\Diff\IF-Confocal-Histo-TEM\LD calculations-Nile RED-Bodipy\Diff 80\OAPA 400 group\070121cd1352.nd2	833	31.6844	4.19434	97	632.556	1262.67	TRUE	1	367822
S:\GFoti\GFoti\Miranda\Organoids\Diff\IF-Confocal-Histo-TEM\LD calculations-Nile RED-Bodipy\Diff 80\OAPA 400 group\070121cd1352.nd2	834	15.5336	2.67267	32	827.497	1246.77	TRUE	1	367822
S:\GFoti\GFoti\Miranda\Organoids\Diff\IF-Confocal-Histo-TEM\LD calculations-Nile RED-Bodipy\Diff 80\OAPA 400 group\070121cd1352.nd2	835	47.3208	5.84666	32	827.497	1246.77	TRUE	1	367822
S:\GFoti\GFoti\Miranda\Organoids\Diff\IF-Confocal-Histo-TEM\LD calculations-Nile RED-Bodipy\Diff 80\OAPA 400 group\070121cd1352.nd2	836	9.46417	3.97908	120	463.024	1171.87	TRUE	1	367822
S:\GFoti\GFoti\Miranda\Organoids\Diff\IF-Confocal-Histo-TEM\LD calculations-Nile RED-Bodipy\Diff 80\OAPA 400 group\070121cd1352.nd2	837	4.62921	4.04614	32	827.497	1246.77	TRUE	1	367822
S:\GFoti\GFoti\Miranda\Organoids\Diff\IF-Confocal-Histo-TEM\LD calculations-Nile RED-Bodipy\Diff 80\OAPA 400 group\070121cd1352.nd2	838	3.90911	8.44634	39	1051.24	307.388	FALSE	1	367822
S:\GFoti\GFoti\Miranda\Organoids\Diff\IF-Confocal-Histo-TEM\LD calculations-Nile RED-Bodipy\Diff 80\OAPA 400 group\070121cd1352.nd2	839	6.17228	4.47105	32	827.497	1246.77	TRUE	1	367822
S:\GFoti\GFoti\Miranda\Organoids\Diff\IF-Confocal-Histo-TEM\LD calculations-Nile RED-Bodipy\Diff 80\OAPA 400 group\070121cd1352.nd2	840	20.9858	7.39053	174	152.147	436.49	TRUE	1	367822
S:\GFoti\GFoti\Miranda\Organoids\Diff\IF-Confocal-Histo-TEM\LD calculations-Nile RED-Bodipy\Diff 80\OAPA 400 group\070121cd1352.nd2	841	53.3902	3.23131	135	517.649	993.131	TRUE	1	367822
S:\GFoti\GFoti\Miranda\Organoids\Diff\IF-Confocal-Histo-TEM\LD calculations-Nile RED-Bodipy\Diff 80\OAPA 400 group\070121cd1352.nd2	842	63.986	8.41479	44	516.929	1314.73	TRUE	1	367822
S:\GFoti\GFoti\Miranda\Organoids\Diff\IF-Confocal-Histo-TEM\LD calculations-Nile RED-Bodipy\Diff 80\OAPA 400 group\070121cd1352.nd2	843	6.99525	4.52781	39	1051.24	307.388	FALSE	1	367822
S:\GFoti\GFoti\Miranda\Organoids\Diff\IF-Confocal-Histo-TEM\LD calculations-Nile RED-Bodipy\Diff 80\OAPA 400 group\070121cd1352.nd2	844	10.8015	7.02734	36	927.18	1704.98	TRUE	1	367822
S:\GFoti\GFoti\Miranda\Organoids\Diff\IF-Confocal-Histo-TEM\LD calculations-Nile RED-Bodipy\Diff 80\OAPA 400 group\070121cd1352.nd2	845	52.8759	6.50616	43	816.593	1578.87	TRUE	1	367822
S:\GFoti\GFoti\Miranda\Organoids\Diff\IF-Confocal-Histo-TEM\LD calculations-Nile RED-Bodipy\Diff 80\OAPA 400 group\070121cd1352.nd2	846	7.61248	7.8072	122	431.134	701.939	TRUE	1	367822
S:\GFoti\GFoti\Miranda\Organoids\Diff\IF-Confocal-Histo-TEM\LD calculations-Nile RED-Bodipy\Diff 80\OAPA 400 group\070121cd1352.nd2	847	37.4452	7.16084	42	745.92	935.034	TRUE	1	367822
S:\GFoti\GFoti\Miranda\Organoids\Diff\IF-Confocal-Histo-TEM\LD calculations-Nile RED-Bodipy\Diff 80\OAPA 400 group\070121cd1352.nd2	848	58.1223	7.17866	43	816.593	1578.87	TRUE	1	367822
S:\GFoti\GFoti\Miranda\Organoids\Diff\IF-Confocal-Histo-TEM\LD calculations-Nile RED-Bodipy\Diff 80\OAPA 400 group\070121cd1352.nd2	849	2.77753	5.83423	43	816.593	1578.87	TRUE	1	367822
S:\GFoti\GFoti\Miranda\Organoids\Diff\IF-Confocal-Histo-TEM\LD calculations-Nile RED-Bodipy\Diff 80\OAPA 400 group\070121cd1352.nd2	850	31.7873	7.23378	47	777.708	1040.33	TRUE	1	367822
S:\GFoti\GFoti\Miranda\Organoids\Diff\IF-Confocal-Histo-TEM\LD calculations-Nile RED-Bodipy\Diff 80\OAPA 400 group\070121cd1352.nd2	851	3.6005	4.0208	121	292.875	1703.05	TRUE	1	367822
S:\GFoti\GFoti\Miranda\Organoids\Diff\IF-Confocal-Histo-TEM\LD calculations-Nile RED-Bodipy\Diff 80\OAPA 400 group\070121cd1352.nd2	852	6.17228	6.66055	53	456.029	1290.17	TRUE	1	367822
S:\GFoti\GFoti\Miranda\Organoids\Diff\IF-Confocal-Histo-TEM\LD calculations-Nile RED-Bodipy\Diff 80\OAPA 400 group\070121cd1352.nd2	853	31.5815	5.95812	55	730.181	172.14	FALSE	1	367822
S:\GFoti\GFoti\Miranda\Organoids\Diff\IF-Confocal-Histo-TEM\LD calculations-Nile RED-Bodipy\Diff 80\OAPA 400 group\070121cd1352.nd2	854	16.5623	7.43452	53	456.029	1290.17	TRUE	1	367822
S:\GFoti\GFoti\Miranda\Organoids\Diff\IF-Confocal-Histo-TEM\LD calculations-Nile RED-Bodipy\Diff 80\OAPA 400 group\070121cd1352.nd2	855	26.0265	6.94839	58	1265.94	194.053	FALSE	1	367822
S:\GFoti\GFoti\Miranda\Organoids\Diff\IF-Confocal-Histo-TEM\LD calculations-Nile RED-Bodipy\Diff 80\OAPA 400 group\070121cd1352.nd2	856	36.8279	7.45783	60	625.561	1436.59	TRUE	1	367822
S:\GFoti\GFoti\Miranda\Organoids\Diff\IF-Confocal-Histo-TEM\LD calculations-Nile RED-Bodipy\Diff 80\OAPA 400 group\070121cd1352.nd2	857	22.0145	4.64678	136	430.722	1396.82	TRUE	1	367822
S:\GFoti\GFoti\Miranda\Organoids\Diff\IF-Confocal-Histo-TEM\LD calculations-Nile RED-Bodipy\Diff 80\OAPA 400 group\070121cd1352.nd2	858	33.7418	5.17478	99	751.784	1696.6	TRUE	1	367822
S:\GFoti\GFoti\Miranda\Organoids\Diff\IF-Confocal-Histo-TEM\LD calculations-Nile RED-Bodipy\Diff 80\OAPA 400 group\070121cd1352.nd2	859	14.6077	4.79218	99	751.784	1696.6	TRUE	1	367822
S:\GFoti\GFoti\Miranda\Organoids\Diff\IF-Confocal-Histo-TEM\LD calculations-Nile RED-Bodipy\Diff 80\OAPA 400 group\070121cd1352.nd2	860	48.4524	8.17215	167	280.633	143.589	FALSE	1	367822
S:\GFoti\GFoti\Miranda\Organoids\Diff\IF-Confocal-Histo-TEM\LD calculations-Nile RED-Bodipy\Diff 80\OAPA 400 group\070121cd1352.nd2	861	15.1221	8.11084	166	170.458	1058.98	TRUE	1	367822
S:\GFoti\GFoti\Miranda\Organoids\Diff\IF-Confocal-Histo-TEM\LD calculations-Nile RED-Bodipy\Diff 80\OAPA 400 group\070121cd1352.nd2	862	51.6414	8.9088	78	1236.51	199.821	FALSE	1	367822
S:\GFoti\GFoti\Miranda\Organoids\Diff\IF-Confocal-Histo-TEM\LD calculations-Nile RED-Bodipy\Diff 80\OAPA 400 group\070121cd1352.nd2	863	33.1246	5.80104	77	1004.02	335.002	FALSE	1	367822
S:\GFoti\GFoti\Miranda\Organoids\Diff\IF-Confocal-Histo-TEM\LD calculations-Nile RED-Bodipy\Diff 80\OAPA 400 group\070121cd1352.nd2	864	35.182	2.12258	109	942.61	1492.05	TRUE	1	367822
S:\GFoti\GFoti\Miranda\Organoids\Diff\IF-Confocal-Histo-TEM\LD calculations-Nile RED-Bodipy\Diff 80\OAPA 400 group\070121cd1352.nd2	865	6.78951	4.34709	110	516.723	1571.53	TRUE	1	367822
S:\GFoti\GFoti\Miranda\Organoids\Diff\IF-Confocal-Histo-TEM\LD calculations-Nile RED-Bodipy\Diff 80\OAPA 400 group\070121cd1352.nd2	866	3.49763	6.46066	113	333.818	1287.4	TRUE	1	367822
S:\GFoti\GFoti\Miranda\Organoids\Diff\IF-Confocal-Histo-TEM\LD calculations-Nile RED-Bodipy\Diff 80\OAPA 400 group\070121cd1352.nd2	867	71.0841	3.77138	114	728.021	1316.67	TRUE	1	367822
S:\GFoti\GFoti\Miranda\Organoids\Diff\IF-Confocal-Histo-TEM\LD calculations-Nile RED-Bodipy\Diff 80\OAPA 400 group\070121cd1352.nd2	868	8.84694	1.90964	112	706.212	1424.03	TRUE	1	367822
S:\GFoti\GFoti\Miranda\Organoids\Diff\IF-Confocal-Histo-TEM\LD calculations-Nile RED-Bodipy\Diff 80\OAPA 400 group\070121cd1352.nd2	869	4.62921	2.67974	113	333.818	1287.4	TRUE	1	367822
S:\GFoti\GFoti\Miranda\Organoids\Diff\IF-Confocal-Histo-TEM\LD calculations-Nile RED-Bodipy\Diff 80\OAPA 400 group\070121cd1352.nd2	870	11.1101	4.43032	112	706.212	1424.03	TRUE	1	367822
S:\GFoti\GFoti\Miranda\Organoids\Diff\IF-Confocal-Histo-TEM\LD calculations-Nile RED-Bodipy\Diff 80\OAPA 400 group\070121cd1352.nd2	871	60.4884	0.333701	147	431.957	1466.3	TRUE	1	367822
S:\GFoti\GFoti\Miranda\Organoids\Diff\IF-Confocal-Histo-TEM\LD calculations-Nile RED-Bodipy\Diff 80\OAPA 400 group\070121cd1352.nd2	872	41.6629	7.0766	163	620.932	195.948	FALSE	1	367822
S:\GFoti\GFoti\Miranda\Organoids\Diff\IF-Confocal-Histo-TEM\LD calculations-Nile RED-Bodipy\Diff 80\OAPA 400 group\070121cd1352.nd2	873	53.2874	3.1566	163	620.932	195.948	FALSE	1	367822
S:\GFoti\GFoti\Miranda\Organoids\Diff\IF-Confocal-Histo-TEM\LD calculations-Nile RED-Bodipy\Diff 80\OAPA 400 group\070121cd1352.nd2	874	5.65793	8.23508	163	620.932	195.948	FALSE	1	367822
S:\GFoti\GFoti\Miranda\Organoids\Diff\IF-Confocal-Histo-TEM\LD calculations-Nile RED-Bodipy\Diff 80\OAPA 400 group\070121cd1352.nd2	875	4.52634	17.0541	94	1063.18	105.785	FALSE	4	8263.66
S:\GFoti\GFoti\Miranda\Organoids\Diff\IF-Confocal-Histo-TEM\LD calculations-Nile RED-Bodipy\Diff 80\OAPA 400 group\070121cd1352.nd2	876	3.70337	19.1665	94	1063.18	105.785	FALSE	4	8263.66
S:\GFoti\GFoti\Miranda\Organoids\Diff\IF-Confocal-Histo-TEM\LD calculations-Nile RED-Bodipy\Diff 80\OAPA 400 group\070121cd1352.nd2	877	14.5049	9.14311	2	1019.35	261.436	FALSE	5	13441.1
S:\GFoti\GFoti\Miranda\Organoids\Diff\IF-Confocal-Histo-TEM\LD calculations-Nile RED-Bodipy\Diff 80\OAPA 400 group\070121cd1352.nd2	878	6.27515	4.29724	2	1019.35	261.436	FALSE	5	13441.1
S:\GFoti\GFoti\Miranda\Organoids\Diff\IF-Confocal-Histo-TEM\LD calculations-Nile RED-Bodipy\Diff 80\OAPA 400 group\070121cd1352.nd2	879	232.284	9.15272	177	162.537	530.745	TRUE	1	367822
S:\GFoti\GFoti\Miranda\Organoids\Diff\IF-Confocal-Histo-TEM\LD calculations-Nile RED-Bodipy\Diff 80\OAPA 400 group\070121cd1352.nd2	880	51.3328	3.887	177	162.537	530.745	TRUE	1	367822
S:\GFoti\GFoti\Miranda\Organoids\Diff\IF-Confocal-Histo-TEM\LD calculations-Nile RED-Bodipy\Diff 80\OAPA 400 group\070121cd1352.nd2	881	23.1461	4.18694	6	1340.62	1029.36	TRUE	1	367822
S:\GFoti\GFoti\Miranda\Organoids\Diff\IF-Confocal-Histo-TEM\LD calculations-Nile RED-Bodipy\Diff 80\OAPA 400 group\070121cd1352.nd2	882	5.65793	7.32362	6	1340.62	1029.36	TRUE	1	367822
S:\GFoti\GFoti\Miranda\Organoids\Diff\IF-Confocal-Histo-TEM\LD calculations-Nile RED-Bodipy\Diff 80\OAPA 400 group\070121cd1352.nd2	883	7.201	9.16245	6	1340.62	1029.36	TRUE	1	367822
S:\GFoti\GFoti\Miranda\Organoids\Diff\IF-Confocal-Histo-TEM\LD calculations-Nile RED-Bodipy\Diff 80\OAPA 400 group\070121cd1352.nd2	884	4.42347	3.69238	153	650.353	1223.44	TRUE	1	367822
S:\GFoti\GFoti\Miranda\Organoids\Diff\IF-Confocal-Histo-TEM\LD calculations-Nile RED-Bodipy\Diff 80\OAPA 400 group\070121cd1352.nd2	885	15.6364	7.21401	153	650.353	1223.44	TRUE	1	367822
S:\GFoti\GFoti\Miranda\Organoids\Diff\IF-Confocal-Histo-TEM\LD calculations-Nile RED-Bodipy\Diff 80\OAPA 400 group\070121cd1352.nd2	886	6.27515	5.5438	9	2600.49	933.544	TRUE	1	367822
S:\GFoti\GFoti\Miranda\Organoids\Diff\IF-Confocal-Histo-TEM\LD calculations-Nile RED-Bodipy\Diff 80\OAPA 400 group\070121cd1352.nd2	887	14.402	2.25439	159	428.768	863.046	TRUE	1	367822
S:\GFoti\GFoti\Miranda\Organoids\Diff\IF-Confocal-Histo-TEM\LD calculations-Nile RED-Bodipy\Diff 80\OAPA 400 group\070121cd1352.nd2	888	66.5578	4.286	160	276.107	1482.96	TRUE	1	367822
S:\GFoti\GFoti\Miranda\Organoids\Diff\IF-Confocal-Histo-TEM\LD calculations-Nile RED-Bodipy\Diff 80\OAPA 400 group\070121cd1352.nd2	889	7.50961	4.46185	171	132.087	1295.37	TRUE	1	367822
S:\GFoti\GFoti\Miranda\Organoids\Diff\IF-Confocal-Histo-TEM\LD calculations-Nile RED-Bodipy\Diff 80\OAPA 400 group\070121cd1352.nd2	890	61.4142	4.60169	171	132.087	1295.37	TRUE	1	367822
S:\GFoti\GFoti\Miranda\Organoids\Diff\IF-Confocal-Histo-TEM\LD calculations-Nile RED-Bodipy\Diff 80\OAPA 400 group\070121cd1352.nd2	891	14.5049	5.41654	160	276.107	1482.96	TRUE	1	367822
S:\GFoti\GFoti\Miranda\Organoids\Diff\IF-Confocal-Histo-TEM\LD calculations-Nile RED-Bodipy\Diff 80\OAPA 400 group\070121cd1352.nd2	892	16.0479	3.98761	160	276.107	1482.96	TRUE	1	367822
S:\GFoti\GFoti\Miranda\Organoids\Diff\IF-Confocal-Histo-TEM\LD calculations-Nile RED-Bodipy\Diff 80\OAPA 400 group\070121cd1352.nd2	893	14.7106	6.60702	160	276.107	1482.96	TRUE	1	367822
S:\GFoti\GFoti\Miranda\Organoids\Diff\IF-Confocal-Histo-TEM\LD calculations-Nile RED-Bodipy\Diff 80\OAPA 400 group\070121cd1352.nd2	894	7.71535	2.53682	142	375.995	1095.63	TRUE	1	367822
S:\GFoti\GFoti\Miranda\Organoids\Diff\IF-Confocal-Histo-TEM\LD calculations-Nile RED-Bodipy\Diff 80\OAPA 400 group\070121cd1352.nd2	895	31.8901	3.70923	15	678.128	932.169	TRUE	1	367822
S:\GFoti\GFoti\Miranda\Organoids\Diff\IF-Confocal-Histo-TEM\LD calculations-Nile RED-Bodipy\Diff 80\OAPA 400 group\070121cd1352.nd2	896	4.52634	3.68028	15	678.128	932.169	TRUE	1	367822
S:\GFoti\GFoti\Miranda\Organoids\Diff\IF-Confocal-Histo-TEM\LD calculations-Nile RED-Bodipy\Diff 80\OAPA 400 group\070121cd1352.nd2	897	92.1727	7.5245	18	887.986	1083.53	TRUE	1	367822
S:\GFoti\GFoti\Miranda\Organoids\Diff\IF-Confocal-Histo-TEM\LD calculations-Nile RED-Bodipy\Diff 80\OAPA 400 group\070121cd1352.nd2	898	8.84694	6.28298	18	887.986	1083.53	TRUE	1	367822
S:\GFoti\GFoti\Miranda\Organoids\Diff\IF-Confocal-Histo-TEM\LD calculations-Nile RED-Bodipy\Diff 80\OAPA 400 group\070121cd1352.nd2	899	16.768	7.50736	19	569.907	1177.77	TRUE	1	367822
S:\GFoti\GFoti\Miranda\Organoids\Diff\IF-Confocal-Histo-TEM\LD calculations-Nile RED-Bodipy\Diff 80\OAPA 400 group\070121cd1352.nd2	900	9.15555	5.94514	22	760.734	983.029	TRUE	1	367822
S:\GFoti\GFoti\Miranda\Organoids\Diff\IF-Confocal-Histo-TEM\LD calculations-Nile RED-Bodipy\Diff 80\OAPA 400 group\070121cd1352.nd2	901	61.9286	4.03462	132	971.517	909.171	TRUE	1	367822
S:\GFoti\GFoti\Miranda\Organoids\Diff\IF-Confocal-Histo-TEM\LD calculations-Nile RED-Bodipy\Diff 80\OAPA 400 group\070121cd1352.nd2	902	37.9595	7.31883	23	588.013	1383.95	TRUE	1	367822
S:\GFoti\GFoti\Miranda\Organoids\Diff\IF-Confocal-Histo-TEM\LD calculations-Nile RED-Bodipy\Diff 80\OAPA 400 group\070121cd1352.nd2	903	2.8804	3.9928	125	325.794	1058.06	TRUE	1	367822
S:\GFoti\GFoti\Miranda\Organoids\Diff\IF-Confocal-Histo-TEM\LD calculations-Nile RED-Bodipy\Diff 80\OAPA 400 group\070121cd1352.nd2	904	4.52634	3.57165	25	1016.78	1138.15	TRUE	1	367822
S:\GFoti\GFoti\Miranda\Organoids\Diff\IF-Confocal-Histo-TEM\LD calculations-Nile RED-Bodipy\Diff 80\OAPA 400 group\070121cd1352.nd2	905	7.09812	6.58279	104	384.327	1293.87	TRUE	1	367822
S:\GFoti\GFoti\Miranda\Organoids\Diff\IF-Confocal-Histo-TEM\LD calculations-Nile RED-Bodipy\Diff 80\OAPA 400 group\070121cd1352.nd2	906	6.17228	3.74169	25	1016.78	1138.15	TRUE	1	367822
S:\GFoti\GFoti\Miranda\Organoids\Diff\IF-Confocal-Histo-TEM\LD calculations-Nile RED-Bodipy\Diff 80\OAPA 400 group\070121cd1352.nd2	907	10.8015	6.78862	29	896.524	1760.46	TRUE	1	367822
S:\GFoti\GFoti\Miranda\Organoids\Diff\IF-Confocal-Histo-TEM\LD calculations-Nile RED-Bodipy\Diff 80\OAPA 400 group\070121cd1352.nd2	908	3.49763	2.91891	97	632.556	1262.67	TRUE	1	367822
S:\GFoti\GFoti\Miranda\Organoids\Diff\IF-Confocal-Histo-TEM\LD calculations-Nile RED-Bodipy\Diff 80\OAPA 400 group\070121cd1352.nd2	909	51.2299	6.47756	134	511.168	201.57	FALSE	1	367822
S:\GFoti\GFoti\Miranda\Organoids\Diff\IF-Confocal-Histo-TEM\LD calculations-Nile RED-Bodipy\Diff 80\OAPA 400 group\070121cd1352.nd2	910	8.02397	2.59545	97	632.556	1262.67	TRUE	1	367822
S:\GFoti\GFoti\Miranda\Organoids\Diff\IF-Confocal-Histo-TEM\LD calculations-Nile RED-Bodipy\Diff 80\OAPA 400 group\070121cd1352.nd2	911	2.57178	11.2588	39	1051.24	307.388	FALSE	1	367822
S:\GFoti\GFoti\Miranda\Organoids\Diff\IF-Confocal-Histo-TEM\LD calculations-Nile RED-Bodipy\Diff 80\OAPA 400 group\070121cd1352.nd2	912	3.70337	3.45632	97	632.556	1262.67	TRUE	1	367822
S:\GFoti\GFoti\Miranda\Organoids\Diff\IF-Confocal-Histo-TEM\LD calculations-Nile RED-Bodipy\Diff 80\OAPA 400 group\070121cd1352.nd2	913	9.15555	5.64789	37	927.694	1241.08	TRUE	1	367822
S:\GFoti\GFoti\Miranda\Organoids\Diff\IF-Confocal-Histo-TEM\LD calculations-Nile RED-Bodipy\Diff 80\OAPA 400 group\070121cd1352.nd2	914	5.7608	5.80736	36	927.18	1704.98	TRUE	1	367822
S:\GFoti\GFoti\Miranda\Organoids\Diff\IF-Confocal-Histo-TEM\LD calculations-Nile RED-Bodipy\Diff 80\OAPA 400 group\070121cd1352.nd2	915	36.5193	10.5306	179	334.023	879.18	TRUE	1	367822
S:\GFoti\GFoti\Miranda\Organoids\Diff\IF-Confocal-Histo-TEM\LD calculations-Nile RED-Bodipy\Diff 80\OAPA 400 group\070121cd1352.nd2	916	9.25842	8.5918	174	152.147	436.49	TRUE	1	367822
S:\GFoti\GFoti\Miranda\Organoids\Diff\IF-Confocal-Histo-TEM\LD calculations-Nile RED-Bodipy\Diff 80\OAPA 400 group\070121cd1352.nd2	917	6.06941	2.76676	135	517.649	993.131	TRUE	1	367822
S:\GFoti\GFoti\Miranda\Organoids\Diff\IF-Confocal-Histo-TEM\LD calculations-Nile RED-Bodipy\Diff 80\OAPA 400 group\070121cd1352.nd2	918	38.2681	7.80023	40	620.932	1037.94	TRUE	1	367822
S:\GFoti\GFoti\Miranda\Organoids\Diff\IF-Confocal-Histo-TEM\LD calculations-Nile RED-Bodipy\Diff 80\OAPA 400 group\070121cd1352.nd2	919	5.14357	3.51964	122	431.134	701.939	TRUE	1	367822
S:\GFoti\GFoti\Miranda\Organoids\Diff\IF-Confocal-Histo-TEM\LD calculations-Nile RED-Bodipy\Diff 80\OAPA 400 group\070121cd1352.nd2	920	38.6796	8.12375	43	816.593	1578.87	TRUE	1	367822
S:\GFoti\GFoti\Miranda\Organoids\Diff\IF-Confocal-Histo-TEM\LD calculations-Nile RED-Bodipy\Diff 80\OAPA 400 group\070121cd1352.nd2	921	16.4594	6.54614	54	580.092	1894.61	TRUE	1	367822
S:\GFoti\GFoti\Miranda\Organoids\Diff\IF-Confocal-Histo-TEM\LD calculations-Nile RED-Bodipy\Diff 80\OAPA 400 group\070121cd1352.nd2	922	40.5313	8.57684	56	688.827	1248.33	TRUE	1	367822
S:\GFoti\GFoti\Miranda\Organoids\Diff\IF-Confocal-Histo-TEM\LD calculations-Nile RED-Bodipy\Diff 80\OAPA 400 group\070121cd1352.nd2	923	2.8804	9.40037	50	1377.14	831.34	TRUE	1	367822
S:\GFoti\GFoti\Miranda\Organoids\Diff\IF-Confocal-Histo-TEM\LD calculations-Nile RED-Bodipy\Diff 80\OAPA 400 group\070121cd1352.nd2	924	18.3111	6.99767	57	364.268	1154.39	TRUE	1	367822
S:\GFoti\GFoti\Miranda\Organoids\Diff\IF-Confocal-Histo-TEM\LD calculations-Nile RED-Bodipy\Diff 80\OAPA 400 group\070121cd1352.nd2	925	14.7106	8.47146	62	1384.55	561.924	TRUE	1	367822
S:\GFoti\GFoti\Miranda\Organoids\Diff\IF-Confocal-Histo-TEM\LD calculations-Nile RED-Bodipy\Diff 80\OAPA 400 group\070121cd1352.nd2	926	4.3206	8.68091	62	1384.55	561.924	TRUE	1	367822
S:\GFoti\GFoti\Miranda\Organoids\Diff\IF-Confocal-Histo-TEM\LD calculations-Nile RED-Bodipy\Diff 80\OAPA 400 group\070121cd1352.nd2	927	8.22971	8.16709	62	1384.55	561.924	TRUE	1	367822
S:\GFoti\GFoti\Miranda\Organoids\Diff\IF-Confocal-Histo-TEM\LD calculations-Nile RED-Bodipy\Diff 80\OAPA 400 group\070121cd1352.nd2	928	4.11485	7.02594	62	1384.55	561.924	TRUE	1	367822
S:\GFoti\GFoti\Miranda\Organoids\Diff\IF-Confocal-Histo-TEM\LD calculations-Nile RED-Bodipy\Diff 80\OAPA 400 group\070121cd1352.nd2	929	17.7967	8.12429	59	859.902	1144.08	TRUE	1	367822
S:\GFoti\GFoti\Miranda\Organoids\Diff\IF-Confocal-Histo-TEM\LD calculations-Nile RED-Bodipy\Diff 80\OAPA 400 group\070121cd1352.nd2	930	83.8402	8.64996	62	1384.55	561.924	TRUE	1	367822
S:\GFoti\GFoti\Miranda\Organoids\Diff\IF-Confocal-Histo-TEM\LD calculations-Nile RED-Bodipy\Diff 80\OAPA 400 group\070121cd1352.nd2	931	30.8614	9.53093	63	287.731	1196.9	TRUE	1	367822
S:\GFoti\GFoti\Miranda\Organoids\Diff\IF-Confocal-Histo-TEM\LD calculations-Nile RED-Bodipy\Diff 80\OAPA 400 group\070121cd1352.nd2	932	23.969	7.02066	70	919.156	1296.5	TRUE	1	367822
S:\GFoti\GFoti\Miranda\Organoids\Diff\IF-Confocal-Histo-TEM\LD calculations-Nile RED-Bodipy\Diff 80\OAPA 400 group\070121cd1352.nd2	933	43.6175	4.05203	166	170.458	1058.98	TRUE	1	367822
S:\GFoti\GFoti\Miranda\Organoids\Diff\IF-Confocal-Histo-TEM\LD calculations-Nile RED-Bodipy\Diff 80\OAPA 400 group\070121cd1352.nd2	934	38.5768	6.93252	110	516.723	1571.53	TRUE	1	367822
S:\GFoti\GFoti\Miranda\Organoids\Diff\IF-Confocal-Histo-TEM\LD calculations-Nile RED-Bodipy\Diff 80\OAPA 400 group\070121cd1352.nd2	935	3.90911	7.33284	113	333.818	1287.4	TRUE	1	367822
S:\GFoti\GFoti\Miranda\Organoids\Diff\IF-Confocal-Histo-TEM\LD calculations-Nile RED-Bodipy\Diff 80\OAPA 400 group\070121cd1352.nd2	936	6.58377	4.84392	113	333.818	1287.4	TRUE	1	367822
S:\GFoti\GFoti\Miranda\Organoids\Diff\IF-Confocal-Histo-TEM\LD calculations-Nile RED-Bodipy\Diff 80\OAPA 400 group\070121cd1352.nd2	937	36.1078	4.02092	157	410.457	1217.12	TRUE	1	367822
S:\GFoti\GFoti\Miranda\Organoids\Diff\IF-Confocal-Histo-TEM\LD calculations-Nile RED-Bodipy\Diff 80\OAPA 400 group\070121cd1352.nd2	938	36.6222	9.897	167	280.633	143.589	FALSE	1	367822
S:\GFoti\GFoti\Miranda\Organoids\Diff\IF-Confocal-Histo-TEM\LD calculations-Nile RED-Bodipy\Diff 80\OAPA 400 group\070121cd1352.nd2	939	59.7683	12.7254	167	280.633	143.589	FALSE	1	367822
S:\GFoti\GFoti\Miranda\Organoids\Diff\IF-Confocal-Histo-TEM\LD calculations-Nile RED-Bodipy\Diff 80\OAPA 400 group\070121cd1352.nd2	940	63.986	6.00858	113	333.818	1287.4	TRUE	1	367822
S:\GFoti\GFoti\Miranda\Organoids\Diff\IF-Confocal-Histo-TEM\LD calculations-Nile RED-Bodipy\Diff 80\OAPA 400 group\070121cd1352.nd2	941	15.225	4.75787	127	821.119	985.478	TRUE	1	367822
S:\GFoti\GFoti\Miranda\Organoids\Diff\IF-Confocal-Histo-TEM\LD calculations-Nile RED-Bodipy\Diff 80\OAPA 400 group\070121cd1352.nd2	942	31.7873	12.6307	163	620.932	195.948	FALSE	1	367822
S:\GFoti\GFoti\Miranda\Organoids\Diff\IF-Confocal-Histo-TEM\LD calculations-Nile RED-Bodipy\Diff 80\OAPA 400 group\070121cd1352.nd2	943	5.65793	8.29945	94	1063.18	105.785	FALSE	4	8263.66
S:\GFoti\GFoti\Miranda\Organoids\Diff\IF-Confocal-Histo-TEM\LD calculations-Nile RED-Bodipy\Diff 80\OAPA 400 group\070121cd1352.nd2	944	14.2991	9.97506	95	1139.81	178.197	FALSE	4	8263.66
S:\GFoti\GFoti\Miranda\Organoids\Diff\IF-Confocal-Histo-TEM\LD calculations-Nile RED-Bodipy\Diff 80\OAPA 400 group\070121cd1352.nd2	945	11.3159	3.81193	117	396.363	260.337	FALSE	5	13441.1
S:\GFoti\GFoti\Miranda\Organoids\Diff\IF-Confocal-Histo-TEM\LD calculations-Nile RED-Bodipy\Diff 80\OAPA 400 group\070121cd1352.nd2	946	32.0959	11.98	2	1019.35	261.436	FALSE	5	13441.1
S:\GFoti\GFoti\Miranda\Organoids\Diff\IF-Confocal-Histo-TEM\LD calculations-Nile RED-Bodipy\Diff 80\OAPA 400 group\070121cd1352.nd2	947	4.52634	10.7724	5	186.506	186.448	FALSE	5	13441.1
S:\GFoti\GFoti\Miranda\Organoids\Diff\IF-Confocal-Histo-TEM\LD calculations-Nile RED-Bodipy\Diff 80\OAPA 400 group\070121cd1352.nd2	948	26.3351	6.35579	96	728.535	317.586	FALSE	1	367822
S:\GFoti\GFoti\Miranda\Organoids\Diff\IF-Confocal-Histo-TEM\LD calculations-Nile RED-Bodipy\Diff 80\OAPA 400 group\070121cd1352.nd2	949	24.2776	7.71719	119	768.449	916.666	TRUE	1	367822
S:\GFoti\GFoti\Miranda\Organoids\Diff\IF-Confocal-Histo-TEM\LD calculations-Nile RED-Bodipy\Diff 80\OAPA 400 group\070121cd1352.nd2	950	8.94981	5.84359	177	162.537	530.745	TRUE	1	367822
S:\GFoti\GFoti\Miranda\Organoids\Diff\IF-Confocal-Histo-TEM\LD calculations-Nile RED-Bodipy\Diff 80\OAPA 400 group\070121cd1352.nd2	951	11.213	5.33974	6	1340.62	1029.36	TRUE	1	367822
S:\GFoti\GFoti\Miranda\Organoids\Diff\IF-Confocal-Histo-TEM\LD calculations-Nile RED-Bodipy\Diff 80\OAPA 400 group\070121cd1352.nd2	952	3.08614	5.52791	7	1274.06	1100.4	TRUE	1	367822
S:\GFoti\GFoti\Miranda\Organoids\Diff\IF-Confocal-Histo-TEM\LD calculations-Nile RED-Bodipy\Diff 80\OAPA 400 group\070121cd1352.nd2	953	47.7323	5.77873	169	190.826	602.322	TRUE	1	367822
S:\GFoti\GFoti\Miranda\Organoids\Diff\IF-Confocal-Histo-TEM\LD calculations-Nile RED-Bodipy\Diff 80\OAPA 400 group\070121cd1352.nd2	954	10.0814	1.83873	119	768.449	916.666	TRUE	1	367822
S:\GFoti\GFoti\Miranda\Organoids\Diff\IF-Confocal-Histo-TEM\LD calculations-Nile RED-Bodipy\Diff 80\OAPA 400 group\070121cd1352.nd2	955	25.615	3.96741	118	899.301	1183.71	TRUE	1	367822
S:\GFoti\GFoti\Miranda\Organoids\Diff\IF-Confocal-Histo-TEM\LD calculations-Nile RED-Bodipy\Diff 80\OAPA 400 group\070121cd1352.nd2	956	26.3351	3.7193	119	768.449	916.666	TRUE	1	367822
S:\GFoti\GFoti\Miranda\Organoids\Diff\IF-Confocal-Histo-TEM\LD calculations-Nile RED-Bodipy\Diff 80\OAPA 400 group\070121cd1352.nd2	957	6.58377	9.20596	159	428.768	863.046	TRUE	1	367822
S:\GFoti\GFoti\Miranda\Organoids\Diff\IF-Confocal-Histo-TEM\LD calculations-Nile RED-Bodipy\Diff 80\OAPA 400 group\070121cd1352.nd2	958	6.78951	2.31779	119	768.449	916.666	TRUE	1	367822
S:\GFoti\GFoti\Miranda\Organoids\Diff\IF-Confocal-Histo-TEM\LD calculations-Nile RED-Bodipy\Diff 80\OAPA 400 group\070121cd1352.nd2	959	45.0577	5.77023	118	899.301	1183.71	TRUE	1	367822
S:\GFoti\GFoti\Miranda\Organoids\Diff\IF-Confocal-Histo-TEM\LD calculations-Nile RED-Bodipy\Diff 80\OAPA 400 group\070121cd1352.nd2	960	31.993	4.93103	158	304.499	1228.76	TRUE	1	367822
S:\GFoti\GFoti\Miranda\Organoids\Diff\IF-Confocal-Histo-TEM\LD calculations-Nile RED-Bodipy\Diff 80\OAPA 400 group\070121cd1352.nd2	961	43.9261	1.06552	158	304.499	1228.76	TRUE	1	367822
S:\GFoti\GFoti\Miranda\Organoids\Diff\IF-Confocal-Histo-TEM\LD calculations-Nile RED-Bodipy\Diff 80\OAPA 400 group\070121cd1352.nd2	962	22.3231	8.44883	8	1314.9	265.714	FALSE	1	367822
S:\GFoti\GFoti\Miranda\Organoids\Diff\IF-Confocal-Histo-TEM\LD calculations-Nile RED-Bodipy\Diff 80\OAPA 400 group\070121cd1352.nd2	963	8.84694	3.44684	9	2600.49	933.544	TRUE	1	367822
S:\GFoti\GFoti\Miranda\Organoids\Diff\IF-Confocal-Histo-TEM\LD calculations-Nile RED-Bodipy\Diff 80\OAPA 400 group\070121cd1352.nd2	964	5.65793	3.30614	171	132.087	1295.37	TRUE	1	367822
S:\GFoti\GFoti\Miranda\Organoids\Diff\IF-Confocal-Histo-TEM\LD calculations-Nile RED-Bodipy\Diff 80\OAPA 400 group\070121cd1352.nd2	965	4.83495	4.47149	155	833.978	963.474	TRUE	1	367822
S:\GFoti\GFoti\Miranda\Organoids\Diff\IF-Confocal-Histo-TEM\LD calculations-Nile RED-Bodipy\Diff 80\OAPA 400 group\070121cd1352.nd2	966	41.3543	5.01273	142	375.995	1095.63	TRUE	1	367822
S:\GFoti\GFoti\Miranda\Organoids\Diff\IF-Confocal-Histo-TEM\LD calculations-Nile RED-Bodipy\Diff 80\OAPA 400 group\070121cd1352.nd2	967	2.77753	6.35547	155	833.978	963.474	TRUE	1	367822
S:\GFoti\GFoti\Miranda\Organoids\Diff\IF-Confocal-Histo-TEM\LD calculations-Nile RED-Bodipy\Diff 80\OAPA 400 group\070121cd1352.nd2	968	7.71535	4.28619	124	670.618	934.428	TRUE	1	367822
S:\GFoti\GFoti\Miranda\Organoids\Diff\IF-Confocal-Histo-TEM\LD calculations-Nile RED-Bodipy\Diff 80\OAPA 400 group\070121cd1352.nd2	969	52.773	7.53126	124	670.618	934.428	TRUE	1	367822
S:\GFoti\GFoti\Miranda\Organoids\Diff\IF-Confocal-Histo-TEM\LD calculations-Nile RED-Bodipy\Diff 80\OAPA 400 group\070121cd1352.nd2	970	10.39	8.70731	140	383.196	1194.81	TRUE	1	367822
S:\GFoti\GFoti\Miranda\Organoids\Diff\IF-Confocal-Histo-TEM\LD calculations-Nile RED-Bodipy\Diff 80\OAPA 400 group\070121cd1352.nd2	971	3.80624	3.33407	141	1016.06	642.024	TRUE	1	367822
S:\GFoti\GFoti\Miranda\Organoids\Diff\IF-Confocal-Histo-TEM\LD calculations-Nile RED-Bodipy\Diff 80\OAPA 400 group\070121cd1352.nd2	972	6.27515	5.55079	12	972.957	1374.68	TRUE	1	367822
S:\GFoti\GFoti\Miranda\Organoids\Diff\IF-Confocal-Histo-TEM\LD calculations-Nile RED-Bodipy\Diff 80\OAPA 400 group\070121cd1352.nd2	973	49.2754	5.79536	130	396.055	728.09	TRUE	1	367822
S:\GFoti\GFoti\Miranda\Organoids\Diff\IF-Confocal-Histo-TEM\LD calculations-Nile RED-Bodipy\Diff 80\OAPA 400 group\070121cd1352.nd2	974	67.8951	4.05531	173	297.195	1236.02	TRUE	1	367822
S:\GFoti\GFoti\Miranda\Organoids\Diff\IF-Confocal-Histo-TEM\LD calculations-Nile RED-Bodipy\Diff 80\OAPA 400 group\070121cd1352.nd2	975	36.005	5.01551	165	301.516	1284.08	TRUE	1	367822
S:\GFoti\GFoti\Miranda\Organoids\Diff\IF-Confocal-Histo-TEM\LD calculations-Nile RED-Bodipy\Diff 80\OAPA 400 group\070121cd1352.nd2	976	23.0432	2.45601	129	615.788	1230.79	TRUE	1	367822
S:\GFoti\GFoti\Miranda\Organoids\Diff\IF-Confocal-Histo-TEM\LD calculations-Nile RED-Bodipy\Diff 80\OAPA 400 group\070121cd1352.nd2	977	73.553	3.98678	130	396.055	728.09	TRUE	1	367822
S:\GFoti\GFoti\Miranda\Organoids\Diff\IF-Confocal-Histo-TEM\LD calculations-Nile RED-Bodipy\Diff 80\OAPA 400 group\070121cd1352.nd2	978	70.0554	8.99416	178	206.257	973.729	TRUE	1	367822
S:\GFoti\GFoti\Miranda\Organoids\Diff\IF-Confocal-Histo-TEM\LD calculations-Nile RED-Bodipy\Diff 80\OAPA 400 group\070121cd1352.nd2	979	14.9163	7.03285	21	658.891	1323.12	TRUE	1	367822
S:\GFoti\GFoti\Miranda\Organoids\Diff\IF-Confocal-Histo-TEM\LD calculations-Nile RED-Bodipy\Diff 80\OAPA 400 group\070121cd1352.nd2	980	7.9211	4.15926	130	396.055	728.09	TRUE	1	367822
S:\GFoti\GFoti\Miranda\Organoids\Diff\IF-Confocal-Histo-TEM\LD calculations-Nile RED-Bodipy\Diff 80\OAPA 400 group\070121cd1352.nd2	981	31.3758	6.01477	132	971.517	909.171	TRUE	1	367822
S:\GFoti\GFoti\Miranda\Organoids\Diff\IF-Confocal-Histo-TEM\LD calculations-Nile RED-Bodipy\Diff 80\OAPA 400 group\070121cd1352.nd2	982	2.67466	4.15024	125	325.794	1058.06	TRUE	1	367822
S:\GFoti\GFoti\Miranda\Organoids\Diff\IF-Confocal-Histo-TEM\LD calculations-Nile RED-Bodipy\Diff 80\OAPA 400 group\070121cd1352.nd2	983	17.591	3.38184	178	206.257	973.729	TRUE	1	367822
S:\GFoti\GFoti\Miranda\Organoids\Diff\IF-Confocal-Histo-TEM\LD calculations-Nile RED-Bodipy\Diff 80\OAPA 400 group\070121cd1352.nd2	984	35.2849	16.5714	39	1051.24	307.388	FALSE	1	367822
S:\GFoti\GFoti\Miranda\Organoids\Diff\IF-Confocal-Histo-TEM\LD calculations-Nile RED-Bodipy\Diff 80\OAPA 400 group\070121cd1352.nd2	985	8.53832	6.66397	32	827.497	1246.77	TRUE	1	367822
S:\GFoti\GFoti\Miranda\Organoids\Diff\IF-Confocal-Histo-TEM\LD calculations-Nile RED-Bodipy\Diff 80\OAPA 400 group\070121cd1352.nd2	986	41.1485	8.65165	107	478.66	1051.83	TRUE	1	367822
S:\GFoti\GFoti\Miranda\Organoids\Diff\IF-Confocal-Histo-TEM\LD calculations-Nile RED-Bodipy\Diff 80\OAPA 400 group\070121cd1352.nd2	987	5.24644	11.2929	34	197.307	586.716	TRUE	1	367822
S:\GFoti\GFoti\Miranda\Organoids\Diff\IF-Confocal-Histo-TEM\LD calculations-Nile RED-Bodipy\Diff 80\OAPA 400 group\070121cd1352.nd2	988	9.25842	4.17872	32	827.497	1246.77	TRUE	1	367822
S:\GFoti\GFoti\Miranda\Organoids\Diff\IF-Confocal-Histo-TEM\LD calculations-Nile RED-Bodipy\Diff 80\OAPA 400 group\070121cd1352.nd2	989	5.24644	3.05567	106	1104.02	821.317	TRUE	1	367822
S:\GFoti\GFoti\Miranda\Organoids\Diff\IF-Confocal-Histo-TEM\LD calculations-Nile RED-Bodipy\Diff 80\OAPA 400 group\070121cd1352.nd2	990	43.1031	7.19771	174	152.147	436.49	TRUE	1	367822
S:\GFoti\GFoti\Miranda\Organoids\Diff\IF-Confocal-Histo-TEM\LD calculations-Nile RED-Bodipy\Diff 80\OAPA 400 group\070121cd1352.nd2	991	78.1822	7.15886	179	334.023	879.18	TRUE	1	367822
S:\GFoti\GFoti\Miranda\Organoids\Diff\IF-Confocal-Histo-TEM\LD calculations-Nile RED-Bodipy\Diff 80\OAPA 400 group\070121cd1352.nd2	992	52.773	7.16377	32	827.497	1246.77	TRUE	1	367822
S:\GFoti\GFoti\Miranda\Organoids\Diff\IF-Confocal-Histo-TEM\LD calculations-Nile RED-Bodipy\Diff 80\OAPA 400 group\070121cd1352.nd2	993	26.6437	10.2248	33	359.638	1055.21	TRUE	1	367822
S:\GFoti\GFoti\Miranda\Organoids\Diff\IF-Confocal-Histo-TEM\LD calculations-Nile RED-Bodipy\Diff 80\OAPA 400 group\070121cd1352.nd2	994	5.96654	7.44551	43	816.593	1578.87	TRUE	1	367822
S:\GFoti\GFoti\Miranda\Organoids\Diff\IF-Confocal-Histo-TEM\LD calculations-Nile RED-Bodipy\Diff 80\OAPA 400 group\070121cd1352.nd2	995	6.37802	7.08547	37	927.694	1241.08	TRUE	1	367822
S:\GFoti\GFoti\Miranda\Organoids\Diff\IF-Confocal-Histo-TEM\LD calculations-Nile RED-Bodipy\Diff 80\OAPA 400 group\070121cd1352.nd2	996	36.9308	8.3009	43	816.593	1578.87	TRUE	1	367822
S:\GFoti\GFoti\Miranda\Organoids\Diff\IF-Confocal-Histo-TEM\LD calculations-Nile RED-Bodipy\Diff 80\OAPA 400 group\070121cd1352.nd2	997	23.8662	7.9808	179	334.023	879.18	TRUE	1	367822
S:\GFoti\GFoti\Miranda\Organoids\Diff\IF-Confocal-Histo-TEM\LD calculations-Nile RED-Bodipy\Diff 80\OAPA 400 group\070121cd1352.nd2	998	24.0719	8.2079	122	431.134	701.939	TRUE	1	367822
S:\GFoti\GFoti\Miranda\Organoids\Diff\IF-Confocal-Histo-TEM\LD calculations-Nile RED-Bodipy\Diff 80\OAPA 400 group\070121cd1352.nd2	999	36.6222	9.35629	36	927.18	1704.98	TRUE	1	367822
S:\GFoti\GFoti\Miranda\Organoids\Diff\IF-Confocal-Histo-TEM\LD calculations-Nile RED-Bodipy\Diff 80\OAPA 400 group\070121cd1352.nd2	1000	7.71535	8.37941	122	431.134	701.939	TRUE	1	367822
S:\GFoti\GFoti\Miranda\Organoids\Diff\IF-Confocal-Histo-TEM\LD calculations-Nile RED-Bodipy\Diff 80\OAPA 400 group\070121cd1352.nd2	1001	50.9213	10.038	43	816.593	1578.87	TRUE	1	367822
S:\GFoti\GFoti\Miranda\Organoids\Diff\IF-Confocal-Histo-TEM\LD calculations-Nile RED-Bodipy\Diff 80\OAPA 400 group\070121cd1352.nd2	1002	44.749	9.50975	45	846.014	1408.11	TRUE	1	367822
S:\GFoti\GFoti\Miranda\Organoids\Diff\IF-Confocal-Histo-TEM\LD calculations-Nile RED-Bodipy\Diff 80\OAPA 400 group\070121cd1352.nd2	1003	10.1843	5.9988	58	1265.94	194.053	FALSE	1	367822
S:\GFoti\GFoti\Miranda\Organoids\Diff\IF-Confocal-Histo-TEM\LD calculations-Nile RED-Bodipy\Diff 80\OAPA 400 group\070121cd1352.nd2	1004	59.151	8.86081	61	509.419	1873.37	TRUE	1	367822
S:\GFoti\GFoti\Miranda\Organoids\Diff\IF-Confocal-Histo-TEM\LD calculations-Nile RED-Bodipy\Diff 80\OAPA 400 group\070121cd1352.nd2	1005	33.9476	7.52902	73	746.846	1462.95	TRUE	1	367822
S:\GFoti\GFoti\Miranda\Organoids\Diff\IF-Confocal-Histo-TEM\LD calculations-Nile RED-Bodipy\Diff 80\OAPA 400 group\070121cd1352.nd2	1006	59.7683	8.00987	65	260.779	1715.76	TRUE	1	367822
S:\GFoti\GFoti\Miranda\Organoids\Diff\IF-Confocal-Histo-TEM\LD calculations-Nile RED-Bodipy\Diff 80\OAPA 400 group\070121cd1352.nd2	1007	16.3565	9.55161	68	1350.39	393.268	FALSE	1	367822
S:\GFoti\GFoti\Miranda\Organoids\Diff\IF-Confocal-Histo-TEM\LD calculations-Nile RED-Bodipy\Diff 80\OAPA 400 group\070121cd1352.nd2	1008	6.99525	6.99145	73	746.846	1462.95	TRUE	1	367822
S:\GFoti\GFoti\Miranda\Organoids\Diff\IF-Confocal-Histo-TEM\LD calculations-Nile RED-Bodipy\Diff 80\OAPA 400 group\070121cd1352.nd2	1009	19.957	5.27552	64	625.664	1524.26	TRUE	1	367822
S:\GFoti\GFoti\Miranda\Organoids\Diff\IF-Confocal-Histo-TEM\LD calculations-Nile RED-Bodipy\Diff 80\OAPA 400 group\070121cd1352.nd2	1010	6.06941	7.60667	62	1384.55	561.924	TRUE	1	367822
S:\GFoti\GFoti\Miranda\Organoids\Diff\IF-Confocal-Histo-TEM\LD calculations-Nile RED-Bodipy\Diff 80\OAPA 400 group\070121cd1352.nd2	1011	28.804	4.6844	136	430.722	1396.82	TRUE	1	367822
S:\GFoti\GFoti\Miranda\Organoids\Diff\IF-Confocal-Histo-TEM\LD calculations-Nile RED-Bodipy\Diff 80\OAPA 400 group\070121cd1352.nd2	1012	40.3256	8.25769	71	595.111	1674.28	TRUE	1	367822
S:\GFoti\GFoti\Miranda\Organoids\Diff\IF-Confocal-Histo-TEM\LD calculations-Nile RED-Bodipy\Diff 80\OAPA 400 group\070121cd1352.nd2	1013	6.37802	3.00461	70	919.156	1296.5	TRUE	1	367822
S:\GFoti\GFoti\Miranda\Organoids\Diff\IF-Confocal-Histo-TEM\LD calculations-Nile RED-Bodipy\Diff 80\OAPA 400 group\070121cd1352.nd2	1014	30.3471	8.09985	102	555.711	1756.72	TRUE	1	367822
S:\GFoti\GFoti\Miranda\Organoids\Diff\IF-Confocal-Histo-TEM\LD calculations-Nile RED-Bodipy\Diff 80\OAPA 400 group\070121cd1352.nd2	1015	55.4477	9.18204	167	280.633	143.589	FALSE	1	367822
S:\GFoti\GFoti\Miranda\Organoids\Diff\IF-Confocal-Histo-TEM\LD calculations-Nile RED-Bodipy\Diff 80\OAPA 400 group\070121cd1352.nd2	1016	29.5241	3.31644	166	170.458	1058.98	TRUE	1	367822
S:\GFoti\GFoti\Miranda\Organoids\Diff\IF-Confocal-Histo-TEM\LD calculations-Nile RED-Bodipy\Diff 80\OAPA 400 group\070121cd1352.nd2	1017	76.6392	8.94237	109	942.61	1492.05	TRUE	1	367822
S:\GFoti\GFoti\Miranda\Organoids\Diff\IF-Confocal-Histo-TEM\LD calculations-Nile RED-Bodipy\Diff 80\OAPA 400 group\070121cd1352.nd2	1018	57.4022	8.58811	101	430.825	945.876	TRUE	1	367822
S:\GFoti\GFoti\Miranda\Organoids\Diff\IF-Confocal-Histo-TEM\LD calculations-Nile RED-Bodipy\Diff 80\OAPA 400 group\070121cd1352.nd2	1019	43.7203	6.22618	109	942.61	1492.05	TRUE	1	367822
S:\GFoti\GFoti\Miranda\Organoids\Diff\IF-Confocal-Histo-TEM\LD calculations-Nile RED-Bodipy\Diff 80\OAPA 400 group\070121cd1352.nd2	1020	3.80624	6.04214	77	1004.02	335.002	FALSE	1	367822
S:\GFoti\GFoti\Miranda\Organoids\Diff\IF-Confocal-Histo-TEM\LD calculations-Nile RED-Bodipy\Diff 80\OAPA 400 group\070121cd1352.nd2	1021	27.2609	11.1917	77	1004.02	335.002	FALSE	1	367822
S:\GFoti\GFoti\Miranda\Organoids\Diff\IF-Confocal-Histo-TEM\LD calculations-Nile RED-Bodipy\Diff 80\OAPA 400 group\070121cd1352.nd2	1022	31.2729	9.92057	109	942.61	1492.05	TRUE	1	367822
S:\GFoti\GFoti\Miranda\Organoids\Diff\IF-Confocal-Histo-TEM\LD calculations-Nile RED-Bodipy\Diff 80\OAPA 400 group\070121cd1352.nd2	1023	70.9812	5.71296	113	333.818	1287.4	TRUE	1	367822
S:\GFoti\GFoti\Miranda\Organoids\Diff\IF-Confocal-Histo-TEM\LD calculations-Nile RED-Bodipy\Diff 80\OAPA 400 group\070121cd1352.nd2	1024	22.3231	4.67332	112	706.212	1424.03	TRUE	1	367822
S:\GFoti\GFoti\Miranda\Organoids\Diff\IF-Confocal-Histo-TEM\LD calculations-Nile RED-Bodipy\Diff 80\OAPA 400 group\070121cd1352.nd2	1025	26.0265	6.0236	79	1032.52	321.464	FALSE	1	367822
S:\GFoti\GFoti\Miranda\Organoids\Diff\IF-Confocal-Histo-TEM\LD calculations-Nile RED-Bodipy\Diff 80\OAPA 400 group\070121cd1352.nd2	1026	14.8135	4.91338	113	333.818	1287.4	TRUE	1	367822
S:\GFoti\GFoti\Miranda\Organoids\Diff\IF-Confocal-Histo-TEM\LD calculations-Nile RED-Bodipy\Diff 80\OAPA 400 group\070121cd1352.nd2	1027	35.0791	3.82978	162	333.097	1102.74	TRUE	1	367822
S:\GFoti\GFoti\Miranda\Organoids\Diff\IF-Confocal-Histo-TEM\LD calculations-Nile RED-Bodipy\Diff 80\OAPA 400 group\070121cd1352.nd2	1028	87.8521	6.28789	150	424.653	736.338	TRUE	1	367822
S:\GFoti\GFoti\Miranda\Organoids\Diff\IF-Confocal-Histo-TEM\LD calculations-Nile RED-Bodipy\Diff 80\OAPA 400 group\070121cd1352.nd2	1029	35.6964	16.1813	85	820.913	337.485	FALSE	1	367822
S:\GFoti\GFoti\Miranda\Organoids\Diff\IF-Confocal-Histo-TEM\LD calculations-Nile RED-Bodipy\Diff 80\OAPA 400 group\070121cd1352.nd2	1030	11.5216	5.85193	85	820.913	337.485	FALSE	1	367822
S:\GFoti\GFoti\Miranda\Organoids\Diff\IF-Confocal-Histo-TEM\LD calculations-Nile RED-Bodipy\Diff 80\OAPA 400 group\070121cd1352.nd2	1031	15.225	7.92676	163	620.932	195.948	FALSE	1	367822
S:\GFoti\GFoti\Miranda\Organoids\Diff\IF-Confocal-Histo-TEM\LD calculations-Nile RED-Bodipy\Diff 80\OAPA 400 group\070121cd1352.nd2	1032	38.6796	6.54138	116	888.5	354.574	FALSE	2	3842.35
S:\GFoti\GFoti\Miranda\Organoids\Diff\IF-Confocal-Histo-TEM\LD calculations-Nile RED-Bodipy\Diff 80\OAPA 400 group\070121cd1352.nd2	1033	3.6005	5.34766	116	888.5	354.574	FALSE	2	3842.35
S:\GFoti\GFoti\Miranda\Organoids\Diff\IF-Confocal-Histo-TEM\LD calculations-Nile RED-Bodipy\Diff 80\OAPA 400 group\070121cd1352.nd2	1034	5.65793	5.62951	116	888.5	354.574	FALSE	2	3842.35
S:\GFoti\GFoti\Miranda\Organoids\Diff\IF-Confocal-Histo-TEM\LD calculations-Nile RED-Bodipy\Diff 80\OAPA 400 group\070121cd1352.nd2	1035	140.008	15.2265	103	1391.23	122.342	FALSE	2	3842.35
S:\GFoti\GFoti\Miranda\Organoids\Diff\IF-Confocal-Histo-TEM\LD calculations-Nile RED-Bodipy\Diff 80\OAPA 400 group\070121cd1352.nd2	1036	22.8374	15.7178	94	1063.18	105.785	FALSE	4	8263.66
S:\GFoti\GFoti\Miranda\Organoids\Diff\IF-Confocal-Histo-TEM\LD calculations-Nile RED-Bodipy\Diff 80\OAPA 400 group\070121cd1352.nd2	1037	14.0934	6.41318	94	1063.18	105.785	FALSE	4	8263.66
S:\GFoti\GFoti\Miranda\Organoids\Diff\IF-Confocal-Histo-TEM\LD calculations-Nile RED-Bodipy\Diff 80\OAPA 400 group\070121cd1352.nd2	1038	29.5241	5.04155	117	396.363	260.337	FALSE	5	13441.1
S:\GFoti\GFoti\Miranda\Organoids\Diff\IF-Confocal-Histo-TEM\LD calculations-Nile RED-Bodipy\Diff 80\OAPA 400 group\070121cd1352.nd2	1039	3.18901	6.24798	3	1351.11	122.297	FALSE	5	13441.1
S:\GFoti\GFoti\Miranda\Organoids\Diff\IF-Confocal-Histo-TEM\LD calculations-Nile RED-Bodipy\Diff 80\OAPA 400 group\070121cd1352.nd2	1040	41.2514	9.1819	117	396.363	260.337	FALSE	5	13441.1
S:\GFoti\GFoti\Miranda\Organoids\Diff\IF-Confocal-Histo-TEM\LD calculations-Nile RED-Bodipy\Diff 80\OAPA 400 group\070121cd1352.nd2	1041	8.84694	8.2184	2	1019.35	261.436	FALSE	5	13441.1
S:\GFoti\GFoti\Miranda\Organoids\Diff\IF-Confocal-Histo-TEM\LD calculations-Nile RED-Bodipy\Diff 80\OAPA 400 group\070121cd1352.nd2	1042	7.40674	10.7053	5	186.506	186.448	FALSE	5	13441.1
S:\GFoti\GFoti\Miranda\Organoids\Diff\IF-Confocal-Histo-TEM\LD calculations-Nile RED-Bodipy\Diff 80\OAPA 400 group\070121cd1352.nd2	1043	17.4881	5.35696	96	728.535	317.586	FALSE	1	367822
S:\GFoti\GFoti\Miranda\Organoids\Diff\IF-Confocal-Histo-TEM\LD calculations-Nile RED-Bodipy\Diff 80\OAPA 400 group\070121cd1352.nd2	1044	10.39	5.7319	177	162.537	530.745	TRUE	1	367822
S:\GFoti\GFoti\Miranda\Organoids\Diff\IF-Confocal-Histo-TEM\LD calculations-Nile RED-Bodipy\Diff 80\OAPA 400 group\070121cd1352.nd2	1045	22.1173	7.80873	7	1274.06	1100.4	TRUE	1	367822
S:\GFoti\GFoti\Miranda\Organoids\Diff\IF-Confocal-Histo-TEM\LD calculations-Nile RED-Bodipy\Diff 80\OAPA 400 group\070121cd1352.nd2	1046	3.08614	9.86514	7	1274.06	1100.4	TRUE	1	367822
S:\GFoti\GFoti\Miranda\Organoids\Diff\IF-Confocal-Histo-TEM\LD calculations-Nile RED-Bodipy\Diff 80\OAPA 400 group\070121cd1352.nd2	1047	14.0934	7.88605	119	768.449	916.666	TRUE	1	367822
S:\GFoti\GFoti\Miranda\Organoids\Diff\IF-Confocal-Histo-TEM\LD calculations-Nile RED-Bodipy\Diff 80\OAPA 400 group\070121cd1352.nd2	1048	10.5958	5.29544	119	768.449	916.666	TRUE	1	367822
S:\GFoti\GFoti\Miranda\Organoids\Diff\IF-Confocal-Histo-TEM\LD calculations-Nile RED-Bodipy\Diff 80\OAPA 400 group\070121cd1352.nd2	1049	20.2657	2.78342	153	650.353	1223.44	TRUE	1	367822
S:\GFoti\GFoti\Miranda\Organoids\Diff\IF-Confocal-Histo-TEM\LD calculations-Nile RED-Bodipy\Diff 80\OAPA 400 group\070121cd1352.nd2	1050	36.9308	8.29377	8	1314.9	265.714	FALSE	1	367822
S:\GFoti\GFoti\Miranda\Organoids\Diff\IF-Confocal-Histo-TEM\LD calculations-Nile RED-Bodipy\Diff 80\OAPA 400 group\070121cd1352.nd2	1051	4.21773	3.30143	119	768.449	916.666	TRUE	1	367822
S:\GFoti\GFoti\Miranda\Organoids\Diff\IF-Confocal-Histo-TEM\LD calculations-Nile RED-Bodipy\Diff 80\OAPA 400 group\070121cd1352.nd2	1052	4.11485	2.45652	153	650.353	1223.44	TRUE	1	367822
S:\GFoti\GFoti\Miranda\Organoids\Diff\IF-Confocal-Histo-TEM\LD calculations-Nile RED-Bodipy\Diff 80\OAPA 400 group\070121cd1352.nd2	1053	16.768	7.16192	8	1314.9	265.714	FALSE	1	367822
S:\GFoti\GFoti\Miranda\Organoids\Diff\IF-Confocal-Histo-TEM\LD calculations-Nile RED-Bodipy\Diff 80\OAPA 400 group\070121cd1352.nd2	1054	54.1103	5.43177	159	428.768	863.046	TRUE	1	367822
S:\GFoti\GFoti\Miranda\Organoids\Diff\IF-Confocal-Histo-TEM\LD calculations-Nile RED-Bodipy\Diff 80\OAPA 400 group\070121cd1352.nd2	1055	31.0672	4.46266	128	803.528	983.095	TRUE	1	367822
S:\GFoti\GFoti\Miranda\Organoids\Diff\IF-Confocal-Histo-TEM\LD calculations-Nile RED-Bodipy\Diff 80\OAPA 400 group\070121cd1352.nd2	1056	68.9238	5.17241	170	343.076	526.337	TRUE	1	367822
S:\GFoti\GFoti\Miranda\Organoids\Diff\IF-Confocal-Histo-TEM\LD calculations-Nile RED-Bodipy\Diff 80\OAPA 400 group\070121cd1352.nd2	1057	136.305	12.4428	8	1314.9	265.714	FALSE	1	367822
S:\GFoti\GFoti\Miranda\Organoids\Diff\IF-Confocal-Histo-TEM\LD calculations-Nile RED-Bodipy\Diff 80\OAPA 400 group\070121cd1352.nd2	1058	63.5745	7.89305	128	803.528	983.095	TRUE	1	367822
S:\GFoti\GFoti\Miranda\Organoids\Diff\IF-Confocal-Histo-TEM\LD calculations-Nile RED-Bodipy\Diff 80\OAPA 400 group\070121cd1352.nd2	1059	6.58377	5.0537	9	2600.49	933.544	TRUE	1	367822
S:\GFoti\GFoti\Miranda\Organoids\Diff\IF-Confocal-Histo-TEM\LD calculations-Nile RED-Bodipy\Diff 80\OAPA 400 group\070121cd1352.nd2	1060	116.245	6.02253	158	304.499	1228.76	TRUE	1	367822
S:\GFoti\GFoti\Miranda\Organoids\Diff\IF-Confocal-Histo-TEM\LD calculations-Nile RED-Bodipy\Diff 80\OAPA 400 group\070121cd1352.nd2	1061	14.1962	0.990601	159	428.768	863.046	TRUE	1	367822
S:\GFoti\GFoti\Miranda\Organoids\Diff\IF-Confocal-Histo-TEM\LD calculations-Nile RED-Bodipy\Diff 80\OAPA 400 group\070121cd1352.nd2	1062	3.39476	8.016	8	1314.9	265.714	FALSE	1	367822
S:\GFoti\GFoti\Miranda\Organoids\Diff\IF-Confocal-Histo-TEM\LD calculations-Nile RED-Bodipy\Diff 80\OAPA 400 group\070121cd1352.nd2	1063	7.81822	3.64947	159	428.768	863.046	TRUE	1	367822
S:\GFoti\GFoti\Miranda\Organoids\Diff\IF-Confocal-Histo-TEM\LD calculations-Nile RED-Bodipy\Diff 80\OAPA 400 group\070121cd1352.nd2	1064	47.218	4.15097	160	276.107	1482.96	TRUE	1	367822
S:\GFoti\GFoti\Miranda\Organoids\Diff\IF-Confocal-Histo-TEM\LD calculations-Nile RED-Bodipy\Diff 80\OAPA 400 group\070121cd1352.nd2	1065	14.9163	6.73222	140	383.196	1194.81	TRUE	1	367822
S:\GFoti\GFoti\Miranda\Organoids\Diff\IF-Confocal-Histo-TEM\LD calculations-Nile RED-Bodipy\Diff 80\OAPA 400 group\070121cd1352.nd2	1066	22.6317	4.63614	160	276.107	1482.96	TRUE	1	367822
S:\GFoti\GFoti\Miranda\Organoids\Diff\IF-Confocal-Histo-TEM\LD calculations-Nile RED-Bodipy\Diff 80\OAPA 400 group\070121cd1352.nd2	1067	69.3353	5.67851	155	833.978	963.474	TRUE	1	367822
S:\GFoti\GFoti\Miranda\Organoids\Diff\IF-Confocal-Histo-TEM\LD calculations-Nile RED-Bodipy\Diff 80\OAPA 400 group\070121cd1352.nd2	1068	29.1126	6.25994	171	132.087	1295.37	TRUE	1	367822
S:\GFoti\GFoti\Miranda\Organoids\Diff\IF-Confocal-Histo-TEM\LD calculations-Nile RED-Bodipy\Diff 80\OAPA 400 group\070121cd1352.nd2	1069	29.2155	8.41521	15	678.128	932.169	TRUE	1	367822
S:\GFoti\GFoti\Miranda\Organoids\Diff\IF-Confocal-Histo-TEM\LD calculations-Nile RED-Bodipy\Diff 80\OAPA 400 group\070121cd1352.nd2	1070	6.78951	6.59153	15	678.128	932.169	TRUE	1	367822
S:\GFoti\GFoti\Miranda\Organoids\Diff\IF-Confocal-Histo-TEM\LD calculations-Nile RED-Bodipy\Diff 80\OAPA 400 group\070121cd1352.nd2	1071	28.3925	2.80529	165	301.516	1284.08	TRUE	1	367822
S:\GFoti\GFoti\Miranda\Organoids\Diff\IF-Confocal-Histo-TEM\LD calculations-Nile RED-Bodipy\Diff 80\OAPA 400 group\070121cd1352.nd2	1072	7.71535	7.15304	142	375.995	1095.63	TRUE	1	367822
S:\GFoti\GFoti\Miranda\Organoids\Diff\IF-Confocal-Histo-TEM\LD calculations-Nile RED-Bodipy\Diff 80\OAPA 400 group\070121cd1352.nd2	1073	35.3877	1.50514	173	297.195	1236.02	TRUE	1	367822
S:\GFoti\GFoti\Miranda\Organoids\Diff\IF-Confocal-Histo-TEM\LD calculations-Nile RED-Bodipy\Diff 80\OAPA 400 group\070121cd1352.nd2	1074	34.2562	7.67881	18	887.986	1083.53	TRUE	1	367822
S:\GFoti\GFoti\Miranda\Organoids\Diff\IF-Confocal-Histo-TEM\LD calculations-Nile RED-Bodipy\Diff 80\OAPA 400 group\070121cd1352.nd2	1075	2.77753	7.66108	22	760.734	983.029	TRUE	1	367822
S:\GFoti\GFoti\Miranda\Organoids\Diff\IF-Confocal-Histo-TEM\LD calculations-Nile RED-Bodipy\Diff 80\OAPA 400 group\070121cd1352.nd2	1076	13.579	18.259	39	1051.24	307.388	FALSE	1	367822
S:\GFoti\GFoti\Miranda\Organoids\Diff\IF-Confocal-Histo-TEM\LD calculations-Nile RED-Bodipy\Diff 80\OAPA 400 group\070121cd1352.nd2	1077	19.0312	10.6501	133	903.211	169.732	FALSE	1	367822
S:\GFoti\GFoti\Miranda\Organoids\Diff\IF-Confocal-Histo-TEM\LD calculations-Nile RED-Bodipy\Diff 80\OAPA 400 group\070121cd1352.nd2	1078	8.84694	6.29493	97	632.556	1262.67	TRUE	1	367822
S:\GFoti\GFoti\Miranda\Organoids\Diff\IF-Confocal-Histo-TEM\LD calculations-Nile RED-Bodipy\Diff 80\OAPA 400 group\070121cd1352.nd2	1079	18.6197	14.1288	41	762.997	1119.4	TRUE	1	367822
S:\GFoti\GFoti\Miranda\Organoids\Diff\IF-Confocal-Histo-TEM\LD calculations-Nile RED-Bodipy\Diff 80\OAPA 400 group\070121cd1352.nd2	1080	23.6604	8.71911	107	478.66	1051.83	TRUE	1	367822
S:\GFoti\GFoti\Miranda\Organoids\Diff\IF-Confocal-Histo-TEM\LD calculations-Nile RED-Bodipy\Diff 80\OAPA 400 group\070121cd1352.nd2	1081	8.33258	4.4328	97	632.556	1262.67	TRUE	1	367822
S:\GFoti\GFoti\Miranda\Organoids\Diff\IF-Confocal-Histo-TEM\LD calculations-Nile RED-Bodipy\Diff 80\OAPA 400 group\070121cd1352.nd2	1082	11.213	8.26403	37	927.694	1241.08	TRUE	1	367822
S:\GFoti\GFoti\Miranda\Organoids\Diff\IF-Confocal-Histo-TEM\LD calculations-Nile RED-Bodipy\Diff 80\OAPA 400 group\070121cd1352.nd2	1083	30.8614	9.81129	179	334.023	879.18	TRUE	1	367822
S:\GFoti\GFoti\Miranda\Organoids\Diff\IF-Confocal-Histo-TEM\LD calculations-Nile RED-Bodipy\Diff 80\OAPA 400 group\070121cd1352.nd2	1084	6.78951	7.38875	122	431.134	701.939	TRUE	1	367822
S:\GFoti\GFoti\Miranda\Organoids\Diff\IF-Confocal-Histo-TEM\LD calculations-Nile RED-Bodipy\Diff 80\OAPA 400 group\070121cd1352.nd2	1085	4.62921	7.31027	37	927.694	1241.08	TRUE	1	367822
S:\GFoti\GFoti\Miranda\Organoids\Diff\IF-Confocal-Histo-TEM\LD calculations-Nile RED-Bodipy\Diff 80\OAPA 400 group\070121cd1352.nd2	1086	5.86367	7.66434	43	816.593	1578.87	TRUE	1	367822
S:\GFoti\GFoti\Miranda\Organoids\Diff\IF-Confocal-Histo-TEM\LD calculations-Nile RED-Bodipy\Diff 80\OAPA 400 group\070121cd1352.nd2	1087	4.01198	8.0549	36	927.18	1704.98	TRUE	1	367822
S:\GFoti\GFoti\Miranda\Organoids\Diff\IF-Confocal-Histo-TEM\LD calculations-Nile RED-Bodipy\Diff 80\OAPA 400 group\070121cd1352.nd2	1088	40.5313	9.0344	50	1377.14	831.34	TRUE	1	367822
S:\GFoti\GFoti\Miranda\Organoids\Diff\IF-Confocal-Histo-TEM\LD calculations-Nile RED-Bodipy\Diff 80\OAPA 400 group\070121cd1352.nd2	1089	24.3805	9.43302	48	337.109	336.373	FALSE	1	367822
S:\GFoti\GFoti\Miranda\Organoids\Diff\IF-Confocal-Histo-TEM\LD calculations-Nile RED-Bodipy\Diff 80\OAPA 400 group\070121cd1352.nd2	1090	3.18901	6.90749	49	759.705	1247	TRUE	1	367822
S:\GFoti\GFoti\Miranda\Organoids\Diff\IF-Confocal-Histo-TEM\LD calculations-Nile RED-Bodipy\Diff 80\OAPA 400 group\070121cd1352.nd2	1091	12.1388	7.24315	50	1377.14	831.34	TRUE	1	367822
S:\GFoti\GFoti\Miranda\Organoids\Diff\IF-Confocal-Histo-TEM\LD calculations-Nile RED-Bodipy\Diff 80\OAPA 400 group\070121cd1352.nd2	1092	10.5958	8.05049	175	384.842	1196.97	TRUE	1	367822
S:\GFoti\GFoti\Miranda\Organoids\Diff\IF-Confocal-Histo-TEM\LD calculations-Nile RED-Bodipy\Diff 80\OAPA 400 group\070121cd1352.nd2	1093	12.4474	10.994	47	777.708	1040.33	TRUE	1	367822
S:\GFoti\GFoti\Miranda\Organoids\Diff\IF-Confocal-Histo-TEM\LD calculations-Nile RED-Bodipy\Diff 80\OAPA 400 group\070121cd1352.nd2	1094	9.87565	7.02566	58	1265.94	194.053	FALSE	1	367822
S:\GFoti\GFoti\Miranda\Organoids\Diff\IF-Confocal-Histo-TEM\LD calculations-Nile RED-Bodipy\Diff 80\OAPA 400 group\070121cd1352.nd2	1095	2.67466	10.2864	50	1377.14	831.34	TRUE	1	367822
S:\GFoti\GFoti\Miranda\Organoids\Diff\IF-Confocal-Histo-TEM\LD calculations-Nile RED-Bodipy\Diff 80\OAPA 400 group\070121cd1352.nd2	1096	24.1748	7.35226	50	1377.14	831.34	TRUE	1	367822
S:\GFoti\GFoti\Miranda\Organoids\Diff\IF-Confocal-Histo-TEM\LD calculations-Nile RED-Bodipy\Diff 80\OAPA 400 group\070121cd1352.nd2	1097	37.0337	8.06532	180	173.441	1156.11	TRUE	1	367822
S:\GFoti\GFoti\Miranda\Organoids\Diff\IF-Confocal-Histo-TEM\LD calculations-Nile RED-Bodipy\Diff 80\OAPA 400 group\070121cd1352.nd2	1098	55.1391	10.1119	68	1350.39	393.268	FALSE	1	367822
S:\GFoti\GFoti\Miranda\Organoids\Diff\IF-Confocal-Histo-TEM\LD calculations-Nile RED-Bodipy\Diff 80\OAPA 400 group\070121cd1352.nd2	1099	3.80624	8.09859	71	595.111	1674.28	TRUE	1	367822
S:\GFoti\GFoti\Miranda\Organoids\Diff\IF-Confocal-Histo-TEM\LD calculations-Nile RED-Bodipy\Diff 80\OAPA 400 group\070121cd1352.nd2	1100	3.49763	3.16721	136	430.722	1396.82	TRUE	1	367822
S:\GFoti\GFoti\Miranda\Organoids\Diff\IF-Confocal-Histo-TEM\LD calculations-Nile RED-Bodipy\Diff 80\OAPA 400 group\070121cd1352.nd2	1101	158.422	7.57877	77	1004.02	335.002	FALSE	1	367822
S:\GFoti\GFoti\Miranda\Organoids\Diff\IF-Confocal-Histo-TEM\LD calculations-Nile RED-Bodipy\Diff 80\OAPA 400 group\070121cd1352.nd2	1102	19.7513	2.45678	166	170.458	1058.98	TRUE	1	367822
S:\GFoti\GFoti\Miranda\Organoids\Diff\IF-Confocal-Histo-TEM\LD calculations-Nile RED-Bodipy\Diff 80\OAPA 400 group\070121cd1352.nd2	1103	46.8065	1.74008	166	170.458	1058.98	TRUE	1	367822
S:\GFoti\GFoti\Miranda\Organoids\Diff\IF-Confocal-Histo-TEM\LD calculations-Nile RED-Bodipy\Diff 80\OAPA 400 group\070121cd1352.nd2	1104	60.1797	9.43369	111	641.403	1782.16	TRUE	1	367822
S:\GFoti\GFoti\Miranda\Organoids\Diff\IF-Confocal-Histo-TEM\LD calculations-Nile RED-Bodipy\Diff 80\OAPA 400 group\070121cd1352.nd2	1105	11.9331	8.0393	68	1350.39	393.268	FALSE	1	367822
S:\GFoti\GFoti\Miranda\Organoids\Diff\IF-Confocal-Histo-TEM\LD calculations-Nile RED-Bodipy\Diff 80\OAPA 400 group\070121cd1352.nd2	1106	52.1558	8.6925	70	919.156	1296.5	TRUE	1	367822
S:\GFoti\GFoti\Miranda\Organoids\Diff\IF-Confocal-Histo-TEM\LD calculations-Nile RED-Bodipy\Diff 80\OAPA 400 group\070121cd1352.nd2	1107	5.24644	3.25972	166	170.458	1058.98	TRUE	1	367822
S:\GFoti\GFoti\Miranda\Organoids\Diff\IF-Confocal-Histo-TEM\LD calculations-Nile RED-Bodipy\Diff 80\OAPA 400 group\070121cd1352.nd2	1108	4.01198	5.70647	79	1032.52	321.464	FALSE	1	367822
S:\GFoti\GFoti\Miranda\Organoids\Diff\IF-Confocal-Histo-TEM\LD calculations-Nile RED-Bodipy\Diff 80\OAPA 400 group\070121cd1352.nd2	1109	11.4187	5.30163	127	821.119	985.478	TRUE	1	367822
S:\GFoti\GFoti\Miranda\Organoids\Diff\IF-Confocal-Histo-TEM\LD calculations-Nile RED-Bodipy\Diff 80\OAPA 400 group\070121cd1352.nd2	1110	19.1341	4.37577	112	706.212	1424.03	TRUE	1	367822
S:\GFoti\GFoti\Miranda\Organoids\Diff\IF-Confocal-Histo-TEM\LD calculations-Nile RED-Bodipy\Diff 80\OAPA 400 group\070121cd1352.nd2	1111	18.414	3.53732	168	287.32	1074.66	TRUE	1	367822
S:\GFoti\GFoti\Miranda\Organoids\Diff\IF-Confocal-Histo-TEM\LD calculations-Nile RED-Bodipy\Diff 80\OAPA 400 group\070121cd1352.nd2	1112	31.17	6.37812	112	706.212	1424.03	TRUE	1	367822
S:\GFoti\GFoti\Miranda\Organoids\Diff\IF-Confocal-Histo-TEM\LD calculations-Nile RED-Bodipy\Diff 80\OAPA 400 group\070121cd1352.nd2	1113	16.4594	6.79105	112	706.212	1424.03	TRUE	1	367822
S:\GFoti\GFoti\Miranda\Organoids\Diff\IF-Confocal-Histo-TEM\LD calculations-Nile RED-Bodipy\Diff 80\OAPA 400 group\070121cd1352.nd2	1114	20.1628	5.07523	127	821.119	985.478	TRUE	1	367822
S:\GFoti\GFoti\Miranda\Organoids\Diff\IF-Confocal-Histo-TEM\LD calculations-Nile RED-Bodipy\Diff 80\OAPA 400 group\070121cd1352.nd2	1115	8.64119	5.37214	127	821.119	985.478	TRUE	1	367822
S:\GFoti\GFoti\Miranda\Organoids\Diff\IF-Confocal-Histo-TEM\LD calculations-Nile RED-Bodipy\Diff 80\OAPA 400 group\070121cd1352.nd2	1116	61.0027	6.94557	127	821.119	985.478	TRUE	1	367822
S:\GFoti\GFoti\Miranda\Organoids\Diff\IF-Confocal-Histo-TEM\LD calculations-Nile RED-Bodipy\Diff 80\OAPA 400 group\070121cd1352.nd2	1117	33.4332	4.17208	148	700.451	850.534	TRUE	1	367822
S:\GFoti\GFoti\Miranda\Organoids\Diff\IF-Confocal-Histo-TEM\LD calculations-Nile RED-Bodipy\Diff 80\OAPA 400 group\070121cd1352.nd2	1118	4.42347	18.6332	157	410.457	1217.12	TRUE	1	367822
S:\GFoti\GFoti\Miranda\Organoids\Diff\IF-Confocal-Histo-TEM\LD calculations-Nile RED-Bodipy\Diff 80\OAPA 400 group\070121cd1352.nd2	1119	40.4284	6.3217	85	820.913	337.485	FALSE	1	367822
S:\GFoti\GFoti\Miranda\Organoids\Diff\IF-Confocal-Histo-TEM\LD calculations-Nile RED-Bodipy\Diff 80\OAPA 400 group\070121cd1352.nd2	1120	21.7059	9.6744	85	820.913	337.485	FALSE	1	367822
S:\GFoti\GFoti\Miranda\Organoids\Diff\IF-Confocal-Histo-TEM\LD calculations-Nile RED-Bodipy\Diff 80\OAPA 400 group\070121cd1352.nd2	1121	6.17228	3.74711	163	620.932	195.948	FALSE	1	367822
S:\GFoti\GFoti\Miranda\Organoids\Diff\IF-Confocal-Histo-TEM\LD calculations-Nile RED-Bodipy\Diff 80\OAPA 400 group\070121cd1352.nd2	1122	80.5483	5.98203	86	901.668	109.885	FALSE	1	367822
S:\GFoti\GFoti\Miranda\Organoids\Diff\IF-Confocal-Histo-TEM\LD calculations-Nile RED-Bodipy\Diff 80\OAPA 400 group\070121cd1352.nd2	1123	15.1221	10.1025	88	1322.62	269.928	FALSE	1	367822
S:\GFoti\GFoti\Miranda\Organoids\Diff\IF-Confocal-Histo-TEM\LD calculations-Nile RED-Bodipy\Diff 80\OAPA 400 group\070121cd1352.nd2	1124	18.7226	5.74514	115	837.373	211.018	FALSE	1	367822
S:\GFoti\GFoti\Miranda\Organoids\Diff\IF-Confocal-Histo-TEM\LD calculations-Nile RED-Bodipy\Diff 80\OAPA 400 group\070121cd1352.nd2	1125	12.4474	9.17297	88	1322.62	269.928	FALSE	1	367822
S:\GFoti\GFoti\Miranda\Organoids\Diff\IF-Confocal-Histo-TEM\LD calculations-Nile RED-Bodipy\Diff 80\OAPA 400 group\070121cd1352.nd2	1126	27.8781	9.55307	94	1063.18	105.785	FALSE	4	8263.66
S:\GFoti\GFoti\Miranda\Organoids\Diff\IF-Confocal-Histo-TEM\LD calculations-Nile RED-Bodipy\Diff 80\OAPA 400 group\070121cd1352.nd2	1127	32.4045	14.642	94	1063.18	105.785	FALSE	4	8263.66
S:\GFoti\GFoti\Miranda\Organoids\Diff\IF-Confocal-Histo-TEM\LD calculations-Nile RED-Bodipy\Diff 80\OAPA 400 group\070121cd1352.nd2	1128	15.6364	5.9494	94	1063.18	105.785	FALSE	4	8263.66
S:\GFoti\GFoti\Miranda\Organoids\Diff\IF-Confocal-Histo-TEM\LD calculations-Nile RED-Bodipy\Diff 80\OAPA 400 group\070121cd1352.nd2	1129	59.5625	6.53124	95	1139.81	178.197	FALSE	4	8263.66
S:\GFoti\GFoti\Miranda\Organoids\Diff\IF-Confocal-Histo-TEM\LD calculations-Nile RED-Bodipy\Diff 80\OAPA 400 group\070121cd1352.nd2	1130	16.3565	5.77154	117	396.363	260.337	FALSE	5	13441.1
S:\GFoti\GFoti\Miranda\Organoids\Diff\IF-Confocal-Histo-TEM\LD calculations-Nile RED-Bodipy\Diff 80\OAPA 400 group\070121cd1352.nd2	1131	10.9044	6.9566	117	396.363	260.337	FALSE	5	13441.1
S:\GFoti\GFoti\Miranda\Organoids\Diff\IF-Confocal-Histo-TEM\LD calculations-Nile RED-Bodipy\Diff 80\OAPA 400 group\070121cd1352.nd2	1132	27.4667	10.1719	2	1019.35	261.436	FALSE	5	13441.1
S:\GFoti\GFoti\Miranda\Organoids\Diff\IF-Confocal-Histo-TEM\LD calculations-Nile RED-Bodipy\Diff 80\OAPA 400 group\070121cd1352.nd2	1133	18.5168	13.6318	7	1274.06	1100.4	TRUE	1	367822
S:\GFoti\GFoti\Miranda\Organoids\Diff\IF-Confocal-Histo-TEM\LD calculations-Nile RED-Bodipy\Diff 80\OAPA 400 group\070121cd1352.nd2	1134	9.36129	10.4025	169	190.826	602.322	TRUE	1	367822
S:\GFoti\GFoti\Miranda\Organoids\Diff\IF-Confocal-Histo-TEM\LD calculations-Nile RED-Bodipy\Diff 80\OAPA 400 group\070121cd1352.nd2	1135	23.4547	8.03311	96	728.535	317.586	FALSE	1	367822
S:\GFoti\GFoti\Miranda\Organoids\Diff\IF-Confocal-Histo-TEM\LD calculations-Nile RED-Bodipy\Diff 80\OAPA 400 group\070121cd1352.nd2	1136	12.6532	9.80204	7	1274.06	1100.4	TRUE	1	367822
S:\GFoti\GFoti\Miranda\Organoids\Diff\IF-Confocal-Histo-TEM\LD calculations-Nile RED-Bodipy\Diff 80\OAPA 400 group\070121cd1352.nd2	1137	6.06941	8.38653	119	768.449	916.666	TRUE	1	367822
S:\GFoti\GFoti\Miranda\Organoids\Diff\IF-Confocal-Histo-TEM\LD calculations-Nile RED-Bodipy\Diff 80\OAPA 400 group\070121cd1352.nd2	1138	4.93783	6.2088	177	162.537	530.745	TRUE	1	367822
S:\GFoti\GFoti\Miranda\Organoids\Diff\IF-Confocal-Histo-TEM\LD calculations-Nile RED-Bodipy\Diff 80\OAPA 400 group\070121cd1352.nd2	1139	4.11485	6.55796	119	768.449	916.666	TRUE	1	367822
S:\GFoti\GFoti\Miranda\Organoids\Diff\IF-Confocal-Histo-TEM\LD calculations-Nile RED-Bodipy\Diff 80\OAPA 400 group\070121cd1352.nd2	1140	37.4452	6.96434	6	1340.62	1029.36	TRUE	1	367822
S:\GFoti\GFoti\Miranda\Organoids\Diff\IF-Confocal-Histo-TEM\LD calculations-Nile RED-Bodipy\Diff 80\OAPA 400 group\070121cd1352.nd2	1141	17.0766	8.77255	177	162.537	530.745	TRUE	1	367822
S:\GFoti\GFoti\Miranda\Organoids\Diff\IF-Confocal-Histo-TEM\LD calculations-Nile RED-Bodipy\Diff 80\OAPA 400 group\070121cd1352.nd2	1142	3.90911	4.93016	119	768.449	916.666	TRUE	1	367822
S:\GFoti\GFoti\Miranda\Organoids\Diff\IF-Confocal-Histo-TEM\LD calculations-Nile RED-Bodipy\Diff 80\OAPA 400 group\070121cd1352.nd2	1143	2.67466	3.79152	153	650.353	1223.44	TRUE	1	367822
S:\GFoti\GFoti\Miranda\Organoids\Diff\IF-Confocal-Histo-TEM\LD calculations-Nile RED-Bodipy\Diff 80\OAPA 400 group\070121cd1352.nd2	1144	52.3615	6.26599	128	803.528	983.095	TRUE	1	367822
S:\GFoti\GFoti\Miranda\Organoids\Diff\IF-Confocal-Histo-TEM\LD calculations-Nile RED-Bodipy\Diff 80\OAPA 400 group\070121cd1352.nd2	1145	10.0814	8.28215	8	1314.9	265.714	FALSE	1	367822
S:\GFoti\GFoti\Miranda\Organoids\Diff\IF-Confocal-Histo-TEM\LD calculations-Nile RED-Bodipy\Diff 80\OAPA 400 group\070121cd1352.nd2	1146	12.0359	3.19666	159	428.768	863.046	TRUE	1	367822
S:\GFoti\GFoti\Miranda\Organoids\Diff\IF-Confocal-Histo-TEM\LD calculations-Nile RED-Bodipy\Diff 80\OAPA 400 group\070121cd1352.nd2	1147	30.1413	4.78785	128	803.528	983.095	TRUE	1	367822
S:\GFoti\GFoti\Miranda\Organoids\Diff\IF-Confocal-Histo-TEM\LD calculations-Nile RED-Bodipy\Diff 80\OAPA 400 group\070121cd1352.nd2	1148	4.21773	2.8135	159	428.768	863.046	TRUE	1	367822
S:\GFoti\GFoti\Miranda\Organoids\Diff\IF-Confocal-Histo-TEM\LD calculations-Nile RED-Bodipy\Diff 80\OAPA 400 group\070121cd1352.nd2	1149	42.4859	2.37095	170	343.076	526.337	TRUE	1	367822
S:\GFoti\GFoti\Miranda\Organoids\Diff\IF-Confocal-Histo-TEM\LD calculations-Nile RED-Bodipy\Diff 80\OAPA 400 group\070121cd1352.nd2	1150	17.591	8.21804	159	428.768	863.046	TRUE	1	367822
S:\GFoti\GFoti\Miranda\Organoids\Diff\IF-Confocal-Histo-TEM\LD calculations-Nile RED-Bodipy\Diff 80\OAPA 400 group\070121cd1352.nd2	1151	37.1366	6.08873	170	343.076	526.337	TRUE	1	367822
S:\GFoti\GFoti\Miranda\Organoids\Diff\IF-Confocal-Histo-TEM\LD calculations-Nile RED-Bodipy\Diff 80\OAPA 400 group\070121cd1352.nd2	1152	35.182	7.54823	9	2600.49	933.544	TRUE	1	367822
S:\GFoti\GFoti\Miranda\Organoids\Diff\IF-Confocal-Histo-TEM\LD calculations-Nile RED-Bodipy\Diff 80\OAPA 400 group\070121cd1352.nd2	1153	5.24644	6.50336	124	670.618	934.428	TRUE	1	367822
S:\GFoti\GFoti\Miranda\Organoids\Diff\IF-Confocal-Histo-TEM\LD calculations-Nile RED-Bodipy\Diff 80\OAPA 400 group\070121cd1352.nd2	1154	12.8589	6.8021	155	833.978	963.474	TRUE	1	367822
S:\GFoti\GFoti\Miranda\Organoids\Diff\IF-Confocal-Histo-TEM\LD calculations-Nile RED-Bodipy\Diff 80\OAPA 400 group\070121cd1352.nd2	1155	26.4379	4.0341	160	276.107	1482.96	TRUE	1	367822
S:\GFoti\GFoti\Miranda\Organoids\Diff\IF-Confocal-Histo-TEM\LD calculations-Nile RED-Bodipy\Diff 80\OAPA 400 group\070121cd1352.nd2	1156	43.9261	7.81263	165	301.516	1284.08	TRUE	1	367822
S:\GFoti\GFoti\Miranda\Organoids\Diff\IF-Confocal-Histo-TEM\LD calculations-Nile RED-Bodipy\Diff 80\OAPA 400 group\070121cd1352.nd2	1157	23.3518	6.7629	124	670.618	934.428	TRUE	1	367822
S:\GFoti\GFoti\Miranda\Organoids\Diff\IF-Confocal-Histo-TEM\LD calculations-Nile RED-Bodipy\Diff 80\OAPA 400 group\070121cd1352.nd2	1158	17.1795	4.60789	142	375.995	1095.63	TRUE	1	367822
S:\GFoti\GFoti\Miranda\Organoids\Diff\IF-Confocal-Histo-TEM\LD calculations-Nile RED-Bodipy\Diff 80\OAPA 400 group\070121cd1352.nd2	1159	32.3016	8.00319	18	887.986	1083.53	TRUE	1	367822
S:\GFoti\GFoti\Miranda\Organoids\Diff\IF-Confocal-Histo-TEM\LD calculations-Nile RED-Bodipy\Diff 80\OAPA 400 group\070121cd1352.nd2	1160	26.3351	5.6297	130	396.055	728.09	TRUE	1	367822
S:\GFoti\GFoti\Miranda\Organoids\Diff\IF-Confocal-Histo-TEM\LD calculations-Nile RED-Bodipy\Diff 80\OAPA 400 group\070121cd1352.nd2	1161	15.9451	5.54542	178	206.257	973.729	TRUE	1	367822
S:\GFoti\GFoti\Miranda\Organoids\Diff\IF-Confocal-Histo-TEM\LD calculations-Nile RED-Bodipy\Diff 80\OAPA 400 group\070121cd1352.nd2	1162	6.4809	3.56962	132	971.517	909.171	TRUE	1	367822
S:\GFoti\GFoti\Miranda\Organoids\Diff\IF-Confocal-Histo-TEM\LD calculations-Nile RED-Bodipy\Diff 80\OAPA 400 group\070121cd1352.nd2	1163	49.8926	9.6043	19	569.907	1177.77	TRUE	1	367822
S:\GFoti\GFoti\Miranda\Organoids\Diff\IF-Confocal-Histo-TEM\LD calculations-Nile RED-Bodipy\Diff 80\OAPA 400 group\070121cd1352.nd2	1164	13.9905	12.0996	133	903.211	169.732	FALSE	1	367822
S:\GFoti\GFoti\Miranda\Organoids\Diff\IF-Confocal-Histo-TEM\LD calculations-Nile RED-Bodipy\Diff 80\OAPA 400 group\070121cd1352.nd2	1165	5.14357	3.34419	132	971.517	909.171	TRUE	1	367822
S:\GFoti\GFoti\Miranda\Organoids\Diff\IF-Confocal-Histo-TEM\LD calculations-Nile RED-Bodipy\Diff 80\OAPA 400 group\070121cd1352.nd2	1166	12.9618	3.13596	125	325.794	1058.06	TRUE	1	367822
S:\GFoti\GFoti\Miranda\Organoids\Diff\IF-Confocal-Histo-TEM\LD calculations-Nile RED-Bodipy\Diff 80\OAPA 400 group\070121cd1352.nd2	1167	77.0507	6.39395	105	1405.33	122.94	FALSE	1	367822
S:\GFoti\GFoti\Miranda\Organoids\Diff\IF-Confocal-Histo-TEM\LD calculations-Nile RED-Bodipy\Diff 80\OAPA 400 group\070121cd1352.nd2	1168	7.40674	6.937	29	896.524	1760.46	TRUE	1	367822
S:\GFoti\GFoti\Miranda\Organoids\Diff\IF-Confocal-Histo-TEM\LD calculations-Nile RED-Bodipy\Diff 80\OAPA 400 group\070121cd1352.nd2	1169	6.37802	4.98493	106	1104.02	821.317	TRUE	1	367822
S:\GFoti\GFoti\Miranda\Organoids\Diff\IF-Confocal-Histo-TEM\LD calculations-Nile RED-Bodipy\Diff 80\OAPA 400 group\070121cd1352.nd2	1170	13.6819	9.80966	39	1051.24	307.388	FALSE	1	367822
S:\GFoti\GFoti\Miranda\Organoids\Diff\IF-Confocal-Histo-TEM\LD calculations-Nile RED-Bodipy\Diff 80\OAPA 400 group\070121cd1352.nd2	1171	36.9308	8.02035	174	152.147	436.49	TRUE	1	367822
S:\GFoti\GFoti\Miranda\Organoids\Diff\IF-Confocal-Histo-TEM\LD calculations-Nile RED-Bodipy\Diff 80\OAPA 400 group\070121cd1352.nd2	1172	22.3231	7.40536	36	927.18	1704.98	TRUE	1	367822
S:\GFoti\GFoti\Miranda\Organoids\Diff\IF-Confocal-Histo-TEM\LD calculations-Nile RED-Bodipy\Diff 80\OAPA 400 group\070121cd1352.nd2	1173	10.6986	7.25461	39	1051.24	307.388	FALSE	1	367822
S:\GFoti\GFoti\Miranda\Organoids\Diff\IF-Confocal-Histo-TEM\LD calculations-Nile RED-Bodipy\Diff 80\OAPA 400 group\070121cd1352.nd2	1174	57.0936	6.77902	161	328.571	650.236	TRUE	1	367822
S:\GFoti\GFoti\Miranda\Organoids\Diff\IF-Confocal-Histo-TEM\LD calculations-Nile RED-Bodipy\Diff 80\OAPA 400 group\070121cd1352.nd2	1175	15.0192	8.62161	179	334.023	879.18	TRUE	1	367822
S:\GFoti\GFoti\Miranda\Organoids\Diff\IF-Confocal-Histo-TEM\LD calculations-Nile RED-Bodipy\Diff 80\OAPA 400 group\070121cd1352.nd2	1176	9.66991	8.74784	43	816.593	1578.87	TRUE	1	367822
S:\GFoti\GFoti\Miranda\Organoids\Diff\IF-Confocal-Histo-TEM\LD calculations-Nile RED-Bodipy\Diff 80\OAPA 400 group\070121cd1352.nd2	1177	25.2035	12.2331	48	337.109	336.373	FALSE	1	367822
S:\GFoti\GFoti\Miranda\Organoids\Diff\IF-Confocal-Histo-TEM\LD calculations-Nile RED-Bodipy\Diff 80\OAPA 400 group\070121cd1352.nd2	1178	16.6652	8.73586	45	846.014	1408.11	TRUE	1	367822
S:\GFoti\GFoti\Miranda\Organoids\Diff\IF-Confocal-Histo-TEM\LD calculations-Nile RED-Bodipy\Diff 80\OAPA 400 group\070121cd1352.nd2	1179	21.7059	8.63947	45	846.014	1408.11	TRUE	1	367822
S:\GFoti\GFoti\Miranda\Organoids\Diff\IF-Confocal-Histo-TEM\LD calculations-Nile RED-Bodipy\Diff 80\OAPA 400 group\070121cd1352.nd2	1180	38.371	10.6299	60	625.561	1436.59	TRUE	1	367822
S:\GFoti\GFoti\Miranda\Organoids\Diff\IF-Confocal-Histo-TEM\LD calculations-Nile RED-Bodipy\Diff 80\OAPA 400 group\070121cd1352.nd2	1181	33.2275	10.8733	63	287.731	1196.9	TRUE	1	367822
S:\GFoti\GFoti\Miranda\Organoids\Diff\IF-Confocal-Histo-TEM\LD calculations-Nile RED-Bodipy\Diff 80\OAPA 400 group\070121cd1352.nd2	1182	12.6532	8.44276	180	173.441	1156.11	TRUE	1	367822
S:\GFoti\GFoti\Miranda\Organoids\Diff\IF-Confocal-Histo-TEM\LD calculations-Nile RED-Bodipy\Diff 80\OAPA 400 group\070121cd1352.nd2	1183	20.1628	8.18551	108	1049.49	131.678	FALSE	1	367822
S:\GFoti\GFoti\Miranda\Organoids\Diff\IF-Confocal-Histo-TEM\LD calculations-Nile RED-Bodipy\Diff 80\OAPA 400 group\070121cd1352.nd2	1184	12.3446	6.93523	100	503.658	1553.16	TRUE	1	367822
S:\GFoti\GFoti\Miranda\Organoids\Diff\IF-Confocal-Histo-TEM\LD calculations-Nile RED-Bodipy\Diff 80\OAPA 400 group\070121cd1352.nd2	1185	3.80624	8.2446	101	430.825	945.876	TRUE	1	367822
S:\GFoti\GFoti\Miranda\Organoids\Diff\IF-Confocal-Histo-TEM\LD calculations-Nile RED-Bodipy\Diff 80\OAPA 400 group\070121cd1352.nd2	1186	6.4809	8.66517	77	1004.02	335.002	FALSE	1	367822
S:\GFoti\GFoti\Miranda\Organoids\Diff\IF-Confocal-Histo-TEM\LD calculations-Nile RED-Bodipy\Diff 80\OAPA 400 group\070121cd1352.nd2	1187	8.43545	7.08942	77	1004.02	335.002	FALSE	1	367822
S:\GFoti\GFoti\Miranda\Organoids\Diff\IF-Confocal-Histo-TEM\LD calculations-Nile RED-Bodipy\Diff 80\OAPA 400 group\070121cd1352.nd2	1188	21.1915	8.09371	111	641.403	1782.16	TRUE	1	367822
S:\GFoti\GFoti\Miranda\Organoids\Diff\IF-Confocal-Histo-TEM\LD calculations-Nile RED-Bodipy\Diff 80\OAPA 400 group\070121cd1352.nd2	1189	56.4764	10.176	166	170.458	1058.98	TRUE	1	367822
S:\GFoti\GFoti\Miranda\Organoids\Diff\IF-Confocal-Histo-TEM\LD calculations-Nile RED-Bodipy\Diff 80\OAPA 400 group\070121cd1352.nd2	1190	10.4929	4.50375	109	942.61	1492.05	TRUE	1	367822
S:\GFoti\GFoti\Miranda\Organoids\Diff\IF-Confocal-Histo-TEM\LD calculations-Nile RED-Bodipy\Diff 80\OAPA 400 group\070121cd1352.nd2	1191	4.01198	10.0034	77	1004.02	335.002	FALSE	1	367822
S:\GFoti\GFoti\Miranda\Organoids\Diff\IF-Confocal-Histo-TEM\LD calculations-Nile RED-Bodipy\Diff 80\OAPA 400 group\070121cd1352.nd2	1192	9.97852	11.1394	79	1032.52	321.464	FALSE	1	367822
S:\GFoti\GFoti\Miranda\Organoids\Diff\IF-Confocal-Histo-TEM\LD calculations-Nile RED-Bodipy\Diff 80\OAPA 400 group\070121cd1352.nd2	1193	26.1293	2.92243	181	151.53	1073.45	TRUE	1	367822
S:\GFoti\GFoti\Miranda\Organoids\Diff\IF-Confocal-Histo-TEM\LD calculations-Nile RED-Bodipy\Diff 80\OAPA 400 group\070121cd1352.nd2	1194	12.756	4.65774	113	333.818	1287.4	TRUE	1	367822
S:\GFoti\GFoti\Miranda\Organoids\Diff\IF-Confocal-Histo-TEM\LD calculations-Nile RED-Bodipy\Diff 80\OAPA 400 group\070121cd1352.nd2	1195	8.43545	5.68114	112	706.212	1424.03	TRUE	1	367822
S:\GFoti\GFoti\Miranda\Organoids\Diff\IF-Confocal-Histo-TEM\LD calculations-Nile RED-Bodipy\Diff 80\OAPA 400 group\070121cd1352.nd2	1196	17.4881	3.78125	168	287.32	1074.66	TRUE	1	367822
S:\GFoti\GFoti\Miranda\Organoids\Diff\IF-Confocal-Histo-TEM\LD calculations-Nile RED-Bodipy\Diff 80\OAPA 400 group\070121cd1352.nd2	1197	17.6939	5.81496	148	700.451	850.534	TRUE	1	367822
S:\GFoti\GFoti\Miranda\Organoids\Diff\IF-Confocal-Histo-TEM\LD calculations-Nile RED-Bodipy\Diff 80\OAPA 400 group\070121cd1352.nd2	1198	39.3997	2.96902	148	700.451	850.534	TRUE	1	367822
S:\GFoti\GFoti\Miranda\Organoids\Diff\IF-Confocal-Histo-TEM\LD calculations-Nile RED-Bodipy\Diff 80\OAPA 400 group\070121cd1352.nd2	1199	15.1221	6.27079	115	837.373	211.018	FALSE	1	367822
S:\GFoti\GFoti\Miranda\Organoids\Diff\IF-Confocal-Histo-TEM\LD calculations-Nile RED-Bodipy\Diff 80\OAPA 400 group\070121cd1352.nd2	1200	30.3471	4.58977	115	837.373	211.018	FALSE	1	367822
S:\GFoti\GFoti\Miranda\Organoids\Diff\IF-Confocal-Histo-TEM\LD calculations-Nile RED-Bodipy\Diff 80\OAPA 400 group\070121cd1352.nd2	1201	4.11485	11.2359	88	1322.62	269.928	FALSE	1	367822
S:\GFoti\GFoti\Miranda\Organoids\Diff\IF-Confocal-Histo-TEM\LD calculations-Nile RED-Bodipy\Diff 80\OAPA 400 group\070121cd1352.nd2	1202	57.0936	8.47948	115	837.373	211.018	FALSE	1	367822
S:\GFoti\GFoti\Miranda\Organoids\Diff\IF-Confocal-Histo-TEM\LD calculations-Nile RED-Bodipy\Diff 80\OAPA 400 group\070121cd1352.nd2	1203	20.0599	8.71177	103	1391.23	122.342	FALSE	2	3842.35
S:\GFoti\GFoti\Miranda\Organoids\Diff\IF-Confocal-Histo-TEM\LD calculations-Nile RED-Bodipy\Diff 80\OAPA 400 group\070121cd1352.nd2	1204	12.6532	3.28514	117	396.363	260.337	FALSE	5	13441.1
S:\GFoti\GFoti\Miranda\Organoids\Diff\IF-Confocal-Histo-TEM\LD calculations-Nile RED-Bodipy\Diff 80\OAPA 400 group\070121cd1352.nd2	1205	16.9738	11.0773	2	1019.35	261.436	FALSE	5	13441.1
S:\GFoti\GFoti\Miranda\Organoids\Diff\IF-Confocal-Histo-TEM\LD calculations-Nile RED-Bodipy\Diff 80\OAPA 400 group\070121cd1352.nd2	1206	18.5168	12.0018	119	768.449	916.666	TRUE	1	367822
S:\GFoti\GFoti\Miranda\Organoids\Diff\IF-Confocal-Histo-TEM\LD calculations-Nile RED-Bodipy\Diff 80\OAPA 400 group\070121cd1352.nd2	1207	35.0791	9.0474	119	768.449	916.666	TRUE	1	367822
S:\GFoti\GFoti\Miranda\Organoids\Diff\IF-Confocal-Histo-TEM\LD calculations-Nile RED-Bodipy\Diff 80\OAPA 400 group\070121cd1352.nd2	1208	14.0934	10.3501	119	768.449	916.666	TRUE	1	367822
S:\GFoti\GFoti\Miranda\Organoids\Diff\IF-Confocal-Histo-TEM\LD calculations-Nile RED-Bodipy\Diff 80\OAPA 400 group\070121cd1352.nd2	1209	12.5503	9.09601	118	899.301	1183.71	TRUE	1	367822
S:\GFoti\GFoti\Miranda\Organoids\Diff\IF-Confocal-Histo-TEM\LD calculations-Nile RED-Bodipy\Diff 80\OAPA 400 group\070121cd1352.nd2	1210	33.5361	5.12466	153	650.353	1223.44	TRUE	1	367822
S:\GFoti\GFoti\Miranda\Organoids\Diff\IF-Confocal-Histo-TEM\LD calculations-Nile RED-Bodipy\Diff 80\OAPA 400 group\070121cd1352.nd2	1211	10.6986	9.02408	8	1314.9	265.714	FALSE	1	367822
S:\GFoti\GFoti\Miranda\Organoids\Diff\IF-Confocal-Histo-TEM\LD calculations-Nile RED-Bodipy\Diff 80\OAPA 400 group\070121cd1352.nd2	1212	16.5623	6.44714	169	190.826	602.322	TRUE	1	367822
S:\GFoti\GFoti\Miranda\Organoids\Diff\IF-Confocal-Histo-TEM\LD calculations-Nile RED-Bodipy\Diff 80\OAPA 400 group\070121cd1352.nd2	1213	21.5001	5.73996	169	190.826	602.322	TRUE	1	367822
S:\GFoti\GFoti\Miranda\Organoids\Diff\IF-Confocal-Histo-TEM\LD calculations-Nile RED-Bodipy\Diff 80\OAPA 400 group\070121cd1352.nd2	1214	9.36129	3.00802	153	650.353	1223.44	TRUE	1	367822
S:\GFoti\GFoti\Miranda\Organoids\Diff\IF-Confocal-Histo-TEM\LD calculations-Nile RED-Bodipy\Diff 80\OAPA 400 group\070121cd1352.nd2	1215	35.3877	6.92577	158	304.499	1228.76	TRUE	1	367822
S:\GFoti\GFoti\Miranda\Organoids\Diff\IF-Confocal-Histo-TEM\LD calculations-Nile RED-Bodipy\Diff 80\OAPA 400 group\070121cd1352.nd2	1216	13.3733	4.63325	128	803.528	983.095	TRUE	1	367822
S:\GFoti\GFoti\Miranda\Organoids\Diff\IF-Confocal-Histo-TEM\LD calculations-Nile RED-Bodipy\Diff 80\OAPA 400 group\070121cd1352.nd2	1217	23.4547	5.94329	159	428.768	863.046	TRUE	1	367822
S:\GFoti\GFoti\Miranda\Organoids\Diff\IF-Confocal-Histo-TEM\LD calculations-Nile RED-Bodipy\Diff 80\OAPA 400 group\070121cd1352.nd2	1218	6.37802	5.62079	128	803.528	983.095	TRUE	1	367822
S:\GFoti\GFoti\Miranda\Organoids\Diff\IF-Confocal-Histo-TEM\LD calculations-Nile RED-Bodipy\Diff 80\OAPA 400 group\070121cd1352.nd2	1219	8.64119	5.3667	158	304.499	1228.76	TRUE	1	367822
S:\GFoti\GFoti\Miranda\Organoids\Diff\IF-Confocal-Histo-TEM\LD calculations-Nile RED-Bodipy\Diff 80\OAPA 400 group\070121cd1352.nd2	1220	3.6005	9.19865	8	1314.9	265.714	FALSE	1	367822
S:\GFoti\GFoti\Miranda\Organoids\Diff\IF-Confocal-Histo-TEM\LD calculations-Nile RED-Bodipy\Diff 80\OAPA 400 group\070121cd1352.nd2	1221	5.24644	3.89259	159	428.768	863.046	TRUE	1	367822
S:\GFoti\GFoti\Miranda\Organoids\Diff\IF-Confocal-Histo-TEM\LD calculations-Nile RED-Bodipy\Diff 80\OAPA 400 group\070121cd1352.nd2	1222	4.52634	5.61334	159	428.768	863.046	TRUE	1	367822
S:\GFoti\GFoti\Miranda\Organoids\Diff\IF-Confocal-Histo-TEM\LD calculations-Nile RED-Bodipy\Diff 80\OAPA 400 group\070121cd1352.nd2	1223	4.01198	3.90146	160	276.107	1482.96	TRUE	1	367822
S:\GFoti\GFoti\Miranda\Organoids\Diff\IF-Confocal-Histo-TEM\LD calculations-Nile RED-Bodipy\Diff 80\OAPA 400 group\070121cd1352.nd2	1224	10.0814	9.07288	155	833.978	963.474	TRUE	1	367822
S:\GFoti\GFoti\Miranda\Organoids\Diff\IF-Confocal-Histo-TEM\LD calculations-Nile RED-Bodipy\Diff 80\OAPA 400 group\070121cd1352.nd2	1225	22.0145	6.84566	124	670.618	934.428	TRUE	1	367822
S:\GFoti\GFoti\Miranda\Organoids\Diff\IF-Confocal-Histo-TEM\LD calculations-Nile RED-Bodipy\Diff 80\OAPA 400 group\070121cd1352.nd2	1226	26.8494	7.87464	141	1016.06	642.024	TRUE	1	367822
S:\GFoti\GFoti\Miranda\Organoids\Diff\IF-Confocal-Histo-TEM\LD calculations-Nile RED-Bodipy\Diff 80\OAPA 400 group\070121cd1352.nd2	1227	9.36129	5.99618	142	375.995	1095.63	TRUE	1	367822
S:\GFoti\GFoti\Miranda\Organoids\Diff\IF-Confocal-Histo-TEM\LD calculations-Nile RED-Bodipy\Diff 80\OAPA 400 group\070121cd1352.nd2	1228	7.40674	6.01619	130	396.055	728.09	TRUE	1	367822
S:\GFoti\GFoti\Miranda\Organoids\Diff\IF-Confocal-Histo-TEM\LD calculations-Nile RED-Bodipy\Diff 80\OAPA 400 group\070121cd1352.nd2	1229	17.8996	9.55412	17	733.679	1081.13	TRUE	1	367822
S:\GFoti\GFoti\Miranda\Organoids\Diff\IF-Confocal-Histo-TEM\LD calculations-Nile RED-Bodipy\Diff 80\OAPA 400 group\070121cd1352.nd2	1230	6.06941	7.96078	18	887.986	1083.53	TRUE	1	367822
S:\GFoti\GFoti\Miranda\Organoids\Diff\IF-Confocal-Histo-TEM\LD calculations-Nile RED-Bodipy\Diff 80\OAPA 400 group\070121cd1352.nd2	1231	3.08614	6.50613	173	297.195	1236.02	TRUE	1	367822
S:\GFoti\GFoti\Miranda\Organoids\Diff\IF-Confocal-Histo-TEM\LD calculations-Nile RED-Bodipy\Diff 80\OAPA 400 group\070121cd1352.nd2	1232	6.58377	6.10051	178	206.257	973.729	TRUE	1	367822
S:\GFoti\GFoti\Miranda\Organoids\Diff\IF-Confocal-Histo-TEM\LD calculations-Nile RED-Bodipy\Diff 80\OAPA 400 group\070121cd1352.nd2	1233	12.8589	18.6104	105	1405.33	122.94	FALSE	1	367822
S:\GFoti\GFoti\Miranda\Organoids\Diff\IF-Confocal-Histo-TEM\LD calculations-Nile RED-Bodipy\Diff 80\OAPA 400 group\070121cd1352.nd2	1234	3.6005	9.43599	27	707.344	1386.67	TRUE	1	367822
S:\GFoti\GFoti\Miranda\Organoids\Diff\IF-Confocal-Histo-TEM\LD calculations-Nile RED-Bodipy\Diff 80\OAPA 400 group\070121cd1352.nd2	1235	12.5503	4.58925	178	206.257	973.729	TRUE	1	367822
S:\GFoti\GFoti\Miranda\Organoids\Diff\IF-Confocal-Histo-TEM\LD calculations-Nile RED-Bodipy\Diff 80\OAPA 400 group\070121cd1352.nd2	1236	13.3733	7.56705	133	903.211	169.732	FALSE	1	367822
S:\GFoti\GFoti\Miranda\Organoids\Diff\IF-Confocal-Histo-TEM\LD calculations-Nile RED-Bodipy\Diff 80\OAPA 400 group\070121cd1352.nd2	1237	8.53832	4.95493	161	328.571	650.236	TRUE	1	367822
S:\GFoti\GFoti\Miranda\Organoids\Diff\IF-Confocal-Histo-TEM\LD calculations-Nile RED-Bodipy\Diff 80\OAPA 400 group\070121cd1352.nd2	1238	7.81822	9.8372	179	334.023	879.18	TRUE	1	367822
S:\GFoti\GFoti\Miranda\Organoids\Diff\IF-Confocal-Histo-TEM\LD calculations-Nile RED-Bodipy\Diff 80\OAPA 400 group\070121cd1352.nd2	1239	18.2082	9.36812	107	478.66	1051.83	TRUE	1	367822
S:\GFoti\GFoti\Miranda\Organoids\Diff\IF-Confocal-Histo-TEM\LD calculations-Nile RED-Bodipy\Diff 80\OAPA 400 group\070121cd1352.nd2	1240	4.42347	13.3563	33	359.638	1055.21	TRUE	1	367822
S:\GFoti\GFoti\Miranda\Organoids\Diff\IF-Confocal-Histo-TEM\LD calculations-Nile RED-Bodipy\Diff 80\OAPA 400 group\070121cd1352.nd2	1241	24.3805	7.81566	120	463.024	1171.87	TRUE	1	367822
S:\GFoti\GFoti\Miranda\Organoids\Diff\IF-Confocal-Histo-TEM\LD calculations-Nile RED-Bodipy\Diff 80\OAPA 400 group\070121cd1352.nd2	1242	8.22971	5.16661	161	328.571	650.236	TRUE	1	367822
S:\GFoti\GFoti\Miranda\Organoids\Diff\IF-Confocal-Histo-TEM\LD calculations-Nile RED-Bodipy\Diff 80\OAPA 400 group\070121cd1352.nd2	1243	19.957	4.85676	135	517.649	993.131	TRUE	1	367822
S:\GFoti\GFoti\Miranda\Organoids\Diff\IF-Confocal-Histo-TEM\LD calculations-Nile RED-Bodipy\Diff 80\OAPA 400 group\070121cd1352.nd2	1244	4.42347	8.50884	122	431.134	701.939	TRUE	1	367822
S:\GFoti\GFoti\Miranda\Organoids\Diff\IF-Confocal-Histo-TEM\LD calculations-Nile RED-Bodipy\Diff 80\OAPA 400 group\070121cd1352.nd2	1245	4.3206	9.10673	37	927.694	1241.08	TRUE	1	367822
S:\GFoti\GFoti\Miranda\Organoids\Diff\IF-Confocal-Histo-TEM\LD calculations-Nile RED-Bodipy\Diff 80\OAPA 400 group\070121cd1352.nd2	1246	15.6364	10.4961	43	816.593	1578.87	TRUE	1	367822
S:\GFoti\GFoti\Miranda\Organoids\Diff\IF-Confocal-Histo-TEM\LD calculations-Nile RED-Bodipy\Diff 80\OAPA 400 group\070121cd1352.nd2	1247	15.7393	8.42547	122	431.134	701.939	TRUE	1	367822
S:\GFoti\GFoti\Miranda\Organoids\Diff\IF-Confocal-Histo-TEM\LD calculations-Nile RED-Bodipy\Diff 80\OAPA 400 group\070121cd1352.nd2	1248	18.9283	11.174	48	337.109	336.373	FALSE	1	367822
S:\GFoti\GFoti\Miranda\Organoids\Diff\IF-Confocal-Histo-TEM\LD calculations-Nile RED-Bodipy\Diff 80\OAPA 400 group\070121cd1352.nd2	1249	15.6364	3.97175	156	443.067	920.413	TRUE	1	367822
S:\GFoti\GFoti\Miranda\Organoids\Diff\IF-Confocal-Histo-TEM\LD calculations-Nile RED-Bodipy\Diff 80\OAPA 400 group\070121cd1352.nd2	1250	7.40674	11.0953	51	423.933	1179.62	TRUE	1	367822
S:\GFoti\GFoti\Miranda\Organoids\Diff\IF-Confocal-Histo-TEM\LD calculations-Nile RED-Bodipy\Diff 80\OAPA 400 group\070121cd1352.nd2	1251	3.6005	8.70119	49	759.705	1247	TRUE	1	367822
S:\GFoti\GFoti\Miranda\Organoids\Diff\IF-Confocal-Histo-TEM\LD calculations-Nile RED-Bodipy\Diff 80\OAPA 400 group\070121cd1352.nd2	1252	2.67466	2.21324	175	384.842	1196.97	TRUE	1	367822
S:\GFoti\GFoti\Miranda\Organoids\Diff\IF-Confocal-Histo-TEM\LD calculations-Nile RED-Bodipy\Diff 80\OAPA 400 group\070121cd1352.nd2	1253	8.43545	12.0306	122	431.134	701.939	TRUE	1	367822
S:\GFoti\GFoti\Miranda\Organoids\Diff\IF-Confocal-Histo-TEM\LD calculations-Nile RED-Bodipy\Diff 80\OAPA 400 group\070121cd1352.nd2	1254	8.02397	5.82641	176	303.676	838.79	TRUE	1	367822
S:\GFoti\GFoti\Miranda\Organoids\Diff\IF-Confocal-Histo-TEM\LD calculations-Nile RED-Bodipy\Diff 80\OAPA 400 group\070121cd1352.nd2	1255	23.0432	8.21466	50	1377.14	831.34	TRUE	1	367822
S:\GFoti\GFoti\Miranda\Organoids\Diff\IF-Confocal-Histo-TEM\LD calculations-Nile RED-Bodipy\Diff 80\OAPA 400 group\070121cd1352.nd2	1256	5.34931	11.6898	63	287.731	1196.9	TRUE	1	367822
S:\GFoti\GFoti\Miranda\Organoids\Diff\IF-Confocal-Histo-TEM\LD calculations-Nile RED-Bodipy\Diff 80\OAPA 400 group\070121cd1352.nd2	1257	11.7273	6.79332	58	1265.94	194.053	FALSE	1	367822
S:\GFoti\GFoti\Miranda\Organoids\Diff\IF-Confocal-Histo-TEM\LD calculations-Nile RED-Bodipy\Diff 80\OAPA 400 group\070121cd1352.nd2	1258	4.42347	9.80507	61	509.419	1873.37	TRUE	1	367822
S:\GFoti\GFoti\Miranda\Organoids\Diff\IF-Confocal-Histo-TEM\LD calculations-Nile RED-Bodipy\Diff 80\OAPA 400 group\070121cd1352.nd2	1259	4.62921	7.22064	58	1265.94	194.053	FALSE	1	367822
S:\GFoti\GFoti\Miranda\Organoids\Diff\IF-Confocal-Histo-TEM\LD calculations-Nile RED-Bodipy\Diff 80\OAPA 400 group\070121cd1352.nd2	1260	11.9331	7.98625	73	746.846	1462.95	TRUE	1	367822
S:\GFoti\GFoti\Miranda\Organoids\Diff\IF-Confocal-Histo-TEM\LD calculations-Nile RED-Bodipy\Diff 80\OAPA 400 group\070121cd1352.nd2	1261	16.768	6.87179	166	170.458	1058.98	TRUE	1	367822
S:\GFoti\GFoti\Miranda\Organoids\Diff\IF-Confocal-Histo-TEM\LD calculations-Nile RED-Bodipy\Diff 80\OAPA 400 group\070121cd1352.nd2	1262	13.4761	6.34318	166	170.458	1058.98	TRUE	1	367822
S:\GFoti\GFoti\Miranda\Organoids\Diff\IF-Confocal-Histo-TEM\LD calculations-Nile RED-Bodipy\Diff 80\OAPA 400 group\070121cd1352.nd2	1263	6.06941	6.99754	70	919.156	1296.5	TRUE	1	367822
S:\GFoti\GFoti\Miranda\Organoids\Diff\IF-Confocal-Histo-TEM\LD calculations-Nile RED-Bodipy\Diff 80\OAPA 400 group\070121cd1352.nd2	1264	15.4307	10.9825	167	280.633	143.589	FALSE	1	367822
S:\GFoti\GFoti\Miranda\Organoids\Diff\IF-Confocal-Histo-TEM\LD calculations-Nile RED-Bodipy\Diff 80\OAPA 400 group\070121cd1352.nd2	1265	9.87565	6.7273	109	942.61	1492.05	TRUE	1	367822
S:\GFoti\GFoti\Miranda\Organoids\Diff\IF-Confocal-Histo-TEM\LD calculations-Nile RED-Bodipy\Diff 80\OAPA 400 group\070121cd1352.nd2	1266	8.53832	5.42811	181	151.53	1073.45	TRUE	1	367822
S:\GFoti\GFoti\Miranda\Organoids\Diff\IF-Confocal-Histo-TEM\LD calculations-Nile RED-Bodipy\Diff 80\OAPA 400 group\070121cd1352.nd2	1267	11.4187	4.80476	157	410.457	1217.12	TRUE	1	367822
S:\GFoti\GFoti\Miranda\Organoids\Diff\IF-Confocal-Histo-TEM\LD calculations-Nile RED-Bodipy\Diff 80\OAPA 400 group\070121cd1352.nd2	1268	2.67466	3.90167	114	728.021	1316.67	TRUE	1	367822
S:\GFoti\GFoti\Miranda\Organoids\Diff\IF-Confocal-Histo-TEM\LD calculations-Nile RED-Bodipy\Diff 80\OAPA 400 group\070121cd1352.nd2	1269	9.87565	3.76817	157	410.457	1217.12	TRUE	1	367822
S:\GFoti\GFoti\Miranda\Organoids\Diff\IF-Confocal-Histo-TEM\LD calculations-Nile RED-Bodipy\Diff 80\OAPA 400 group\070121cd1352.nd2	1270	6.89238	4.779	147	431.957	1466.3	TRUE	1	367822
S:\GFoti\GFoti\Miranda\Organoids\Diff\IF-Confocal-Histo-TEM\LD calculations-Nile RED-Bodipy\Diff 80\OAPA 400 group\070121cd1352.nd2	1271	5.14357	5.29546	113	333.818	1287.4	TRUE	1	367822
S:\GFoti\GFoti\Miranda\Organoids\Diff\IF-Confocal-Histo-TEM\LD calculations-Nile RED-Bodipy\Diff 80\OAPA 400 group\070121cd1352.nd2	1272	7.50961	6.09732	146	517.031	1629.45	TRUE	1	367822
S:\GFoti\GFoti\Miranda\Organoids\Diff\IF-Confocal-Histo-TEM\LD calculations-Nile RED-Bodipy\Diff 80\OAPA 400 group\070121cd1352.nd2	1273	3.08614	5.4613	113	333.818	1287.4	TRUE	1	367822
S:\GFoti\GFoti\Miranda\Organoids\Diff\IF-Confocal-Histo-TEM\LD calculations-Nile RED-Bodipy\Diff 80\OAPA 400 group\070121cd1352.nd2	1274	14.6077	7.11032	127	821.119	985.478	TRUE	1	367822
S:\GFoti\GFoti\Miranda\Organoids\Diff\IF-Confocal-Histo-TEM\LD calculations-Nile RED-Bodipy\Diff 80\OAPA 400 group\070121cd1352.nd2	1275	10.4929	6.72978	127	821.119	985.478	TRUE	1	367822
S:\GFoti\GFoti\Miranda\Organoids\Diff\IF-Confocal-Histo-TEM\LD calculations-Nile RED-Bodipy\Diff 80\OAPA 400 group\070121cd1352.nd2	1276	20.8829	10.2778	112	706.212	1424.03	TRUE	1	367822
S:\GFoti\GFoti\Miranda\Organoids\Diff\IF-Confocal-Histo-TEM\LD calculations-Nile RED-Bodipy\Diff 80\OAPA 400 group\070121cd1352.nd2	1277	17.3853	6.96975	127	821.119	985.478	TRUE	1	367822
S:\GFoti\GFoti\Miranda\Organoids\Diff\IF-Confocal-Histo-TEM\LD calculations-Nile RED-Bodipy\Diff 80\OAPA 400 group\070121cd1352.nd2	1278	3.18901	6.89229	147	431.957	1466.3	TRUE	1	367822
S:\GFoti\GFoti\Miranda\Organoids\Diff\IF-Confocal-Histo-TEM\LD calculations-Nile RED-Bodipy\Diff 80\OAPA 400 group\070121cd1352.nd2	1279	5.7608	4.0747	162	333.097	1102.74	TRUE	1	367822
S:\GFoti\GFoti\Miranda\Organoids\Diff\IF-Confocal-Histo-TEM\LD calculations-Nile RED-Bodipy\Diff 80\OAPA 400 group\070121cd1352.nd2	1280	14.7106	8.29398	83	1261.72	233.681	FALSE	1	367822
S:\GFoti\GFoti\Miranda\Organoids\Diff\IF-Confocal-Histo-TEM\LD calculations-Nile RED-Bodipy\Diff 80\OAPA 400 group\070121cd1352.nd2	1281	6.78951	6.14394	115	837.373	211.018	FALSE	1	367822
S:\GFoti\GFoti\Miranda\Organoids\Diff\IF-Confocal-Histo-TEM\LD calculations-Nile RED-Bodipy\Diff 80\OAPA 400 group\070121cd1352.nd2	1282	10.5958	6.29057	115	837.373	211.018	FALSE	1	367822
S:\GFoti\GFoti\Miranda\Organoids\Diff\IF-Confocal-Histo-TEM\LD calculations-Nile RED-Bodipy\Diff 80\OAPA 400 group\070121cd1352.nd2	1283	11.9331	8.62761	163	620.932	195.948	FALSE	1	367822
S:\GFoti\GFoti\Miranda\Organoids\Diff\IF-Confocal-Histo-TEM\LD calculations-Nile RED-Bodipy\Diff 80\OAPA 400 group\070121cd1352.nd2	1284	14.1962	9.08853	115	837.373	211.018	FALSE	1	367822
S:\GFoti\GFoti\Miranda\Organoids\Diff\IF-Confocal-Histo-TEM\LD calculations-Nile RED-Bodipy\Diff 80\OAPA 400 group\070121cd1352.nd2	1285	4.42347	10.4778	3	1351.11	122.297	FALSE	5	13441.1
S:\GFoti\GFoti\Miranda\Organoids\Diff\IF-Confocal-Histo-TEM\LD calculations-Nile RED-Bodipy\Diff 80\OAPA 400 group\070121cd1352.nd2	1286	11.213	9.09033	3	1351.11	122.297	FALSE	5	13441.1
S:\GFoti\GFoti\Miranda\Organoids\Diff\IF-Confocal-Histo-TEM\LD calculations-Nile RED-Bodipy\Diff 80\OAPA 400 group\070121cd1352.nd2	1287	4.11485	9.71901	3	1351.11	122.297	FALSE	5	13441.1
S:\GFoti\GFoti\Miranda\Organoids\Diff\IF-Confocal-Histo-TEM\LD calculations-Nile RED-Bodipy\Diff 80\OAPA 400 group\070121cd1352.nd2	1288	4.62921	12.6834	5	186.506	186.448	FALSE	5	13441.1
S:\GFoti\GFoti\Miranda\Organoids\Diff\IF-Confocal-Histo-TEM\LD calculations-Nile RED-Bodipy\Diff 80\OAPA 400 group\070121cd1352.nd2	1289	3.6005	12.2794	119	768.449	916.666	TRUE	1	367822
S:\GFoti\GFoti\Miranda\Organoids\Diff\IF-Confocal-Histo-TEM\LD calculations-Nile RED-Bodipy\Diff 80\OAPA 400 group\070121cd1352.nd2	1290	8.02397	11.4125	7	1274.06	1100.4	TRUE	1	367822
S:\GFoti\GFoti\Miranda\Organoids\Diff\IF-Confocal-Histo-TEM\LD calculations-Nile RED-Bodipy\Diff 80\OAPA 400 group\070121cd1352.nd2	1291	4.62921	4.74515	177	162.537	530.745	TRUE	1	367822
S:\GFoti\GFoti\Miranda\Organoids\Diff\IF-Confocal-Histo-TEM\LD calculations-Nile RED-Bodipy\Diff 80\OAPA 400 group\070121cd1352.nd2	1292	7.71535	6.28558	177	162.537	530.745	TRUE	1	367822
S:\GFoti\GFoti\Miranda\Organoids\Diff\IF-Confocal-Histo-TEM\LD calculations-Nile RED-Bodipy\Diff 80\OAPA 400 group\070121cd1352.nd2	1293	4.52634	7.38525	6	1340.62	1029.36	TRUE	1	367822
S:\GFoti\GFoti\Miranda\Organoids\Diff\IF-Confocal-Histo-TEM\LD calculations-Nile RED-Bodipy\Diff 80\OAPA 400 group\070121cd1352.nd2	1294	4.21773	6.96926	169	190.826	602.322	TRUE	1	367822
S:\GFoti\GFoti\Miranda\Organoids\Diff\IF-Confocal-Histo-TEM\LD calculations-Nile RED-Bodipy\Diff 80\OAPA 400 group\070121cd1352.nd2	1295	5.86367	8.96212	177	162.537	530.745	TRUE	1	367822
S:\GFoti\GFoti\Miranda\Organoids\Diff\IF-Confocal-Histo-TEM\LD calculations-Nile RED-Bodipy\Diff 80\OAPA 400 group\070121cd1352.nd2	1296	7.09812	7.44221	169	190.826	602.322	TRUE	1	367822
S:\GFoti\GFoti\Miranda\Organoids\Diff\IF-Confocal-Histo-TEM\LD calculations-Nile RED-Bodipy\Diff 80\OAPA 400 group\070121cd1352.nd2	1297	12.0359	9.10738	6	1340.62	1029.36	TRUE	1	367822
S:\GFoti\GFoti\Miranda\Organoids\Diff\IF-Confocal-Histo-TEM\LD calculations-Nile RED-Bodipy\Diff 80\OAPA 400 group\070121cd1352.nd2	1298	13.6819	10.4856	139	611.673	1420.28	TRUE	1	367822
S:\GFoti\GFoti\Miranda\Organoids\Diff\IF-Confocal-Histo-TEM\LD calculations-Nile RED-Bodipy\Diff 80\OAPA 400 group\070121cd1352.nd2	1299	8.74407	10.3964	8	1314.9	265.714	FALSE	1	367822
S:\GFoti\GFoti\Miranda\Organoids\Diff\IF-Confocal-Histo-TEM\LD calculations-Nile RED-Bodipy\Diff 80\OAPA 400 group\070121cd1352.nd2	1300	13.9905	9.45157	128	803.528	983.095	TRUE	1	367822
S:\GFoti\GFoti\Miranda\Organoids\Diff\IF-Confocal-Histo-TEM\LD calculations-Nile RED-Bodipy\Diff 80\OAPA 400 group\070121cd1352.nd2	1301	12.6532	8.75739	9	2600.49	933.544	TRUE	1	367822
S:\GFoti\GFoti\Miranda\Organoids\Diff\IF-Confocal-Histo-TEM\LD calculations-Nile RED-Bodipy\Diff 80\OAPA 400 group\070121cd1352.nd2	1302	23.4547	8.26056	9	2600.49	933.544	TRUE	1	367822
S:\GFoti\GFoti\Miranda\Organoids\Diff\IF-Confocal-Histo-TEM\LD calculations-Nile RED-Bodipy\Diff 80\OAPA 400 group\070121cd1352.nd2	1303	6.37802	12.7211	155	833.978	963.474	TRUE	1	367822
S:\GFoti\GFoti\Miranda\Organoids\Diff\IF-Confocal-Histo-TEM\LD calculations-Nile RED-Bodipy\Diff 80\OAPA 400 group\070121cd1352.nd2	1304	15.225	3.4214	158	304.499	1228.76	TRUE	1	367822
S:\GFoti\GFoti\Miranda\Organoids\Diff\IF-Confocal-Histo-TEM\LD calculations-Nile RED-Bodipy\Diff 80\OAPA 400 group\070121cd1352.nd2	1305	7.201	6.77938	9	2600.49	933.544	TRUE	1	367822
S:\GFoti\GFoti\Miranda\Organoids\Diff\IF-Confocal-Histo-TEM\LD calculations-Nile RED-Bodipy\Diff 80\OAPA 400 group\070121cd1352.nd2	1306	7.30387	4.16819	170	343.076	526.337	TRUE	1	367822
S:\GFoti\GFoti\Miranda\Organoids\Diff\IF-Confocal-Histo-TEM\LD calculations-Nile RED-Bodipy\Diff 80\OAPA 400 group\070121cd1352.nd2	1307	4.73208	12.2555	8	1314.9	265.714	FALSE	1	367822
S:\GFoti\GFoti\Miranda\Organoids\Diff\IF-Confocal-Histo-TEM\LD calculations-Nile RED-Bodipy\Diff 80\OAPA 400 group\070121cd1352.nd2	1308	8.22971	10.61	8	1314.9	265.714	FALSE	1	367822
S:\GFoti\GFoti\Miranda\Organoids\Diff\IF-Confocal-Histo-TEM\LD calculations-Nile RED-Bodipy\Diff 80\OAPA 400 group\070121cd1352.nd2	1309	12.9618	3.06713	159	428.768	863.046	TRUE	1	367822
S:\GFoti\GFoti\Miranda\Organoids\Diff\IF-Confocal-Histo-TEM\LD calculations-Nile RED-Bodipy\Diff 80\OAPA 400 group\070121cd1352.nd2	1310	5.65793	14.0291	8	1314.9	265.714	FALSE	1	367822
S:\GFoti\GFoti\Miranda\Organoids\Diff\IF-Confocal-Histo-TEM\LD calculations-Nile RED-Bodipy\Diff 80\OAPA 400 group\070121cd1352.nd2	1311	6.06941	3.26879	171	132.087	1295.37	TRUE	1	367822
S:\GFoti\GFoti\Miranda\Organoids\Diff\IF-Confocal-Histo-TEM\LD calculations-Nile RED-Bodipy\Diff 80\OAPA 400 group\070121cd1352.nd2	1312	3.49763	2.58587	170	343.076	526.337	TRUE	1	367822
S:\GFoti\GFoti\Miranda\Organoids\Diff\IF-Confocal-Histo-TEM\LD calculations-Nile RED-Bodipy\Diff 80\OAPA 400 group\070121cd1352.nd2	1313	6.06941	7.35879	139	611.673	1420.28	TRUE	1	367822
S:\GFoti\GFoti\Miranda\Organoids\Diff\IF-Confocal-Histo-TEM\LD calculations-Nile RED-Bodipy\Diff 80\OAPA 400 group\070121cd1352.nd2	1314	3.6005	4.91822	171	132.087	1295.37	TRUE	1	367822
S:\GFoti\GFoti\Miranda\Organoids\Diff\IF-Confocal-Histo-TEM\LD calculations-Nile RED-Bodipy\Diff 80\OAPA 400 group\070121cd1352.nd2	1315	4.11485	6.97091	140	383.196	1194.81	TRUE	1	367822
S:\GFoti\GFoti\Miranda\Organoids\Diff\IF-Confocal-Histo-TEM\LD calculations-Nile RED-Bodipy\Diff 80\OAPA 400 group\070121cd1352.nd2	1316	11.3159	7.61514	155	833.978	963.474	TRUE	1	367822
S:\GFoti\GFoti\Miranda\Organoids\Diff\IF-Confocal-Histo-TEM\LD calculations-Nile RED-Bodipy\Diff 80\OAPA 400 group\070121cd1352.nd2	1317	5.14357	7.22191	140	383.196	1194.81	TRUE	1	367822
S:\GFoti\GFoti\Miranda\Organoids\Diff\IF-Confocal-Histo-TEM\LD calculations-Nile RED-Bodipy\Diff 80\OAPA 400 group\070121cd1352.nd2	1318	13.8876	6.83551	155	833.978	963.474	TRUE	1	367822
S:\GFoti\GFoti\Miranda\Organoids\Diff\IF-Confocal-Histo-TEM\LD calculations-Nile RED-Bodipy\Diff 80\OAPA 400 group\070121cd1352.nd2	1319	3.6005	4.98175	141	1016.06	642.024	TRUE	1	367822
S:\GFoti\GFoti\Miranda\Organoids\Diff\IF-Confocal-Histo-TEM\LD calculations-Nile RED-Bodipy\Diff 80\OAPA 400 group\070121cd1352.nd2	1320	2.67466	9.22937	13	758.985	1272.46	TRUE	1	367822
S:\GFoti\GFoti\Miranda\Organoids\Diff\IF-Confocal-Histo-TEM\LD calculations-Nile RED-Bodipy\Diff 80\OAPA 400 group\070121cd1352.nd2	1321	6.06941	2.95352	173	297.195	1236.02	TRUE	1	367822
S:\GFoti\GFoti\Miranda\Organoids\Diff\IF-Confocal-Histo-TEM\LD calculations-Nile RED-Bodipy\Diff 80\OAPA 400 group\070121cd1352.nd2	1322	17.1795	7.7045	143	614.348	138.635	FALSE	1	367822
S:\GFoti\GFoti\Miranda\Organoids\Diff\IF-Confocal-Histo-TEM\LD calculations-Nile RED-Bodipy\Diff 80\OAPA 400 group\070121cd1352.nd2	1323	5.24644	7.96333	143	614.348	138.635	FALSE	1	367822
S:\GFoti\GFoti\Miranda\Organoids\Diff\IF-Confocal-Histo-TEM\LD calculations-Nile RED-Bodipy\Diff 80\OAPA 400 group\070121cd1352.nd2	1324	10.2871	5.34439	131	255.944	854.322	TRUE	1	367822
S:\GFoti\GFoti\Miranda\Organoids\Diff\IF-Confocal-Histo-TEM\LD calculations-Nile RED-Bodipy\Diff 80\OAPA 400 group\070121cd1352.nd2	1325	39.5026	15.2676	133	903.211	169.732	FALSE	1	367822
S:\GFoti\GFoti\Miranda\Organoids\Diff\IF-Confocal-Histo-TEM\LD calculations-Nile RED-Bodipy\Diff 80\OAPA 400 group\070121cd1352.nd2	1326	3.08614	12.8001	20	264.379	1150.7	TRUE	1	367822
S:\GFoti\GFoti\Miranda\Organoids\Diff\IF-Confocal-Histo-TEM\LD calculations-Nile RED-Bodipy\Diff 80\OAPA 400 group\070121cd1352.nd2	1327	8.43545	5.2439	132	971.517	909.171	TRUE	1	367822
S:\GFoti\GFoti\Miranda\Organoids\Diff\IF-Confocal-Histo-TEM\LD calculations-Nile RED-Bodipy\Diff 80\OAPA 400 group\070121cd1352.nd2	1328	18.3111	17.9564	39	1051.24	307.388	FALSE	1	367822
S:\GFoti\GFoti\Miranda\Organoids\Diff\IF-Confocal-Histo-TEM\LD calculations-Nile RED-Bodipy\Diff 80\OAPA 400 group\070121cd1352.nd2	1329	3.6005	4.91504	132	971.517	909.171	TRUE	1	367822
S:\GFoti\GFoti\Miranda\Organoids\Diff\IF-Confocal-Histo-TEM\LD calculations-Nile RED-Bodipy\Diff 80\OAPA 400 group\070121cd1352.nd2	1330	8.43545	2.65424	178	206.257	973.729	TRUE	1	367822
S:\GFoti\GFoti\Miranda\Organoids\Diff\IF-Confocal-Histo-TEM\LD calculations-Nile RED-Bodipy\Diff 80\OAPA 400 group\070121cd1352.nd2	1331	4.01198	9.11956	32	827.497	1246.77	TRUE	1	367822
S:\GFoti\GFoti\Miranda\Organoids\Diff\IF-Confocal-Histo-TEM\LD calculations-Nile RED-Bodipy\Diff 80\OAPA 400 group\070121cd1352.nd2	1332	8.43545	8.63986	29	896.524	1760.46	TRUE	1	367822
S:\GFoti\GFoti\Miranda\Organoids\Diff\IF-Confocal-Histo-TEM\LD calculations-Nile RED-Bodipy\Diff 80\OAPA 400 group\070121cd1352.nd2	1333	9.77278	7.3908	98	1124.18	1409.27	TRUE	1	367822
S:\GFoti\GFoti\Miranda\Organoids\Diff\IF-Confocal-Histo-TEM\LD calculations-Nile RED-Bodipy\Diff 80\OAPA 400 group\070121cd1352.nd2	1334	4.62921	7.59392	98	1124.18	1409.27	TRUE	1	367822
S:\GFoti\GFoti\Miranda\Organoids\Diff\IF-Confocal-Histo-TEM\LD calculations-Nile RED-Bodipy\Diff 80\OAPA 400 group\070121cd1352.nd2	1335	10.2871	11.6279	105	1405.33	122.94	FALSE	1	367822
S:\GFoti\GFoti\Miranda\Organoids\Diff\IF-Confocal-Histo-TEM\LD calculations-Nile RED-Bodipy\Diff 80\OAPA 400 group\070121cd1352.nd2	1336	5.65793	9.26989	35	767.42	1075.98	TRUE	1	367822
S:\GFoti\GFoti\Miranda\Organoids\Diff\IF-Confocal-Histo-TEM\LD calculations-Nile RED-Bodipy\Diff 80\OAPA 400 group\070121cd1352.nd2	1337	8.74407	10.0524	42	745.92	935.034	TRUE	1	367822
S:\GFoti\GFoti\Miranda\Organoids\Diff\IF-Confocal-Histo-TEM\LD calculations-Nile RED-Bodipy\Diff 80\OAPA 400 group\070121cd1352.nd2	1338	4.73208	4.49234	156	443.067	920.413	TRUE	1	367822
S:\GFoti\GFoti\Miranda\Organoids\Diff\IF-Confocal-Histo-TEM\LD calculations-Nile RED-Bodipy\Diff 80\OAPA 400 group\070121cd1352.nd2	1339	3.29188	11.3708	43	816.593	1578.87	TRUE	1	367822
S:\GFoti\GFoti\Miranda\Organoids\Diff\IF-Confocal-Histo-TEM\LD calculations-Nile RED-Bodipy\Diff 80\OAPA 400 group\070121cd1352.nd2	1340	10.6986	10.2295	56	688.827	1248.33	TRUE	1	367822
S:\GFoti\GFoti\Miranda\Organoids\Diff\IF-Confocal-Histo-TEM\LD calculations-Nile RED-Bodipy\Diff 80\OAPA 400 group\070121cd1352.nd2	1341	5.65793	7.99808	58	1265.94	194.053	FALSE	1	367822
S:\GFoti\GFoti\Miranda\Organoids\Diff\IF-Confocal-Histo-TEM\LD calculations-Nile RED-Bodipy\Diff 80\OAPA 400 group\070121cd1352.nd2	1342	6.06941	9.52373	56	688.827	1248.33	TRUE	1	367822
S:\GFoti\GFoti\Miranda\Organoids\Diff\IF-Confocal-Histo-TEM\LD calculations-Nile RED-Bodipy\Diff 80\OAPA 400 group\070121cd1352.nd2	1343	7.71535	14.3323	68	1350.39	393.268	FALSE	1	367822
S:\GFoti\GFoti\Miranda\Organoids\Diff\IF-Confocal-Histo-TEM\LD calculations-Nile RED-Bodipy\Diff 80\OAPA 400 group\070121cd1352.nd2	1344	9.66991	9.47995	50	1377.14	831.34	TRUE	1	367822
S:\GFoti\GFoti\Miranda\Organoids\Diff\IF-Confocal-Histo-TEM\LD calculations-Nile RED-Bodipy\Diff 80\OAPA 400 group\070121cd1352.nd2	1345	9.66991	11.1535	60	625.561	1436.59	TRUE	1	367822
S:\GFoti\GFoti\Miranda\Organoids\Diff\IF-Confocal-Histo-TEM\LD calculations-Nile RED-Bodipy\Diff 80\OAPA 400 group\070121cd1352.nd2	1346	4.73208	7.91437	108	1049.49	131.678	FALSE	1	367822
S:\GFoti\GFoti\Miranda\Organoids\Diff\IF-Confocal-Histo-TEM\LD calculations-Nile RED-Bodipy\Diff 80\OAPA 400 group\070121cd1352.nd2	1347	4.93783	9.27381	73	746.846	1462.95	TRUE	1	367822
S:\GFoti\GFoti\Miranda\Organoids\Diff\IF-Confocal-Histo-TEM\LD calculations-Nile RED-Bodipy\Diff 80\OAPA 400 group\070121cd1352.nd2	1348	14.402	2.42651	180	173.441	1156.11	TRUE	1	367822
S:\GFoti\GFoti\Miranda\Organoids\Diff\IF-Confocal-Histo-TEM\LD calculations-Nile RED-Bodipy\Diff 80\OAPA 400 group\070121cd1352.nd2	1349	3.80624	10.8419	69	398.215	1655.75	TRUE	1	367822
S:\GFoti\GFoti\Miranda\Organoids\Diff\IF-Confocal-Histo-TEM\LD calculations-Nile RED-Bodipy\Diff 80\OAPA 400 group\070121cd1352.nd2	1350	13.4761	7.68174	62	1384.55	561.924	TRUE	1	367822
S:\GFoti\GFoti\Miranda\Organoids\Diff\IF-Confocal-Histo-TEM\LD calculations-Nile RED-Bodipy\Diff 80\OAPA 400 group\070121cd1352.nd2	1351	4.62921	10.8649	78	1236.51	199.821	FALSE	1	367822
S:\GFoti\GFoti\Miranda\Organoids\Diff\IF-Confocal-Histo-TEM\LD calculations-Nile RED-Bodipy\Diff 80\OAPA 400 group\070121cd1352.nd2	1352	4.11485	7.21105	157	410.457	1217.12	TRUE	1	367822
S:\GFoti\GFoti\Miranda\Organoids\Diff\IF-Confocal-Histo-TEM\LD calculations-Nile RED-Bodipy\Diff 80\OAPA 400 group\070121cd1352.nd2	1353	3.08614	9.1956	157	410.457	1217.12	TRUE	1	367822
S:\GFoti\GFoti\Miranda\Organoids\Diff\IF-Confocal-Histo-TEM\LD calculations-Nile RED-Bodipy\Diff 80\OAPA 400 group\070121cd1352.nd2	1354	6.99525	4.72299	147	431.957	1466.3	TRUE	1	367822
S:\GFoti\GFoti\Miranda\Organoids\Diff\IF-Confocal-Histo-TEM\LD calculations-Nile RED-Bodipy\Diff 80\OAPA 400 group\070121cd1352.nd2	1355	6.4809	8.3592	79	1032.52	321.464	FALSE	1	367822
S:\GFoti\GFoti\Miranda\Organoids\Diff\IF-Confocal-Histo-TEM\LD calculations-Nile RED-Bodipy\Diff 80\OAPA 400 group\070121cd1352.nd2	1356	5.65793	9.17611	149	481.644	1077.61	TRUE	1	367822
S:\GFoti\GFoti\Miranda\Organoids\Diff\IF-Confocal-Histo-TEM\LD calculations-Nile RED-Bodipy\Diff 80\OAPA 400 group\070121cd1352.nd2	1357	10.8015	8.18738	86	901.668	109.885	FALSE	1	367822
S:\GFoti\GFoti\Miranda\Organoids\Diff\IF-Confocal-Histo-TEM\LD calculations-Nile RED-Bodipy\Diff 80\OAPA 400 group\070121cd1352.nd2	1358	3.39476	8.93528	88	1322.62	269.928	FALSE	1	367822
S:\GFoti\GFoti\Miranda\Organoids\Diff\IF-Confocal-Histo-TEM\LD calculations-Nile RED-Bodipy\Diff 80\OAPA 400 group\070121cd1352.nd2	1359	5.14357	10.1574	116	888.5	354.574	FALSE	2	3842.35
S:\GFoti\GFoti\Miranda\Organoids\Diff\IF-Confocal-Histo-TEM\LD calculations-Nile RED-Bodipy\Diff 80\OAPA 400 group\070121cd1352.nd2	1360	3.80624	9.07773	103	1391.23	122.342	FALSE	2	3842.35
S:\GFoti\GFoti\Miranda\Organoids\Diff\IF-Confocal-Histo-TEM\LD calculations-Nile RED-Bodipy\Diff 80\OAPA 400 group\070121cd1353.nd2	1	169.326	4.55623	2	238.867	302.03	FALSE	5	12766.9
S:\GFoti\GFoti\Miranda\Organoids\Diff\IF-Confocal-Histo-TEM\LD calculations-Nile RED-Bodipy\Diff 80\OAPA 400 group\070121cd1353.nd2	2	148.855	13.4668	169	180.951	244.574	FALSE	5	12766.9
S:\GFoti\GFoti\Miranda\Organoids\Diff\IF-Confocal-Histo-TEM\LD calculations-Nile RED-Bodipy\Diff 80\OAPA 400 group\070121cd1353.nd2	3	42.2801	15.8958	126	148.135	249.908	FALSE	5	12766.9
S:\GFoti\GFoti\Miranda\Organoids\Diff\IF-Confocal-Histo-TEM\LD calculations-Nile RED-Bodipy\Diff 80\OAPA 400 group\070121cd1353.nd2	4	77.1535	18.5487	126	148.135	249.908	FALSE	5	12766.9
S:\GFoti\GFoti\Miranda\Organoids\Diff\IF-Confocal-Histo-TEM\LD calculations-Nile RED-Bodipy\Diff 80\OAPA 400 group\070121cd1353.nd2	5	46.9093	20.7761	126	148.135	249.908	FALSE	5	12766.9
S:\GFoti\GFoti\Miranda\Organoids\Diff\IF-Confocal-Histo-TEM\LD calculations-Nile RED-Bodipy\Diff 80\OAPA 400 group\070121cd1353.nd2	6	89.2923	9.52269	4	1557.47	151.566	FALSE	5	12766.9
S:\GFoti\GFoti\Miranda\Organoids\Diff\IF-Confocal-Histo-TEM\LD calculations-Nile RED-Bodipy\Diff 80\OAPA 400 group\070121cd1353.nd2	7	31.993	11.3769	4	1557.47	151.566	FALSE	5	12766.9
S:\GFoti\GFoti\Miranda\Organoids\Diff\IF-Confocal-Histo-TEM\LD calculations-Nile RED-Bodipy\Diff 80\OAPA 400 group\070121cd1353.nd2	8	84.3545	14.9109	4	1557.47	151.566	FALSE	5	12766.9
S:\GFoti\GFoti\Miranda\Organoids\Diff\IF-Confocal-Histo-TEM\LD calculations-Nile RED-Bodipy\Diff 80\OAPA 400 group\070121cd1353.nd2	9	16.6652	17.1585	4	1557.47	151.566	FALSE	5	12766.9
S:\GFoti\GFoti\Miranda\Organoids\Diff\IF-Confocal-Histo-TEM\LD calculations-Nile RED-Bodipy\Diff 80\OAPA 400 group\070121cd1353.nd2	10	95.156	16.7276	7	497.074	74.6776	FALSE	6	9417.46
S:\GFoti\GFoti\Miranda\Organoids\Diff\IF-Confocal-Histo-TEM\LD calculations-Nile RED-Bodipy\Diff 80\OAPA 400 group\070121cd1353.nd2	11	12.6532	9.55401	7	497.074	74.6776	FALSE	6	9417.46
S:\GFoti\GFoti\Miranda\Organoids\Diff\IF-Confocal-Histo-TEM\LD calculations-Nile RED-Bodipy\Diff 80\OAPA 400 group\070121cd1353.nd2	12	163.874	8.80982	7	497.074	74.6776	FALSE	6	9417.46
S:\GFoti\GFoti\Miranda\Organoids\Diff\IF-Confocal-Histo-TEM\LD calculations-Nile RED-Bodipy\Diff 80\OAPA 400 group\070121cd1353.nd2	13	41.56	5.11015	8	393.071	150.455	FALSE	6	9417.46
S:\GFoti\GFoti\Miranda\Organoids\Diff\IF-Confocal-Histo-TEM\LD calculations-Nile RED-Bodipy\Diff 80\OAPA 400 group\070121cd1353.nd2	14	3.70337	5.51008	8	393.071	150.455	FALSE	6	9417.46
S:\GFoti\GFoti\Miranda\Organoids\Diff\IF-Confocal-Histo-TEM\LD calculations-Nile RED-Bodipy\Diff 80\OAPA 400 group\070121cd1353.nd2	15	231.769	6.56753	8	393.071	150.455	FALSE	6	9417.46
S:\GFoti\GFoti\Miranda\Organoids\Diff\IF-Confocal-Histo-TEM\LD calculations-Nile RED-Bodipy\Diff 80\OAPA 400 group\070121cd1353.nd2	16	62.2372	3.35341	8	393.071	150.455	FALSE	6	9417.46
S:\GFoti\GFoti\Miranda\Organoids\Diff\IF-Confocal-Histo-TEM\LD calculations-Nile RED-Bodipy\Diff 80\OAPA 400 group\070121cd1353.nd2	17	25.7178	4.37745	9	453.148	197.551	FALSE	2	436127
S:\GFoti\GFoti\Miranda\Organoids\Diff\IF-Confocal-Histo-TEM\LD calculations-Nile RED-Bodipy\Diff 80\OAPA 400 group\070121cd1353.nd2	18	23.1461	4.77952	8	393.071	150.455	FALSE	6	9417.46
S:\GFoti\GFoti\Miranda\Organoids\Diff\IF-Confocal-Histo-TEM\LD calculations-Nile RED-Bodipy\Diff 80\OAPA 400 group\070121cd1353.nd2	19	18.0025	7.42603	9	453.148	197.551	FALSE	2	436127
S:\GFoti\GFoti\Miranda\Organoids\Diff\IF-Confocal-Histo-TEM\LD calculations-Nile RED-Bodipy\Diff 80\OAPA 400 group\070121cd1353.nd2	20	8.94981	7.26504	11	711.15	201.186	FALSE	2	436127
S:\GFoti\GFoti\Miranda\Organoids\Diff\IF-Confocal-Histo-TEM\LD calculations-Nile RED-Bodipy\Diff 80\OAPA 400 group\070121cd1353.nd2	21	178.893	5.63115	11	711.15	201.186	FALSE	2	436127
S:\GFoti\GFoti\Miranda\Organoids\Diff\IF-Confocal-Histo-TEM\LD calculations-Nile RED-Bodipy\Diff 80\OAPA 400 group\070121cd1353.nd2	22	62.4429	7.83619	12	753.327	184.954	FALSE	2	436127
S:\GFoti\GFoti\Miranda\Organoids\Diff\IF-Confocal-Histo-TEM\LD calculations-Nile RED-Bodipy\Diff 80\OAPA 400 group\070121cd1353.nd2	23	5.45218	4.67642	11	711.15	201.186	FALSE	2	436127
S:\GFoti\GFoti\Miranda\Organoids\Diff\IF-Confocal-Histo-TEM\LD calculations-Nile RED-Bodipy\Diff 80\OAPA 400 group\070121cd1353.nd2	24	23.0432	7.20568	12	753.327	184.954	FALSE	2	436127
S:\GFoti\GFoti\Miranda\Organoids\Diff\IF-Confocal-Histo-TEM\LD calculations-Nile RED-Bodipy\Diff 80\OAPA 400 group\070121cd1353.nd2	25	8.74407	3.86804	14	194.118	243.996	FALSE	2	436127
S:\GFoti\GFoti\Miranda\Organoids\Diff\IF-Confocal-Histo-TEM\LD calculations-Nile RED-Bodipy\Diff 80\OAPA 400 group\070121cd1353.nd2	26	96.9048	1.34072	11	711.15	201.186	FALSE	2	436127
S:\GFoti\GFoti\Miranda\Organoids\Diff\IF-Confocal-Histo-TEM\LD calculations-Nile RED-Bodipy\Diff 80\OAPA 400 group\070121cd1353.nd2	27	33.9476	2.4917	14	194.118	243.996	FALSE	2	436127
S:\GFoti\GFoti\Miranda\Organoids\Diff\IF-Confocal-Histo-TEM\LD calculations-Nile RED-Bodipy\Diff 80\OAPA 400 group\070121cd1353.nd2	28	72.5243	10.6424	10	754.664	243.002	FALSE	2	436127
S:\GFoti\GFoti\Miranda\Organoids\Diff\IF-Confocal-Histo-TEM\LD calculations-Nile RED-Bodipy\Diff 80\OAPA 400 group\070121cd1353.nd2	29	34.359	1.98815	14	194.118	243.996	FALSE	2	436127
S:\GFoti\GFoti\Miranda\Organoids\Diff\IF-Confocal-Histo-TEM\LD calculations-Nile RED-Bodipy\Diff 80\OAPA 400 group\070121cd1353.nd2	30	12.2417	8.67003	14	194.118	243.996	FALSE	2	436127
S:\GFoti\GFoti\Miranda\Organoids\Diff\IF-Confocal-Histo-TEM\LD calculations-Nile RED-Bodipy\Diff 80\OAPA 400 group\070121cd1353.nd2	31	239.587	5.11183	11	711.15	201.186	FALSE	2	436127
S:\GFoti\GFoti\Miranda\Organoids\Diff\IF-Confocal-Histo-TEM\LD calculations-Nile RED-Bodipy\Diff 80\OAPA 400 group\070121cd1353.nd2	32	24.0719	6.03464	12	753.327	184.954	FALSE	2	436127
S:\GFoti\GFoti\Miranda\Organoids\Diff\IF-Confocal-Histo-TEM\LD calculations-Nile RED-Bodipy\Diff 80\OAPA 400 group\070121cd1353.nd2	33	11.7273	1.67356	14	194.118	243.996	FALSE	2	436127
S:\GFoti\GFoti\Miranda\Organoids\Diff\IF-Confocal-Histo-TEM\LD calculations-Nile RED-Bodipy\Diff 80\OAPA 400 group\070121cd1353.nd2	34	41.3543	3.0007	14	194.118	243.996	FALSE	2	436127
S:\GFoti\GFoti\Miranda\Organoids\Diff\IF-Confocal-Histo-TEM\LD calculations-Nile RED-Bodipy\Diff 80\OAPA 400 group\070121cd1353.nd2	35	55.1391	7.99272	12	753.327	184.954	FALSE	2	436127
S:\GFoti\GFoti\Miranda\Organoids\Diff\IF-Confocal-Histo-TEM\LD calculations-Nile RED-Bodipy\Diff 80\OAPA 400 group\070121cd1353.nd2	36	7.9211	3.69277	14	194.118	243.996	FALSE	2	436127
S:\GFoti\GFoti\Miranda\Organoids\Diff\IF-Confocal-Histo-TEM\LD calculations-Nile RED-Bodipy\Diff 80\OAPA 400 group\070121cd1353.nd2	37	84.5603	10.474	15	1187.96	360.182	FALSE	2	436127
S:\GFoti\GFoti\Miranda\Organoids\Diff\IF-Confocal-Histo-TEM\LD calculations-Nile RED-Bodipy\Diff 80\OAPA 400 group\070121cd1353.nd2	38	25.4092	9.21178	11	711.15	201.186	FALSE	2	436127
S:\GFoti\GFoti\Miranda\Organoids\Diff\IF-Confocal-Histo-TEM\LD calculations-Nile RED-Bodipy\Diff 80\OAPA 400 group\070121cd1353.nd2	39	14.8135	11.9447	10	754.664	243.002	FALSE	2	436127
S:\GFoti\GFoti\Miranda\Organoids\Diff\IF-Confocal-Histo-TEM\LD calculations-Nile RED-Bodipy\Diff 80\OAPA 400 group\070121cd1353.nd2	40	77.2564	7.84662	15	1187.96	360.182	FALSE	2	436127
S:\GFoti\GFoti\Miranda\Organoids\Diff\IF-Confocal-Histo-TEM\LD calculations-Nile RED-Bodipy\Diff 80\OAPA 400 group\070121cd1353.nd2	41	211.812	7.7229	154	308.511	97.8266	FALSE	2	436127
S:\GFoti\GFoti\Miranda\Organoids\Diff\IF-Confocal-Histo-TEM\LD calculations-Nile RED-Bodipy\Diff 80\OAPA 400 group\070121cd1353.nd2	42	81.1655	8.33047	15	1187.96	360.182	FALSE	2	436127
S:\GFoti\GFoti\Miranda\Organoids\Diff\IF-Confocal-Histo-TEM\LD calculations-Nile RED-Bodipy\Diff 80\OAPA 400 group\070121cd1353.nd2	43	10.9044	8.62052	15	1187.96	360.182	FALSE	2	436127
S:\GFoti\GFoti\Miranda\Organoids\Diff\IF-Confocal-Histo-TEM\LD calculations-Nile RED-Bodipy\Diff 80\OAPA 400 group\070121cd1353.nd2	44	15.8422	7.68036	15	1187.96	360.182	FALSE	2	436127
S:\GFoti\GFoti\Miranda\Organoids\Diff\IF-Confocal-Histo-TEM\LD calculations-Nile RED-Bodipy\Diff 80\OAPA 400 group\070121cd1353.nd2	45	35.9021	8.41375	17	543.058	173.042	FALSE	2	436127
S:\GFoti\GFoti\Miranda\Organoids\Diff\IF-Confocal-Histo-TEM\LD calculations-Nile RED-Bodipy\Diff 80\OAPA 400 group\070121cd1353.nd2	46	10.2871	8.01929	15	1187.96	360.182	FALSE	2	436127
S:\GFoti\GFoti\Miranda\Organoids\Diff\IF-Confocal-Histo-TEM\LD calculations-Nile RED-Bodipy\Diff 80\OAPA 400 group\070121cd1353.nd2	47	35.0791	7.99705	15	1187.96	360.182	FALSE	2	436127
S:\GFoti\GFoti\Miranda\Organoids\Diff\IF-Confocal-Histo-TEM\LD calculations-Nile RED-Bodipy\Diff 80\OAPA 400 group\070121cd1353.nd2	48	35.9021	12.8567	15	1187.96	360.182	FALSE	2	436127
S:\GFoti\GFoti\Miranda\Organoids\Diff\IF-Confocal-Histo-TEM\LD calculations-Nile RED-Bodipy\Diff 80\OAPA 400 group\070121cd1353.nd2	49	10.6986	10.3753	15	1187.96	360.182	FALSE	2	436127
S:\GFoti\GFoti\Miranda\Organoids\Diff\IF-Confocal-Histo-TEM\LD calculations-Nile RED-Bodipy\Diff 80\OAPA 400 group\070121cd1353.nd2	50	17.8996	14.1671	18	1191.87	484.198	TRUE	2	436127
S:\GFoti\GFoti\Miranda\Organoids\Diff\IF-Confocal-Histo-TEM\LD calculations-Nile RED-Bodipy\Diff 80\OAPA 400 group\070121cd1353.nd2	51	69.6439	9.1418	19	1154.94	456.884	TRUE	2	436127
S:\GFoti\GFoti\Miranda\Organoids\Diff\IF-Confocal-Histo-TEM\LD calculations-Nile RED-Bodipy\Diff 80\OAPA 400 group\070121cd1353.nd2	52	6.4809	9.78115	18	1191.87	484.198	TRUE	2	436127
S:\GFoti\GFoti\Miranda\Organoids\Diff\IF-Confocal-Histo-TEM\LD calculations-Nile RED-Bodipy\Diff 80\OAPA 400 group\070121cd1353.nd2	53	26.8494	10.7142	131	538.84	742.401	TRUE	2	436127
S:\GFoti\GFoti\Miranda\Organoids\Diff\IF-Confocal-Histo-TEM\LD calculations-Nile RED-Bodipy\Diff 80\OAPA 400 group\070121cd1353.nd2	54	6.89238	10.8124	21	468.373	292.691	FALSE	2	436127
S:\GFoti\GFoti\Miranda\Organoids\Diff\IF-Confocal-Histo-TEM\LD calculations-Nile RED-Bodipy\Diff 80\OAPA 400 group\070121cd1353.nd2	55	7.201	6.42962	20	827.292	686.807	TRUE	2	436127
S:\GFoti\GFoti\Miranda\Organoids\Diff\IF-Confocal-Histo-TEM\LD calculations-Nile RED-Bodipy\Diff 80\OAPA 400 group\070121cd1353.nd2	56	11.9331	12.1174	21	468.373	292.691	FALSE	2	436127
S:\GFoti\GFoti\Miranda\Organoids\Diff\IF-Confocal-Histo-TEM\LD calculations-Nile RED-Bodipy\Diff 80\OAPA 400 group\070121cd1353.nd2	57	4.21773	6.11317	97	204.611	453.043	TRUE	2	436127
S:\GFoti\GFoti\Miranda\Organoids\Diff\IF-Confocal-Histo-TEM\LD calculations-Nile RED-Bodipy\Diff 80\OAPA 400 group\070121cd1353.nd2	58	69.7468	6.64747	19	1154.94	456.884	TRUE	2	436127
S:\GFoti\GFoti\Miranda\Organoids\Diff\IF-Confocal-Histo-TEM\LD calculations-Nile RED-Bodipy\Diff 80\OAPA 400 group\070121cd1353.nd2	59	27.7753	6.34398	20	827.292	686.807	TRUE	2	436127
S:\GFoti\GFoti\Miranda\Organoids\Diff\IF-Confocal-Histo-TEM\LD calculations-Nile RED-Bodipy\Diff 80\OAPA 400 group\070121cd1353.nd2	60	21.9116	9.0341	27	711.458	303.614	FALSE	2	436127
S:\GFoti\GFoti\Miranda\Organoids\Diff\IF-Confocal-Histo-TEM\LD calculations-Nile RED-Bodipy\Diff 80\OAPA 400 group\070121cd1353.nd2	61	13.2704	7.54635	97	204.611	453.043	TRUE	2	436127
S:\GFoti\GFoti\Miranda\Organoids\Diff\IF-Confocal-Histo-TEM\LD calculations-Nile RED-Bodipy\Diff 80\OAPA 400 group\070121cd1353.nd2	62	13.6819	10.5439	21	468.373	292.691	FALSE	2	436127
S:\GFoti\GFoti\Miranda\Organoids\Diff\IF-Confocal-Histo-TEM\LD calculations-Nile RED-Bodipy\Diff 80\OAPA 400 group\070121cd1353.nd2	63	7.09812	4.35392	97	204.611	453.043	TRUE	2	436127
S:\GFoti\GFoti\Miranda\Organoids\Diff\IF-Confocal-Histo-TEM\LD calculations-Nile RED-Bodipy\Diff 80\OAPA 400 group\070121cd1353.nd2	64	16.9738	7.69092	27	711.458	303.614	FALSE	2	436127
S:\GFoti\GFoti\Miranda\Organoids\Diff\IF-Confocal-Histo-TEM\LD calculations-Nile RED-Bodipy\Diff 80\OAPA 400 group\070121cd1353.nd2	65	28.4954	4.99808	20	827.292	686.807	TRUE	2	436127
S:\GFoti\GFoti\Miranda\Organoids\Diff\IF-Confocal-Histo-TEM\LD calculations-Nile RED-Bodipy\Diff 80\OAPA 400 group\070121cd1353.nd2	66	71.2899	6.38669	19	1154.94	456.884	TRUE	2	436127
S:\GFoti\GFoti\Miranda\Organoids\Diff\IF-Confocal-Histo-TEM\LD calculations-Nile RED-Bodipy\Diff 80\OAPA 400 group\070121cd1353.nd2	67	4.52634	14.9345	21	468.373	292.691	FALSE	2	436127
S:\GFoti\GFoti\Miranda\Organoids\Diff\IF-Confocal-Histo-TEM\LD calculations-Nile RED-Bodipy\Diff 80\OAPA 400 group\070121cd1353.nd2	68	11.6245	10.1238	27	711.458	303.614	FALSE	2	436127
S:\GFoti\GFoti\Miranda\Organoids\Diff\IF-Confocal-Histo-TEM\LD calculations-Nile RED-Bodipy\Diff 80\OAPA 400 group\070121cd1353.nd2	69	82.5028	14.3357	27	711.458	303.614	FALSE	2	436127
S:\GFoti\GFoti\Miranda\Organoids\Diff\IF-Confocal-Histo-TEM\LD calculations-Nile RED-Bodipy\Diff 80\OAPA 400 group\070121cd1353.nd2	70	16.5623	14.3011	21	468.373	292.691	FALSE	2	436127
S:\GFoti\GFoti\Miranda\Organoids\Diff\IF-Confocal-Histo-TEM\LD calculations-Nile RED-Bodipy\Diff 80\OAPA 400 group\070121cd1353.nd2	71	61.2085	7.33224	21	468.373	292.691	FALSE	2	436127
S:\GFoti\GFoti\Miranda\Organoids\Diff\IF-Confocal-Histo-TEM\LD calculations-Nile RED-Bodipy\Diff 80\OAPA 400 group\070121cd1353.nd2	72	86.2062	5.07423	21	468.373	292.691	FALSE	2	436127
S:\GFoti\GFoti\Miranda\Organoids\Diff\IF-Confocal-Histo-TEM\LD calculations-Nile RED-Bodipy\Diff 80\OAPA 400 group\070121cd1353.nd2	73	59.3568	6.83747	27	711.458	303.614	FALSE	2	436127
S:\GFoti\GFoti\Miranda\Organoids\Diff\IF-Confocal-Histo-TEM\LD calculations-Nile RED-Bodipy\Diff 80\OAPA 400 group\070121cd1353.nd2	74	9.15555	7.59709	111	136.407	656.533	TRUE	2	436127
S:\GFoti\GFoti\Miranda\Organoids\Diff\IF-Confocal-Histo-TEM\LD calculations-Nile RED-Bodipy\Diff 80\OAPA 400 group\070121cd1353.nd2	75	15.225	6.4561	111	136.407	656.533	TRUE	2	436127
S:\GFoti\GFoti\Miranda\Organoids\Diff\IF-Confocal-Histo-TEM\LD calculations-Nile RED-Bodipy\Diff 80\OAPA 400 group\070121cd1353.nd2	76	86.1033	2.89322	30	1044.66	913.997	TRUE	2	436127
S:\GFoti\GFoti\Miranda\Organoids\Diff\IF-Confocal-Histo-TEM\LD calculations-Nile RED-Bodipy\Diff 80\OAPA 400 group\070121cd1353.nd2	77	4.83495	8.96916	27	711.458	303.614	FALSE	2	436127
S:\GFoti\GFoti\Miranda\Organoids\Diff\IF-Confocal-Histo-TEM\LD calculations-Nile RED-Bodipy\Diff 80\OAPA 400 group\070121cd1353.nd2	78	239.073	5.18725	133	139.185	943.216	TRUE	2	436127
S:\GFoti\GFoti\Miranda\Organoids\Diff\IF-Confocal-Histo-TEM\LD calculations-Nile RED-Bodipy\Diff 80\OAPA 400 group\070121cd1353.nd2	79	5.45218	6.11555	27	711.458	303.614	FALSE	2	436127
S:\GFoti\GFoti\Miranda\Organoids\Diff\IF-Confocal-Histo-TEM\LD calculations-Nile RED-Bodipy\Diff 80\OAPA 400 group\070121cd1353.nd2	80	21.3972	11.7868	27	711.458	303.614	FALSE	2	436127
S:\GFoti\GFoti\Miranda\Organoids\Diff\IF-Confocal-Histo-TEM\LD calculations-Nile RED-Bodipy\Diff 80\OAPA 400 group\070121cd1353.nd2	81	31.4786	6.93194	30	1044.66	913.997	TRUE	2	436127
S:\GFoti\GFoti\Miranda\Organoids\Diff\IF-Confocal-Histo-TEM\LD calculations-Nile RED-Bodipy\Diff 80\OAPA 400 group\070121cd1353.nd2	82	18.9283	6.37628	30	1044.66	913.997	TRUE	2	436127
S:\GFoti\GFoti\Miranda\Organoids\Diff\IF-Confocal-Histo-TEM\LD calculations-Nile RED-Bodipy\Diff 80\OAPA 400 group\070121cd1353.nd2	83	11.0072	6.12031	34	262.219	855.6	TRUE	2	436127
S:\GFoti\GFoti\Miranda\Organoids\Diff\IF-Confocal-Histo-TEM\LD calculations-Nile RED-Bodipy\Diff 80\OAPA 400 group\070121cd1353.nd2	84	24.4834	14.8421	41	181.671	785.488	TRUE	2	436127
S:\GFoti\GFoti\Miranda\Organoids\Diff\IF-Confocal-Histo-TEM\LD calculations-Nile RED-Bodipy\Diff 80\OAPA 400 group\070121cd1353.nd2	85	5.34931	5.02436	29	210.578	512.095	TRUE	2	436127
S:\GFoti\GFoti\Miranda\Organoids\Diff\IF-Confocal-Histo-TEM\LD calculations-Nile RED-Bodipy\Diff 80\OAPA 400 group\070121cd1353.nd2	86	46.8065	8.33919	26	400.375	570.155	TRUE	2	436127
S:\GFoti\GFoti\Miranda\Organoids\Diff\IF-Confocal-Histo-TEM\LD calculations-Nile RED-Bodipy\Diff 80\OAPA 400 group\070121cd1353.nd2	87	85.589	9.40536	27	711.458	303.614	FALSE	2	436127
S:\GFoti\GFoti\Miranda\Organoids\Diff\IF-Confocal-Histo-TEM\LD calculations-Nile RED-Bodipy\Diff 80\OAPA 400 group\070121cd1353.nd2	88	57.2994	6.36924	37	250.903	978.025	TRUE	2	436127
S:\GFoti\GFoti\Miranda\Organoids\Diff\IF-Confocal-Histo-TEM\LD calculations-Nile RED-Bodipy\Diff 80\OAPA 400 group\070121cd1353.nd2	89	13.6819	8.37386	32	403.153	623.904	TRUE	2	436127
S:\GFoti\GFoti\Miranda\Organoids\Diff\IF-Confocal-Histo-TEM\LD calculations-Nile RED-Bodipy\Diff 80\OAPA 400 group\070121cd1353.nd2	90	12.0359	7.44501	37	250.903	978.025	TRUE	2	436127
S:\GFoti\GFoti\Miranda\Organoids\Diff\IF-Confocal-Histo-TEM\LD calculations-Nile RED-Bodipy\Diff 80\OAPA 400 group\070121cd1353.nd2	91	117.993	7.02181	41	181.671	785.488	TRUE	2	436127
S:\GFoti\GFoti\Miranda\Organoids\Diff\IF-Confocal-Histo-TEM\LD calculations-Nile RED-Bodipy\Diff 80\OAPA 400 group\070121cd1353.nd2	92	7.61248	8.97879	41	181.671	785.488	TRUE	2	436127
S:\GFoti\GFoti\Miranda\Organoids\Diff\IF-Confocal-Histo-TEM\LD calculations-Nile RED-Bodipy\Diff 80\OAPA 400 group\070121cd1353.nd2	93	30.1413	1.9725	36	224.465	398.331	FALSE	2	436127
S:\GFoti\GFoti\Miranda\Organoids\Diff\IF-Confocal-Histo-TEM\LD calculations-Nile RED-Bodipy\Diff 80\OAPA 400 group\070121cd1353.nd2	94	3.49763	13.3785	45	572.171	1086.56	TRUE	2	436127
S:\GFoti\GFoti\Miranda\Organoids\Diff\IF-Confocal-Histo-TEM\LD calculations-Nile RED-Bodipy\Diff 80\OAPA 400 group\070121cd1353.nd2	95	12.9618	8.64105	41	181.671	785.488	TRUE	2	436127
S:\GFoti\GFoti\Miranda\Organoids\Diff\IF-Confocal-Histo-TEM\LD calculations-Nile RED-Bodipy\Diff 80\OAPA 400 group\070121cd1353.nd2	96	15.225	4.83436	37	250.903	978.025	TRUE	2	436127
S:\GFoti\GFoti\Miranda\Organoids\Diff\IF-Confocal-Histo-TEM\LD calculations-Nile RED-Bodipy\Diff 80\OAPA 400 group\070121cd1353.nd2	97	12.4474	10.2983	46	279.707	1236.57	TRUE	2	436127
S:\GFoti\GFoti\Miranda\Organoids\Diff\IF-Confocal-Histo-TEM\LD calculations-Nile RED-Bodipy\Diff 80\OAPA 400 group\070121cd1353.nd2	98	4.73208	7.81582	33	448.005	591.004	TRUE	2	436127
S:\GFoti\GFoti\Miranda\Organoids\Diff\IF-Confocal-Histo-TEM\LD calculations-Nile RED-Bodipy\Diff 80\OAPA 400 group\070121cd1353.nd2	99	27.981	4.45481	36	224.465	398.331	FALSE	2	436127
S:\GFoti\GFoti\Miranda\Organoids\Diff\IF-Confocal-Histo-TEM\LD calculations-Nile RED-Bodipy\Diff 80\OAPA 400 group\070121cd1353.nd2	100	15.0192	4.52785	42	267.466	287.607	FALSE	2	436127
S:\GFoti\GFoti\Miranda\Organoids\Diff\IF-Confocal-Histo-TEM\LD calculations-Nile RED-Bodipy\Diff 80\OAPA 400 group\070121cd1353.nd2	101	50.8185	8.10774	38	230.946	862.294	TRUE	2	436127
S:\GFoti\GFoti\Miranda\Organoids\Diff\IF-Confocal-Histo-TEM\LD calculations-Nile RED-Bodipy\Diff 80\OAPA 400 group\070121cd1353.nd2	102	70.1583	14.7461	32	403.153	623.904	TRUE	2	436127
S:\GFoti\GFoti\Miranda\Organoids\Diff\IF-Confocal-Histo-TEM\LD calculations-Nile RED-Bodipy\Diff 80\OAPA 400 group\070121cd1353.nd2	103	12.3446	12.2547	49	901.153	1130.87	TRUE	2	436127
S:\GFoti\GFoti\Miranda\Organoids\Diff\IF-Confocal-Histo-TEM\LD calculations-Nile RED-Bodipy\Diff 80\OAPA 400 group\070121cd1353.nd2	104	21.3972	8.2225	38	230.946	862.294	TRUE	2	436127
S:\GFoti\GFoti\Miranda\Organoids\Diff\IF-Confocal-Histo-TEM\LD calculations-Nile RED-Bodipy\Diff 80\OAPA 400 group\070121cd1353.nd2	105	226.317	7.18382	39	1099.08	220.595	FALSE	2	436127
S:\GFoti\GFoti\Miranda\Organoids\Diff\IF-Confocal-Histo-TEM\LD calculations-Nile RED-Bodipy\Diff 80\OAPA 400 group\070121cd1353.nd2	106	22.6317	7.98088	44	159.451	847.075	TRUE	2	436127
S:\GFoti\GFoti\Miranda\Organoids\Diff\IF-Confocal-Histo-TEM\LD calculations-Nile RED-Bodipy\Diff 80\OAPA 400 group\070121cd1353.nd2	107	23.4547	7.57659	38	230.946	862.294	TRUE	2	436127
S:\GFoti\GFoti\Miranda\Organoids\Diff\IF-Confocal-Histo-TEM\LD calculations-Nile RED-Bodipy\Diff 80\OAPA 400 group\070121cd1353.nd2	108	387.105	6.31628	40	664.138	491.507	TRUE	2	436127
S:\GFoti\GFoti\Miranda\Organoids\Diff\IF-Confocal-Histo-TEM\LD calculations-Nile RED-Bodipy\Diff 80\OAPA 400 group\070121cd1353.nd2	109	6.89238	9.35733	45	572.171	1086.56	TRUE	2	436127
S:\GFoti\GFoti\Miranda\Organoids\Diff\IF-Confocal-Histo-TEM\LD calculations-Nile RED-Bodipy\Diff 80\OAPA 400 group\070121cd1353.nd2	110	18.0025	5.4627	44	159.451	847.075	TRUE	2	436127
S:\GFoti\GFoti\Miranda\Organoids\Diff\IF-Confocal-Histo-TEM\LD calculations-Nile RED-Bodipy\Diff 80\OAPA 400 group\070121cd1353.nd2	111	28.4954	10.452	157	451.502	996.764	TRUE	2	436127
S:\GFoti\GFoti\Miranda\Organoids\Diff\IF-Confocal-Histo-TEM\LD calculations-Nile RED-Bodipy\Diff 80\OAPA 400 group\070121cd1353.nd2	112	6.68664	3.73267	42	267.466	287.607	FALSE	2	436127
S:\GFoti\GFoti\Miranda\Organoids\Diff\IF-Confocal-Histo-TEM\LD calculations-Nile RED-Bodipy\Diff 80\OAPA 400 group\070121cd1353.nd2	113	34.5648	10.6946	51	196.484	847.23	TRUE	2	436127
S:\GFoti\GFoti\Miranda\Organoids\Diff\IF-Confocal-Histo-TEM\LD calculations-Nile RED-Bodipy\Diff 80\OAPA 400 group\070121cd1353.nd2	114	13.0647	8.33015	50	227.14	775.464	TRUE	2	436127
S:\GFoti\GFoti\Miranda\Organoids\Diff\IF-Confocal-Histo-TEM\LD calculations-Nile RED-Bodipy\Diff 80\OAPA 400 group\070121cd1353.nd2	115	162.948	3.21491	42	267.466	287.607	FALSE	2	436127
S:\GFoti\GFoti\Miranda\Organoids\Diff\IF-Confocal-Histo-TEM\LD calculations-Nile RED-Bodipy\Diff 80\OAPA 400 group\070121cd1353.nd2	116	34.4619	4.75853	43	1100.41	1176.01	TRUE	2	436127
S:\GFoti\GFoti\Miranda\Organoids\Diff\IF-Confocal-Histo-TEM\LD calculations-Nile RED-Bodipy\Diff 80\OAPA 400 group\070121cd1353.nd2	117	3.80624	4.30562	42	267.466	287.607	FALSE	2	436127
S:\GFoti\GFoti\Miranda\Organoids\Diff\IF-Confocal-Histo-TEM\LD calculations-Nile RED-Bodipy\Diff 80\OAPA 400 group\070121cd1353.nd2	118	65.7348	9.09248	51	196.484	847.23	TRUE	2	436127
S:\GFoti\GFoti\Miranda\Organoids\Diff\IF-Confocal-Histo-TEM\LD calculations-Nile RED-Bodipy\Diff 80\OAPA 400 group\070121cd1353.nd2	119	6.78951	6.16189	44	159.451	847.075	TRUE	2	436127
S:\GFoti\GFoti\Miranda\Organoids\Diff\IF-Confocal-Histo-TEM\LD calculations-Nile RED-Bodipy\Diff 80\OAPA 400 group\070121cd1353.nd2	120	3.80624	17.3307	51	196.484	847.23	TRUE	2	436127
S:\GFoti\GFoti\Miranda\Organoids\Diff\IF-Confocal-Histo-TEM\LD calculations-Nile RED-Bodipy\Diff 80\OAPA 400 group\070121cd1353.nd2	121	14.2991	5.34144	44	159.451	847.075	TRUE	2	436127
S:\GFoti\GFoti\Miranda\Organoids\Diff\IF-Confocal-Histo-TEM\LD calculations-Nile RED-Bodipy\Diff 80\OAPA 400 group\070121cd1353.nd2	122	23.1461	7.61917	51	196.484	847.23	TRUE	2	436127
S:\GFoti\GFoti\Miranda\Organoids\Diff\IF-Confocal-Histo-TEM\LD calculations-Nile RED-Bodipy\Diff 80\OAPA 400 group\070121cd1353.nd2	123	46.8065	8.95981	41	181.671	785.488	TRUE	2	436127
S:\GFoti\GFoti\Miranda\Organoids\Diff\IF-Confocal-Histo-TEM\LD calculations-Nile RED-Bodipy\Diff 80\OAPA 400 group\070121cd1353.nd2	124	17.7967	3.27766	50	227.14	775.464	TRUE	2	436127
S:\GFoti\GFoti\Miranda\Organoids\Diff\IF-Confocal-Histo-TEM\LD calculations-Nile RED-Bodipy\Diff 80\OAPA 400 group\070121cd1353.nd2	125	38.6796	5.41871	44	159.451	847.075	TRUE	2	436127
S:\GFoti\GFoti\Miranda\Organoids\Diff\IF-Confocal-Histo-TEM\LD calculations-Nile RED-Bodipy\Diff 80\OAPA 400 group\070121cd1353.nd2	126	14.2991	17.2679	51	196.484	847.23	TRUE	2	436127
S:\GFoti\GFoti\Miranda\Organoids\Diff\IF-Confocal-Histo-TEM\LD calculations-Nile RED-Bodipy\Diff 80\OAPA 400 group\070121cd1353.nd2	127	48.8639	8.56422	47	143.608	1202.78	TRUE	2	436127
S:\GFoti\GFoti\Miranda\Organoids\Diff\IF-Confocal-Histo-TEM\LD calculations-Nile RED-Bodipy\Diff 80\OAPA 400 group\070121cd1353.nd2	128	5.96654	4.81519	52	236.09	1153.37	TRUE	2	436127
S:\GFoti\GFoti\Miranda\Organoids\Diff\IF-Confocal-Histo-TEM\LD calculations-Nile RED-Bodipy\Diff 80\OAPA 400 group\070121cd1353.nd2	129	2.67466	16.1738	47	143.608	1202.78	TRUE	2	436127
S:\GFoti\GFoti\Miranda\Organoids\Diff\IF-Confocal-Histo-TEM\LD calculations-Nile RED-Bodipy\Diff 80\OAPA 400 group\070121cd1353.nd2	130	164.697	7.77899	56	572.068	245.18	FALSE	2	436127
S:\GFoti\GFoti\Miranda\Organoids\Diff\IF-Confocal-Histo-TEM\LD calculations-Nile RED-Bodipy\Diff 80\OAPA 400 group\070121cd1353.nd2	131	11.0072	2.01112	52	236.09	1153.37	TRUE	2	436127
S:\GFoti\GFoti\Miranda\Organoids\Diff\IF-Confocal-Histo-TEM\LD calculations-Nile RED-Bodipy\Diff 80\OAPA 400 group\070121cd1353.nd2	132	41.0457	1.48195	50	227.14	775.464	TRUE	2	436127
S:\GFoti\GFoti\Miranda\Organoids\Diff\IF-Confocal-Histo-TEM\LD calculations-Nile RED-Bodipy\Diff 80\OAPA 400 group\070121cd1353.nd2	133	21.7059	4.65965	52	236.09	1153.37	TRUE	2	436127
S:\GFoti\GFoti\Miranda\Organoids\Diff\IF-Confocal-Histo-TEM\LD calculations-Nile RED-Bodipy\Diff 80\OAPA 400 group\070121cd1353.nd2	134	19.7513	8.63717	51	196.484	847.23	TRUE	2	436127
S:\GFoti\GFoti\Miranda\Organoids\Diff\IF-Confocal-Histo-TEM\LD calculations-Nile RED-Bodipy\Diff 80\OAPA 400 group\070121cd1353.nd2	135	38.9882	5.07242	51	196.484	847.23	TRUE	2	436127
S:\GFoti\GFoti\Miranda\Organoids\Diff\IF-Confocal-Histo-TEM\LD calculations-Nile RED-Bodipy\Diff 80\OAPA 400 group\070121cd1353.nd2	136	34.1533	5.94342	48	350.277	867.565	TRUE	2	436127
S:\GFoti\GFoti\Miranda\Organoids\Diff\IF-Confocal-Histo-TEM\LD calculations-Nile RED-Bodipy\Diff 80\OAPA 400 group\070121cd1353.nd2	137	15.7393	7.19604	52	236.09	1153.37	TRUE	2	436127
S:\GFoti\GFoti\Miranda\Organoids\Diff\IF-Confocal-Histo-TEM\LD calculations-Nile RED-Bodipy\Diff 80\OAPA 400 group\070121cd1353.nd2	138	7.71535	4.60676	50	227.14	775.464	TRUE	2	436127
S:\GFoti\GFoti\Miranda\Organoids\Diff\IF-Confocal-Histo-TEM\LD calculations-Nile RED-Bodipy\Diff 80\OAPA 400 group\070121cd1353.nd2	139	7.9211	8.09376	51	196.484	847.23	TRUE	2	436127
S:\GFoti\GFoti\Miranda\Organoids\Diff\IF-Confocal-Histo-TEM\LD calculations-Nile RED-Bodipy\Diff 80\OAPA 400 group\070121cd1353.nd2	140	18.8255	18.4032	51	196.484	847.23	TRUE	2	436127
S:\GFoti\GFoti\Miranda\Organoids\Diff\IF-Confocal-Histo-TEM\LD calculations-Nile RED-Bodipy\Diff 80\OAPA 400 group\070121cd1353.nd2	141	28.0839	6.8209	47	143.608	1202.78	TRUE	2	436127
S:\GFoti\GFoti\Miranda\Organoids\Diff\IF-Confocal-Histo-TEM\LD calculations-Nile RED-Bodipy\Diff 80\OAPA 400 group\070121cd1353.nd2	142	28.2896	5.42717	52	236.09	1153.37	TRUE	2	436127
S:\GFoti\GFoti\Miranda\Organoids\Diff\IF-Confocal-Histo-TEM\LD calculations-Nile RED-Bodipy\Diff 80\OAPA 400 group\070121cd1353.nd2	143	10.2871	17.3519	51	196.484	847.23	TRUE	2	436127
S:\GFoti\GFoti\Miranda\Organoids\Diff\IF-Confocal-Histo-TEM\LD calculations-Nile RED-Bodipy\Diff 80\OAPA 400 group\070121cd1353.nd2	144	74.0674	7.5461	51	196.484	847.23	TRUE	2	436127
S:\GFoti\GFoti\Miranda\Organoids\Diff\IF-Confocal-Histo-TEM\LD calculations-Nile RED-Bodipy\Diff 80\OAPA 400 group\070121cd1353.nd2	145	5.34931	9.04044	51	196.484	847.23	TRUE	2	436127
S:\GFoti\GFoti\Miranda\Organoids\Diff\IF-Confocal-Histo-TEM\LD calculations-Nile RED-Bodipy\Diff 80\OAPA 400 group\070121cd1353.nd2	146	69.6439	5.35709	113	169.018	797.925	TRUE	2	436127
S:\GFoti\GFoti\Miranda\Organoids\Diff\IF-Confocal-Histo-TEM\LD calculations-Nile RED-Bodipy\Diff 80\OAPA 400 group\070121cd1353.nd2	147	4.21773	8.13725	51	196.484	847.23	TRUE	2	436127
S:\GFoti\GFoti\Miranda\Organoids\Diff\IF-Confocal-Histo-TEM\LD calculations-Nile RED-Bodipy\Diff 80\OAPA 400 group\070121cd1353.nd2	148	27.5695	11.1463	47	143.608	1202.78	TRUE	2	436127
S:\GFoti\GFoti\Miranda\Organoids\Diff\IF-Confocal-Histo-TEM\LD calculations-Nile RED-Bodipy\Diff 80\OAPA 400 group\070121cd1353.nd2	149	5.7608	7.2773	50	227.14	775.464	TRUE	2	436127
S:\GFoti\GFoti\Miranda\Organoids\Diff\IF-Confocal-Histo-TEM\LD calculations-Nile RED-Bodipy\Diff 80\OAPA 400 group\070121cd1353.nd2	150	20.3685	14.9465	47	143.608	1202.78	TRUE	2	436127
S:\GFoti\GFoti\Miranda\Organoids\Diff\IF-Confocal-Histo-TEM\LD calculations-Nile RED-Bodipy\Diff 80\OAPA 400 group\070121cd1353.nd2	151	12.6532	9.25033	51	196.484	847.23	TRUE	2	436127
S:\GFoti\GFoti\Miranda\Organoids\Diff\IF-Confocal-Histo-TEM\LD calculations-Nile RED-Bodipy\Diff 80\OAPA 400 group\070121cd1353.nd2	152	4.93783	8.47901	56	572.068	245.18	FALSE	2	436127
S:\GFoti\GFoti\Miranda\Organoids\Diff\IF-Confocal-Histo-TEM\LD calculations-Nile RED-Bodipy\Diff 80\OAPA 400 group\070121cd1353.nd2	153	22.0145	5.95264	55	190.312	1030.61	TRUE	2	436127
S:\GFoti\GFoti\Miranda\Organoids\Diff\IF-Confocal-Histo-TEM\LD calculations-Nile RED-Bodipy\Diff 80\OAPA 400 group\070121cd1353.nd2	154	46.2921	3.64404	57	837.373	1029.09	TRUE	2	436127
S:\GFoti\GFoti\Miranda\Organoids\Diff\IF-Confocal-Histo-TEM\LD calculations-Nile RED-Bodipy\Diff 80\OAPA 400 group\070121cd1353.nd2	155	110.484	8.11226	121	244.628	224.286	FALSE	2	436127
S:\GFoti\GFoti\Miranda\Organoids\Diff\IF-Confocal-Histo-TEM\LD calculations-Nile RED-Bodipy\Diff 80\OAPA 400 group\070121cd1353.nd2	156	72.6272	4.35944	60	863.914	814.695	TRUE	2	436127
S:\GFoti\GFoti\Miranda\Organoids\Diff\IF-Confocal-Histo-TEM\LD calculations-Nile RED-Bodipy\Diff 80\OAPA 400 group\070121cd1353.nd2	157	4.01198	8.64334	121	244.628	224.286	FALSE	2	436127
S:\GFoti\GFoti\Miranda\Organoids\Diff\IF-Confocal-Histo-TEM\LD calculations-Nile RED-Bodipy\Diff 80\OAPA 400 group\070121cd1353.nd2	158	12.0359	6.64266	58	1232.4	824.611	TRUE	2	436127
S:\GFoti\GFoti\Miranda\Organoids\Diff\IF-Confocal-Histo-TEM\LD calculations-Nile RED-Bodipy\Diff 80\OAPA 400 group\070121cd1353.nd2	159	107.089	4.26695	121	244.628	224.286	FALSE	2	436127
S:\GFoti\GFoti\Miranda\Organoids\Diff\IF-Confocal-Histo-TEM\LD calculations-Nile RED-Bodipy\Diff 80\OAPA 400 group\070121cd1353.nd2	160	14.6077	6.40848	121	244.628	224.286	FALSE	2	436127
S:\GFoti\GFoti\Miranda\Organoids\Diff\IF-Confocal-Histo-TEM\LD calculations-Nile RED-Bodipy\Diff 80\OAPA 400 group\070121cd1353.nd2	161	49.584	7.01952	105	1267.68	1136.94	TRUE	2	436127
S:\GFoti\GFoti\Miranda\Organoids\Diff\IF-Confocal-Histo-TEM\LD calculations-Nile RED-Bodipy\Diff 80\OAPA 400 group\070121cd1353.nd2	162	25.3064	6.63572	58	1232.4	824.611	TRUE	2	436127
S:\GFoti\GFoti\Miranda\Organoids\Diff\IF-Confocal-Histo-TEM\LD calculations-Nile RED-Bodipy\Diff 80\OAPA 400 group\070121cd1353.nd2	163	34.1533	6.20789	63	201.216	858.202	TRUE	2	436127
S:\GFoti\GFoti\Miranda\Organoids\Diff\IF-Confocal-Histo-TEM\LD calculations-Nile RED-Bodipy\Diff 80\OAPA 400 group\070121cd1353.nd2	164	26.1293	6.285	58	1232.4	824.611	TRUE	2	436127
S:\GFoti\GFoti\Miranda\Organoids\Diff\IF-Confocal-Histo-TEM\LD calculations-Nile RED-Bodipy\Diff 80\OAPA 400 group\070121cd1353.nd2	165	63.8831	20.5998	47	143.608	1202.78	TRUE	2	436127
S:\GFoti\GFoti\Miranda\Organoids\Diff\IF-Confocal-Histo-TEM\LD calculations-Nile RED-Bodipy\Diff 80\OAPA 400 group\070121cd1353.nd2	166	13.579	6.74032	121	244.628	224.286	FALSE	2	436127
S:\GFoti\GFoti\Miranda\Organoids\Diff\IF-Confocal-Histo-TEM\LD calculations-Nile RED-Bodipy\Diff 80\OAPA 400 group\070121cd1353.nd2	167	48.761	5.40693	58	1232.4	824.611	TRUE	2	436127
S:\GFoti\GFoti\Miranda\Organoids\Diff\IF-Confocal-Histo-TEM\LD calculations-Nile RED-Bodipy\Diff 80\OAPA 400 group\070121cd1353.nd2	168	75.3018	9.71577	62	432.78	1049.87	TRUE	2	436127
S:\GFoti\GFoti\Miranda\Organoids\Diff\IF-Confocal-Histo-TEM\LD calculations-Nile RED-Bodipy\Diff 80\OAPA 400 group\070121cd1353.nd2	169	103.386	22.8262	47	143.608	1202.78	TRUE	2	436127
S:\GFoti\GFoti\Miranda\Organoids\Diff\IF-Confocal-Histo-TEM\LD calculations-Nile RED-Bodipy\Diff 80\OAPA 400 group\070121cd1353.nd2	170	31.17	3.71086	121	244.628	224.286	FALSE	2	436127
S:\GFoti\GFoti\Miranda\Organoids\Diff\IF-Confocal-Histo-TEM\LD calculations-Nile RED-Bodipy\Diff 80\OAPA 400 group\070121cd1353.nd2	171	27.3638	4.08624	63	201.216	858.202	TRUE	2	436127
S:\GFoti\GFoti\Miranda\Organoids\Diff\IF-Confocal-Histo-TEM\LD calculations-Nile RED-Bodipy\Diff 80\OAPA 400 group\070121cd1353.nd2	172	4.52634	7.90308	121	244.628	224.286	FALSE	2	436127
S:\GFoti\GFoti\Miranda\Organoids\Diff\IF-Confocal-Histo-TEM\LD calculations-Nile RED-Bodipy\Diff 80\OAPA 400 group\070121cd1353.nd2	173	46.6007	28.2345	47	143.608	1202.78	TRUE	2	436127
S:\GFoti\GFoti\Miranda\Organoids\Diff\IF-Confocal-Histo-TEM\LD calculations-Nile RED-Bodipy\Diff 80\OAPA 400 group\070121cd1353.nd2	174	93.0986	25.6521	65	234.032	1501.61	TRUE	2	436127
S:\GFoti\GFoti\Miranda\Organoids\Diff\IF-Confocal-Histo-TEM\LD calculations-Nile RED-Bodipy\Diff 80\OAPA 400 group\070121cd1353.nd2	175	16.5623	1.9884	63	201.216	858.202	TRUE	2	436127
S:\GFoti\GFoti\Miranda\Organoids\Diff\IF-Confocal-Histo-TEM\LD calculations-Nile RED-Bodipy\Diff 80\OAPA 400 group\070121cd1353.nd2	176	9.66991	27.6638	73	215.721	1057.76	TRUE	2	436127
S:\GFoti\GFoti\Miranda\Organoids\Diff\IF-Confocal-Histo-TEM\LD calculations-Nile RED-Bodipy\Diff 80\OAPA 400 group\070121cd1353.nd2	177	100.814	7.83838	59	1072.33	817.728	TRUE	2	436127
S:\GFoti\GFoti\Miranda\Organoids\Diff\IF-Confocal-Histo-TEM\LD calculations-Nile RED-Bodipy\Diff 80\OAPA 400 group\070121cd1353.nd2	178	54.6247	5.79693	63	201.216	858.202	TRUE	2	436127
S:\GFoti\GFoti\Miranda\Organoids\Diff\IF-Confocal-Histo-TEM\LD calculations-Nile RED-Bodipy\Diff 80\OAPA 400 group\070121cd1353.nd2	179	22.7346	3.02636	63	201.216	858.202	TRUE	2	436127
S:\GFoti\GFoti\Miranda\Organoids\Diff\IF-Confocal-Histo-TEM\LD calculations-Nile RED-Bodipy\Diff 80\OAPA 400 group\070121cd1353.nd2	180	38.0624	6.50548	121	244.628	224.286	FALSE	2	436127
S:\GFoti\GFoti\Miranda\Organoids\Diff\IF-Confocal-Histo-TEM\LD calculations-Nile RED-Bodipy\Diff 80\OAPA 400 group\070121cd1353.nd2	181	8.33258	29.1587	47	143.608	1202.78	TRUE	2	436127
S:\GFoti\GFoti\Miranda\Organoids\Diff\IF-Confocal-Histo-TEM\LD calculations-Nile RED-Bodipy\Diff 80\OAPA 400 group\070121cd1353.nd2	182	71.0841	6.22835	65	234.032	1501.61	TRUE	2	436127
S:\GFoti\GFoti\Miranda\Organoids\Diff\IF-Confocal-Histo-TEM\LD calculations-Nile RED-Bodipy\Diff 80\OAPA 400 group\070121cd1353.nd2	183	12.4474	6.08704	63	201.216	858.202	TRUE	2	436127
S:\GFoti\GFoti\Miranda\Organoids\Diff\IF-Confocal-Histo-TEM\LD calculations-Nile RED-Bodipy\Diff 80\OAPA 400 group\070121cd1353.nd2	184	8.43545	5.50818	65	234.032	1501.61	TRUE	2	436127
S:\GFoti\GFoti\Miranda\Organoids\Diff\IF-Confocal-Histo-TEM\LD calculations-Nile RED-Bodipy\Diff 80\OAPA 400 group\070121cd1353.nd2	185	17.7967	8.48605	92	1414.38	902.107	TRUE	2	436127
S:\GFoti\GFoti\Miranda\Organoids\Diff\IF-Confocal-Histo-TEM\LD calculations-Nile RED-Bodipy\Diff 80\OAPA 400 group\070121cd1353.nd2	186	20.0599	6.91637	66	288.657	763.181	TRUE	2	436127
S:\GFoti\GFoti\Miranda\Organoids\Diff\IF-Confocal-Histo-TEM\LD calculations-Nile RED-Bodipy\Diff 80\OAPA 400 group\070121cd1353.nd2	187	10.0814	6.56936	66	288.657	763.181	TRUE	2	436127
S:\GFoti\GFoti\Miranda\Organoids\Diff\IF-Confocal-Histo-TEM\LD calculations-Nile RED-Bodipy\Diff 80\OAPA 400 group\070121cd1353.nd2	188	3.6005	32.4124	47	143.608	1202.78	TRUE	2	436127
S:\GFoti\GFoti\Miranda\Organoids\Diff\IF-Confocal-Histo-TEM\LD calculations-Nile RED-Bodipy\Diff 80\OAPA 400 group\070121cd1353.nd2	189	10.4929	25.0552	65	234.032	1501.61	TRUE	2	436127
S:\GFoti\GFoti\Miranda\Organoids\Diff\IF-Confocal-Histo-TEM\LD calculations-Nile RED-Bodipy\Diff 80\OAPA 400 group\070121cd1353.nd2	190	5.7608	4.89536	65	234.032	1501.61	TRUE	2	436127
S:\GFoti\GFoti\Miranda\Organoids\Diff\IF-Confocal-Histo-TEM\LD calculations-Nile RED-Bodipy\Diff 80\OAPA 400 group\070121cd1353.nd2	191	28.9069	16.0867	65	234.032	1501.61	TRUE	2	436127
S:\GFoti\GFoti\Miranda\Organoids\Diff\IF-Confocal-Histo-TEM\LD calculations-Nile RED-Bodipy\Diff 80\OAPA 400 group\070121cd1353.nd2	192	31.993	22.1694	70	201.422	1004.62	TRUE	2	436127
S:\GFoti\GFoti\Miranda\Organoids\Diff\IF-Confocal-Histo-TEM\LD calculations-Nile RED-Bodipy\Diff 80\OAPA 400 group\070121cd1353.nd2	193	83.7373	4.45179	66	288.657	763.181	TRUE	2	436127
S:\GFoti\GFoti\Miranda\Organoids\Diff\IF-Confocal-Histo-TEM\LD calculations-Nile RED-Bodipy\Diff 80\OAPA 400 group\070121cd1353.nd2	194	16.4594	14.5453	70	201.422	1004.62	TRUE	2	436127
S:\GFoti\GFoti\Miranda\Organoids\Diff\IF-Confocal-Histo-TEM\LD calculations-Nile RED-Bodipy\Diff 80\OAPA 400 group\070121cd1353.nd2	195	22.426	7.93195	65	234.032	1501.61	TRUE	2	436127
S:\GFoti\GFoti\Miranda\Organoids\Diff\IF-Confocal-Histo-TEM\LD calculations-Nile RED-Bodipy\Diff 80\OAPA 400 group\070121cd1353.nd2	196	122.005	26.7992	75	394.717	1361.5	TRUE	2	436127
S:\GFoti\GFoti\Miranda\Organoids\Diff\IF-Confocal-Histo-TEM\LD calculations-Nile RED-Bodipy\Diff 80\OAPA 400 group\070121cd1353.nd2	197	61.1056	17.0007	70	201.422	1004.62	TRUE	2	436127
S:\GFoti\GFoti\Miranda\Organoids\Diff\IF-Confocal-Histo-TEM\LD calculations-Nile RED-Bodipy\Diff 80\OAPA 400 group\070121cd1353.nd2	198	6.68664	5.15219	70	201.422	1004.62	TRUE	2	436127
S:\GFoti\GFoti\Miranda\Organoids\Diff\IF-Confocal-Histo-TEM\LD calculations-Nile RED-Bodipy\Diff 80\OAPA 400 group\070121cd1353.nd2	199	141.757	8.74138	73	215.721	1057.76	TRUE	2	436127
S:\GFoti\GFoti\Miranda\Organoids\Diff\IF-Confocal-Histo-TEM\LD calculations-Nile RED-Bodipy\Diff 80\OAPA 400 group\070121cd1353.nd2	200	12.6532	15.2502	70	201.422	1004.62	TRUE	2	436127
S:\GFoti\GFoti\Miranda\Organoids\Diff\IF-Confocal-Histo-TEM\LD calculations-Nile RED-Bodipy\Diff 80\OAPA 400 group\070121cd1353.nd2	201	176.116	7.82822	67	1384.96	1259.95	TRUE	2	436127
S:\GFoti\GFoti\Miranda\Organoids\Diff\IF-Confocal-Histo-TEM\LD calculations-Nile RED-Bodipy\Diff 80\OAPA 400 group\070121cd1353.nd2	202	67.998	27.2336	75	394.717	1361.5	TRUE	2	436127
S:\GFoti\GFoti\Miranda\Organoids\Diff\IF-Confocal-Histo-TEM\LD calculations-Nile RED-Bodipy\Diff 80\OAPA 400 group\070121cd1353.nd2	203	8.94981	13.1198	75	394.717	1361.5	TRUE	2	436127
S:\GFoti\GFoti\Miranda\Organoids\Diff\IF-Confocal-Histo-TEM\LD calculations-Nile RED-Bodipy\Diff 80\OAPA 400 group\070121cd1353.nd2	204	71.4956	8.42927	75	394.717	1361.5	TRUE	2	436127
S:\GFoti\GFoti\Miranda\Organoids\Diff\IF-Confocal-Histo-TEM\LD calculations-Nile RED-Bodipy\Diff 80\OAPA 400 group\070121cd1353.nd2	205	43.7203	9.37864	93	285.674	888.475	TRUE	2	436127
S:\GFoti\GFoti\Miranda\Organoids\Diff\IF-Confocal-Histo-TEM\LD calculations-Nile RED-Bodipy\Diff 80\OAPA 400 group\070121cd1353.nd2	206	2.77753	9.46424	76	268.597	395.676	FALSE	2	436127
S:\GFoti\GFoti\Miranda\Organoids\Diff\IF-Confocal-Histo-TEM\LD calculations-Nile RED-Bodipy\Diff 80\OAPA 400 group\070121cd1353.nd2	207	40.1198	3.40102	73	215.721	1057.76	TRUE	2	436127
S:\GFoti\GFoti\Miranda\Organoids\Diff\IF-Confocal-Histo-TEM\LD calculations-Nile RED-Bodipy\Diff 80\OAPA 400 group\070121cd1353.nd2	208	11.0072	8.24791	76	268.597	395.676	FALSE	2	436127
S:\GFoti\GFoti\Miranda\Organoids\Diff\IF-Confocal-Histo-TEM\LD calculations-Nile RED-Bodipy\Diff 80\OAPA 400 group\070121cd1353.nd2	209	91.0412	5.36302	75	394.717	1361.5	TRUE	2	436127
S:\GFoti\GFoti\Miranda\Organoids\Diff\IF-Confocal-Histo-TEM\LD calculations-Nile RED-Bodipy\Diff 80\OAPA 400 group\070121cd1353.nd2	210	3.39476	21.6545	79	237.016	434.925	TRUE	2	436127
S:\GFoti\GFoti\Miranda\Organoids\Diff\IF-Confocal-Histo-TEM\LD calculations-Nile RED-Bodipy\Diff 80\OAPA 400 group\070121cd1353.nd2	211	6.27515	3.41018	70	201.422	1004.62	TRUE	2	436127
S:\GFoti\GFoti\Miranda\Organoids\Diff\IF-Confocal-Histo-TEM\LD calculations-Nile RED-Bodipy\Diff 80\OAPA 400 group\070121cd1353.nd2	212	4.01198	5.13722	72	264.174	701.62	TRUE	2	436127
S:\GFoti\GFoti\Miranda\Organoids\Diff\IF-Confocal-Histo-TEM\LD calculations-Nile RED-Bodipy\Diff 80\OAPA 400 group\070121cd1353.nd2	213	5.96654	23.2468	75	394.717	1361.5	TRUE	2	436127
S:\GFoti\GFoti\Miranda\Organoids\Diff\IF-Confocal-Histo-TEM\LD calculations-Nile RED-Bodipy\Diff 80\OAPA 400 group\070121cd1353.nd2	214	25.7178	8.54321	135	232.798	478.803	TRUE	2	436127
S:\GFoti\GFoti\Miranda\Organoids\Diff\IF-Confocal-Histo-TEM\LD calculations-Nile RED-Bodipy\Diff 80\OAPA 400 group\070121cd1353.nd2	215	38.8854	11.1555	177	190.724	598.025	TRUE	2	436127
S:\GFoti\GFoti\Miranda\Organoids\Diff\IF-Confocal-Histo-TEM\LD calculations-Nile RED-Bodipy\Diff 80\OAPA 400 group\070121cd1353.nd2	216	120.668	7.8241	151	319.416	484.226	TRUE	2	436127
S:\GFoti\GFoti\Miranda\Organoids\Diff\IF-Confocal-Histo-TEM\LD calculations-Nile RED-Bodipy\Diff 80\OAPA 400 group\070121cd1353.nd2	217	8.22971	9.25773	76	268.597	395.676	FALSE	2	436127
S:\GFoti\GFoti\Miranda\Organoids\Diff\IF-Confocal-Histo-TEM\LD calculations-Nile RED-Bodipy\Diff 80\OAPA 400 group\070121cd1353.nd2	218	10.39	3.48676	76	268.597	395.676	FALSE	2	436127
S:\GFoti\GFoti\Miranda\Organoids\Diff\IF-Confocal-Histo-TEM\LD calculations-Nile RED-Bodipy\Diff 80\OAPA 400 group\070121cd1353.nd2	219	12.9618	5.85741	70	201.422	1004.62	TRUE	2	436127
S:\GFoti\GFoti\Miranda\Organoids\Diff\IF-Confocal-Histo-TEM\LD calculations-Nile RED-Bodipy\Diff 80\OAPA 400 group\070121cd1353.nd2	220	3.49763	5.92185	73	215.721	1057.76	TRUE	2	436127
S:\GFoti\GFoti\Miranda\Organoids\Diff\IF-Confocal-Histo-TEM\LD calculations-Nile RED-Bodipy\Diff 80\OAPA 400 group\070121cd1353.nd2	221	58.8424	7.25853	134	935.924	596.602	TRUE	2	436127
S:\GFoti\GFoti\Miranda\Organoids\Diff\IF-Confocal-Histo-TEM\LD calculations-Nile RED-Bodipy\Diff 80\OAPA 400 group\070121cd1353.nd2	222	47.8352	8.34477	75	394.717	1361.5	TRUE	2	436127
S:\GFoti\GFoti\Miranda\Organoids\Diff\IF-Confocal-Histo-TEM\LD calculations-Nile RED-Bodipy\Diff 80\OAPA 400 group\070121cd1353.nd2	223	70.2611	7.11618	76	268.597	395.676	FALSE	2	436127
S:\GFoti\GFoti\Miranda\Organoids\Diff\IF-Confocal-Histo-TEM\LD calculations-Nile RED-Bodipy\Diff 80\OAPA 400 group\070121cd1353.nd2	224	57.4022	23.2894	79	237.016	434.925	TRUE	2	436127
S:\GFoti\GFoti\Miranda\Organoids\Diff\IF-Confocal-Histo-TEM\LD calculations-Nile RED-Bodipy\Diff 80\OAPA 400 group\070121cd1353.nd2	225	10.8015	8.42214	134	935.924	596.602	TRUE	2	436127
S:\GFoti\GFoti\Miranda\Organoids\Diff\IF-Confocal-Histo-TEM\LD calculations-Nile RED-Bodipy\Diff 80\OAPA 400 group\070121cd1353.nd2	226	11.3159	7.98069	143	257.487	493.933	TRUE	2	436127
S:\GFoti\GFoti\Miranda\Organoids\Diff\IF-Confocal-Histo-TEM\LD calculations-Nile RED-Bodipy\Diff 80\OAPA 400 group\070121cd1353.nd2	227	7.201	8.07917	143	257.487	493.933	TRUE	2	436127
S:\GFoti\GFoti\Miranda\Organoids\Diff\IF-Confocal-Histo-TEM\LD calculations-Nile RED-Bodipy\Diff 80\OAPA 400 group\070121cd1353.nd2	228	12.4474	7.27791	77	1180.76	783.309	TRUE	2	436127
S:\GFoti\GFoti\Miranda\Organoids\Diff\IF-Confocal-Histo-TEM\LD calculations-Nile RED-Bodipy\Diff 80\OAPA 400 group\070121cd1353.nd2	229	86.8234	9.04974	76	268.597	395.676	FALSE	2	436127
S:\GFoti\GFoti\Miranda\Organoids\Diff\IF-Confocal-Histo-TEM\LD calculations-Nile RED-Bodipy\Diff 80\OAPA 400 group\070121cd1353.nd2	230	15.4307	7.64863	135	232.798	478.803	TRUE	2	436127
S:\GFoti\GFoti\Miranda\Organoids\Diff\IF-Confocal-Histo-TEM\LD calculations-Nile RED-Bodipy\Diff 80\OAPA 400 group\070121cd1353.nd2	231	7.61248	9.81326	80	1213.47	297.642	FALSE	2	436127
S:\GFoti\GFoti\Miranda\Organoids\Diff\IF-Confocal-Histo-TEM\LD calculations-Nile RED-Bodipy\Diff 80\OAPA 400 group\070121cd1353.nd2	232	12.4474	14.4614	79	237.016	434.925	TRUE	2	436127
S:\GFoti\GFoti\Miranda\Organoids\Diff\IF-Confocal-Histo-TEM\LD calculations-Nile RED-Bodipy\Diff 80\OAPA 400 group\070121cd1353.nd2	233	6.78951	10.6695	76	268.597	395.676	FALSE	2	436127
S:\GFoti\GFoti\Miranda\Organoids\Diff\IF-Confocal-Histo-TEM\LD calculations-Nile RED-Bodipy\Diff 80\OAPA 400 group\070121cd1353.nd2	234	138.876	4.40652	78	600.666	1213.43	TRUE	2	436127
S:\GFoti\GFoti\Miranda\Organoids\Diff\IF-Confocal-Histo-TEM\LD calculations-Nile RED-Bodipy\Diff 80\OAPA 400 group\070121cd1353.nd2	235	146.077	13.8124	137	399.552	124.682	FALSE	2	436127
S:\GFoti\GFoti\Miranda\Organoids\Diff\IF-Confocal-Histo-TEM\LD calculations-Nile RED-Bodipy\Diff 80\OAPA 400 group\070121cd1353.nd2	236	67.5865	13.8189	82	1087.25	287.073	FALSE	2	436127
S:\GFoti\GFoti\Miranda\Organoids\Diff\IF-Confocal-Histo-TEM\LD calculations-Nile RED-Bodipy\Diff 80\OAPA 400 group\070121cd1353.nd2	237	15.7393	5.57201	81	139.185	588.679	TRUE	2	436127
S:\GFoti\GFoti\Miranda\Organoids\Diff\IF-Confocal-Histo-TEM\LD calculations-Nile RED-Bodipy\Diff 80\OAPA 400 group\070121cd1353.nd2	238	94.0244	7.88923	115	315.404	855.149	TRUE	2	436127
S:\GFoti\GFoti\Miranda\Organoids\Diff\IF-Confocal-Histo-TEM\LD calculations-Nile RED-Bodipy\Diff 80\OAPA 400 group\070121cd1353.nd2	239	33.7418	14.1798	115	315.404	855.149	TRUE	2	436127
S:\GFoti\GFoti\Miranda\Organoids\Diff\IF-Confocal-Histo-TEM\LD calculations-Nile RED-Bodipy\Diff 80\OAPA 400 group\070121cd1353.nd2	240	24.6891	13.2461	115	315.404	855.149	TRUE	2	436127
S:\GFoti\GFoti\Miranda\Organoids\Diff\IF-Confocal-Histo-TEM\LD calculations-Nile RED-Bodipy\Diff 80\OAPA 400 group\070121cd1353.nd2	241	2.77753	14.1296	82	1087.25	287.073	FALSE	2	436127
S:\GFoti\GFoti\Miranda\Organoids\Diff\IF-Confocal-Histo-TEM\LD calculations-Nile RED-Bodipy\Diff 80\OAPA 400 group\070121cd1353.nd2	242	194.838	7.5035	83	1048.57	374.142	FALSE	2	436127
S:\GFoti\GFoti\Miranda\Organoids\Diff\IF-Confocal-Histo-TEM\LD calculations-Nile RED-Bodipy\Diff 80\OAPA 400 group\070121cd1353.nd2	243	8.22971	8.158	95	224.362	716.661	TRUE	2	436127
S:\GFoti\GFoti\Miranda\Organoids\Diff\IF-Confocal-Histo-TEM\LD calculations-Nile RED-Bodipy\Diff 80\OAPA 400 group\070121cd1353.nd2	244	5.45218	8.20958	83	1048.57	374.142	FALSE	2	436127
S:\GFoti\GFoti\Miranda\Organoids\Diff\IF-Confocal-Histo-TEM\LD calculations-Nile RED-Bodipy\Diff 80\OAPA 400 group\070121cd1353.nd2	245	19.4427	5.48417	95	224.362	716.661	TRUE	2	436127
S:\GFoti\GFoti\Miranda\Organoids\Diff\IF-Confocal-Histo-TEM\LD calculations-Nile RED-Bodipy\Diff 80\OAPA 400 group\070121cd1353.nd2	246	13.8876	4.39636	95	224.362	716.661	TRUE	2	436127
S:\GFoti\GFoti\Miranda\Organoids\Diff\IF-Confocal-Histo-TEM\LD calculations-Nile RED-Bodipy\Diff 80\OAPA 400 group\070121cd1353.nd2	247	298.533	12.1777	82	1087.25	287.073	FALSE	2	436127
S:\GFoti\GFoti\Miranda\Organoids\Diff\IF-Confocal-Histo-TEM\LD calculations-Nile RED-Bodipy\Diff 80\OAPA 400 group\070121cd1353.nd2	248	5.65793	6.01715	95	224.362	716.661	TRUE	2	436127
S:\GFoti\GFoti\Miranda\Organoids\Diff\IF-Confocal-Histo-TEM\LD calculations-Nile RED-Bodipy\Diff 80\OAPA 400 group\070121cd1353.nd2	249	83.4287	4.76745	136	711.253	765.81	TRUE	2	436127
S:\GFoti\GFoti\Miranda\Organoids\Diff\IF-Confocal-Histo-TEM\LD calculations-Nile RED-Bodipy\Diff 80\OAPA 400 group\070121cd1353.nd2	250	45.0577	5.7765	83	1048.57	374.142	FALSE	2	436127
S:\GFoti\GFoti\Miranda\Organoids\Diff\IF-Confocal-Histo-TEM\LD calculations-Nile RED-Bodipy\Diff 80\OAPA 400 group\070121cd1353.nd2	251	12.0359	4.99804	83	1048.57	374.142	FALSE	2	436127
S:\GFoti\GFoti\Miranda\Organoids\Diff\IF-Confocal-Histo-TEM\LD calculations-Nile RED-Bodipy\Diff 80\OAPA 400 group\070121cd1353.nd2	252	68.2037	6.30927	94	1075.73	626.658	TRUE	2	436127
S:\GFoti\GFoti\Miranda\Organoids\Diff\IF-Confocal-Histo-TEM\LD calculations-Nile RED-Bodipy\Diff 80\OAPA 400 group\070121cd1353.nd2	253	22.2202	6.95869	94	1075.73	626.658	TRUE	2	436127
S:\GFoti\GFoti\Miranda\Organoids\Diff\IF-Confocal-Histo-TEM\LD calculations-Nile RED-Bodipy\Diff 80\OAPA 400 group\070121cd1353.nd2	254	6.78951	5.0082	95	224.362	716.661	TRUE	2	436127
S:\GFoti\GFoti\Miranda\Organoids\Diff\IF-Confocal-Histo-TEM\LD calculations-Nile RED-Bodipy\Diff 80\OAPA 400 group\070121cd1353.nd2	255	4.73208	6.99738	95	224.362	716.661	TRUE	2	436127
S:\GFoti\GFoti\Miranda\Organoids\Diff\IF-Confocal-Histo-TEM\LD calculations-Nile RED-Bodipy\Diff 80\OAPA 400 group\070121cd1353.nd2	256	17.591	12.9816	95	224.362	716.661	TRUE	2	436127
S:\GFoti\GFoti\Miranda\Organoids\Diff\IF-Confocal-Histo-TEM\LD calculations-Nile RED-Bodipy\Diff 80\OAPA 400 group\070121cd1353.nd2	257	49.0696	8.73597	83	1048.57	374.142	FALSE	2	436127
S:\GFoti\GFoti\Miranda\Organoids\Diff\IF-Confocal-Histo-TEM\LD calculations-Nile RED-Bodipy\Diff 80\OAPA 400 group\070121cd1353.nd2	258	11.3159	8.73653	85	482.158	823.125	TRUE	2	436127
S:\GFoti\GFoti\Miranda\Organoids\Diff\IF-Confocal-Histo-TEM\LD calculations-Nile RED-Bodipy\Diff 80\OAPA 400 group\070121cd1353.nd2	259	51.2299	8.3401	83	1048.57	374.142	FALSE	2	436127
S:\GFoti\GFoti\Miranda\Organoids\Diff\IF-Confocal-Histo-TEM\LD calculations-Nile RED-Bodipy\Diff 80\OAPA 400 group\070121cd1353.nd2	260	19.4427	12.9797	167	179.922	620.891	TRUE	2	436127
S:\GFoti\GFoti\Miranda\Organoids\Diff\IF-Confocal-Histo-TEM\LD calculations-Nile RED-Bodipy\Diff 80\OAPA 400 group\070121cd1353.nd2	261	21.8087	12.1073	82	1087.25	287.073	FALSE	2	436127
S:\GFoti\GFoti\Miranda\Organoids\Diff\IF-Confocal-Histo-TEM\LD calculations-Nile RED-Bodipy\Diff 80\OAPA 400 group\070121cd1353.nd2	262	5.34931	7.11307	85	482.158	823.125	TRUE	2	436127
S:\GFoti\GFoti\Miranda\Organoids\Diff\IF-Confocal-Histo-TEM\LD calculations-Nile RED-Bodipy\Diff 80\OAPA 400 group\070121cd1353.nd2	263	16.0479	10.043	86	449.445	313.485	FALSE	2	436127
S:\GFoti\GFoti\Miranda\Organoids\Diff\IF-Confocal-Histo-TEM\LD calculations-Nile RED-Bodipy\Diff 80\OAPA 400 group\070121cd1353.nd2	264	79.1081	10.4003	85	482.158	823.125	TRUE	2	436127
S:\GFoti\GFoti\Miranda\Organoids\Diff\IF-Confocal-Histo-TEM\LD calculations-Nile RED-Bodipy\Diff 80\OAPA 400 group\070121cd1353.nd2	265	140.522	10.0754	138	340.196	242.215	FALSE	2	436127
S:\GFoti\GFoti\Miranda\Organoids\Diff\IF-Confocal-Histo-TEM\LD calculations-Nile RED-Bodipy\Diff 80\OAPA 400 group\070121cd1353.nd2	266	75.6105	11.6175	86	449.445	313.485	FALSE	2	436127
S:\GFoti\GFoti\Miranda\Organoids\Diff\IF-Confocal-Histo-TEM\LD calculations-Nile RED-Bodipy\Diff 80\OAPA 400 group\070121cd1353.nd2	267	3.90911	13.5239	86	449.445	313.485	FALSE	2	436127
S:\GFoti\GFoti\Miranda\Organoids\Diff\IF-Confocal-Histo-TEM\LD calculations-Nile RED-Bodipy\Diff 80\OAPA 400 group\070121cd1353.nd2	268	32.9188	5.30185	85	482.158	823.125	TRUE	2	436127
S:\GFoti\GFoti\Miranda\Organoids\Diff\IF-Confocal-Histo-TEM\LD calculations-Nile RED-Bodipy\Diff 80\OAPA 400 group\070121cd1353.nd2	269	14.1962	9.05257	116	836.138	802.584	TRUE	2	436127
S:\GFoti\GFoti\Miranda\Organoids\Diff\IF-Confocal-Histo-TEM\LD calculations-Nile RED-Bodipy\Diff 80\OAPA 400 group\070121cd1353.nd2	270	26.0265	8.38436	86	449.445	313.485	FALSE	2	436127
S:\GFoti\GFoti\Miranda\Organoids\Diff\IF-Confocal-Histo-TEM\LD calculations-Nile RED-Bodipy\Diff 80\OAPA 400 group\070121cd1353.nd2	271	19.4427	9.77679	85	482.158	823.125	TRUE	2	436127
S:\GFoti\GFoti\Miranda\Organoids\Diff\IF-Confocal-Histo-TEM\LD calculations-Nile RED-Bodipy\Diff 80\OAPA 400 group\070121cd1353.nd2	272	3.18901	4.6806	87	213.149	305.234	FALSE	2	436127
S:\GFoti\GFoti\Miranda\Organoids\Diff\IF-Confocal-Histo-TEM\LD calculations-Nile RED-Bodipy\Diff 80\OAPA 400 group\070121cd1353.nd2	273	129.927	2.55982	86	449.445	313.485	FALSE	2	436127
S:\GFoti\GFoti\Miranda\Organoids\Diff\IF-Confocal-Histo-TEM\LD calculations-Nile RED-Bodipy\Diff 80\OAPA 400 group\070121cd1353.nd2	274	38.6796	9.47782	86	449.445	313.485	FALSE	2	436127
S:\GFoti\GFoti\Miranda\Organoids\Diff\IF-Confocal-Histo-TEM\LD calculations-Nile RED-Bodipy\Diff 80\OAPA 400 group\070121cd1353.nd2	275	160.891	7.91764	167	179.922	620.891	TRUE	2	436127
S:\GFoti\GFoti\Miranda\Organoids\Diff\IF-Confocal-Histo-TEM\LD calculations-Nile RED-Bodipy\Diff 80\OAPA 400 group\070121cd1353.nd2	276	56.2706	6.49377	96	820.193	480.433	TRUE	2	436127
S:\GFoti\GFoti\Miranda\Organoids\Diff\IF-Confocal-Histo-TEM\LD calculations-Nile RED-Bodipy\Diff 80\OAPA 400 group\070121cd1353.nd2	277	13.2704	1.2968	87	213.149	305.234	FALSE	2	436127
S:\GFoti\GFoti\Miranda\Organoids\Diff\IF-Confocal-Histo-TEM\LD calculations-Nile RED-Bodipy\Diff 80\OAPA 400 group\070121cd1353.nd2	278	32.6102	11.405	85	482.158	823.125	TRUE	2	436127
S:\GFoti\GFoti\Miranda\Organoids\Diff\IF-Confocal-Histo-TEM\LD calculations-Nile RED-Bodipy\Diff 80\OAPA 400 group\070121cd1353.nd2	279	5.7608	5.2769	86	449.445	313.485	FALSE	2	436127
S:\GFoti\GFoti\Miranda\Organoids\Diff\IF-Confocal-Histo-TEM\LD calculations-Nile RED-Bodipy\Diff 80\OAPA 400 group\070121cd1353.nd2	280	64.5003	6.14886	96	820.193	480.433	TRUE	2	436127
S:\GFoti\GFoti\Miranda\Organoids\Diff\IF-Confocal-Histo-TEM\LD calculations-Nile RED-Bodipy\Diff 80\OAPA 400 group\070121cd1353.nd2	281	110.792	8.8668	85	482.158	823.125	TRUE	2	436127
S:\GFoti\GFoti\Miranda\Organoids\Diff\IF-Confocal-Histo-TEM\LD calculations-Nile RED-Bodipy\Diff 80\OAPA 400 group\070121cd1353.nd2	282	9.87565	3.57542	87	213.149	305.234	FALSE	2	436127
S:\GFoti\GFoti\Miranda\Organoids\Diff\IF-Confocal-Histo-TEM\LD calculations-Nile RED-Bodipy\Diff 80\OAPA 400 group\070121cd1353.nd2	283	51.2299	8.99157	98	924.505	712.33	TRUE	2	436127
S:\GFoti\GFoti\Miranda\Organoids\Diff\IF-Confocal-Histo-TEM\LD calculations-Nile RED-Bodipy\Diff 80\OAPA 400 group\070121cd1353.nd2	284	10.39	8.14026	86	449.445	313.485	FALSE	2	436127
S:\GFoti\GFoti\Miranda\Organoids\Diff\IF-Confocal-Histo-TEM\LD calculations-Nile RED-Bodipy\Diff 80\OAPA 400 group\070121cd1353.nd2	285	24.3805	8.54524	98	924.505	712.33	TRUE	2	436127
S:\GFoti\GFoti\Miranda\Organoids\Diff\IF-Confocal-Histo-TEM\LD calculations-Nile RED-Bodipy\Diff 80\OAPA 400 group\070121cd1353.nd2	286	13.579	8.17102	98	924.505	712.33	TRUE	2	436127
S:\GFoti\GFoti\Miranda\Organoids\Diff\IF-Confocal-Histo-TEM\LD calculations-Nile RED-Bodipy\Diff 80\OAPA 400 group\070121cd1353.nd2	287	12.9618	9.85338	85	482.158	823.125	TRUE	2	436127
S:\GFoti\GFoti\Miranda\Organoids\Diff\IF-Confocal-Histo-TEM\LD calculations-Nile RED-Bodipy\Diff 80\OAPA 400 group\070121cd1353.nd2	288	39.6055	11.6869	168	136.716	552.475	TRUE	2	436127
S:\GFoti\GFoti\Miranda\Organoids\Diff\IF-Confocal-Histo-TEM\LD calculations-Nile RED-Bodipy\Diff 80\OAPA 400 group\070121cd1353.nd2	289	221.791	9.71768	86	449.445	313.485	FALSE	2	436127
S:\GFoti\GFoti\Miranda\Organoids\Diff\IF-Confocal-Histo-TEM\LD calculations-Nile RED-Bodipy\Diff 80\OAPA 400 group\070121cd1353.nd2	290	25.5121	13.3959	168	136.716	552.475	TRUE	2	436127
S:\GFoti\GFoti\Miranda\Organoids\Diff\IF-Confocal-Histo-TEM\LD calculations-Nile RED-Bodipy\Diff 80\OAPA 400 group\070121cd1353.nd2	291	140.419	3.91898	87	213.149	305.234	FALSE	2	436127
S:\GFoti\GFoti\Miranda\Organoids\Diff\IF-Confocal-Histo-TEM\LD calculations-Nile RED-Bodipy\Diff 80\OAPA 400 group\070121cd1353.nd2	292	8.94981	6.90931	89	332.995	52.2471	FALSE	1	764.849
S:\GFoti\GFoti\Miranda\Organoids\Diff\IF-Confocal-Histo-TEM\LD calculations-Nile RED-Bodipy\Diff 80\OAPA 400 group\070121cd1353.nd2	293	9.25842	4.65827	89	332.995	52.2471	FALSE	1	764.849
S:\GFoti\GFoti\Miranda\Organoids\Diff\IF-Confocal-Histo-TEM\LD calculations-Nile RED-Bodipy\Diff 80\OAPA 400 group\070121cd1353.nd2	294	18.3111	3.67695	89	332.995	52.2471	FALSE	1	764.849
S:\GFoti\GFoti\Miranda\Organoids\Diff\IF-Confocal-Histo-TEM\LD calculations-Nile RED-Bodipy\Diff 80\OAPA 400 group\070121cd1353.nd2	295	128.692	6.91466	89	332.995	52.2471	FALSE	1	764.849
S:\GFoti\GFoti\Miranda\Organoids\Diff\IF-Confocal-Histo-TEM\LD calculations-Nile RED-Bodipy\Diff 80\OAPA 400 group\070121cd1353.nd2	296	37.3423	4.683	89	332.995	52.2471	FALSE	1	764.849
S:\GFoti\GFoti\Miranda\Organoids\Diff\IF-Confocal-Histo-TEM\LD calculations-Nile RED-Bodipy\Diff 80\OAPA 400 group\070121cd1353.nd2	297	8.02397	7.20252	89	332.995	52.2471	FALSE	1	764.849
S:\GFoti\GFoti\Miranda\Organoids\Diff\IF-Confocal-Histo-TEM\LD calculations-Nile RED-Bodipy\Diff 80\OAPA 400 group\070121cd1353.nd2	298	98.2422	8.1813	4	1557.47	151.566	FALSE	5	12766.9
S:\GFoti\GFoti\Miranda\Organoids\Diff\IF-Confocal-Histo-TEM\LD calculations-Nile RED-Bodipy\Diff 80\OAPA 400 group\070121cd1353.nd2	299	20.0599	13.4611	4	1557.47	151.566	FALSE	5	12766.9
S:\GFoti\GFoti\Miranda\Organoids\Diff\IF-Confocal-Histo-TEM\LD calculations-Nile RED-Bodipy\Diff 80\OAPA 400 group\070121cd1353.nd2	300	11.0072	7.5405	127	563.221	139.945	FALSE	8	3321.72
S:\GFoti\GFoti\Miranda\Organoids\Diff\IF-Confocal-Histo-TEM\LD calculations-Nile RED-Bodipy\Diff 80\OAPA 400 group\070121cd1353.nd2	301	84.6631	7.27505	128	785.114	64.6883	FALSE	6	9417.46
S:\GFoti\GFoti\Miranda\Organoids\Diff\IF-Confocal-Histo-TEM\LD calculations-Nile RED-Bodipy\Diff 80\OAPA 400 group\070121cd1353.nd2	302	16.3565	8.03832	9	453.148	197.551	FALSE	2	436127
S:\GFoti\GFoti\Miranda\Organoids\Diff\IF-Confocal-Histo-TEM\LD calculations-Nile RED-Bodipy\Diff 80\OAPA 400 group\070121cd1353.nd2	303	182.288	8.11526	10	754.664	243.002	FALSE	2	436127
S:\GFoti\GFoti\Miranda\Organoids\Diff\IF-Confocal-Histo-TEM\LD calculations-Nile RED-Bodipy\Diff 80\OAPA 400 group\070121cd1353.nd2	304	170.561	4.66593	10	754.664	243.002	FALSE	2	436127
S:\GFoti\GFoti\Miranda\Organoids\Diff\IF-Confocal-Histo-TEM\LD calculations-Nile RED-Bodipy\Diff 80\OAPA 400 group\070121cd1353.nd2	305	26.7466	9.29621	139	351.1	468.139	TRUE	2	436127
S:\GFoti\GFoti\Miranda\Organoids\Diff\IF-Confocal-Histo-TEM\LD calculations-Nile RED-Bodipy\Diff 80\OAPA 400 group\070121cd1353.nd2	306	13.6819	5.34034	102	360.873	454.751	TRUE	2	436127
S:\GFoti\GFoti\Miranda\Organoids\Diff\IF-Confocal-Histo-TEM\LD calculations-Nile RED-Bodipy\Diff 80\OAPA 400 group\070121cd1353.nd2	307	8.33258	6.93856	21	468.373	292.691	FALSE	2	436127
S:\GFoti\GFoti\Miranda\Organoids\Diff\IF-Confocal-Histo-TEM\LD calculations-Nile RED-Bodipy\Diff 80\OAPA 400 group\070121cd1353.nd2	308	8.53832	5.89664	30	1044.66	913.997	TRUE	2	436127
S:\GFoti\GFoti\Miranda\Organoids\Diff\IF-Confocal-Histo-TEM\LD calculations-Nile RED-Bodipy\Diff 80\OAPA 400 group\070121cd1353.nd2	309	7.9211	9.00965	27	711.458	303.614	FALSE	2	436127
S:\GFoti\GFoti\Miranda\Organoids\Diff\IF-Confocal-Histo-TEM\LD calculations-Nile RED-Bodipy\Diff 80\OAPA 400 group\070121cd1353.nd2	310	55.4477	5.31271	27	711.458	303.614	FALSE	2	436127
S:\GFoti\GFoti\Miranda\Organoids\Diff\IF-Confocal-Histo-TEM\LD calculations-Nile RED-Bodipy\Diff 80\OAPA 400 group\070121cd1353.nd2	311	6.58377	4.5778	32	403.153	623.904	TRUE	2	436127
S:\GFoti\GFoti\Miranda\Organoids\Diff\IF-Confocal-Histo-TEM\LD calculations-Nile RED-Bodipy\Diff 80\OAPA 400 group\070121cd1353.nd2	312	99.2709	7.46191	27	711.458	303.614	FALSE	2	436127
S:\GFoti\GFoti\Miranda\Organoids\Diff\IF-Confocal-Histo-TEM\LD calculations-Nile RED-Bodipy\Diff 80\OAPA 400 group\070121cd1353.nd2	313	8.22971	6.39051	21	468.373	292.691	FALSE	2	436127
S:\GFoti\GFoti\Miranda\Organoids\Diff\IF-Confocal-Histo-TEM\LD calculations-Nile RED-Bodipy\Diff 80\OAPA 400 group\070121cd1353.nd2	314	3.29188	6.49927	21	468.373	292.691	FALSE	2	436127
S:\GFoti\GFoti\Miranda\Organoids\Diff\IF-Confocal-Histo-TEM\LD calculations-Nile RED-Bodipy\Diff 80\OAPA 400 group\070121cd1353.nd2	315	24.8949	9.05427	27	711.458	303.614	FALSE	2	436127
S:\GFoti\GFoti\Miranda\Organoids\Diff\IF-Confocal-Histo-TEM\LD calculations-Nile RED-Bodipy\Diff 80\OAPA 400 group\070121cd1353.nd2	316	6.4809	6.64039	30	1044.66	913.997	TRUE	2	436127
S:\GFoti\GFoti\Miranda\Organoids\Diff\IF-Confocal-Histo-TEM\LD calculations-Nile RED-Bodipy\Diff 80\OAPA 400 group\070121cd1353.nd2	317	92.3785	6.08374	30	1044.66	913.997	TRUE	2	436127
S:\GFoti\GFoti\Miranda\Organoids\Diff\IF-Confocal-Histo-TEM\LD calculations-Nile RED-Bodipy\Diff 80\OAPA 400 group\070121cd1353.nd2	318	8.74407	6.99483	37	250.903	978.025	TRUE	2	436127
S:\GFoti\GFoti\Miranda\Organoids\Diff\IF-Confocal-Histo-TEM\LD calculations-Nile RED-Bodipy\Diff 80\OAPA 400 group\070121cd1353.nd2	319	20.3685	10.757	29	210.578	512.095	TRUE	2	436127
S:\GFoti\GFoti\Miranda\Organoids\Diff\IF-Confocal-Histo-TEM\LD calculations-Nile RED-Bodipy\Diff 80\OAPA 400 group\070121cd1353.nd2	320	36.5193	2.05767	36	224.465	398.331	FALSE	2	436127
S:\GFoti\GFoti\Miranda\Organoids\Diff\IF-Confocal-Histo-TEM\LD calculations-Nile RED-Bodipy\Diff 80\OAPA 400 group\070121cd1353.nd2	321	27.7753	9.0571	36	224.465	398.331	FALSE	2	436127
S:\GFoti\GFoti\Miranda\Organoids\Diff\IF-Confocal-Histo-TEM\LD calculations-Nile RED-Bodipy\Diff 80\OAPA 400 group\070121cd1353.nd2	322	9.66991	3.67692	40	664.138	491.507	TRUE	2	436127
S:\GFoti\GFoti\Miranda\Organoids\Diff\IF-Confocal-Histo-TEM\LD calculations-Nile RED-Bodipy\Diff 80\OAPA 400 group\070121cd1353.nd2	323	29.9356	5.18877	43	1100.41	1176.01	TRUE	2	436127
S:\GFoti\GFoti\Miranda\Organoids\Diff\IF-Confocal-Histo-TEM\LD calculations-Nile RED-Bodipy\Diff 80\OAPA 400 group\070121cd1353.nd2	324	10.4929	2.20615	42	267.466	287.607	FALSE	2	436127
S:\GFoti\GFoti\Miranda\Organoids\Diff\IF-Confocal-Histo-TEM\LD calculations-Nile RED-Bodipy\Diff 80\OAPA 400 group\070121cd1353.nd2	325	164.491	2.4375	40	664.138	491.507	TRUE	2	436127
S:\GFoti\GFoti\Miranda\Organoids\Diff\IF-Confocal-Histo-TEM\LD calculations-Nile RED-Bodipy\Diff 80\OAPA 400 group\070121cd1353.nd2	326	8.53832	5.80588	43	1100.41	1176.01	TRUE	2	436127
S:\GFoti\GFoti\Miranda\Organoids\Diff\IF-Confocal-Histo-TEM\LD calculations-Nile RED-Bodipy\Diff 80\OAPA 400 group\070121cd1353.nd2	327	13.1675	5.93026	50	227.14	775.464	TRUE	2	436127
S:\GFoti\GFoti\Miranda\Organoids\Diff\IF-Confocal-Histo-TEM\LD calculations-Nile RED-Bodipy\Diff 80\OAPA 400 group\070121cd1353.nd2	328	7.09812	3.65841	48	350.277	867.565	TRUE	2	436127
S:\GFoti\GFoti\Miranda\Organoids\Diff\IF-Confocal-Histo-TEM\LD calculations-Nile RED-Bodipy\Diff 80\OAPA 400 group\070121cd1353.nd2	329	185.58	5.49796	50	227.14	775.464	TRUE	2	436127
S:\GFoti\GFoti\Miranda\Organoids\Diff\IF-Confocal-Histo-TEM\LD calculations-Nile RED-Bodipy\Diff 80\OAPA 400 group\070121cd1353.nd2	330	30.5528	11.0255	47	143.608	1202.78	TRUE	2	436127
S:\GFoti\GFoti\Miranda\Organoids\Diff\IF-Confocal-Histo-TEM\LD calculations-Nile RED-Bodipy\Diff 80\OAPA 400 group\070121cd1353.nd2	331	20.4714	5.31808	49	901.153	1130.87	TRUE	2	436127
S:\GFoti\GFoti\Miranda\Organoids\Diff\IF-Confocal-Histo-TEM\LD calculations-Nile RED-Bodipy\Diff 80\OAPA 400 group\070121cd1353.nd2	332	17.1795	4.50631	50	227.14	775.464	TRUE	2	436127
S:\GFoti\GFoti\Miranda\Organoids\Diff\IF-Confocal-Histo-TEM\LD calculations-Nile RED-Bodipy\Diff 80\OAPA 400 group\070121cd1353.nd2	333	30.9643	10.4659	46	279.707	1236.57	TRUE	2	436127
S:\GFoti\GFoti\Miranda\Organoids\Diff\IF-Confocal-Histo-TEM\LD calculations-Nile RED-Bodipy\Diff 80\OAPA 400 group\070121cd1353.nd2	334	6.27515	7.03704	54	198.953	851.322	TRUE	2	436127
S:\GFoti\GFoti\Miranda\Organoids\Diff\IF-Confocal-Histo-TEM\LD calculations-Nile RED-Bodipy\Diff 80\OAPA 400 group\070121cd1353.nd2	335	46.7036	2.9638	57	837.373	1029.09	TRUE	2	436127
S:\GFoti\GFoti\Miranda\Organoids\Diff\IF-Confocal-Histo-TEM\LD calculations-Nile RED-Bodipy\Diff 80\OAPA 400 group\070121cd1353.nd2	336	4.83495	14.3039	52	236.09	1153.37	TRUE	2	436127
S:\GFoti\GFoti\Miranda\Organoids\Diff\IF-Confocal-Histo-TEM\LD calculations-Nile RED-Bodipy\Diff 80\OAPA 400 group\070121cd1353.nd2	337	98.5508	17.8095	47	143.608	1202.78	TRUE	2	436127
S:\GFoti\GFoti\Miranda\Organoids\Diff\IF-Confocal-Histo-TEM\LD calculations-Nile RED-Bodipy\Diff 80\OAPA 400 group\070121cd1353.nd2	338	6.99525	17.593	47	143.608	1202.78	TRUE	2	436127
S:\GFoti\GFoti\Miranda\Organoids\Diff\IF-Confocal-Histo-TEM\LD calculations-Nile RED-Bodipy\Diff 80\OAPA 400 group\070121cd1353.nd2	339	8.53832	6.26033	62	432.78	1049.87	TRUE	2	436127
S:\GFoti\GFoti\Miranda\Organoids\Diff\IF-Confocal-Histo-TEM\LD calculations-Nile RED-Bodipy\Diff 80\OAPA 400 group\070121cd1353.nd2	340	3.39476	25.0444	65	234.032	1501.61	TRUE	2	436127
S:\GFoti\GFoti\Miranda\Organoids\Diff\IF-Confocal-Histo-TEM\LD calculations-Nile RED-Bodipy\Diff 80\OAPA 400 group\070121cd1353.nd2	341	6.37802	21.7975	73	215.721	1057.76	TRUE	2	436127
S:\GFoti\GFoti\Miranda\Organoids\Diff\IF-Confocal-Histo-TEM\LD calculations-Nile RED-Bodipy\Diff 80\OAPA 400 group\070121cd1353.nd2	342	21.603	5.09807	67	1384.96	1259.95	TRUE	2	436127
S:\GFoti\GFoti\Miranda\Organoids\Diff\IF-Confocal-Histo-TEM\LD calculations-Nile RED-Bodipy\Diff 80\OAPA 400 group\070121cd1353.nd2	343	8.43545	19.9555	70	201.422	1004.62	TRUE	2	436127
S:\GFoti\GFoti\Miranda\Organoids\Diff\IF-Confocal-Histo-TEM\LD calculations-Nile RED-Bodipy\Diff 80\OAPA 400 group\070121cd1353.nd2	344	17.1795	15.2289	70	201.422	1004.62	TRUE	2	436127
S:\GFoti\GFoti\Miranda\Organoids\Diff\IF-Confocal-Histo-TEM\LD calculations-Nile RED-Bodipy\Diff 80\OAPA 400 group\070121cd1353.nd2	345	126.223	12.4883	171	137.745	659.218	TRUE	2	436127
S:\GFoti\GFoti\Miranda\Organoids\Diff\IF-Confocal-Histo-TEM\LD calculations-Nile RED-Bodipy\Diff 80\OAPA 400 group\070121cd1353.nd2	346	54.9333	24.9287	79	237.016	434.925	TRUE	2	436127
S:\GFoti\GFoti\Miranda\Organoids\Diff\IF-Confocal-Histo-TEM\LD calculations-Nile RED-Bodipy\Diff 80\OAPA 400 group\070121cd1353.nd2	347	99.168	4.82403	74	708.989	1213.8	TRUE	2	436127
S:\GFoti\GFoti\Miranda\Organoids\Diff\IF-Confocal-Histo-TEM\LD calculations-Nile RED-Bodipy\Diff 80\OAPA 400 group\070121cd1353.nd2	348	27.5695	4.43851	74	708.989	1213.8	TRUE	2	436127
S:\GFoti\GFoti\Miranda\Organoids\Diff\IF-Confocal-Histo-TEM\LD calculations-Nile RED-Bodipy\Diff 80\OAPA 400 group\070121cd1353.nd2	349	122.726	17.2737	79	237.016	434.925	TRUE	2	436127
S:\GFoti\GFoti\Miranda\Organoids\Diff\IF-Confocal-Histo-TEM\LD calculations-Nile RED-Bodipy\Diff 80\OAPA 400 group\070121cd1353.nd2	350	7.09812	2.874	73	215.721	1057.76	TRUE	2	436127
S:\GFoti\GFoti\Miranda\Organoids\Diff\IF-Confocal-Histo-TEM\LD calculations-Nile RED-Bodipy\Diff 80\OAPA 400 group\070121cd1353.nd2	351	14.9163	15.4708	75	394.717	1361.5	TRUE	2	436127
S:\GFoti\GFoti\Miranda\Organoids\Diff\IF-Confocal-Histo-TEM\LD calculations-Nile RED-Bodipy\Diff 80\OAPA 400 group\070121cd1353.nd2	352	12.3446	5.3895	70	201.422	1004.62	TRUE	2	436127
S:\GFoti\GFoti\Miranda\Organoids\Diff\IF-Confocal-Histo-TEM\LD calculations-Nile RED-Bodipy\Diff 80\OAPA 400 group\070121cd1353.nd2	353	6.17228	11.1933	76	268.597	395.676	FALSE	2	436127
S:\GFoti\GFoti\Miranda\Organoids\Diff\IF-Confocal-Histo-TEM\LD calculations-Nile RED-Bodipy\Diff 80\OAPA 400 group\070121cd1353.nd2	354	8.84694	28.2522	79	237.016	434.925	TRUE	2	436127
S:\GFoti\GFoti\Miranda\Organoids\Diff\IF-Confocal-Histo-TEM\LD calculations-Nile RED-Bodipy\Diff 80\OAPA 400 group\070121cd1353.nd2	355	87.4407	3.93852	74	708.989	1213.8	TRUE	2	436127
S:\GFoti\GFoti\Miranda\Organoids\Diff\IF-Confocal-Histo-TEM\LD calculations-Nile RED-Bodipy\Diff 80\OAPA 400 group\070121cd1353.nd2	356	118.611	16.9032	79	237.016	434.925	TRUE	2	436127
S:\GFoti\GFoti\Miranda\Organoids\Diff\IF-Confocal-Histo-TEM\LD calculations-Nile RED-Bodipy\Diff 80\OAPA 400 group\070121cd1353.nd2	357	64.0889	4.34519	115	315.404	855.149	TRUE	2	436127
S:\GFoti\GFoti\Miranda\Organoids\Diff\IF-Confocal-Histo-TEM\LD calculations-Nile RED-Bodipy\Diff 80\OAPA 400 group\070121cd1353.nd2	358	24.6891	13.3625	137	399.552	124.682	FALSE	2	436127
S:\GFoti\GFoti\Miranda\Organoids\Diff\IF-Confocal-Histo-TEM\LD calculations-Nile RED-Bodipy\Diff 80\OAPA 400 group\070121cd1353.nd2	359	19.3398	11.1861	115	315.404	855.149	TRUE	2	436127
S:\GFoti\GFoti\Miranda\Organoids\Diff\IF-Confocal-Histo-TEM\LD calculations-Nile RED-Bodipy\Diff 80\OAPA 400 group\070121cd1353.nd2	360	69.3353	9.78466	116	836.138	802.584	TRUE	2	436127
S:\GFoti\GFoti\Miranda\Organoids\Diff\IF-Confocal-Histo-TEM\LD calculations-Nile RED-Bodipy\Diff 80\OAPA 400 group\070121cd1353.nd2	361	5.14357	3.58817	86	449.445	313.485	FALSE	2	436127
S:\GFoti\GFoti\Miranda\Organoids\Diff\IF-Confocal-Histo-TEM\LD calculations-Nile RED-Bodipy\Diff 80\OAPA 400 group\070121cd1353.nd2	362	76.0219	7.8639	87	213.149	305.234	FALSE	2	436127
S:\GFoti\GFoti\Miranda\Organoids\Diff\IF-Confocal-Histo-TEM\LD calculations-Nile RED-Bodipy\Diff 80\OAPA 400 group\070121cd1353.nd2	363	6.89238	8.04638	86	449.445	313.485	FALSE	2	436127
S:\GFoti\GFoti\Miranda\Organoids\Diff\IF-Confocal-Histo-TEM\LD calculations-Nile RED-Bodipy\Diff 80\OAPA 400 group\070121cd1353.nd2	364	4.42347	5.90126	87	213.149	305.234	FALSE	2	436127
S:\GFoti\GFoti\Miranda\Organoids\Diff\IF-Confocal-Histo-TEM\LD calculations-Nile RED-Bodipy\Diff 80\OAPA 400 group\070121cd1353.nd2	365	11.213	10.8196	168	136.716	552.475	TRUE	2	436127
S:\GFoti\GFoti\Miranda\Organoids\Diff\IF-Confocal-Histo-TEM\LD calculations-Nile RED-Bodipy\Diff 80\OAPA 400 group\070121cd1353.nd2	366	110.998	10.3719	96	820.193	480.433	TRUE	2	436127
S:\GFoti\GFoti\Miranda\Organoids\Diff\IF-Confocal-Histo-TEM\LD calculations-Nile RED-Bodipy\Diff 80\OAPA 400 group\070121cd1353.nd2	367	3.49763	5.30722	89	332.995	52.2471	FALSE	1	764.849
S:\GFoti\GFoti\Miranda\Organoids\Diff\IF-Confocal-Histo-TEM\LD calculations-Nile RED-Bodipy\Diff 80\OAPA 400 group\070121cd1353.nd2	368	64.5003	4.79768	3	348.322	114.987	FALSE	3	1883.68
S:\GFoti\GFoti\Miranda\Organoids\Diff\IF-Confocal-Histo-TEM\LD calculations-Nile RED-Bodipy\Diff 80\OAPA 400 group\070121cd1353.nd2	369	157.702	3.62527	109	310.363	111.461	FALSE	3	1883.68
S:\GFoti\GFoti\Miranda\Organoids\Diff\IF-Confocal-Histo-TEM\LD calculations-Nile RED-Bodipy\Diff 80\OAPA 400 group\070121cd1353.nd2	370	32.5074	5.72475	4	1557.47	151.566	FALSE	5	12766.9
S:\GFoti\GFoti\Miranda\Organoids\Diff\IF-Confocal-Histo-TEM\LD calculations-Nile RED-Bodipy\Diff 80\OAPA 400 group\070121cd1353.nd2	371	81.0626	7.89538	5	474.546	70.191	FALSE	5	12766.9
S:\GFoti\GFoti\Miranda\Organoids\Diff\IF-Confocal-Histo-TEM\LD calculations-Nile RED-Bodipy\Diff 80\OAPA 400 group\070121cd1353.nd2	372	11.4187	8.9039	4	1557.47	151.566	FALSE	5	12766.9
S:\GFoti\GFoti\Miranda\Organoids\Diff\IF-Confocal-Histo-TEM\LD calculations-Nile RED-Bodipy\Diff 80\OAPA 400 group\070121cd1353.nd2	373	125.503	18.9939	127	563.221	139.945	FALSE	8	3321.72
S:\GFoti\GFoti\Miranda\Organoids\Diff\IF-Confocal-Histo-TEM\LD calculations-Nile RED-Bodipy\Diff 80\OAPA 400 group\070121cd1353.nd2	374	124.886	7.08221	10	754.664	243.002	FALSE	2	436127
S:\GFoti\GFoti\Miranda\Organoids\Diff\IF-Confocal-Histo-TEM\LD calculations-Nile RED-Bodipy\Diff 80\OAPA 400 group\070121cd1353.nd2	375	3.08614	1.83623	12	753.327	184.954	FALSE	2	436127
S:\GFoti\GFoti\Miranda\Organoids\Diff\IF-Confocal-Histo-TEM\LD calculations-Nile RED-Bodipy\Diff 80\OAPA 400 group\070121cd1353.nd2	376	127.56	7.75924	14	194.118	243.996	FALSE	2	436127
S:\GFoti\GFoti\Miranda\Organoids\Diff\IF-Confocal-Histo-TEM\LD calculations-Nile RED-Bodipy\Diff 80\OAPA 400 group\070121cd1353.nd2	377	42.4859	5.63415	97	204.611	453.043	TRUE	2	436127
S:\GFoti\GFoti\Miranda\Organoids\Diff\IF-Confocal-Histo-TEM\LD calculations-Nile RED-Bodipy\Diff 80\OAPA 400 group\070121cd1353.nd2	378	90.9383	5.94307	110	911.132	181.097	FALSE	2	436127
S:\GFoti\GFoti\Miranda\Organoids\Diff\IF-Confocal-Histo-TEM\LD calculations-Nile RED-Bodipy\Diff 80\OAPA 400 group\070121cd1353.nd2	379	20.4714	4.6894	102	360.873	454.751	TRUE	2	436127
S:\GFoti\GFoti\Miranda\Organoids\Diff\IF-Confocal-Histo-TEM\LD calculations-Nile RED-Bodipy\Diff 80\OAPA 400 group\070121cd1353.nd2	380	27.8781	5.3976	25	489.668	632.479	TRUE	2	436127
S:\GFoti\GFoti\Miranda\Organoids\Diff\IF-Confocal-Histo-TEM\LD calculations-Nile RED-Bodipy\Diff 80\OAPA 400 group\070121cd1353.nd2	381	35.6964	3.80248	21	468.373	292.691	FALSE	2	436127
S:\GFoti\GFoti\Miranda\Organoids\Diff\IF-Confocal-Histo-TEM\LD calculations-Nile RED-Bodipy\Diff 80\OAPA 400 group\070121cd1353.nd2	382	7.40674	4.95963	28	598.3	859.642	TRUE	2	436127
S:\GFoti\GFoti\Miranda\Organoids\Diff\IF-Confocal-Histo-TEM\LD calculations-Nile RED-Bodipy\Diff 80\OAPA 400 group\070121cd1353.nd2	383	30.1413	5.72858	25	489.668	632.479	TRUE	2	436127
S:\GFoti\GFoti\Miranda\Organoids\Diff\IF-Confocal-Histo-TEM\LD calculations-Nile RED-Bodipy\Diff 80\OAPA 400 group\070121cd1353.nd2	384	31.0672	5.24013	28	598.3	859.642	TRUE	2	436127
S:\GFoti\GFoti\Miranda\Organoids\Diff\IF-Confocal-Histo-TEM\LD calculations-Nile RED-Bodipy\Diff 80\OAPA 400 group\070121cd1353.nd2	385	7.201	6.95376	28	598.3	859.642	TRUE	2	436127
S:\GFoti\GFoti\Miranda\Organoids\Diff\IF-Confocal-Histo-TEM\LD calculations-Nile RED-Bodipy\Diff 80\OAPA 400 group\070121cd1353.nd2	386	94.4359	6.5259	33	448.005	591.004	TRUE	2	436127
S:\GFoti\GFoti\Miranda\Organoids\Diff\IF-Confocal-Histo-TEM\LD calculations-Nile RED-Bodipy\Diff 80\OAPA 400 group\070121cd1353.nd2	387	42.7945	11.7093	27	711.458	303.614	FALSE	2	436127
S:\GFoti\GFoti\Miranda\Organoids\Diff\IF-Confocal-Histo-TEM\LD calculations-Nile RED-Bodipy\Diff 80\OAPA 400 group\070121cd1353.nd2	388	11.213	6.29785	133	139.185	943.216	TRUE	2	436127
S:\GFoti\GFoti\Miranda\Organoids\Diff\IF-Confocal-Histo-TEM\LD calculations-Nile RED-Bodipy\Diff 80\OAPA 400 group\070121cd1353.nd2	389	40.5313	5.54927	37	250.903	978.025	TRUE	2	436127
S:\GFoti\GFoti\Miranda\Organoids\Diff\IF-Confocal-Histo-TEM\LD calculations-Nile RED-Bodipy\Diff 80\OAPA 400 group\070121cd1353.nd2	390	19.2369	4.47385	37	250.903	978.025	TRUE	2	436127
S:\GFoti\GFoti\Miranda\Organoids\Diff\IF-Confocal-Histo-TEM\LD calculations-Nile RED-Bodipy\Diff 80\OAPA 400 group\070121cd1353.nd2	391	141.242	6.81294	39	1099.08	220.595	FALSE	2	436127
S:\GFoti\GFoti\Miranda\Organoids\Diff\IF-Confocal-Histo-TEM\LD calculations-Nile RED-Bodipy\Diff 80\OAPA 400 group\070121cd1353.nd2	392	7.61248	8.01678	39	1099.08	220.595	FALSE	2	436127
S:\GFoti\GFoti\Miranda\Organoids\Diff\IF-Confocal-Histo-TEM\LD calculations-Nile RED-Bodipy\Diff 80\OAPA 400 group\070121cd1353.nd2	393	48.8639	4.37371	104	225.906	609.226	TRUE	2	436127
S:\GFoti\GFoti\Miranda\Organoids\Diff\IF-Confocal-Histo-TEM\LD calculations-Nile RED-Bodipy\Diff 80\OAPA 400 group\070121cd1353.nd2	394	44.9548	6.46593	40	664.138	491.507	TRUE	2	436127
S:\GFoti\GFoti\Miranda\Organoids\Diff\IF-Confocal-Histo-TEM\LD calculations-Nile RED-Bodipy\Diff 80\OAPA 400 group\070121cd1353.nd2	395	34.6677	7.74321	112	141.86	851.263	TRUE	2	436127
S:\GFoti\GFoti\Miranda\Organoids\Diff\IF-Confocal-Histo-TEM\LD calculations-Nile RED-Bodipy\Diff 80\OAPA 400 group\070121cd1353.nd2	396	78.2851	2.10842	45	572.171	1086.56	TRUE	2	436127
S:\GFoti\GFoti\Miranda\Organoids\Diff\IF-Confocal-Histo-TEM\LD calculations-Nile RED-Bodipy\Diff 80\OAPA 400 group\070121cd1353.nd2	397	74.9932	7.81032	39	1099.08	220.595	FALSE	2	436127
S:\GFoti\GFoti\Miranda\Organoids\Diff\IF-Confocal-Histo-TEM\LD calculations-Nile RED-Bodipy\Diff 80\OAPA 400 group\070121cd1353.nd2	398	26.1293	17.8772	34	262.219	855.6	TRUE	2	436127
S:\GFoti\GFoti\Miranda\Organoids\Diff\IF-Confocal-Histo-TEM\LD calculations-Nile RED-Bodipy\Diff 80\OAPA 400 group\070121cd1353.nd2	399	5.65793	4.63853	52	236.09	1153.37	TRUE	2	436127
S:\GFoti\GFoti\Miranda\Organoids\Diff\IF-Confocal-Histo-TEM\LD calculations-Nile RED-Bodipy\Diff 80\OAPA 400 group\070121cd1353.nd2	400	6.37802	17.4466	47	143.608	1202.78	TRUE	2	436127
S:\GFoti\GFoti\Miranda\Organoids\Diff\IF-Confocal-Histo-TEM\LD calculations-Nile RED-Bodipy\Diff 80\OAPA 400 group\070121cd1353.nd2	401	27.0552	1.13585	52	236.09	1153.37	TRUE	2	436127
S:\GFoti\GFoti\Miranda\Organoids\Diff\IF-Confocal-Histo-TEM\LD calculations-Nile RED-Bodipy\Diff 80\OAPA 400 group\070121cd1353.nd2	402	9.05268	2.45414	54	198.953	851.322	TRUE	2	436127
S:\GFoti\GFoti\Miranda\Organoids\Diff\IF-Confocal-Histo-TEM\LD calculations-Nile RED-Bodipy\Diff 80\OAPA 400 group\070121cd1353.nd2	403	50.0984	5.46847	49	901.153	1130.87	TRUE	2	436127
S:\GFoti\GFoti\Miranda\Organoids\Diff\IF-Confocal-Histo-TEM\LD calculations-Nile RED-Bodipy\Diff 80\OAPA 400 group\070121cd1353.nd2	404	10.0814	7.74249	113	169.018	797.925	TRUE	2	436127
S:\GFoti\GFoti\Miranda\Organoids\Diff\IF-Confocal-Histo-TEM\LD calculations-Nile RED-Bodipy\Diff 80\OAPA 400 group\070121cd1353.nd2	405	50.9213	4.63756	56	572.068	245.18	FALSE	2	436127
S:\GFoti\GFoti\Miranda\Organoids\Diff\IF-Confocal-Histo-TEM\LD calculations-Nile RED-Bodipy\Diff 80\OAPA 400 group\070121cd1353.nd2	406	27.8781	7.78525	56	572.068	245.18	FALSE	2	436127
S:\GFoti\GFoti\Miranda\Organoids\Diff\IF-Confocal-Histo-TEM\LD calculations-Nile RED-Bodipy\Diff 80\OAPA 400 group\070121cd1353.nd2	407	39.5026	3.99445	56	572.068	245.18	FALSE	2	436127
S:\GFoti\GFoti\Miranda\Organoids\Diff\IF-Confocal-Histo-TEM\LD calculations-Nile RED-Bodipy\Diff 80\OAPA 400 group\070121cd1353.nd2	408	50.8185	2.73662	57	837.373	1029.09	TRUE	2	436127
S:\GFoti\GFoti\Miranda\Organoids\Diff\IF-Confocal-Histo-TEM\LD calculations-Nile RED-Bodipy\Diff 80\OAPA 400 group\070121cd1353.nd2	409	7.40674	5.42062	57	837.373	1029.09	TRUE	2	436127
S:\GFoti\GFoti\Miranda\Organoids\Diff\IF-Confocal-Histo-TEM\LD calculations-Nile RED-Bodipy\Diff 80\OAPA 400 group\070121cd1353.nd2	410	4.73208	6.37802	57	837.373	1029.09	TRUE	2	436127
S:\GFoti\GFoti\Miranda\Organoids\Diff\IF-Confocal-Histo-TEM\LD calculations-Nile RED-Bodipy\Diff 80\OAPA 400 group\070121cd1353.nd2	411	4.01198	18.4889	47	143.608	1202.78	TRUE	2	436127
S:\GFoti\GFoti\Miranda\Organoids\Diff\IF-Confocal-Histo-TEM\LD calculations-Nile RED-Bodipy\Diff 80\OAPA 400 group\070121cd1353.nd2	412	34.9763	4.77611	121	244.628	224.286	FALSE	2	436127
S:\GFoti\GFoti\Miranda\Organoids\Diff\IF-Confocal-Histo-TEM\LD calculations-Nile RED-Bodipy\Diff 80\OAPA 400 group\070121cd1353.nd2	413	4.83495	11.6114	62	432.78	1049.87	TRUE	2	436127
S:\GFoti\GFoti\Miranda\Organoids\Diff\IF-Confocal-Histo-TEM\LD calculations-Nile RED-Bodipy\Diff 80\OAPA 400 group\070121cd1353.nd2	414	14.2991	5.30355	121	244.628	224.286	FALSE	2	436127
S:\GFoti\GFoti\Miranda\Organoids\Diff\IF-Confocal-Histo-TEM\LD calculations-Nile RED-Bodipy\Diff 80\OAPA 400 group\070121cd1353.nd2	415	8.43545	6.74653	63	201.216	858.202	TRUE	2	436127
S:\GFoti\GFoti\Miranda\Organoids\Diff\IF-Confocal-Histo-TEM\LD calculations-Nile RED-Bodipy\Diff 80\OAPA 400 group\070121cd1353.nd2	416	5.55505	25.7962	47	143.608	1202.78	TRUE	2	436127
S:\GFoti\GFoti\Miranda\Organoids\Diff\IF-Confocal-Histo-TEM\LD calculations-Nile RED-Bodipy\Diff 80\OAPA 400 group\070121cd1353.nd2	417	62.5458	24.3136	75	394.717	1361.5	TRUE	2	436127
S:\GFoti\GFoti\Miranda\Organoids\Diff\IF-Confocal-Histo-TEM\LD calculations-Nile RED-Bodipy\Diff 80\OAPA 400 group\070121cd1353.nd2	418	40.2227	6.42014	69	357.169	1188.81	TRUE	2	436127
S:\GFoti\GFoti\Miranda\Organoids\Diff\IF-Confocal-Histo-TEM\LD calculations-Nile RED-Bodipy\Diff 80\OAPA 400 group\070121cd1353.nd2	419	12.0359	12.3614	142	797.15	834.827	TRUE	2	436127
S:\GFoti\GFoti\Miranda\Organoids\Diff\IF-Confocal-Histo-TEM\LD calculations-Nile RED-Bodipy\Diff 80\OAPA 400 group\070121cd1353.nd2	420	12.0359	6.21824	135	232.798	478.803	TRUE	2	436127
S:\GFoti\GFoti\Miranda\Organoids\Diff\IF-Confocal-Histo-TEM\LD calculations-Nile RED-Bodipy\Diff 80\OAPA 400 group\070121cd1353.nd2	421	36.1078	2.5545	78	600.666	1213.43	TRUE	2	436127
S:\GFoti\GFoti\Miranda\Organoids\Diff\IF-Confocal-Histo-TEM\LD calculations-Nile RED-Bodipy\Diff 80\OAPA 400 group\070121cd1353.nd2	422	144.74	5.23659	80	1213.47	297.642	FALSE	2	436127
S:\GFoti\GFoti\Miranda\Organoids\Diff\IF-Confocal-Histo-TEM\LD calculations-Nile RED-Bodipy\Diff 80\OAPA 400 group\070121cd1353.nd2	423	29.0097	8.16473	134	935.924	596.602	TRUE	2	436127
S:\GFoti\GFoti\Miranda\Organoids\Diff\IF-Confocal-Histo-TEM\LD calculations-Nile RED-Bodipy\Diff 80\OAPA 400 group\070121cd1353.nd2	424	16.1508	15.4776	82	1087.25	287.073	FALSE	2	436127
S:\GFoti\GFoti\Miranda\Organoids\Diff\IF-Confocal-Histo-TEM\LD calculations-Nile RED-Bodipy\Diff 80\OAPA 400 group\070121cd1353.nd2	425	45.0577	12.6215	82	1087.25	287.073	FALSE	2	436127
S:\GFoti\GFoti\Miranda\Organoids\Diff\IF-Confocal-Histo-TEM\LD calculations-Nile RED-Bodipy\Diff 80\OAPA 400 group\070121cd1353.nd2	426	32.9188	8.24665	82	1087.25	287.073	FALSE	2	436127
S:\GFoti\GFoti\Miranda\Organoids\Diff\IF-Confocal-Histo-TEM\LD calculations-Nile RED-Bodipy\Diff 80\OAPA 400 group\070121cd1353.nd2	427	10.2871	6.50286	83	1048.57	374.142	FALSE	2	436127
S:\GFoti\GFoti\Miranda\Organoids\Diff\IF-Confocal-Histo-TEM\LD calculations-Nile RED-Bodipy\Diff 80\OAPA 400 group\070121cd1353.nd2	428	29.5241	8.55195	83	1048.57	374.142	FALSE	2	436127
S:\GFoti\GFoti\Miranda\Organoids\Diff\IF-Confocal-Histo-TEM\LD calculations-Nile RED-Bodipy\Diff 80\OAPA 400 group\070121cd1353.nd2	429	33.5361	14.4061	82	1087.25	287.073	FALSE	2	436127
S:\GFoti\GFoti\Miranda\Organoids\Diff\IF-Confocal-Histo-TEM\LD calculations-Nile RED-Bodipy\Diff 80\OAPA 400 group\070121cd1353.nd2	430	6.06941	6.40566	84	412.72	738.465	TRUE	2	436127
S:\GFoti\GFoti\Miranda\Organoids\Diff\IF-Confocal-Histo-TEM\LD calculations-Nile RED-Bodipy\Diff 80\OAPA 400 group\070121cd1353.nd2	431	15.1221	12.4686	95	224.362	716.661	TRUE	2	436127
S:\GFoti\GFoti\Miranda\Organoids\Diff\IF-Confocal-Histo-TEM\LD calculations-Nile RED-Bodipy\Diff 80\OAPA 400 group\070121cd1353.nd2	432	36.2107	10.6299	83	1048.57	374.142	FALSE	2	436127
S:\GFoti\GFoti\Miranda\Organoids\Diff\IF-Confocal-Histo-TEM\LD calculations-Nile RED-Bodipy\Diff 80\OAPA 400 group\070121cd1353.nd2	433	10.0814	10.9817	83	1048.57	374.142	FALSE	2	436127
S:\GFoti\GFoti\Miranda\Organoids\Diff\IF-Confocal-Histo-TEM\LD calculations-Nile RED-Bodipy\Diff 80\OAPA 400 group\070121cd1353.nd2	434	4.11485	6.26535	96	820.193	480.433	TRUE	2	436127
S:\GFoti\GFoti\Miranda\Organoids\Diff\IF-Confocal-Histo-TEM\LD calculations-Nile RED-Bodipy\Diff 80\OAPA 400 group\070121cd1353.nd2	435	52.8759	7.04713	86	449.445	313.485	FALSE	2	436127
S:\GFoti\GFoti\Miranda\Organoids\Diff\IF-Confocal-Histo-TEM\LD calculations-Nile RED-Bodipy\Diff 80\OAPA 400 group\070121cd1353.nd2	436	5.0407	10.7724	167	179.922	620.891	TRUE	2	436127
S:\GFoti\GFoti\Miranda\Organoids\Diff\IF-Confocal-Histo-TEM\LD calculations-Nile RED-Bodipy\Diff 80\OAPA 400 group\070121cd1353.nd2	437	39.0911	6.66553	96	820.193	480.433	TRUE	2	436127
S:\GFoti\GFoti\Miranda\Organoids\Diff\IF-Confocal-Histo-TEM\LD calculations-Nile RED-Bodipy\Diff 80\OAPA 400 group\070121cd1353.nd2	438	45.0577	10.3064	117	553.757	568.249	TRUE	2	436127
S:\GFoti\GFoti\Miranda\Organoids\Diff\IF-Confocal-Histo-TEM\LD calculations-Nile RED-Bodipy\Diff 80\OAPA 400 group\070121cd1353.nd2	439	170.252	3.37861	1	453.971	193.028	FALSE	5	12766.9
S:\GFoti\GFoti\Miranda\Organoids\Diff\IF-Confocal-Histo-TEM\LD calculations-Nile RED-Bodipy\Diff 80\OAPA 400 group\070121cd1353.nd2	440	103.9	5.27316	2	238.867	302.03	FALSE	5	12766.9
S:\GFoti\GFoti\Miranda\Organoids\Diff\IF-Confocal-Histo-TEM\LD calculations-Nile RED-Bodipy\Diff 80\OAPA 400 group\070121cd1353.nd2	441	7.201	7.12005	12	753.327	184.954	FALSE	2	436127
S:\GFoti\GFoti\Miranda\Organoids\Diff\IF-Confocal-Histo-TEM\LD calculations-Nile RED-Bodipy\Diff 80\OAPA 400 group\070121cd1353.nd2	442	56.8879	6.46502	97	204.611	453.043	TRUE	2	436127
S:\GFoti\GFoti\Miranda\Organoids\Diff\IF-Confocal-Histo-TEM\LD calculations-Nile RED-Bodipy\Diff 80\OAPA 400 group\070121cd1353.nd2	443	95.156	2.79401	146	337.315	877.615	TRUE	2	436127
S:\GFoti\GFoti\Miranda\Organoids\Diff\IF-Confocal-Histo-TEM\LD calculations-Nile RED-Bodipy\Diff 80\OAPA 400 group\070121cd1353.nd2	444	4.11485	6.61251	25	489.668	632.479	TRUE	2	436127
S:\GFoti\GFoti\Miranda\Organoids\Diff\IF-Confocal-Histo-TEM\LD calculations-Nile RED-Bodipy\Diff 80\OAPA 400 group\070121cd1353.nd2	445	37.548	3.68397	28	598.3	859.642	TRUE	2	436127
S:\GFoti\GFoti\Miranda\Organoids\Diff\IF-Confocal-Histo-TEM\LD calculations-Nile RED-Bodipy\Diff 80\OAPA 400 group\070121cd1353.nd2	446	86.6177	2.11235	111	136.407	656.533	TRUE	2	436127
S:\GFoti\GFoti\Miranda\Organoids\Diff\IF-Confocal-Histo-TEM\LD calculations-Nile RED-Bodipy\Diff 80\OAPA 400 group\070121cd1353.nd2	447	65.6319	6.34903	104	225.906	609.226	TRUE	2	436127
S:\GFoti\GFoti\Miranda\Organoids\Diff\IF-Confocal-Histo-TEM\LD calculations-Nile RED-Bodipy\Diff 80\OAPA 400 group\070121cd1353.nd2	448	8.43545	5.81488	133	139.185	943.216	TRUE	2	436127
S:\GFoti\GFoti\Miranda\Organoids\Diff\IF-Confocal-Histo-TEM\LD calculations-Nile RED-Bodipy\Diff 80\OAPA 400 group\070121cd1353.nd2	449	26.1293	2.14379	36	224.465	398.331	FALSE	2	436127
S:\GFoti\GFoti\Miranda\Organoids\Diff\IF-Confocal-Histo-TEM\LD calculations-Nile RED-Bodipy\Diff 80\OAPA 400 group\070121cd1353.nd2	450	96.4933	5.66043	42	267.466	287.607	FALSE	2	436127
S:\GFoti\GFoti\Miranda\Organoids\Diff\IF-Confocal-Histo-TEM\LD calculations-Nile RED-Bodipy\Diff 80\OAPA 400 group\070121cd1353.nd2	451	7.50961	5.40208	42	267.466	287.607	FALSE	2	436127
S:\GFoti\GFoti\Miranda\Organoids\Diff\IF-Confocal-Histo-TEM\LD calculations-Nile RED-Bodipy\Diff 80\OAPA 400 group\070121cd1353.nd2	452	14.1962	6.15902	37	250.903	978.025	TRUE	2	436127
S:\GFoti\GFoti\Miranda\Organoids\Diff\IF-Confocal-Histo-TEM\LD calculations-Nile RED-Bodipy\Diff 80\OAPA 400 group\070121cd1353.nd2	453	27.5695	2.48337	42	267.466	287.607	FALSE	2	436127
S:\GFoti\GFoti\Miranda\Organoids\Diff\IF-Confocal-Histo-TEM\LD calculations-Nile RED-Bodipy\Diff 80\OAPA 400 group\070121cd1353.nd2	454	36.9308	6.32753	35	402.741	701.128	TRUE	2	436127
S:\GFoti\GFoti\Miranda\Organoids\Diff\IF-Confocal-Histo-TEM\LD calculations-Nile RED-Bodipy\Diff 80\OAPA 400 group\070121cd1353.nd2	455	6.58377	6.70557	38	230.946	862.294	TRUE	2	436127
S:\GFoti\GFoti\Miranda\Organoids\Diff\IF-Confocal-Histo-TEM\LD calculations-Nile RED-Bodipy\Diff 80\OAPA 400 group\070121cd1353.nd2	456	34.1533	8.02489	47	143.608	1202.78	TRUE	2	436127
S:\GFoti\GFoti\Miranda\Organoids\Diff\IF-Confocal-Histo-TEM\LD calculations-Nile RED-Bodipy\Diff 80\OAPA 400 group\070121cd1353.nd2	457	5.65793	3.46152	49	901.153	1130.87	TRUE	2	436127
S:\GFoti\GFoti\Miranda\Organoids\Diff\IF-Confocal-Histo-TEM\LD calculations-Nile RED-Bodipy\Diff 80\OAPA 400 group\070121cd1353.nd2	458	7.09812	5.25762	53	1566.32	836.601	TRUE	2	436127
S:\GFoti\GFoti\Miranda\Organoids\Diff\IF-Confocal-Histo-TEM\LD calculations-Nile RED-Bodipy\Diff 80\OAPA 400 group\070121cd1353.nd2	459	18.9283	4.51759	51	196.484	847.23	TRUE	2	436127
S:\GFoti\GFoti\Miranda\Organoids\Diff\IF-Confocal-Histo-TEM\LD calculations-Nile RED-Bodipy\Diff 80\OAPA 400 group\070121cd1353.nd2	460	31.17	11.177	51	196.484	847.23	TRUE	2	436127
S:\GFoti\GFoti\Miranda\Organoids\Diff\IF-Confocal-Histo-TEM\LD calculations-Nile RED-Bodipy\Diff 80\OAPA 400 group\070121cd1353.nd2	461	60.2826	5.51521	48	350.277	867.565	TRUE	2	436127
S:\GFoti\GFoti\Miranda\Organoids\Diff\IF-Confocal-Histo-TEM\LD calculations-Nile RED-Bodipy\Diff 80\OAPA 400 group\070121cd1353.nd2	462	6.58377	13.7881	46	279.707	1236.57	TRUE	2	436127
S:\GFoti\GFoti\Miranda\Organoids\Diff\IF-Confocal-Histo-TEM\LD calculations-Nile RED-Bodipy\Diff 80\OAPA 400 group\070121cd1353.nd2	463	18.5168	7.66315	56	572.068	245.18	FALSE	2	436127
S:\GFoti\GFoti\Miranda\Organoids\Diff\IF-Confocal-Histo-TEM\LD calculations-Nile RED-Bodipy\Diff 80\OAPA 400 group\070121cd1353.nd2	464	5.0407	7.00038	59	1072.33	817.728	TRUE	2	436127
S:\GFoti\GFoti\Miranda\Organoids\Diff\IF-Confocal-Histo-TEM\LD calculations-Nile RED-Bodipy\Diff 80\OAPA 400 group\070121cd1353.nd2	465	14.1962	5.47639	59	1072.33	817.728	TRUE	2	436127
S:\GFoti\GFoti\Miranda\Organoids\Diff\IF-Confocal-Histo-TEM\LD calculations-Nile RED-Bodipy\Diff 80\OAPA 400 group\070121cd1353.nd2	466	17.6939	6.16457	62	432.78	1049.87	TRUE	2	436127
S:\GFoti\GFoti\Miranda\Organoids\Diff\IF-Confocal-Histo-TEM\LD calculations-Nile RED-Bodipy\Diff 80\OAPA 400 group\070121cd1353.nd2	467	14.0934	22.8558	47	143.608	1202.78	TRUE	2	436127
S:\GFoti\GFoti\Miranda\Organoids\Diff\IF-Confocal-Histo-TEM\LD calculations-Nile RED-Bodipy\Diff 80\OAPA 400 group\070121cd1353.nd2	468	51.1271	7.51917	63	201.216	858.202	TRUE	2	436127
S:\GFoti\GFoti\Miranda\Organoids\Diff\IF-Confocal-Histo-TEM\LD calculations-Nile RED-Bodipy\Diff 80\OAPA 400 group\070121cd1353.nd2	469	22.7346	24.2273	73	215.721	1057.76	TRUE	2	436127
S:\GFoti\GFoti\Miranda\Organoids\Diff\IF-Confocal-Histo-TEM\LD calculations-Nile RED-Bodipy\Diff 80\OAPA 400 group\070121cd1353.nd2	470	51.6414	22.2386	73	215.721	1057.76	TRUE	2	436127
S:\GFoti\GFoti\Miranda\Organoids\Diff\IF-Confocal-Histo-TEM\LD calculations-Nile RED-Bodipy\Diff 80\OAPA 400 group\070121cd1353.nd2	471	29.3183	19.9173	70	201.422	1004.62	TRUE	2	436127
S:\GFoti\GFoti\Miranda\Organoids\Diff\IF-Confocal-Histo-TEM\LD calculations-Nile RED-Bodipy\Diff 80\OAPA 400 group\070121cd1353.nd2	472	13.8876	2.4924	93	285.674	888.475	TRUE	2	436127
S:\GFoti\GFoti\Miranda\Organoids\Diff\IF-Confocal-Histo-TEM\LD calculations-Nile RED-Bodipy\Diff 80\OAPA 400 group\070121cd1353.nd2	473	31.2729	6.31049	68	1356.05	904.461	TRUE	2	436127
S:\GFoti\GFoti\Miranda\Organoids\Diff\IF-Confocal-Histo-TEM\LD calculations-Nile RED-Bodipy\Diff 80\OAPA 400 group\070121cd1353.nd2	474	135.379	9.99195	160	440.495	799.691	TRUE	2	436127
S:\GFoti\GFoti\Miranda\Organoids\Diff\IF-Confocal-Histo-TEM\LD calculations-Nile RED-Bodipy\Diff 80\OAPA 400 group\070121cd1353.nd2	475	30.0384	24.7118	75	394.717	1361.5	TRUE	2	436127
S:\GFoti\GFoti\Miranda\Organoids\Diff\IF-Confocal-Histo-TEM\LD calculations-Nile RED-Bodipy\Diff 80\OAPA 400 group\070121cd1353.nd2	476	25.4092	8.04661	70	201.422	1004.62	TRUE	2	436127
S:\GFoti\GFoti\Miranda\Organoids\Diff\IF-Confocal-Histo-TEM\LD calculations-Nile RED-Bodipy\Diff 80\OAPA 400 group\070121cd1353.nd2	477	209.24	5.54176	143	257.487	493.933	TRUE	2	436127
S:\GFoti\GFoti\Miranda\Organoids\Diff\IF-Confocal-Histo-TEM\LD calculations-Nile RED-Bodipy\Diff 80\OAPA 400 group\070121cd1353.nd2	478	46.4979	13.0477	79	237.016	434.925	TRUE	2	436127
S:\GFoti\GFoti\Miranda\Organoids\Diff\IF-Confocal-Histo-TEM\LD calculations-Nile RED-Bodipy\Diff 80\OAPA 400 group\070121cd1353.nd2	479	32.9188	15.8953	75	394.717	1361.5	TRUE	2	436127
S:\GFoti\GFoti\Miranda\Organoids\Diff\IF-Confocal-Histo-TEM\LD calculations-Nile RED-Bodipy\Diff 80\OAPA 400 group\070121cd1353.nd2	480	44.1318	6.26187	135	232.798	478.803	TRUE	2	436127
S:\GFoti\GFoti\Miranda\Organoids\Diff\IF-Confocal-Histo-TEM\LD calculations-Nile RED-Bodipy\Diff 80\OAPA 400 group\070121cd1353.nd2	481	43.3088	21.0788	79	237.016	434.925	TRUE	2	436127
S:\GFoti\GFoti\Miranda\Organoids\Diff\IF-Confocal-Histo-TEM\LD calculations-Nile RED-Bodipy\Diff 80\OAPA 400 group\070121cd1353.nd2	482	11.5216	4.95822	78	600.666	1213.43	TRUE	2	436127
S:\GFoti\GFoti\Miranda\Organoids\Diff\IF-Confocal-Histo-TEM\LD calculations-Nile RED-Bodipy\Diff 80\OAPA 400 group\070121cd1353.nd2	483	43.4117	8.12984	80	1213.47	297.642	FALSE	2	436127
S:\GFoti\GFoti\Miranda\Organoids\Diff\IF-Confocal-Histo-TEM\LD calculations-Nile RED-Bodipy\Diff 80\OAPA 400 group\070121cd1353.nd2	484	49.4811	3.63863	77	1180.76	783.309	TRUE	2	436127
S:\GFoti\GFoti\Miranda\Organoids\Diff\IF-Confocal-Histo-TEM\LD calculations-Nile RED-Bodipy\Diff 80\OAPA 400 group\070121cd1353.nd2	485	20.1628	8.50224	78	600.666	1213.43	TRUE	2	436127
S:\GFoti\GFoti\Miranda\Organoids\Diff\IF-Confocal-Histo-TEM\LD calculations-Nile RED-Bodipy\Diff 80\OAPA 400 group\070121cd1353.nd2	486	50.7156	8.17054	115	315.404	855.149	TRUE	2	436127
S:\GFoti\GFoti\Miranda\Organoids\Diff\IF-Confocal-Histo-TEM\LD calculations-Nile RED-Bodipy\Diff 80\OAPA 400 group\070121cd1353.nd2	487	5.14357	13.9619	82	1087.25	287.073	FALSE	2	436127
S:\GFoti\GFoti\Miranda\Organoids\Diff\IF-Confocal-Histo-TEM\LD calculations-Nile RED-Bodipy\Diff 80\OAPA 400 group\070121cd1353.nd2	488	13.3733	10.3921	82	1087.25	287.073	FALSE	2	436127
S:\GFoti\GFoti\Miranda\Organoids\Diff\IF-Confocal-Histo-TEM\LD calculations-Nile RED-Bodipy\Diff 80\OAPA 400 group\070121cd1353.nd2	489	150.398	4.17325	115	315.404	855.149	TRUE	2	436127
S:\GFoti\GFoti\Miranda\Organoids\Diff\IF-Confocal-Histo-TEM\LD calculations-Nile RED-Bodipy\Diff 80\OAPA 400 group\070121cd1353.nd2	490	27.0552	6.71601	82	1087.25	287.073	FALSE	2	436127
S:\GFoti\GFoti\Miranda\Organoids\Diff\IF-Confocal-Histo-TEM\LD calculations-Nile RED-Bodipy\Diff 80\OAPA 400 group\070121cd1353.nd2	491	47.9381	10.1144	83	1048.57	374.142	FALSE	2	436127
S:\GFoti\GFoti\Miranda\Organoids\Diff\IF-Confocal-Histo-TEM\LD calculations-Nile RED-Bodipy\Diff 80\OAPA 400 group\070121cd1353.nd2	492	10.6986	4.72697	95	224.362	716.661	TRUE	2	436127
S:\GFoti\GFoti\Miranda\Organoids\Diff\IF-Confocal-Histo-TEM\LD calculations-Nile RED-Bodipy\Diff 80\OAPA 400 group\070121cd1353.nd2	493	44.749	3.84222	82	1087.25	287.073	FALSE	2	436127
S:\GFoti\GFoti\Miranda\Organoids\Diff\IF-Confocal-Histo-TEM\LD calculations-Nile RED-Bodipy\Diff 80\OAPA 400 group\070121cd1353.nd2	494	20.4714	7.15262	83	1048.57	374.142	FALSE	2	436127
S:\GFoti\GFoti\Miranda\Organoids\Diff\IF-Confocal-Histo-TEM\LD calculations-Nile RED-Bodipy\Diff 80\OAPA 400 group\070121cd1353.nd2	495	13.1675	14.3426	82	1087.25	287.073	FALSE	2	436127
S:\GFoti\GFoti\Miranda\Organoids\Diff\IF-Confocal-Histo-TEM\LD calculations-Nile RED-Bodipy\Diff 80\OAPA 400 group\070121cd1353.nd2	496	8.12684	1.63102	84	412.72	738.465	TRUE	2	436127
S:\GFoti\GFoti\Miranda\Organoids\Diff\IF-Confocal-Histo-TEM\LD calculations-Nile RED-Bodipy\Diff 80\OAPA 400 group\070121cd1353.nd2	497	25.3064	2.85671	83	1048.57	374.142	FALSE	2	436127
S:\GFoti\GFoti\Miranda\Organoids\Diff\IF-Confocal-Histo-TEM\LD calculations-Nile RED-Bodipy\Diff 80\OAPA 400 group\070121cd1353.nd2	498	18.8255	8.90637	95	224.362	716.661	TRUE	2	436127
S:\GFoti\GFoti\Miranda\Organoids\Diff\IF-Confocal-Histo-TEM\LD calculations-Nile RED-Bodipy\Diff 80\OAPA 400 group\070121cd1353.nd2	499	13.2704	9.51076	82	1087.25	287.073	FALSE	2	436127
S:\GFoti\GFoti\Miranda\Organoids\Diff\IF-Confocal-Histo-TEM\LD calculations-Nile RED-Bodipy\Diff 80\OAPA 400 group\070121cd1353.nd2	500	73.6559	7.68832	82	1087.25	287.073	FALSE	2	436127
S:\GFoti\GFoti\Miranda\Organoids\Diff\IF-Confocal-Histo-TEM\LD calculations-Nile RED-Bodipy\Diff 80\OAPA 400 group\070121cd1353.nd2	501	3.08614	11.1563	94	1075.73	626.658	TRUE	2	436127
S:\GFoti\GFoti\Miranda\Organoids\Diff\IF-Confocal-Histo-TEM\LD calculations-Nile RED-Bodipy\Diff 80\OAPA 400 group\070121cd1353.nd2	502	7.09812	7.18726	83	1048.57	374.142	FALSE	2	436127
S:\GFoti\GFoti\Miranda\Organoids\Diff\IF-Confocal-Histo-TEM\LD calculations-Nile RED-Bodipy\Diff 80\OAPA 400 group\070121cd1353.nd2	503	71.4956	7.1232	96	820.193	480.433	TRUE	2	436127
S:\GFoti\GFoti\Miranda\Organoids\Diff\IF-Confocal-Histo-TEM\LD calculations-Nile RED-Bodipy\Diff 80\OAPA 400 group\070121cd1353.nd2	504	88.8809	9.2599	168	136.716	552.475	TRUE	2	436127
S:\GFoti\GFoti\Miranda\Organoids\Diff\IF-Confocal-Histo-TEM\LD calculations-Nile RED-Bodipy\Diff 80\OAPA 400 group\070121cd1353.nd2	505	4.62921	2.67702	1	453.971	193.028	FALSE	5	12766.9
S:\GFoti\GFoti\Miranda\Organoids\Diff\IF-Confocal-Histo-TEM\LD calculations-Nile RED-Bodipy\Diff 80\OAPA 400 group\070121cd1353.nd2	506	8.12684	1.31078	2	238.867	302.03	FALSE	5	12766.9
S:\GFoti\GFoti\Miranda\Organoids\Diff\IF-Confocal-Histo-TEM\LD calculations-Nile RED-Bodipy\Diff 80\OAPA 400 group\070121cd1353.nd2	507	12.756	11.8652	4	1557.47	151.566	FALSE	5	12766.9
S:\GFoti\GFoti\Miranda\Organoids\Diff\IF-Confocal-Histo-TEM\LD calculations-Nile RED-Bodipy\Diff 80\OAPA 400 group\070121cd1353.nd2	508	3.90911	15.3166	4	1557.47	151.566	FALSE	5	12766.9
S:\GFoti\GFoti\Miranda\Organoids\Diff\IF-Confocal-Histo-TEM\LD calculations-Nile RED-Bodipy\Diff 80\OAPA 400 group\070121cd1353.nd2	509	5.86367	16.8863	4	1557.47	151.566	FALSE	5	12766.9
S:\GFoti\GFoti\Miranda\Organoids\Diff\IF-Confocal-Histo-TEM\LD calculations-Nile RED-Bodipy\Diff 80\OAPA 400 group\070121cd1353.nd2	510	4.93783	7.85357	9	453.148	197.551	FALSE	2	436127
S:\GFoti\GFoti\Miranda\Organoids\Diff\IF-Confocal-Histo-TEM\LD calculations-Nile RED-Bodipy\Diff 80\OAPA 400 group\070121cd1353.nd2	511	155.336	9.03357	9	453.148	197.551	FALSE	2	436127
S:\GFoti\GFoti\Miranda\Organoids\Diff\IF-Confocal-Histo-TEM\LD calculations-Nile RED-Bodipy\Diff 80\OAPA 400 group\070121cd1353.nd2	512	14.7106	3.81849	13	485.038	161.475	FALSE	7	1892.42
S:\GFoti\GFoti\Miranda\Organoids\Diff\IF-Confocal-Histo-TEM\LD calculations-Nile RED-Bodipy\Diff 80\OAPA 400 group\070121cd1353.nd2	513	36.5193	4.62195	10	754.664	243.002	FALSE	2	436127
S:\GFoti\GFoti\Miranda\Organoids\Diff\IF-Confocal-Histo-TEM\LD calculations-Nile RED-Bodipy\Diff 80\OAPA 400 group\070121cd1353.nd2	514	12.3446	4.63291	11	711.15	201.186	FALSE	2	436127
S:\GFoti\GFoti\Miranda\Organoids\Diff\IF-Confocal-Histo-TEM\LD calculations-Nile RED-Bodipy\Diff 80\OAPA 400 group\070121cd1353.nd2	515	123.446	7.73032	174	163.36	430.222	TRUE	2	436127
S:\GFoti\GFoti\Miranda\Organoids\Diff\IF-Confocal-Histo-TEM\LD calculations-Nile RED-Bodipy\Diff 80\OAPA 400 group\070121cd1353.nd2	516	82.8114	6.82802	15	1187.96	360.182	FALSE	2	436127
S:\GFoti\GFoti\Miranda\Organoids\Diff\IF-Confocal-Histo-TEM\LD calculations-Nile RED-Bodipy\Diff 80\OAPA 400 group\070121cd1353.nd2	517	26.9523	5.89641	15	1187.96	360.182	FALSE	2	436127
S:\GFoti\GFoti\Miranda\Organoids\Diff\IF-Confocal-Histo-TEM\LD calculations-Nile RED-Bodipy\Diff 80\OAPA 400 group\070121cd1353.nd2	518	43.206	6.3914	14	194.118	243.996	FALSE	2	436127
S:\GFoti\GFoti\Miranda\Organoids\Diff\IF-Confocal-Histo-TEM\LD calculations-Nile RED-Bodipy\Diff 80\OAPA 400 group\070121cd1353.nd2	519	3.39476	8.68773	17	543.058	173.042	FALSE	2	436127
S:\GFoti\GFoti\Miranda\Organoids\Diff\IF-Confocal-Histo-TEM\LD calculations-Nile RED-Bodipy\Diff 80\OAPA 400 group\070121cd1353.nd2	520	41.6629	5.26943	139	351.1	468.139	TRUE	2	436127
S:\GFoti\GFoti\Miranda\Organoids\Diff\IF-Confocal-Histo-TEM\LD calculations-Nile RED-Bodipy\Diff 80\OAPA 400 group\070121cd1353.nd2	521	52.2587	8.10995	139	351.1	468.139	TRUE	2	436127
S:\GFoti\GFoti\Miranda\Organoids\Diff\IF-Confocal-Histo-TEM\LD calculations-Nile RED-Bodipy\Diff 80\OAPA 400 group\070121cd1353.nd2	522	119.022	13.4847	16	1325.81	188.009	FALSE	2	436127
S:\GFoti\GFoti\Miranda\Organoids\Diff\IF-Confocal-Histo-TEM\LD calculations-Nile RED-Bodipy\Diff 80\OAPA 400 group\070121cd1353.nd2	523	36.7251	7.31592	131	538.84	742.401	TRUE	2	436127
S:\GFoti\GFoti\Miranda\Organoids\Diff\IF-Confocal-Histo-TEM\LD calculations-Nile RED-Bodipy\Diff 80\OAPA 400 group\070121cd1353.nd2	524	9.66991	5.16462	110	911.132	181.097	FALSE	2	436127
S:\GFoti\GFoti\Miranda\Organoids\Diff\IF-Confocal-Histo-TEM\LD calculations-Nile RED-Bodipy\Diff 80\OAPA 400 group\070121cd1353.nd2	525	61.3113	4.81269	97	204.611	453.043	TRUE	2	436127
S:\GFoti\GFoti\Miranda\Organoids\Diff\IF-Confocal-Histo-TEM\LD calculations-Nile RED-Bodipy\Diff 80\OAPA 400 group\070121cd1353.nd2	526	13.0647	8.09342	110	911.132	181.097	FALSE	2	436127
S:\GFoti\GFoti\Miranda\Organoids\Diff\IF-Confocal-Histo-TEM\LD calculations-Nile RED-Bodipy\Diff 80\OAPA 400 group\070121cd1353.nd2	527	6.27515	3.77786	19	1154.94	456.884	TRUE	2	436127
S:\GFoti\GFoti\Miranda\Organoids\Diff\IF-Confocal-Histo-TEM\LD calculations-Nile RED-Bodipy\Diff 80\OAPA 400 group\070121cd1353.nd2	528	6.68664	10.3713	27	711.458	303.614	FALSE	2	436127
S:\GFoti\GFoti\Miranda\Organoids\Diff\IF-Confocal-Histo-TEM\LD calculations-Nile RED-Bodipy\Diff 80\OAPA 400 group\070121cd1353.nd2	529	22.6317	4.9604	28	598.3	859.642	TRUE	2	436127
S:\GFoti\GFoti\Miranda\Organoids\Diff\IF-Confocal-Histo-TEM\LD calculations-Nile RED-Bodipy\Diff 80\OAPA 400 group\070121cd1353.nd2	530	20.78	4.1998	22	543.367	645.982	TRUE	2	436127
S:\GFoti\GFoti\Miranda\Organoids\Diff\IF-Confocal-Histo-TEM\LD calculations-Nile RED-Bodipy\Diff 80\OAPA 400 group\070121cd1353.nd2	531	7.9211	4.86943	111	136.407	656.533	TRUE	2	436127
S:\GFoti\GFoti\Miranda\Organoids\Diff\IF-Confocal-Histo-TEM\LD calculations-Nile RED-Bodipy\Diff 80\OAPA 400 group\070121cd1353.nd2	532	15.7393	4.58591	111	136.407	656.533	TRUE	2	436127
S:\GFoti\GFoti\Miranda\Organoids\Diff\IF-Confocal-Histo-TEM\LD calculations-Nile RED-Bodipy\Diff 80\OAPA 400 group\070121cd1353.nd2	533	17.7967	5.95868	24	493.474	493.686	TRUE	2	436127
S:\GFoti\GFoti\Miranda\Organoids\Diff\IF-Confocal-Histo-TEM\LD calculations-Nile RED-Bodipy\Diff 80\OAPA 400 group\070121cd1353.nd2	534	15.5336	3.92536	31	1187.03	933.478	TRUE	2	436127
S:\GFoti\GFoti\Miranda\Organoids\Diff\IF-Confocal-Histo-TEM\LD calculations-Nile RED-Bodipy\Diff 80\OAPA 400 group\070121cd1353.nd2	535	85.4861	7.88146	32	403.153	623.904	TRUE	2	436127
S:\GFoti\GFoti\Miranda\Organoids\Diff\IF-Confocal-Histo-TEM\LD calculations-Nile RED-Bodipy\Diff 80\OAPA 400 group\070121cd1353.nd2	536	25.3064	6.48867	32	403.153	623.904	TRUE	2	436127
S:\GFoti\GFoti\Miranda\Organoids\Diff\IF-Confocal-Histo-TEM\LD calculations-Nile RED-Bodipy\Diff 80\OAPA 400 group\070121cd1353.nd2	537	64.0889	10.7523	27	711.458	303.614	FALSE	2	436127
S:\GFoti\GFoti\Miranda\Organoids\Diff\IF-Confocal-Histo-TEM\LD calculations-Nile RED-Bodipy\Diff 80\OAPA 400 group\070121cd1353.nd2	538	7.40674	5.81418	25	489.668	632.479	TRUE	2	436127
S:\GFoti\GFoti\Miranda\Organoids\Diff\IF-Confocal-Histo-TEM\LD calculations-Nile RED-Bodipy\Diff 80\OAPA 400 group\070121cd1353.nd2	539	22.9403	4.61588	30	1044.66	913.997	TRUE	2	436127
S:\GFoti\GFoti\Miranda\Organoids\Diff\IF-Confocal-Histo-TEM\LD calculations-Nile RED-Bodipy\Diff 80\OAPA 400 group\070121cd1353.nd2	540	26.1293	1.46064	31	1187.03	933.478	TRUE	2	436127
S:\GFoti\GFoti\Miranda\Organoids\Diff\IF-Confocal-Histo-TEM\LD calculations-Nile RED-Bodipy\Diff 80\OAPA 400 group\070121cd1353.nd2	541	55.6534	5.41903	104	225.906	609.226	TRUE	2	436127
S:\GFoti\GFoti\Miranda\Organoids\Diff\IF-Confocal-Histo-TEM\LD calculations-Nile RED-Bodipy\Diff 80\OAPA 400 group\070121cd1353.nd2	542	40.5313	12.2309	39	1099.08	220.595	FALSE	2	436127
S:\GFoti\GFoti\Miranda\Organoids\Diff\IF-Confocal-Histo-TEM\LD calculations-Nile RED-Bodipy\Diff 80\OAPA 400 group\070121cd1353.nd2	543	48.0409	9.1738	103	494.914	618.043	TRUE	2	436127
S:\GFoti\GFoti\Miranda\Organoids\Diff\IF-Confocal-Histo-TEM\LD calculations-Nile RED-Bodipy\Diff 80\OAPA 400 group\070121cd1353.nd2	544	48.761	7.31138	39	1099.08	220.595	FALSE	2	436127
S:\GFoti\GFoti\Miranda\Organoids\Diff\IF-Confocal-Histo-TEM\LD calculations-Nile RED-Bodipy\Diff 80\OAPA 400 group\070121cd1353.nd2	545	7.81822	5.60564	39	1099.08	220.595	FALSE	2	436127
S:\GFoti\GFoti\Miranda\Organoids\Diff\IF-Confocal-Histo-TEM\LD calculations-Nile RED-Bodipy\Diff 80\OAPA 400 group\070121cd1353.nd2	546	21.0886	10.1553	38	230.946	862.294	TRUE	2	436127
S:\GFoti\GFoti\Miranda\Organoids\Diff\IF-Confocal-Histo-TEM\LD calculations-Nile RED-Bodipy\Diff 80\OAPA 400 group\070121cd1353.nd2	547	47.9381	4.3632	45	572.171	1086.56	TRUE	2	436127
S:\GFoti\GFoti\Miranda\Organoids\Diff\IF-Confocal-Histo-TEM\LD calculations-Nile RED-Bodipy\Diff 80\OAPA 400 group\070121cd1353.nd2	548	79.5196	2.46719	39	1099.08	220.595	FALSE	2	436127
S:\GFoti\GFoti\Miranda\Organoids\Diff\IF-Confocal-Histo-TEM\LD calculations-Nile RED-Bodipy\Diff 80\OAPA 400 group\070121cd1353.nd2	549	101.225	4.61367	42	267.466	287.607	FALSE	2	436127
S:\GFoti\GFoti\Miranda\Organoids\Diff\IF-Confocal-Histo-TEM\LD calculations-Nile RED-Bodipy\Diff 80\OAPA 400 group\070121cd1353.nd2	550	53.596	7.44226	46	279.707	1236.57	TRUE	2	436127
S:\GFoti\GFoti\Miranda\Organoids\Diff\IF-Confocal-Histo-TEM\LD calculations-Nile RED-Bodipy\Diff 80\OAPA 400 group\070121cd1353.nd2	551	15.3278	3.52133	45	572.171	1086.56	TRUE	2	436127
S:\GFoti\GFoti\Miranda\Organoids\Diff\IF-Confocal-Histo-TEM\LD calculations-Nile RED-Bodipy\Diff 80\OAPA 400 group\070121cd1353.nd2	552	11.1101	3.54211	49	901.153	1130.87	TRUE	2	436127
S:\GFoti\GFoti\Miranda\Organoids\Diff\IF-Confocal-Histo-TEM\LD calculations-Nile RED-Bodipy\Diff 80\OAPA 400 group\070121cd1353.nd2	553	97.4192	13.2427	47	143.608	1202.78	TRUE	2	436127
S:\GFoti\GFoti\Miranda\Organoids\Diff\IF-Confocal-Histo-TEM\LD calculations-Nile RED-Bodipy\Diff 80\OAPA 400 group\070121cd1353.nd2	554	8.94981	5.15369	49	901.153	1130.87	TRUE	2	436127
S:\GFoti\GFoti\Miranda\Organoids\Diff\IF-Confocal-Histo-TEM\LD calculations-Nile RED-Bodipy\Diff 80\OAPA 400 group\070121cd1353.nd2	555	19.3398	6.64567	53	1566.32	836.601	TRUE	2	436127
S:\GFoti\GFoti\Miranda\Organoids\Diff\IF-Confocal-Histo-TEM\LD calculations-Nile RED-Bodipy\Diff 80\OAPA 400 group\070121cd1353.nd2	556	6.58377	5.58792	49	901.153	1130.87	TRUE	2	436127
S:\GFoti\GFoti\Miranda\Organoids\Diff\IF-Confocal-Histo-TEM\LD calculations-Nile RED-Bodipy\Diff 80\OAPA 400 group\070121cd1353.nd2	557	12.6532	3.54932	112	141.86	851.263	TRUE	2	436127
S:\GFoti\GFoti\Miranda\Organoids\Diff\IF-Confocal-Histo-TEM\LD calculations-Nile RED-Bodipy\Diff 80\OAPA 400 group\070121cd1353.nd2	558	25.4092	9.59323	47	143.608	1202.78	TRUE	2	436127
S:\GFoti\GFoti\Miranda\Organoids\Diff\IF-Confocal-Histo-TEM\LD calculations-Nile RED-Bodipy\Diff 80\OAPA 400 group\070121cd1353.nd2	559	34.1533	14.2282	52	236.09	1153.37	TRUE	2	436127
S:\GFoti\GFoti\Miranda\Organoids\Diff\IF-Confocal-Histo-TEM\LD calculations-Nile RED-Bodipy\Diff 80\OAPA 400 group\070121cd1353.nd2	560	69.6439	8.26677	120	899.199	515.063	TRUE	2	436127
S:\GFoti\GFoti\Miranda\Organoids\Diff\IF-Confocal-Histo-TEM\LD calculations-Nile RED-Bodipy\Diff 80\OAPA 400 group\070121cd1353.nd2	561	6.58377	5.75832	121	244.628	224.286	FALSE	2	436127
S:\GFoti\GFoti\Miranda\Organoids\Diff\IF-Confocal-Histo-TEM\LD calculations-Nile RED-Bodipy\Diff 80\OAPA 400 group\070121cd1353.nd2	562	2.57178	23.5378	47	143.608	1202.78	TRUE	2	436127
S:\GFoti\GFoti\Miranda\Organoids\Diff\IF-Confocal-Histo-TEM\LD calculations-Nile RED-Bodipy\Diff 80\OAPA 400 group\070121cd1353.nd2	563	61.4142	5.31413	61	611.365	1319.38	TRUE	2	436127
S:\GFoti\GFoti\Miranda\Organoids\Diff\IF-Confocal-Histo-TEM\LD calculations-Nile RED-Bodipy\Diff 80\OAPA 400 group\070121cd1353.nd2	564	13.8876	6.01707	64	958.453	966.304	TRUE	2	436127
S:\GFoti\GFoti\Miranda\Organoids\Diff\IF-Confocal-Histo-TEM\LD calculations-Nile RED-Bodipy\Diff 80\OAPA 400 group\070121cd1353.nd2	565	13.0647	20.1691	65	234.032	1501.61	TRUE	2	436127
S:\GFoti\GFoti\Miranda\Organoids\Diff\IF-Confocal-Histo-TEM\LD calculations-Nile RED-Bodipy\Diff 80\OAPA 400 group\070121cd1353.nd2	566	29.1126	22.9512	70	201.422	1004.62	TRUE	2	436127
S:\GFoti\GFoti\Miranda\Organoids\Diff\IF-Confocal-Histo-TEM\LD calculations-Nile RED-Bodipy\Diff 80\OAPA 400 group\070121cd1353.nd2	567	26.6437	13.7982	65	234.032	1501.61	TRUE	2	436127
S:\GFoti\GFoti\Miranda\Organoids\Diff\IF-Confocal-Histo-TEM\LD calculations-Nile RED-Bodipy\Diff 80\OAPA 400 group\070121cd1353.nd2	568	45.572	8.44976	65	234.032	1501.61	TRUE	2	436127
S:\GFoti\GFoti\Miranda\Organoids\Diff\IF-Confocal-Histo-TEM\LD calculations-Nile RED-Bodipy\Diff 80\OAPA 400 group\070121cd1353.nd2	569	76.8449	8.4868	68	1356.05	904.461	TRUE	2	436127
S:\GFoti\GFoti\Miranda\Organoids\Diff\IF-Confocal-Histo-TEM\LD calculations-Nile RED-Bodipy\Diff 80\OAPA 400 group\070121cd1353.nd2	570	10.2871	4.14764	93	285.674	888.475	TRUE	2	436127
S:\GFoti\GFoti\Miranda\Organoids\Diff\IF-Confocal-Histo-TEM\LD calculations-Nile RED-Bodipy\Diff 80\OAPA 400 group\070121cd1353.nd2	571	17.0766	24.438	79	237.016	434.925	TRUE	2	436127
S:\GFoti\GFoti\Miranda\Organoids\Diff\IF-Confocal-Histo-TEM\LD calculations-Nile RED-Bodipy\Diff 80\OAPA 400 group\070121cd1353.nd2	572	44.749	12.2127	160	440.495	799.691	TRUE	2	436127
S:\GFoti\GFoti\Miranda\Organoids\Diff\IF-Confocal-Histo-TEM\LD calculations-Nile RED-Bodipy\Diff 80\OAPA 400 group\070121cd1353.nd2	573	9.77278	17.3597	79	237.016	434.925	TRUE	2	436127
S:\GFoti\GFoti\Miranda\Organoids\Diff\IF-Confocal-Histo-TEM\LD calculations-Nile RED-Bodipy\Diff 80\OAPA 400 group\070121cd1353.nd2	574	16.2537	14.1258	177	190.724	598.025	TRUE	2	436127
S:\GFoti\GFoti\Miranda\Organoids\Diff\IF-Confocal-Histo-TEM\LD calculations-Nile RED-Bodipy\Diff 80\OAPA 400 group\070121cd1353.nd2	575	11.9331	24.641	79	237.016	434.925	TRUE	2	436127
S:\GFoti\GFoti\Miranda\Organoids\Diff\IF-Confocal-Histo-TEM\LD calculations-Nile RED-Bodipy\Diff 80\OAPA 400 group\070121cd1353.nd2	576	7.61248	22.4491	79	237.016	434.925	TRUE	2	436127
S:\GFoti\GFoti\Miranda\Organoids\Diff\IF-Confocal-Histo-TEM\LD calculations-Nile RED-Bodipy\Diff 80\OAPA 400 group\070121cd1353.nd2	577	79.1081	2.42383	114	678.951	973.491	TRUE	2	436127
S:\GFoti\GFoti\Miranda\Organoids\Diff\IF-Confocal-Histo-TEM\LD calculations-Nile RED-Bodipy\Diff 80\OAPA 400 group\070121cd1353.nd2	578	74.1703	2.08311	114	678.951	973.491	TRUE	2	436127
S:\GFoti\GFoti\Miranda\Organoids\Diff\IF-Confocal-Histo-TEM\LD calculations-Nile RED-Bodipy\Diff 80\OAPA 400 group\070121cd1353.nd2	579	19.4427	16.085	137	399.552	124.682	FALSE	2	436127
S:\GFoti\GFoti\Miranda\Organoids\Diff\IF-Confocal-Histo-TEM\LD calculations-Nile RED-Bodipy\Diff 80\OAPA 400 group\070121cd1353.nd2	580	50.6127	4.62705	115	315.404	855.149	TRUE	2	436127
S:\GFoti\GFoti\Miranda\Organoids\Diff\IF-Confocal-Histo-TEM\LD calculations-Nile RED-Bodipy\Diff 80\OAPA 400 group\070121cd1353.nd2	581	4.83495	6.90977	78	600.666	1213.43	TRUE	2	436127
S:\GFoti\GFoti\Miranda\Organoids\Diff\IF-Confocal-Histo-TEM\LD calculations-Nile RED-Bodipy\Diff 80\OAPA 400 group\070121cd1353.nd2	582	3.49763	5.41189	83	1048.57	374.142	FALSE	2	436127
S:\GFoti\GFoti\Miranda\Organoids\Diff\IF-Confocal-Histo-TEM\LD calculations-Nile RED-Bodipy\Diff 80\OAPA 400 group\070121cd1353.nd2	583	44.5433	2.96572	83	1048.57	374.142	FALSE	2	436127
S:\GFoti\GFoti\Miranda\Organoids\Diff\IF-Confocal-Histo-TEM\LD calculations-Nile RED-Bodipy\Diff 80\OAPA 400 group\070121cd1353.nd2	584	55.962	7.98972	85	482.158	823.125	TRUE	2	436127
S:\GFoti\GFoti\Miranda\Organoids\Diff\IF-Confocal-Histo-TEM\LD calculations-Nile RED-Bodipy\Diff 80\OAPA 400 group\070121cd1353.nd2	585	13.1675	9.28343	83	1048.57	374.142	FALSE	2	436127
S:\GFoti\GFoti\Miranda\Organoids\Diff\IF-Confocal-Histo-TEM\LD calculations-Nile RED-Bodipy\Diff 80\OAPA 400 group\070121cd1353.nd2	586	20.78	8.7255	87	213.149	305.234	FALSE	2	436127
S:\GFoti\GFoti\Miranda\Organoids\Diff\IF-Confocal-Histo-TEM\LD calculations-Nile RED-Bodipy\Diff 80\OAPA 400 group\070121cd1353.nd2	587	2.67466	8.77197	138	340.196	242.215	FALSE	2	436127
S:\GFoti\GFoti\Miranda\Organoids\Diff\IF-Confocal-Histo-TEM\LD calculations-Nile RED-Bodipy\Diff 80\OAPA 400 group\070121cd1353.nd2	588	3.29188	3.64848	96	820.193	480.433	TRUE	2	436127
S:\GFoti\GFoti\Miranda\Organoids\Diff\IF-Confocal-Histo-TEM\LD calculations-Nile RED-Bodipy\Diff 80\OAPA 400 group\070121cd1353.nd2	589	18.1054	9.34075	86	449.445	313.485	FALSE	2	436127
S:\GFoti\GFoti\Miranda\Organoids\Diff\IF-Confocal-Histo-TEM\LD calculations-Nile RED-Bodipy\Diff 80\OAPA 400 group\070121cd1353.nd2	590	86.8234	7.99844	96	820.193	480.433	TRUE	2	436127
S:\GFoti\GFoti\Miranda\Organoids\Diff\IF-Confocal-Histo-TEM\LD calculations-Nile RED-Bodipy\Diff 80\OAPA 400 group\070121cd1353.nd2	591	40.3256	2.49896	109	310.363	111.461	FALSE	3	1883.68
S:\GFoti\GFoti\Miranda\Organoids\Diff\IF-Confocal-Histo-TEM\LD calculations-Nile RED-Bodipy\Diff 80\OAPA 400 group\070121cd1353.nd2	592	2.57178	4.97112	1	453.971	193.028	FALSE	5	12766.9
S:\GFoti\GFoti\Miranda\Organoids\Diff\IF-Confocal-Histo-TEM\LD calculations-Nile RED-Bodipy\Diff 80\OAPA 400 group\070121cd1353.nd2	593	5.7608	3.70803	3	348.322	114.987	FALSE	3	1883.68
S:\GFoti\GFoti\Miranda\Organoids\Diff\IF-Confocal-Histo-TEM\LD calculations-Nile RED-Bodipy\Diff 80\OAPA 400 group\070121cd1353.nd2	594	10.9044	5.64122	2	238.867	302.03	FALSE	5	12766.9
S:\GFoti\GFoti\Miranda\Organoids\Diff\IF-Confocal-Histo-TEM\LD calculations-Nile RED-Bodipy\Diff 80\OAPA 400 group\070121cd1353.nd2	595	14.8135	6.32226	5	474.546	70.191	FALSE	5	12766.9
S:\GFoti\GFoti\Miranda\Organoids\Diff\IF-Confocal-Histo-TEM\LD calculations-Nile RED-Bodipy\Diff 80\OAPA 400 group\070121cd1353.nd2	596	46.0864	10.2787	170	338.755	116.067	FALSE	6	9417.46
S:\GFoti\GFoti\Miranda\Organoids\Diff\IF-Confocal-Histo-TEM\LD calculations-Nile RED-Bodipy\Diff 80\OAPA 400 group\070121cd1353.nd2	597	51.7443	3.28888	13	485.038	161.475	FALSE	7	1892.42
S:\GFoti\GFoti\Miranda\Organoids\Diff\IF-Confocal-Histo-TEM\LD calculations-Nile RED-Bodipy\Diff 80\OAPA 400 group\070121cd1353.nd2	598	57.1965	8.62647	10	754.664	243.002	FALSE	2	436127
S:\GFoti\GFoti\Miranda\Organoids\Diff\IF-Confocal-Histo-TEM\LD calculations-Nile RED-Bodipy\Diff 80\OAPA 400 group\070121cd1353.nd2	599	36.6222	22.5105	8	393.071	150.455	FALSE	6	9417.46
S:\GFoti\GFoti\Miranda\Organoids\Diff\IF-Confocal-Histo-TEM\LD calculations-Nile RED-Bodipy\Diff 80\OAPA 400 group\070121cd1353.nd2	600	18.0025	5.59679	139	351.1	468.139	TRUE	2	436127
S:\GFoti\GFoti\Miranda\Organoids\Diff\IF-Confocal-Histo-TEM\LD calculations-Nile RED-Bodipy\Diff 80\OAPA 400 group\070121cd1353.nd2	601	48.2467	7.54339	16	1325.81	188.009	FALSE	2	436127
S:\GFoti\GFoti\Miranda\Organoids\Diff\IF-Confocal-Histo-TEM\LD calculations-Nile RED-Bodipy\Diff 80\OAPA 400 group\070121cd1353.nd2	602	12.2417	4.13819	20	827.292	686.807	TRUE	2	436127
S:\GFoti\GFoti\Miranda\Organoids\Diff\IF-Confocal-Histo-TEM\LD calculations-Nile RED-Bodipy\Diff 80\OAPA 400 group\070121cd1353.nd2	603	19.2369	6.36829	27	711.458	303.614	FALSE	2	436127
S:\GFoti\GFoti\Miranda\Organoids\Diff\IF-Confocal-Histo-TEM\LD calculations-Nile RED-Bodipy\Diff 80\OAPA 400 group\070121cd1353.nd2	604	45.3663	4.77506	102	360.873	454.751	TRUE	2	436127
S:\GFoti\GFoti\Miranda\Organoids\Diff\IF-Confocal-Histo-TEM\LD calculations-Nile RED-Bodipy\Diff 80\OAPA 400 group\070121cd1353.nd2	605	132.498	6.80059	91	820.193	914.556	TRUE	2	436127
S:\GFoti\GFoti\Miranda\Organoids\Diff\IF-Confocal-Histo-TEM\LD calculations-Nile RED-Bodipy\Diff 80\OAPA 400 group\070121cd1353.nd2	606	3.49763	7.99244	22	543.367	645.982	TRUE	2	436127
S:\GFoti\GFoti\Miranda\Organoids\Diff\IF-Confocal-Histo-TEM\LD calculations-Nile RED-Bodipy\Diff 80\OAPA 400 group\070121cd1353.nd2	607	32.1987	2.79498	119	155.953	288.323	FALSE	2	436127
S:\GFoti\GFoti\Miranda\Organoids\Diff\IF-Confocal-Histo-TEM\LD calculations-Nile RED-Bodipy\Diff 80\OAPA 400 group\070121cd1353.nd2	608	11.9331	4.86109	28	598.3	859.642	TRUE	2	436127
S:\GFoti\GFoti\Miranda\Organoids\Diff\IF-Confocal-Histo-TEM\LD calculations-Nile RED-Bodipy\Diff 80\OAPA 400 group\070121cd1353.nd2	609	332.377	7.3262	104	225.906	609.226	TRUE	2	436127
S:\GFoti\GFoti\Miranda\Organoids\Diff\IF-Confocal-Histo-TEM\LD calculations-Nile RED-Bodipy\Diff 80\OAPA 400 group\070121cd1353.nd2	610	9.05268	2.68462	31	1187.03	933.478	TRUE	2	436127
S:\GFoti\GFoti\Miranda\Organoids\Diff\IF-Confocal-Histo-TEM\LD calculations-Nile RED-Bodipy\Diff 80\OAPA 400 group\070121cd1353.nd2	611	58.7395	10.0594	39	1099.08	220.595	FALSE	2	436127
S:\GFoti\GFoti\Miranda\Organoids\Diff\IF-Confocal-Histo-TEM\LD calculations-Nile RED-Bodipy\Diff 80\OAPA 400 group\070121cd1353.nd2	612	6.78951	2.22746	104	225.906	609.226	TRUE	2	436127
S:\GFoti\GFoti\Miranda\Organoids\Diff\IF-Confocal-Histo-TEM\LD calculations-Nile RED-Bodipy\Diff 80\OAPA 400 group\070121cd1353.nd2	613	51.8472	3.42402	39	1099.08	220.595	FALSE	2	436127
S:\GFoti\GFoti\Miranda\Organoids\Diff\IF-Confocal-Histo-TEM\LD calculations-Nile RED-Bodipy\Diff 80\OAPA 400 group\070121cd1353.nd2	614	52.3615	4.35154	40	664.138	491.507	TRUE	2	436127
S:\GFoti\GFoti\Miranda\Organoids\Diff\IF-Confocal-Histo-TEM\LD calculations-Nile RED-Bodipy\Diff 80\OAPA 400 group\070121cd1353.nd2	615	17.591	7.66847	46	279.707	1236.57	TRUE	2	436127
S:\GFoti\GFoti\Miranda\Organoids\Diff\IF-Confocal-Histo-TEM\LD calculations-Nile RED-Bodipy\Diff 80\OAPA 400 group\070121cd1353.nd2	616	7.50961	11.8794	51	196.484	847.23	TRUE	2	436127
S:\GFoti\GFoti\Miranda\Organoids\Diff\IF-Confocal-Histo-TEM\LD calculations-Nile RED-Bodipy\Diff 80\OAPA 400 group\070121cd1353.nd2	617	195.147	6.57299	39	1099.08	220.595	FALSE	2	436127
S:\GFoti\GFoti\Miranda\Organoids\Diff\IF-Confocal-Histo-TEM\LD calculations-Nile RED-Bodipy\Diff 80\OAPA 400 group\070121cd1353.nd2	618	13.8876	6.0009	39	1099.08	220.595	FALSE	2	436127
S:\GFoti\GFoti\Miranda\Organoids\Diff\IF-Confocal-Histo-TEM\LD calculations-Nile RED-Bodipy\Diff 80\OAPA 400 group\070121cd1353.nd2	619	5.0407	1.9083	49	901.153	1130.87	TRUE	2	436127
S:\GFoti\GFoti\Miranda\Organoids\Diff\IF-Confocal-Histo-TEM\LD calculations-Nile RED-Bodipy\Diff 80\OAPA 400 group\070121cd1353.nd2	620	154.41	6.14873	53	1566.32	836.601	TRUE	2	436127
S:\GFoti\GFoti\Miranda\Organoids\Diff\IF-Confocal-Histo-TEM\LD calculations-Nile RED-Bodipy\Diff 80\OAPA 400 group\070121cd1353.nd2	621	13.2704	6.01476	48	350.277	867.565	TRUE	2	436127
S:\GFoti\GFoti\Miranda\Organoids\Diff\IF-Confocal-Histo-TEM\LD calculations-Nile RED-Bodipy\Diff 80\OAPA 400 group\070121cd1353.nd2	622	23.4547	7.51116	52	236.09	1153.37	TRUE	2	436127
S:\GFoti\GFoti\Miranda\Organoids\Diff\IF-Confocal-Histo-TEM\LD calculations-Nile RED-Bodipy\Diff 80\OAPA 400 group\070121cd1353.nd2	623	6.99525	5.67063	53	1566.32	836.601	TRUE	2	436127
S:\GFoti\GFoti\Miranda\Organoids\Diff\IF-Confocal-Histo-TEM\LD calculations-Nile RED-Bodipy\Diff 80\OAPA 400 group\070121cd1353.nd2	624	47.5266	10.7911	52	236.09	1153.37	TRUE	2	436127
S:\GFoti\GFoti\Miranda\Organoids\Diff\IF-Confocal-Histo-TEM\LD calculations-Nile RED-Bodipy\Diff 80\OAPA 400 group\070121cd1353.nd2	625	6.68664	8.60489	51	196.484	847.23	TRUE	2	436127
S:\GFoti\GFoti\Miranda\Organoids\Diff\IF-Confocal-Histo-TEM\LD calculations-Nile RED-Bodipy\Diff 80\OAPA 400 group\070121cd1353.nd2	626	59.151	11.8388	47	143.608	1202.78	TRUE	2	436127
S:\GFoti\GFoti\Miranda\Organoids\Diff\IF-Confocal-Histo-TEM\LD calculations-Nile RED-Bodipy\Diff 80\OAPA 400 group\070121cd1353.nd2	627	4.3206	6.4693	56	572.068	245.18	FALSE	2	436127
S:\GFoti\GFoti\Miranda\Organoids\Diff\IF-Confocal-Histo-TEM\LD calculations-Nile RED-Bodipy\Diff 80\OAPA 400 group\070121cd1353.nd2	628	11.4187	7.03006	56	572.068	245.18	FALSE	2	436127
S:\GFoti\GFoti\Miranda\Organoids\Diff\IF-Confocal-Histo-TEM\LD calculations-Nile RED-Bodipy\Diff 80\OAPA 400 group\070121cd1353.nd2	629	44.4404	5.95401	105	1267.68	1136.94	TRUE	2	436127
S:\GFoti\GFoti\Miranda\Organoids\Diff\IF-Confocal-Histo-TEM\LD calculations-Nile RED-Bodipy\Diff 80\OAPA 400 group\070121cd1353.nd2	630	5.45218	14.9051	47	143.608	1202.78	TRUE	2	436127
S:\GFoti\GFoti\Miranda\Organoids\Diff\IF-Confocal-Histo-TEM\LD calculations-Nile RED-Bodipy\Diff 80\OAPA 400 group\070121cd1353.nd2	631	42.383	3.05307	105	1267.68	1136.94	TRUE	2	436127
S:\GFoti\GFoti\Miranda\Organoids\Diff\IF-Confocal-Histo-TEM\LD calculations-Nile RED-Bodipy\Diff 80\OAPA 400 group\070121cd1353.nd2	632	5.86367	4.06245	58	1232.4	824.611	TRUE	2	436127
S:\GFoti\GFoti\Miranda\Organoids\Diff\IF-Confocal-Histo-TEM\LD calculations-Nile RED-Bodipy\Diff 80\OAPA 400 group\070121cd1353.nd2	633	36.5193	29.2224	73	215.721	1057.76	TRUE	2	436127
S:\GFoti\GFoti\Miranda\Organoids\Diff\IF-Confocal-Histo-TEM\LD calculations-Nile RED-Bodipy\Diff 80\OAPA 400 group\070121cd1353.nd2	634	4.3206	6.89666	92	1414.38	902.107	TRUE	2	436127
S:\GFoti\GFoti\Miranda\Organoids\Diff\IF-Confocal-Histo-TEM\LD calculations-Nile RED-Bodipy\Diff 80\OAPA 400 group\070121cd1353.nd2	635	9.66991	4.47489	92	1414.38	902.107	TRUE	2	436127
S:\GFoti\GFoti\Miranda\Organoids\Diff\IF-Confocal-Histo-TEM\LD calculations-Nile RED-Bodipy\Diff 80\OAPA 400 group\070121cd1353.nd2	636	26.5408	29.6235	73	215.721	1057.76	TRUE	2	436127
S:\GFoti\GFoti\Miranda\Organoids\Diff\IF-Confocal-Histo-TEM\LD calculations-Nile RED-Bodipy\Diff 80\OAPA 400 group\070121cd1353.nd2	637	14.9163	2.4463	92	1414.38	902.107	TRUE	2	436127
S:\GFoti\GFoti\Miranda\Organoids\Diff\IF-Confocal-Histo-TEM\LD calculations-Nile RED-Bodipy\Diff 80\OAPA 400 group\070121cd1353.nd2	638	106.06	6.06268	67	1384.96	1259.95	TRUE	2	436127
S:\GFoti\GFoti\Miranda\Organoids\Diff\IF-Confocal-Histo-TEM\LD calculations-Nile RED-Bodipy\Diff 80\OAPA 400 group\070121cd1353.nd2	639	9.15555	19.7033	73	215.721	1057.76	TRUE	2	436127
[truncated: 34,152 more rows]

## Sheet: Nuclei_400
File name	Nucleus ID	Nucleus volume (μm³)	Mean HNF4 Intensity	HNF4 cell	Total lipid droplet volume(μm³)	Lipid droplet count	Organoid ID
S:\GFoti\GFoti\Miranda\Organoids\Diff\IF-Confocal-Histo-TEM\LD calculations-Nile RED-Bodipy\Diff 80\OAPA 400 group\070121cd1352.nd2	1	498	81.8453	FALSE	838.607	12	5
S:\GFoti\GFoti\Miranda\Organoids\Diff\IF-Confocal-Histo-TEM\LD calculations-Nile RED-Bodipy\Diff 80\OAPA 400 group\070121cd1352.nd2	2	1019.35	261.436	FALSE	1197.83	19	5
S:\GFoti\GFoti\Miranda\Organoids\Diff\IF-Confocal-Histo-TEM\LD calculations-Nile RED-Bodipy\Diff 80\OAPA 400 group\070121cd1352.nd2	3	1351.11	122.297	FALSE	155.13	7	5
S:\GFoti\GFoti\Miranda\Organoids\Diff\IF-Confocal-Histo-TEM\LD calculations-Nile RED-Bodipy\Diff 80\OAPA 400 group\070121cd1352.nd2	4	310.157	58.4007	FALSE	5.34931	1	5
S:\GFoti\GFoti\Miranda\Organoids\Diff\IF-Confocal-Histo-TEM\LD calculations-Nile RED-Bodipy\Diff 80\OAPA 400 group\070121cd1352.nd2	5	186.506	186.448	FALSE	335.464	12	5
S:\GFoti\GFoti\Miranda\Organoids\Diff\IF-Confocal-Histo-TEM\LD calculations-Nile RED-Bodipy\Diff 80\OAPA 400 group\070121cd1352.nd2	6	1340.62	1029.36	TRUE	231.358	9	1
S:\GFoti\GFoti\Miranda\Organoids\Diff\IF-Confocal-Histo-TEM\LD calculations-Nile RED-Bodipy\Diff 80\OAPA 400 group\070121cd1352.nd2	7	1274.06	1100.4	TRUE	514.151	11	1
S:\GFoti\GFoti\Miranda\Organoids\Diff\IF-Confocal-Histo-TEM\LD calculations-Nile RED-Bodipy\Diff 80\OAPA 400 group\070121cd1352.nd2	8	1314.9	265.714	FALSE	383.71	15	1
S:\GFoti\GFoti\Miranda\Organoids\Diff\IF-Confocal-Histo-TEM\LD calculations-Nile RED-Bodipy\Diff 80\OAPA 400 group\070121cd1352.nd2	9	2600.49	933.544	TRUE	436.586	19	1
S:\GFoti\GFoti\Miranda\Organoids\Diff\IF-Confocal-Histo-TEM\LD calculations-Nile RED-Bodipy\Diff 80\OAPA 400 group\070121cd1352.nd2	10	1204.42	792.977	TRUE	363.65	9	1
S:\GFoti\GFoti\Miranda\Organoids\Diff\IF-Confocal-Histo-TEM\LD calculations-Nile RED-Bodipy\Diff 80\OAPA 400 group\070121cd1352.nd2	11	806.203	905.929	TRUE	137.23	7	1
S:\GFoti\GFoti\Miranda\Organoids\Diff\IF-Confocal-Histo-TEM\LD calculations-Nile RED-Bodipy\Diff 80\OAPA 400 group\070121cd1352.nd2	12	972.957	1374.68	TRUE	148.855	7	1
S:\GFoti\GFoti\Miranda\Organoids\Diff\IF-Confocal-Histo-TEM\LD calculations-Nile RED-Bodipy\Diff 80\OAPA 400 group\070121cd1352.nd2	13	758.985	1272.46	TRUE	285.365	9	1
S:\GFoti\GFoti\Miranda\Organoids\Diff\IF-Confocal-Histo-TEM\LD calculations-Nile RED-Bodipy\Diff 80\OAPA 400 group\070121cd1352.nd2	14	785.32	814.653	TRUE	207.183	8	1
S:\GFoti\GFoti\Miranda\Organoids\Diff\IF-Confocal-Histo-TEM\LD calculations-Nile RED-Bodipy\Diff 80\OAPA 400 group\070121cd1352.nd2	15	678.128	932.169	TRUE	461.995	18	1
S:\GFoti\GFoti\Miranda\Organoids\Diff\IF-Confocal-Histo-TEM\LD calculations-Nile RED-Bodipy\Diff 80\OAPA 400 group\070121cd1352.nd2	16	865.148	1088.31	TRUE	445.536	10	1
S:\GFoti\GFoti\Miranda\Organoids\Diff\IF-Confocal-Histo-TEM\LD calculations-Nile RED-Bodipy\Diff 80\OAPA 400 group\070121cd1352.nd2	17	733.679	1081.13	TRUE	616.817	14	1
S:\GFoti\GFoti\Miranda\Organoids\Diff\IF-Confocal-Histo-TEM\LD calculations-Nile RED-Bodipy\Diff 80\OAPA 400 group\070121cd1352.nd2	18	887.986	1083.53	TRUE	261.499	10	1
S:\GFoti\GFoti\Miranda\Organoids\Diff\IF-Confocal-Histo-TEM\LD calculations-Nile RED-Bodipy\Diff 80\OAPA 400 group\070121cd1352.nd2	19	569.907	1177.77	TRUE	201.936	4	1
S:\GFoti\GFoti\Miranda\Organoids\Diff\IF-Confocal-Histo-TEM\LD calculations-Nile RED-Bodipy\Diff 80\OAPA 400 group\070121cd1352.nd2	20	264.379	1150.7	TRUE	357.067	6	1
S:\GFoti\GFoti\Miranda\Organoids\Diff\IF-Confocal-Histo-TEM\LD calculations-Nile RED-Bodipy\Diff 80\OAPA 400 group\070121cd1352.nd2	21	658.891	1323.12	TRUE	264.688	5	1
S:\GFoti\GFoti\Miranda\Organoids\Diff\IF-Confocal-Histo-TEM\LD calculations-Nile RED-Bodipy\Diff 80\OAPA 400 group\070121cd1352.nd2	22	760.734	983.029	TRUE	60.5912	4	1
S:\GFoti\GFoti\Miranda\Organoids\Diff\IF-Confocal-Histo-TEM\LD calculations-Nile RED-Bodipy\Diff 80\OAPA 400 group\070121cd1352.nd2	23	588.013	1383.95	TRUE	327.851	7	1
S:\GFoti\GFoti\Miranda\Organoids\Diff\IF-Confocal-Histo-TEM\LD calculations-Nile RED-Bodipy\Diff 80\OAPA 400 group\070121cd1352.nd2	24	236.81	1315.78	TRUE	19.5456	3	1
S:\GFoti\GFoti\Miranda\Organoids\Diff\IF-Confocal-Histo-TEM\LD calculations-Nile RED-Bodipy\Diff 80\OAPA 400 group\070121cd1352.nd2	25	1016.78	1138.15	TRUE	336.595	8	1
S:\GFoti\GFoti\Miranda\Organoids\Diff\IF-Confocal-Histo-TEM\LD calculations-Nile RED-Bodipy\Diff 80\OAPA 400 group\070121cd1352.nd2	26	1279.93	805.028	TRUE	154.719	7	1
S:\GFoti\GFoti\Miranda\Organoids\Diff\IF-Confocal-Histo-TEM\LD calculations-Nile RED-Bodipy\Diff 80\OAPA 400 group\070121cd1352.nd2	27	707.344	1386.67	TRUE	18.5168	3	1
S:\GFoti\GFoti\Miranda\Organoids\Diff\IF-Confocal-Histo-TEM\LD calculations-Nile RED-Bodipy\Diff 80\OAPA 400 group\070121cd1352.nd2	28	137.025	1363.63	TRUE	145.769	2	1
S:\GFoti\GFoti\Miranda\Organoids\Diff\IF-Confocal-Histo-TEM\LD calculations-Nile RED-Bodipy\Diff 80\OAPA 400 group\070121cd1352.nd2	29	896.524	1760.46	TRUE	278.061	11	1
S:\GFoti\GFoti\Miranda\Organoids\Diff\IF-Confocal-Histo-TEM\LD calculations-Nile RED-Bodipy\Diff 80\OAPA 400 group\070121cd1352.nd2	30	682.654	1386.35	TRUE	204.508	6	1
S:\GFoti\GFoti\Miranda\Organoids\Diff\IF-Confocal-Histo-TEM\LD calculations-Nile RED-Bodipy\Diff 80\OAPA 400 group\070121cd1352.nd2	31	161.302	160.916	FALSE	0	0	1
S:\GFoti\GFoti\Miranda\Organoids\Diff\IF-Confocal-Histo-TEM\LD calculations-Nile RED-Bodipy\Diff 80\OAPA 400 group\070121cd1352.nd2	32	827.497	1246.77	TRUE	356.244	17	1
S:\GFoti\GFoti\Miranda\Organoids\Diff\IF-Confocal-Histo-TEM\LD calculations-Nile RED-Bodipy\Diff 80\OAPA 400 group\070121cd1352.nd2	33	359.638	1055.21	TRUE	94.1273	3	1
S:\GFoti\GFoti\Miranda\Organoids\Diff\IF-Confocal-Histo-TEM\LD calculations-Nile RED-Bodipy\Diff 80\OAPA 400 group\070121cd1352.nd2	34	197.307	586.716	TRUE	9.36129	2	1
S:\GFoti\GFoti\Miranda\Organoids\Diff\IF-Confocal-Histo-TEM\LD calculations-Nile RED-Bodipy\Diff 80\OAPA 400 group\070121cd1352.nd2	35	767.42	1075.98	TRUE	515.283	9	1
S:\GFoti\GFoti\Miranda\Organoids\Diff\IF-Confocal-Histo-TEM\LD calculations-Nile RED-Bodipy\Diff 80\OAPA 400 group\070121cd1352.nd2	36	927.18	1704.98	TRUE	417.041	11	1
S:\GFoti\GFoti\Miranda\Organoids\Diff\IF-Confocal-Histo-TEM\LD calculations-Nile RED-Bodipy\Diff 80\OAPA 400 group\070121cd1352.nd2	37	927.694	1241.08	TRUE	274.667	11	1
S:\GFoti\GFoti\Miranda\Organoids\Diff\IF-Confocal-Histo-TEM\LD calculations-Nile RED-Bodipy\Diff 80\OAPA 400 group\070121cd1352.nd2	38	183.008	1270.47	TRUE	113.673	2	1
S:\GFoti\GFoti\Miranda\Organoids\Diff\IF-Confocal-Histo-TEM\LD calculations-Nile RED-Bodipy\Diff 80\OAPA 400 group\070121cd1352.nd2	39	1051.24	307.388	FALSE	530.405	21	1
S:\GFoti\GFoti\Miranda\Organoids\Diff\IF-Confocal-Histo-TEM\LD calculations-Nile RED-Bodipy\Diff 80\OAPA 400 group\070121cd1352.nd2	40	620.932	1037.94	TRUE	251.212	6	1
S:\GFoti\GFoti\Miranda\Organoids\Diff\IF-Confocal-Histo-TEM\LD calculations-Nile RED-Bodipy\Diff 80\OAPA 400 group\070121cd1352.nd2	41	762.997	1119.4	TRUE	339.373	9	1
S:\GFoti\GFoti\Miranda\Organoids\Diff\IF-Confocal-Histo-TEM\LD calculations-Nile RED-Bodipy\Diff 80\OAPA 400 group\070121cd1352.nd2	42	745.92	935.034	TRUE	154.204	6	1
S:\GFoti\GFoti\Miranda\Organoids\Diff\IF-Confocal-Histo-TEM\LD calculations-Nile RED-Bodipy\Diff 80\OAPA 400 group\070121cd1352.nd2	43	816.593	1578.87	TRUE	493.577	17	1
S:\GFoti\GFoti\Miranda\Organoids\Diff\IF-Confocal-Histo-TEM\LD calculations-Nile RED-Bodipy\Diff 80\OAPA 400 group\070121cd1352.nd2	44	516.929	1314.73	TRUE	148.443	5	1
S:\GFoti\GFoti\Miranda\Organoids\Diff\IF-Confocal-Histo-TEM\LD calculations-Nile RED-Bodipy\Diff 80\OAPA 400 group\070121cd1352.nd2	45	846.014	1408.11	TRUE	273.535	8	1
S:\GFoti\GFoti\Miranda\Organoids\Diff\IF-Confocal-Histo-TEM\LD calculations-Nile RED-Bodipy\Diff 80\OAPA 400 group\070121cd1352.nd2	46	739.234	152.352	FALSE	384.533	13	1
S:\GFoti\GFoti\Miranda\Organoids\Diff\IF-Confocal-Histo-TEM\LD calculations-Nile RED-Bodipy\Diff 80\OAPA 400 group\070121cd1352.nd2	47	777.708	1040.33	TRUE	249.052	12	1
S:\GFoti\GFoti\Miranda\Organoids\Diff\IF-Confocal-Histo-TEM\LD calculations-Nile RED-Bodipy\Diff 80\OAPA 400 group\070121cd1352.nd2	48	337.109	336.373	FALSE	286.085	7	1
S:\GFoti\GFoti\Miranda\Organoids\Diff\IF-Confocal-Histo-TEM\LD calculations-Nile RED-Bodipy\Diff 80\OAPA 400 group\070121cd1352.nd2	49	759.705	1247	TRUE	255.532	14	1
S:\GFoti\GFoti\Miranda\Organoids\Diff\IF-Confocal-Histo-TEM\LD calculations-Nile RED-Bodipy\Diff 80\OAPA 400 group\070121cd1352.nd2	50	1377.14	831.34	TRUE	453.354	20	1
S:\GFoti\GFoti\Miranda\Organoids\Diff\IF-Confocal-Histo-TEM\LD calculations-Nile RED-Bodipy\Diff 80\OAPA 400 group\070121cd1352.nd2	51	423.933	1179.62	TRUE	165.006	5	1
S:\GFoti\GFoti\Miranda\Organoids\Diff\IF-Confocal-Histo-TEM\LD calculations-Nile RED-Bodipy\Diff 80\OAPA 400 group\070121cd1352.nd2	52	373.012	115.875	FALSE	81.4741	2	1
S:\GFoti\GFoti\Miranda\Organoids\Diff\IF-Confocal-Histo-TEM\LD calculations-Nile RED-Bodipy\Diff 80\OAPA 400 group\070121cd1352.nd2	53	456.029	1290.17	TRUE	153.998	8	1
S:\GFoti\GFoti\Miranda\Organoids\Diff\IF-Confocal-Histo-TEM\LD calculations-Nile RED-Bodipy\Diff 80\OAPA 400 group\070121cd1352.nd2	54	580.092	1894.61	TRUE	537.091	8	1
S:\GFoti\GFoti\Miranda\Organoids\Diff\IF-Confocal-Histo-TEM\LD calculations-Nile RED-Bodipy\Diff 80\OAPA 400 group\070121cd1352.nd2	55	730.181	172.14	FALSE	250.698	9	1
S:\GFoti\GFoti\Miranda\Organoids\Diff\IF-Confocal-Histo-TEM\LD calculations-Nile RED-Bodipy\Diff 80\OAPA 400 group\070121cd1352.nd2	56	688.827	1248.33	TRUE	213.047	8	1
S:\GFoti\GFoti\Miranda\Organoids\Diff\IF-Confocal-Histo-TEM\LD calculations-Nile RED-Bodipy\Diff 80\OAPA 400 group\070121cd1352.nd2	57	364.268	1154.39	TRUE	111.513	3	1
S:\GFoti\GFoti\Miranda\Organoids\Diff\IF-Confocal-Histo-TEM\LD calculations-Nile RED-Bodipy\Diff 80\OAPA 400 group\070121cd1352.nd2	58	1265.94	194.053	FALSE	204.92	9	1
S:\GFoti\GFoti\Miranda\Organoids\Diff\IF-Confocal-Histo-TEM\LD calculations-Nile RED-Bodipy\Diff 80\OAPA 400 group\070121cd1352.nd2	59	859.902	1144.08	TRUE	420.538	14	1
S:\GFoti\GFoti\Miranda\Organoids\Diff\IF-Confocal-Histo-TEM\LD calculations-Nile RED-Bodipy\Diff 80\OAPA 400 group\070121cd1352.nd2	60	625.561	1436.59	TRUE	104.106	4	1
S:\GFoti\GFoti\Miranda\Organoids\Diff\IF-Confocal-Histo-TEM\LD calculations-Nile RED-Bodipy\Diff 80\OAPA 400 group\070121cd1352.nd2	61	509.419	1873.37	TRUE	84.766	3	1
S:\GFoti\GFoti\Miranda\Organoids\Diff\IF-Confocal-Histo-TEM\LD calculations-Nile RED-Bodipy\Diff 80\OAPA 400 group\070121cd1352.nd2	62	1384.55	561.924	TRUE	435.454	18	1
S:\GFoti\GFoti\Miranda\Organoids\Diff\IF-Confocal-Histo-TEM\LD calculations-Nile RED-Bodipy\Diff 80\OAPA 400 group\070121cd1352.nd2	63	287.731	1196.9	TRUE	123.549	5	1
S:\GFoti\GFoti\Miranda\Organoids\Diff\IF-Confocal-Histo-TEM\LD calculations-Nile RED-Bodipy\Diff 80\OAPA 400 group\070121cd1352.nd2	64	625.664	1524.26	TRUE	79.8282	5	1
S:\GFoti\GFoti\Miranda\Organoids\Diff\IF-Confocal-Histo-TEM\LD calculations-Nile RED-Bodipy\Diff 80\OAPA 400 group\070121cd1352.nd2	65	260.779	1715.76	TRUE	203.582	10	1
S:\GFoti\GFoti\Miranda\Organoids\Diff\IF-Confocal-Histo-TEM\LD calculations-Nile RED-Bodipy\Diff 80\OAPA 400 group\070121cd1352.nd2	66	385.15	1340.93	TRUE	238.147	7	1
S:\GFoti\GFoti\Miranda\Organoids\Diff\IF-Confocal-Histo-TEM\LD calculations-Nile RED-Bodipy\Diff 80\OAPA 400 group\070121cd1352.nd2	67	521.866	269.917	FALSE	31.7873	5	1
S:\GFoti\GFoti\Miranda\Organoids\Diff\IF-Confocal-Histo-TEM\LD calculations-Nile RED-Bodipy\Diff 80\OAPA 400 group\070121cd1352.nd2	68	1350.39	393.268	FALSE	272.198	7	1
S:\GFoti\GFoti\Miranda\Organoids\Diff\IF-Confocal-Histo-TEM\LD calculations-Nile RED-Bodipy\Diff 80\OAPA 400 group\070121cd1352.nd2	69	398.215	1655.75	TRUE	46.2921	4	1
S:\GFoti\GFoti\Miranda\Organoids\Diff\IF-Confocal-Histo-TEM\LD calculations-Nile RED-Bodipy\Diff 80\OAPA 400 group\070121cd1352.nd2	70	919.156	1296.5	TRUE	213.87	9	1
S:\GFoti\GFoti\Miranda\Organoids\Diff\IF-Confocal-Histo-TEM\LD calculations-Nile RED-Bodipy\Diff 80\OAPA 400 group\070121cd1352.nd2	71	595.111	1674.28	TRUE	153.793	5	1
S:\GFoti\GFoti\Miranda\Organoids\Diff\IF-Confocal-Histo-TEM\LD calculations-Nile RED-Bodipy\Diff 80\OAPA 400 group\070121cd1352.nd2	72	521.455	1725.43	TRUE	22.9403	2	1
S:\GFoti\GFoti\Miranda\Organoids\Diff\IF-Confocal-Histo-TEM\LD calculations-Nile RED-Bodipy\Diff 80\OAPA 400 group\070121cd1352.nd2	73	746.846	1462.95	TRUE	230.329	11	1
S:\GFoti\GFoti\Miranda\Organoids\Diff\IF-Confocal-Histo-TEM\LD calculations-Nile RED-Bodipy\Diff 80\OAPA 400 group\070121cd1352.nd2	74	423.624	2200.44	TRUE	40.017	1	1
S:\GFoti\GFoti\Miranda\Organoids\Diff\IF-Confocal-Histo-TEM\LD calculations-Nile RED-Bodipy\Diff 80\OAPA 400 group\070121cd1352.nd2	75	530.096	371.626	FALSE	448.725	12	1
S:\GFoti\GFoti\Miranda\Organoids\Diff\IF-Confocal-Histo-TEM\LD calculations-Nile RED-Bodipy\Diff 80\OAPA 400 group\070121cd1352.nd2	76	742.628	1665.78	TRUE	177.865	3	1
S:\GFoti\GFoti\Miranda\Organoids\Diff\IF-Confocal-Histo-TEM\LD calculations-Nile RED-Bodipy\Diff 80\OAPA 400 group\070121cd1352.nd2	77	1004.02	335.002	FALSE	621.24	18	1
S:\GFoti\GFoti\Miranda\Organoids\Diff\IF-Confocal-Histo-TEM\LD calculations-Nile RED-Bodipy\Diff 80\OAPA 400 group\070121cd1352.nd2	78	1236.51	199.821	FALSE	258.927	7	1
S:\GFoti\GFoti\Miranda\Organoids\Diff\IF-Confocal-Histo-TEM\LD calculations-Nile RED-Bodipy\Diff 80\OAPA 400 group\070121cd1352.nd2	79	1032.52	321.464	FALSE	344.722	11	1
S:\GFoti\GFoti\Miranda\Organoids\Diff\IF-Confocal-Histo-TEM\LD calculations-Nile RED-Bodipy\Diff 80\OAPA 400 group\070121cd1352.nd2	80	626.487	151.064	FALSE	105.237	5	1
S:\GFoti\GFoti\Miranda\Organoids\Diff\IF-Confocal-Histo-TEM\LD calculations-Nile RED-Bodipy\Diff 80\OAPA 400 group\070121cd1352.nd2	81	399.038	212.006	FALSE	749.932	32	1
S:\GFoti\GFoti\Miranda\Organoids\Diff\IF-Confocal-Histo-TEM\LD calculations-Nile RED-Bodipy\Diff 80\OAPA 400 group\070121cd1352.nd2	82	466.522	74.1519	FALSE	93.3043	1	1
S:\GFoti\GFoti\Miranda\Organoids\Diff\IF-Confocal-Histo-TEM\LD calculations-Nile RED-Bodipy\Diff 80\OAPA 400 group\070121cd1352.nd2	83	1261.72	233.681	FALSE	523.615	13	1
S:\GFoti\GFoti\Miranda\Organoids\Diff\IF-Confocal-Histo-TEM\LD calculations-Nile RED-Bodipy\Diff 80\OAPA 400 group\070121cd1352.nd2	84	544.395	327.297	FALSE	547.276	10	1
S:\GFoti\GFoti\Miranda\Organoids\Diff\IF-Confocal-Histo-TEM\LD calculations-Nile RED-Bodipy\Diff 80\OAPA 400 group\070121cd1352.nd2	85	820.913	337.485	FALSE	380.315	10	1
S:\GFoti\GFoti\Miranda\Organoids\Diff\IF-Confocal-Histo-TEM\LD calculations-Nile RED-Bodipy\Diff 80\OAPA 400 group\070121cd1352.nd2	86	901.668	109.885	FALSE	91.3498	2	1
S:\GFoti\GFoti\Miranda\Organoids\Diff\IF-Confocal-Histo-TEM\LD calculations-Nile RED-Bodipy\Diff 80\OAPA 400 group\070121cd1352.nd2	87	1602.22	227.462	FALSE	429.488	6	1
S:\GFoti\GFoti\Miranda\Organoids\Diff\IF-Confocal-Histo-TEM\LD calculations-Nile RED-Bodipy\Diff 80\OAPA 400 group\070121cd1352.nd2	88	1322.62	269.928	FALSE	442.244	9	1
S:\GFoti\GFoti\Miranda\Organoids\Diff\IF-Confocal-Histo-TEM\LD calculations-Nile RED-Bodipy\Diff 80\OAPA 400 group\070121cd1352.nd2	89	284.028	346.671	FALSE	113.879	3	1
S:\GFoti\GFoti\Miranda\Organoids\Diff\IF-Confocal-Histo-TEM\LD calculations-Nile RED-Bodipy\Diff 80\OAPA 400 group\070121cd1352.nd2	90	587.704	114.854	FALSE	380.11	12	1
S:\GFoti\GFoti\Miranda\Organoids\Diff\IF-Confocal-Histo-TEM\LD calculations-Nile RED-Bodipy\Diff 80\OAPA 400 group\070121cd1352.nd2	91	154.719	419.269	TRUE	0	0	2
S:\GFoti\GFoti\Miranda\Organoids\Diff\IF-Confocal-Histo-TEM\LD calculations-Nile RED-Bodipy\Diff 80\OAPA 400 group\070121cd1352.nd2	92	629.984	204.468	FALSE	237.016	3	1
S:\GFoti\GFoti\Miranda\Organoids\Diff\IF-Confocal-Histo-TEM\LD calculations-Nile RED-Bodipy\Diff 80\OAPA 400 group\070121cd1352.nd2	93	497.486	143.152	FALSE	323.428	6	1
S:\GFoti\GFoti\Miranda\Organoids\Diff\IF-Confocal-Histo-TEM\LD calculations-Nile RED-Bodipy\Diff 80\OAPA 400 group\070121cd1352.nd2	94	1063.18	105.785	FALSE	411.794	11	4
S:\GFoti\GFoti\Miranda\Organoids\Diff\IF-Confocal-Histo-TEM\LD calculations-Nile RED-Bodipy\Diff 80\OAPA 400 group\070121cd1352.nd2	95	1139.81	178.197	FALSE	1582.98	29	4
S:\GFoti\GFoti\Miranda\Organoids\Diff\IF-Confocal-Histo-TEM\LD calculations-Nile RED-Bodipy\Diff 80\OAPA 400 group\070121cd1352.nd2	96	728.535	317.586	FALSE	67.2779	3	1
S:\GFoti\GFoti\Miranda\Organoids\Diff\IF-Confocal-Histo-TEM\LD calculations-Nile RED-Bodipy\Diff 80\OAPA 400 group\070121cd1352.nd2	97	632.556	1262.67	TRUE	362.21	14	1
S:\GFoti\GFoti\Miranda\Organoids\Diff\IF-Confocal-Histo-TEM\LD calculations-Nile RED-Bodipy\Diff 80\OAPA 400 group\070121cd1352.nd2	98	1124.18	1409.27	TRUE	340.298	7	1
S:\GFoti\GFoti\Miranda\Organoids\Diff\IF-Confocal-Histo-TEM\LD calculations-Nile RED-Bodipy\Diff 80\OAPA 400 group\070121cd1352.nd2	99	751.784	1696.6	TRUE	52.3615	3	1
S:\GFoti\GFoti\Miranda\Organoids\Diff\IF-Confocal-Histo-TEM\LD calculations-Nile RED-Bodipy\Diff 80\OAPA 400 group\070121cd1352.nd2	100	503.658	1553.16	TRUE	145.666	5	1
S:\GFoti\GFoti\Miranda\Organoids\Diff\IF-Confocal-Histo-TEM\LD calculations-Nile RED-Bodipy\Diff 80\OAPA 400 group\070121cd1352.nd2	101	430.825	945.876	TRUE	333.612	9	1
S:\GFoti\GFoti\Miranda\Organoids\Diff\IF-Confocal-Histo-TEM\LD calculations-Nile RED-Bodipy\Diff 80\OAPA 400 group\070121cd1352.nd2	102	555.711	1756.72	TRUE	123.034	2	1
S:\GFoti\GFoti\Miranda\Organoids\Diff\IF-Confocal-Histo-TEM\LD calculations-Nile RED-Bodipy\Diff 80\OAPA 400 group\070121cd1352.nd2	103	1391.23	122.342	FALSE	163.874	3	2
S:\GFoti\GFoti\Miranda\Organoids\Diff\IF-Confocal-Histo-TEM\LD calculations-Nile RED-Bodipy\Diff 80\OAPA 400 group\070121cd1352.nd2	104	384.327	1293.87	TRUE	296.681	8	1
S:\GFoti\GFoti\Miranda\Organoids\Diff\IF-Confocal-Histo-TEM\LD calculations-Nile RED-Bodipy\Diff 80\OAPA 400 group\070121cd1352.nd2	105	1405.33	122.94	FALSE	100.197	3	1
S:\GFoti\GFoti\Miranda\Organoids\Diff\IF-Confocal-Histo-TEM\LD calculations-Nile RED-Bodipy\Diff 80\OAPA 400 group\070121cd1352.nd2	106	1104.02	821.317	TRUE	11.6245	2	1
S:\GFoti\GFoti\Miranda\Organoids\Diff\IF-Confocal-Histo-TEM\LD calculations-Nile RED-Bodipy\Diff 80\OAPA 400 group\070121cd1352.nd2	107	478.66	1051.83	TRUE	83.0172	3	1
S:\GFoti\GFoti\Miranda\Organoids\Diff\IF-Confocal-Histo-TEM\LD calculations-Nile RED-Bodipy\Diff 80\OAPA 400 group\070121cd1352.nd2	108	1049.49	131.678	FALSE	24.8949	2	1
S:\GFoti\GFoti\Miranda\Organoids\Diff\IF-Confocal-Histo-TEM\LD calculations-Nile RED-Bodipy\Diff 80\OAPA 400 group\070121cd1352.nd2	109	942.61	1492.05	TRUE	483.187	11	1
S:\GFoti\GFoti\Miranda\Organoids\Diff\IF-Confocal-Histo-TEM\LD calculations-Nile RED-Bodipy\Diff 80\OAPA 400 group\070121cd1352.nd2	110	516.723	1571.53	TRUE	158.113	7	1
S:\GFoti\GFoti\Miranda\Organoids\Diff\IF-Confocal-Histo-TEM\LD calculations-Nile RED-Bodipy\Diff 80\OAPA 400 group\070121cd1352.nd2	111	641.403	1782.16	TRUE	158.01	4	1
S:\GFoti\GFoti\Miranda\Organoids\Diff\IF-Confocal-Histo-TEM\LD calculations-Nile RED-Bodipy\Diff 80\OAPA 400 group\070121cd1352.nd2	112	706.212	1424.03	TRUE	144.637	9	1
S:\GFoti\GFoti\Miranda\Organoids\Diff\IF-Confocal-Histo-TEM\LD calculations-Nile RED-Bodipy\Diff 80\OAPA 400 group\070121cd1352.nd2	113	333.818	1287.4	TRUE	244.011	12	1
S:\GFoti\GFoti\Miranda\Organoids\Diff\IF-Confocal-Histo-TEM\LD calculations-Nile RED-Bodipy\Diff 80\OAPA 400 group\070121cd1352.nd2	114	728.021	1316.67	TRUE	91.967	3	1
S:\GFoti\GFoti\Miranda\Organoids\Diff\IF-Confocal-Histo-TEM\LD calculations-Nile RED-Bodipy\Diff 80\OAPA 400 group\070121cd1352.nd2	115	837.373	211.018	FALSE	317.77	10	1
S:\GFoti\GFoti\Miranda\Organoids\Diff\IF-Confocal-Histo-TEM\LD calculations-Nile RED-Bodipy\Diff 80\OAPA 400 group\070121cd1352.nd2	116	888.5	354.574	FALSE	129.104	7	2
S:\GFoti\GFoti\Miranda\Organoids\Diff\IF-Confocal-Histo-TEM\LD calculations-Nile RED-Bodipy\Diff 80\OAPA 400 group\070121cd1352.nd2	117	396.363	260.337	FALSE	231.152	7	5
S:\GFoti\GFoti\Miranda\Organoids\Diff\IF-Confocal-Histo-TEM\LD calculations-Nile RED-Bodipy\Diff 80\OAPA 400 group\070121cd1352.nd2	118	899.301	1183.71	TRUE	438.644	8	1
S:\GFoti\GFoti\Miranda\Organoids\Diff\IF-Confocal-Histo-TEM\LD calculations-Nile RED-Bodipy\Diff 80\OAPA 400 group\070121cd1352.nd2	119	768.449	916.666	TRUE	538.12	18	1
S:\GFoti\GFoti\Miranda\Organoids\Diff\IF-Confocal-Histo-TEM\LD calculations-Nile RED-Bodipy\Diff 80\OAPA 400 group\070121cd1352.nd2	120	463.024	1171.87	TRUE	527.524	15	1
S:\GFoti\GFoti\Miranda\Organoids\Diff\IF-Confocal-Histo-TEM\LD calculations-Nile RED-Bodipy\Diff 80\OAPA 400 group\070121cd1352.nd2	121	292.875	1703.05	TRUE	148.855	8	1
S:\GFoti\GFoti\Miranda\Organoids\Diff\IF-Confocal-Histo-TEM\LD calculations-Nile RED-Bodipy\Diff 80\OAPA 400 group\070121cd1352.nd2	122	431.134	701.939	TRUE	780.897	33	1
S:\GFoti\GFoti\Miranda\Organoids\Diff\IF-Confocal-Histo-TEM\LD calculations-Nile RED-Bodipy\Diff 80\OAPA 400 group\070121cd1352.nd2	123	417.143	1156.21	TRUE	2.77753	1	1
S:\GFoti\GFoti\Miranda\Organoids\Diff\IF-Confocal-Histo-TEM\LD calculations-Nile RED-Bodipy\Diff 80\OAPA 400 group\070121cd1352.nd2	124	670.618	934.428	TRUE	309.231	12	1
S:\GFoti\GFoti\Miranda\Organoids\Diff\IF-Confocal-Histo-TEM\LD calculations-Nile RED-Bodipy\Diff 80\OAPA 400 group\070121cd1352.nd2	125	325.794	1058.06	TRUE	136.613	4	1
S:\GFoti\GFoti\Miranda\Organoids\Diff\IF-Confocal-Histo-TEM\LD calculations-Nile RED-Bodipy\Diff 80\OAPA 400 group\070121cd1352.nd2	126	262.733	1035.38	TRUE	0	0	1
S:\GFoti\GFoti\Miranda\Organoids\Diff\IF-Confocal-Histo-TEM\LD calculations-Nile RED-Bodipy\Diff 80\OAPA 400 group\070121cd1352.nd2	127	821.119	985.478	TRUE	317.77	10	1
S:\GFoti\GFoti\Miranda\Organoids\Diff\IF-Confocal-Histo-TEM\LD calculations-Nile RED-Bodipy\Diff 80\OAPA 400 group\070121cd1352.nd2	128	803.528	983.095	TRUE	255.43	8	1
S:\GFoti\GFoti\Miranda\Organoids\Diff\IF-Confocal-Histo-TEM\LD calculations-Nile RED-Bodipy\Diff 80\OAPA 400 group\070121cd1352.nd2	129	615.788	1230.79	TRUE	214.384	5	1
S:\GFoti\GFoti\Miranda\Organoids\Diff\IF-Confocal-Histo-TEM\LD calculations-Nile RED-Bodipy\Diff 80\OAPA 400 group\070121cd1352.nd2	130	396.055	728.09	TRUE	164.491	5	1
S:\GFoti\GFoti\Miranda\Organoids\Diff\IF-Confocal-Histo-TEM\LD calculations-Nile RED-Bodipy\Diff 80\OAPA 400 group\070121cd1352.nd2	131	255.944	854.322	TRUE	447.902	6	1
S:\GFoti\GFoti\Miranda\Organoids\Diff\IF-Confocal-Histo-TEM\LD calculations-Nile RED-Bodipy\Diff 80\OAPA 400 group\070121cd1352.nd2	132	971.517	909.171	TRUE	204.714	10	1
S:\GFoti\GFoti\Miranda\Organoids\Diff\IF-Confocal-Histo-TEM\LD calculations-Nile RED-Bodipy\Diff 80\OAPA 400 group\070121cd1352.nd2	133	903.211	169.732	FALSE	196.587	5	1
S:\GFoti\GFoti\Miranda\Organoids\Diff\IF-Confocal-Histo-TEM\LD calculations-Nile RED-Bodipy\Diff 80\OAPA 400 group\070121cd1352.nd2	134	511.168	201.57	FALSE	63.3688	2	1
S:\GFoti\GFoti\Miranda\Organoids\Diff\IF-Confocal-Histo-TEM\LD calculations-Nile RED-Bodipy\Diff 80\OAPA 400 group\070121cd1352.nd2	135	517.649	993.131	TRUE	104.209	4	1
S:\GFoti\GFoti\Miranda\Organoids\Diff\IF-Confocal-Histo-TEM\LD calculations-Nile RED-Bodipy\Diff 80\OAPA 400 group\070121cd1352.nd2	136	430.722	1396.82	TRUE	173.133	6	1
S:\GFoti\GFoti\Miranda\Organoids\Diff\IF-Confocal-Histo-TEM\LD calculations-Nile RED-Bodipy\Diff 80\OAPA 400 group\070121cd1352.nd2	137	183.728	1288.67	TRUE	121.285	5	1
S:\GFoti\GFoti\Miranda\Organoids\Diff\IF-Confocal-Histo-TEM\LD calculations-Nile RED-Bodipy\Diff 80\OAPA 400 group\070121cd1352.nd2	138	136.819	158.363	FALSE	205.228	3	1
S:\GFoti\GFoti\Miranda\Organoids\Diff\IF-Confocal-Histo-TEM\LD calculations-Nile RED-Bodipy\Diff 80\OAPA 400 group\070121cd1352.nd2	139	611.673	1420.28	TRUE	807.232	11	1
S:\GFoti\GFoti\Miranda\Organoids\Diff\IF-Confocal-Histo-TEM\LD calculations-Nile RED-Bodipy\Diff 80\OAPA 400 group\070121cd1352.nd2	140	383.196	1194.81	TRUE	646.135	18	1
S:\GFoti\GFoti\Miranda\Organoids\Diff\IF-Confocal-Histo-TEM\LD calculations-Nile RED-Bodipy\Diff 80\OAPA 400 group\070121cd1352.nd2	141	1016.06	642.024	TRUE	177.762	5	1
S:\GFoti\GFoti\Miranda\Organoids\Diff\IF-Confocal-Histo-TEM\LD calculations-Nile RED-Bodipy\Diff 80\OAPA 400 group\070121cd1352.nd2	142	375.995	1095.63	TRUE	758.676	10	1
S:\GFoti\GFoti\Miranda\Organoids\Diff\IF-Confocal-Histo-TEM\LD calculations-Nile RED-Bodipy\Diff 80\OAPA 400 group\070121cd1352.nd2	143	614.348	138.635	FALSE	22.426	2	1
S:\GFoti\GFoti\Miranda\Organoids\Diff\IF-Confocal-Histo-TEM\LD calculations-Nile RED-Bodipy\Diff 80\OAPA 400 group\070121cd1352.nd2	144	205.948	322.461	FALSE	262.013	4	1
S:\GFoti\GFoti\Miranda\Organoids\Diff\IF-Confocal-Histo-TEM\LD calculations-Nile RED-Bodipy\Diff 80\OAPA 400 group\070121cd1352.nd2	145	452.017	1808.51	TRUE	105.546	1	1
S:\GFoti\GFoti\Miranda\Organoids\Diff\IF-Confocal-Histo-TEM\LD calculations-Nile RED-Bodipy\Diff 80\OAPA 400 group\070121cd1352.nd2	146	517.031	1629.45	TRUE	7.50961	1	1
S:\GFoti\GFoti\Miranda\Organoids\Diff\IF-Confocal-Histo-TEM\LD calculations-Nile RED-Bodipy\Diff 80\OAPA 400 group\070121cd1352.nd2	147	431.957	1466.3	TRUE	77.565	4	1
S:\GFoti\GFoti\Miranda\Organoids\Diff\IF-Confocal-Histo-TEM\LD calculations-Nile RED-Bodipy\Diff 80\OAPA 400 group\070121cd1352.nd2	148	700.451	850.534	TRUE	90.5268	3	1
S:\GFoti\GFoti\Miranda\Organoids\Diff\IF-Confocal-Histo-TEM\LD calculations-Nile RED-Bodipy\Diff 80\OAPA 400 group\070121cd1352.nd2	149	481.644	1077.61	TRUE	5.65793	1	1
[truncated: 7,183 more rows]

## Sheet: Organoids
File name	Organoid ID	Organoid volume (μm³)	HNF4 cell	Nuclei Count	Mean nuclei volume (μm³)	Mean total lipid droplet volume per cell (μm³)	Mean lipid droplet count per cell
[truncated: 598 more rows]

[truncated: 3 more sheets: Lipid droplets_600, Nuclei_600, Organoids_600]
