# Supplementary material for: S100A10-ANXA2 tetramer inhibition hampers hepatic stellate cell activation in human MASLD organoids
Source: EMBO Mol Med. 2026 Jun 10;18(7):2920–45. doi: 10.1038/s44321-026-00464-y (PMC13365249; doi:10.1038/s44321-026-00464-y)
Supplement: Supplementary file 5 — Source data Fig. 3 [file 44321_2026_464_MOESM5_ESM.zip › Figure 3/Figure 3E/Figure_3E_Triglycerides_Analysis_MT.xlsx]

## Sheet: Raw_TG_Biol_Replicate_1+2
New assay (7)
2024-06-04 11:08:47			Biological Replicate 1	Biological Replicate 2
			Diff 67	Diff 68
Assay was completed successfully.
Sample																	Biological replicate 1 (Diff 67)		Biological replicate 2 (Diff 68)
		1	2	3	4	5	6	7	8	9	10	11	12			3	OA/PA 400	11	OA/PA 400
1	A	A1	A2	A3	A4	A5	A6	A7	A8	A9	A10	A11	A12			6	BSA	14	BSA
1	B	B1	B2	B3	B4	B5	B6	B7	B8	B9	B10	B11	B12			7	OA/PA 600	15	OA/PA 600
1	C	C1	C2	C3	C4	C5	C6	C7	C8	C9	C10	C11	C12
1	D	D1	D2	D3	D4	D5	D6
1	E	E1	E2	E3	E4	E5	E6
1	F	F1	F2	F3	F4	F5	F6
1	G
1	H
OD(500)
		1	2	3	4	5	6	7	8	9	10	11	12
1	A	0.802	0.161			0.238			0.176	0.267
1	B	0.814	0.16			0.238			0.171	0.268
1	C	0.829	0.161			0.235			0.173	0.267
1	D	0.211			0.188	0.241
1	E	0.211			0.179	0.239
1	F	0.207			0.179	0.24
1	G
1	H
	PLATE DESIGN
		1	2	3	4	5	6	7	8	9	10	11	12
	A	Standard	Blank			Diff 67-OA/PA 400			Diff 67-BSA	Diff 67-OA/PA 600
	B	Standard	Blank			Diff 67-OA/PA 400			Diff 67-BSA	Diff 67-OA/PA 600
	C	Standard	Blank			Diff 67-OA/PA 400			Diff 67-BSA	Diff 67-OA/PA 600
	D	Diff 68-OA/PA 400			Diff 68-BSA	Diff 68-OA/PA 600
	E	Diff 68-OA/PA 400			Diff 68-BSA	Diff 68-OA/PA 600
	F	Diff 68-OA/PA 400			Diff 68-BSA	Diff 68-OA/PA 600
	G
	H

## Sheet: Analysis_Biol.Repli.1+2
	standard	Blank	Diff 67-OA/PA 400	Diff 67-BSA	Diff 67-OA/PA 600	Diff 68-OA/PA 400	Diff 68-BSA	Diff 68-OA/PA 600
	0.802	0.161	0.238	0.176	0.267	0.211	0.188	0.241
	0.814	0.16	0.238	0.171	0.268	0.211	0.179	0.239
	0.829	0.161	0.235	0.173	0.267	0.207	0.179	0.24
Average triplicate	0.815	0.160667	0.237	0.173333	0.267333	0.209667	0.182	0.24
remove blank	0.654333	0	0.0763333	0.0126667	0.106667	0.049	0.0213333	0.0793333
Concentration (mg/dl)	200	0	23.3316	3.87163	32.6032	14.9771	6.52063	24.2486
	Concentration (mg/dl)	mg/ml	total volume (ml)	Total Triglycerides (mg)	Protein content (total protein mg )	Total Triglycerides (mg)/ mg of protein
Diff 67-OA/PA 400	23.3316	0.233316	0.2	0.0466633	0.273978	0.170317
Diff 67-BSA	3.87163	0.0387163	0.2	0.00774325	0.241146	0.0321103
Diff 67-OA/PA 600	32.6032	0.326032	0.2	0.0652063	0.300524	0.216975
Diff 68-OA/PA 400	14.9771	0.149771	0.2	0.0299542	0.202375	0.148013
Diff 68-BSA	6.52063	0.0652063	0.2	0.0130413	0.208662	0.0624994
Diff 68-OA/PA 600	24.2486	0.242486	0.2	0.0484972	0.2146	0.225989
Diff 67-OA 400	19.7657	0.197657	0.2	0.0395313
Diff 67-OA 400 +Tgfb	27.5089	0.275089	0.2	0.0550178
Diff 68-OA 400 +Tgfb	21.5996	0.215996	0.2	0.0431992
Diff 68-OA 400	25.3693	0.253693	0.2	0.0507387

## Sheet: Raw_TG_Biol.Replicate_3+4+5
New assay (1)
2024-09-16 16:04:52				Biological Replicate 3	Biological Replicate 4	Biological Replicate 5
				Diff 70	Diff 71	Diff 74
Assay was completed successfully.
Sample
		1	2	3	4	5	6	7	8	9	10	11	12
1	A	A1	A2	A3	A4	A5	A6	A7	A8	A9	A10	A11
1	B	B1	B2	B3	B4	B5	B6	B7	B8	B9	B10	B11
1	C	C1	C2	C3	C4	C5	C6	C7	C8	C9	C10	C11
1	D			D3	D4	D5	D6	D7	D8	D9	D10	D11
1	E			E3	E4	E5	E6	E7	E8	E9	E10	E11
1	F			F3	F4	F5	F6	F7	F8	F9	F10	F11
1	G			G3	G4	G5	G6	G7	G8	G9	G10	G11
1	H
OD(500)
		1	2	3	4	5	6	7	8	9	10	11	12
1	A	0.734	0.123
1	B	0.777	0.126
1	C	0.8	0.131	0.352	0.355	0.351	0.279	0.266	0.269	0.293	0.275	0.287
1	D
1	E
1	F			0.407	0.37	0.371	0.345	0.339	0.339	0.349	0.345	0.342
1	G			0.347	0.337	0.33	0.321	0.318	0.318	0.35	0.352	0.347
1	H
		1	2	3	4	5	6	7	8	9	10	11	12
				Diff 70	Diff 70	Diff 70	Diff 71	Diff 71	Diff 71	Diff 74	Diff 74	Diff 74
	A	standard	Blank
	B	standard	Blank
	C	standard	Blank	OA/PA 400	OA/PA 400	OA/PA 400	OA/PA 400	OA/PA 400	OA/PA 400	OA/PA 400	OA/PA 400	OA/PA 400
	D
	E
	F			BSA	BSA	BSA	BSA	BSA	BSA	BSA	BSA	BSA
	G			OA/PA 600	OA/PA 600	OA/PA 600	OA/PA 600	OA/PA 600	OA/PA 600	OA/PA 600	OA/PA 600	OA/PA 600
	H

## Sheet: Analysis_Biol_Replicate_3+4+5
OD	standard	Blank	Diff 70-OA/PA 400	Diff 70-BSA	Diff 70-OA/PA 600	Diff 71-OA/PA 400	Diff 71-BSA	Diff 71-OA/PA 600	Diff 74-OA/PA 400	Diff 74-BSA	Diff 74-OA/PA 600
	0.734	0.123	0.264	0.187	0.347	0.241	0.19	0.321	0.297	0.183	0.35
	0.777	0.126	0.261	0.188	0.337	0.231	0.183	0.318	0.277	0.18	0.352
	0.8	0.131	0.267	0.182	0.33	0.236	0.185	0.318	0.305	0.187	0.347
Average triplicates	0.770333	0.126667	0.264	0.185667	0.338	0.236	0.186	0.319	0.293	0.183333	0.349667
Without blank	0.643667	0	0.137333	0.059	0.211333	0.109333	0.0593333	0.192333	0.166333	0.0566667	0.223
Concentration (mg/dl)	200	0	42.6722	18.3325	65.6655	33.972	18.436	59.7618	51.6831	17.6075	69.2905
	Concentration (mg/dl)	mg/ml	Total volume (ml)	Total Triglycerides (mg)	Protein content (total protein mg )	Total TG (mg)/ mg of protein
Diff 70-OA/PA 400	42.6722	0.426722	0.1	0.0426722	0.166495	0.256297
Diff 70-BSA	18.3325	0.183325	0.1	0.0183325	0.201464	0.0909963
Diff 70-OA/PA 600	65.6655	0.656655	0.1	0.0656655	0.189808	0.345958
Diff 71-OA/PA 400	33.972	0.33972	0.1	0.033972	0.168935	0.201096
Diff 71-BSA	18.436	0.18436	0.1	0.018436	0.305286	0.0603894
Diff 71-OA/PA 600	59.7618	0.597618	0.1	0.0597618	0.191434	0.31218
Diff 74-OA/PA 400	51.6831	0.516831	0.1	0.0516831	0.345134	0.149748
Diff 74-BSA	17.6075	0.176075	0.1	0.0176075	0.360857	0.0487935
Diff 74-OA/PA 600	69.2905	0.692905	0.1	0.0692905	0.320195	0.216401
