# Supplementary material for: S100A10-ANXA2 tetramer inhibition hampers hepatic stellate cell activation in human MASLD organoids
Source: EMBO Mol Med. 2026 Jun 10;18(7):2920–45. doi: 10.1038/s44321-026-00464-y (PMC13365249; doi:10.1038/s44321-026-00464-y)
Supplement: Supplementary file 5 — Source data Fig. 3 [file 44321_2026_464_MOESM5_ESM.zip › Figure 3/Figure 3F/Figure_3F_MT_Quantification_WB.xlsx]

## Sheet: Summary
			ADRP	Tubulin	ADRP/tubulin	Fold change
			Raw	Raw
	Biological Replicate 1	Vehicle	20748873	86958199	0.238607	1
		OA/PA 400 uM	60208016	101191733	0.594989	2.49359
		OA/PA 600 uM	89710917	77104760	1.16349	4.87618
			ADRP	Tubulin	ADRP/tubulin	Fold change
			Raw	Raw
	Biological Replicate 2	Vehicle	2977168	64780860	0.0459575	1
		OA/PA 400 uM	15154097	59883082	0.253061	5.50642
		OA/PA 600 uM	18698460	49958453	0.37428	8.14405
			ADRP	Tubulin	ADRP/tubulin	Fold change
			Raw	Raw
	Biological Replicate 3	Vehicle	14318716	45896977	0.311975	1
		OA/PA 400 uM	35066658	82116126	0.427037	1.36882
		OA/PA 600 uM	75171425	88946123	0.845134	2.70898
			ADRP	Tubulin	ADRP/tubulin	Fold change
			Raw	Raw
	Biological Replicate 4	Vehicle	12015847	20420439	0.588423	1
		OA/PA 400 uM	50081900	27208560	1.84067	3.12814
		OA/PA 600 uM	76132461	24482118	3.10972	5.28484
			ADRP	Tubulin	ADRP/tubulin	Fold change
			Raw	Raw
	Biological Replicate 5	Vehicle	33576463	24706551	1.35901	1
		OA/PA 400 uM	95254844	41356996	2.30323	1.69479
		OA/PA 600 uM	90745463	24004710	3.78032	2.78167
