# Supplementary material for: S100A10-ANXA2 tetramer inhibition hampers hepatic stellate cell activation in human MASLD organoids
Source: EMBO Mol Med. 2026 Jun 10;18(7):2920–45. doi: 10.1038/s44321-026-00464-y (PMC13365249; doi:10.1038/s44321-026-00464-y)
Supplement: Supplementary file 5 — Source data Fig. 3 [file 44321_2026_464_MOESM5_ESM.zip › Figure 3/Figure 3I/Figure_3I_MT_WB_quantification.pptx.xlsx]

## Sheet: Sheet 1
			aSMA	Tubulin	aSMA/tubulin	Fold change
			Raw	Raw
	Biological replicate 1	Vehicle	7507316	84531989	0.0888104	1
		TGF-β1	47354367	64114524	0.73859	8.31649
		OA/PA +TGF-β1	31104481	63040619	0.493404	5.5557
			aSMA	Tubulin	aSMA/tubulin	Fold change
			Raw	Raw
	Biological replicate 2	Vehicle	10395527	38136996	0.272584	1
		TGF-β1	45037811	46031145	0.97842	3.58943
		OA/PA +TGF-β1	63565147	43958597	1.44602	5.30488
			aSMA	Tubulin	aSMA/tubulin	Fold change
			Raw	Raw
	Biological replicate 3	Vehicle	2065976	45896977	0.0450133	1
		TGF-β1	21733830	83553048	0.26012	5.77873
		OA/PA +TGF-β1	18640923	53869187	0.346041	7.68751
			aSMA	Tubulin	aSMA/tubulin	Fold change
			Raw	Raw
	Biological replicate 4	Vehicle	12849625	17788275	0.722365	1
		TGF-β1	112228634	14165699	7.92256	10.9675
		OA/PA +TGF-β1	56228593	12323699	4.56264	6.31625
			aSMA	Tubulin	aSMA/tubulin	Fold change
			Raw	Raw
	Biological replicate 5	Vehicle	26548868	29674155	0.89468	1
		TGF-β1
		OA/PA +TGF-β1	56921136	24960026	2.28049	2.54895
