# Supplementary material for: S100A10-ANXA2 tetramer inhibition hampers hepatic stellate cell activation in human MASLD organoids
Source: EMBO Mol Med. 2026 Jun 10;18(7):2920–45. doi: 10.1038/s44321-026-00464-y (PMC13365249; doi:10.1038/s44321-026-00464-y)
Supplement: Supplementary file 5 — Source data Fig. 3 [file 44321_2026_464_MOESM5_ESM.zip › Figure 3/Figure 3J/Figure_3J_Raw_Analysis_Plate1_MT.xlsx]

## Sheet: PLATE 1
Block Type	384-Well Block
Calibration Background is expired	No
Calibration Background performed on	08-22-2023
Calibration Pure Dye ABY is expired	No
Calibration Pure Dye ABY performed on	08-22-2023
Calibration Pure Dye CY5 is expired	No
Calibration Pure Dye CY5 performed on	08-22-2023
Calibration Pure Dye FAM is expired	No
Calibration Pure Dye FAM performed on	08-22-2023
Calibration Pure Dye JUN is expired	No
Calibration Pure Dye JUN performed on	08-22-2023
Calibration Pure Dye MUSTANG PURPLE is expired	No
Calibration Pure Dye MUSTANG PURPLE performed on	08-22-2023
Calibration Pure Dye NED is expired	No																Cyclophilin A	SD	TBP	SD	Average	SD
Calibration Pure Dye NED performed on	08-22-2023														1	Diff 87-TGF-B1	19.8484	0.089158	27.8137	0.0239851	23.8311	0.0923279
Calibration Pure Dye ROX is expired	No
Calibration Pure Dye ROX performed on	08-22-2023														3	Diff 87-OAPA TGF-B1	20.3345	0.508412	28.6014	0.0672883	24.468	0.512846
Calibration Pure Dye SYBR is expired	No
Calibration Pure Dye SYBR performed on	08-22-2023														5	Diff 87-Vehicle	19.8596	0.647762	27.9054	0.176833	23.8825	0.671466
Calibration Pure Dye TAMRA is expired	No														6	Diff 86-tgf-DMSO	21.2049	0.211	29.488	0.141529	25.3464	0.25407
Calibration Pure Dye TAMRA performed on	08-22-2023
Calibration Pure Dye VIC is expired	No														8	Diff 86-OAPA tgf-DMSO	20.931	0.0438515	28.6003	0.0430663	24.7657	0.0614627
Calibration Pure Dye VIC performed on	08-22-2023
Calibration ROI is expired	No														10	Diff 86-Vehicle	19.7995	0.138036	28.123	0.253526	23.9612	0.288668
Calibration ROI performed on	08-22-2023
Calibration Uniformity is expired	No
Calibration Uniformity performed on	08-22-2023
Chemistry	SYBR_GREEN
Date Created	2025-04-04 19:19:45 PM CEST
Experiment Barcode
Experiment Comment
Experiment File Name	C:\Users\tuerkal\Desktop\results-04042025-diff 86-87-88.eds
Experiment Name	04042025-diff 86-87-88
Experiment Run End Time	2025-04-04 18:56:08 PM CEST
Experiment Type	Comparative Cт (ΔΔCт)														21	Negative
Instrument Name	272530549
Instrument Serial Number	272530549
Instrument Type	QuantStudio™ 5 System
Passive Reference	ROX
Post-read Stage/Step
Pre-read Stage/Step
Quantification Cycle Method	Ct
Signal Smoothing On	true
Stage where Melt Analysis is performed	Stage3
Stage/ Cycle where Ct Analysis is performed	Stage2, Step2
User Name
Well	Well Position	Omit	Sample Name	Target Name	Task	Reporter	Quencher	Quantity	Quantity Mean	Quantity SD	RQ	RQ Min	RQ Max	CT	Ct Mean	Ct SD	Delta Ct	Delta Ct Mean	Delta Ct SD	Delta Ct SE	Delta Delta Ct	Automatic Ct Threshold	Ct Threshold	Automatic Baseline	Baseline Start	Baseline End	Amp Status	Comments	Cq Conf	CQCONF	Tm1	EXPFAIL	HIGHSD	OUTLIERRG	Tm2	MTP	Tm3	PRFDROP	NOAMP	Tm4
1	A1	FALSE	Diff 87-TGF-B1	Cyclophilin A	UNKNOWN	SYBR	None				0.802279	0.724057	0.888951	19.9434	19.8484	0.089158		-7.96527	0.0923279	0.0533055	0.317824	TRUE	0.140907	TRUE	3	16	Amp		0.989641	N	85.3799	N	N	N		N		N	N
3	A3	FALSE	Diff 87-OAPA TGF-B1	Cyclophilin A	UNKNOWN	SYBR	None	20.3345			0.808883	0.457524	1.43007	20.415	20.6243	0.508412		-7.97709	0.512846	0.296092	0.305997	TRUE	0.140907	TRUE	3	16	Amp		0.987153	N	85.4922	N	Y	N		N		N	N
5	A5	FALSE	Diff 87-Vehicle	Cyclophilin A	UNKNOWN	SYBR	None	19.8596			1.09826	0.520824	2.31588	18.7421	19.4871	0.647762		-8.41831	0.671466	0.387671	-0.135216	TRUE	0.140907	TRUE	3	15	Amp		0.977738	N	85.52	N	Y	N		N		N	N
6	A6	FALSE	Diff 86-tgf-DMSO	Cyclophilin A	UNKNOWN	SYBR	None				1	0.754049	1.32617	20.9802	21.2049	0.211		-8.28309	0.25407	0.146687	0	TRUE	0.140907	TRUE	3	15	Amp		0.983098	N	85.52	N	N	N		N		N	N
8	A8	FALSE	Diff 86-OAPA tgf-DMSO	Cyclophilin A	UNKNOWN	SYBR	None				0.653489	0.610351	0.699676	20.9231	20.931	0.0438515		-7.66933	0.0614627	0.0354855	0.613764	TRUE	0.140907	TRUE	3	16	Amp		0.987307	N	85.52	N	N	N		N		N	N
10	A10	FALSE	Diff 86-Vehicle	Cyclophilin A	UNKNOWN	SYBR	None				1.02839	0.74621	1.41727	19.684	19.7995	0.138036		-8.32348	0.288668	0.166663	-0.0403837	TRUE	0.140907	TRUE	3	15	Amp		0.985198	N	85.3998	N	N	N		N		N	N
21	A21	FALSE	Negative	Cyclophilin A	UNKNOWN	SYBR	None							Undetermined	33.6507							TRUE	0.140907	TRUE	3	10	No Amp		0	Y	61.1235	N	N	N		N		N	Y
25	B1	FALSE	Diff 87-TGF-B1	Cyclophilin A	UNKNOWN	SYBR	None				0.802279	0.724057	0.888951	19.7665	19.8484	0.089158		-7.96527	0.0923279	0.0533055	0.317824	TRUE	0.140907	TRUE	3	14	Amp		0.983585	N	85.3799	N	N	N		N		N	N
27	B3	FALSE	Diff 87-OAPA TGF-B1	Cyclophilin A	UNKNOWN	SYBR	None				0.808883	0.457524	1.43007	21.204	20.6243	0.508412		-7.97709	0.512846	0.296092	0.305997	TRUE	0.140907	TRUE	3	17	Amp		0.977883	N	85.3799	N	Y	N		N		N	N
29	B5	FALSE	Diff 87-Vehicle	Cyclophilin A	UNKNOWN	SYBR	None				1.09826	0.520824	2.31588	19.9177	19.4871	0.647762		-8.41831	0.671466	0.387671	-0.135216	TRUE	0.140907	TRUE	3	15	Amp		0.989803	N	85.52	N	Y	N		N		N	N
30	B6	FALSE	Diff 86-tgf-DMSO	Cyclophilin A	UNKNOWN	SYBR	None				1	0.754049	1.32617	21.3988	21.2049	0.211		-8.28309	0.25407	0.146687	0	TRUE	0.140907	TRUE	3	17	Amp		0.987133	N	85.4076	N	N	N		N		N	N
32	B8	FALSE	Diff 86-OAPA tgf-DMSO	Cyclophilin A	UNKNOWN	SYBR	None				0.653489	0.610351	0.699676	20.8917	20.931	0.0438515		-7.66933	0.0614627	0.0354855	0.613764	TRUE	0.140907	TRUE	3	16	Amp		0.988265	N	85.4076	N	N	N		N		N	N
34	B10	FALSE	Diff 86-Vehicle	Cyclophilin A	UNKNOWN	SYBR	None				1.02839	0.74621	1.41727	19.9524	19.7995	0.138036		-8.32348	0.288668	0.166663	-0.0403837	TRUE	0.140907	TRUE	3	15	Amp		0.991299	N	85.3998	N	N	N		N		N	N
45	B21	FALSE	Negative	Cyclophilin A	UNKNOWN	SYBR	None							33.6507	33.6507							TRUE	0.140907	TRUE	3	29	Amp		0.988876	N	83.142	N	N	N		N		N	N
49	C1	FALSE	Diff 87-TGF-B1	Cyclophilin A	UNKNOWN	SYBR	None				0.802279	0.724057	0.888951	19.8354	19.8484	0.089158		-7.96527	0.0923279	0.0533055	0.317824	TRUE	0.140907	TRUE	3	15	Amp		0.980367	N	85.3799	N	N	N		N		N	N
51	C3	FALSE	Diff 87-OAPA TGF-B1	Cyclophilin A	UNKNOWN	SYBR	None				0.808883	0.457524	1.43007	20.2541	20.6243	0.508412		-7.97709	0.512846	0.296092	0.305997	TRUE	0.140907	TRUE	3	15	Amp		0.990069	N	85.3799	N	Y	N		N		N	N
53	C5	FALSE	Diff 87-Vehicle	Cyclophilin A	UNKNOWN	SYBR	None				1.09826	0.520824	2.31588	19.8014	19.4871	0.647762		-8.41831	0.671466	0.387671	-0.135216	TRUE	0.140907	TRUE	3	14	Amp		0.985639	N	85.52	N	Y	N		N		N	N
54	C6	FALSE	Diff 86-tgf-DMSO	Cyclophilin A	UNKNOWN	SYBR	None				1	0.754049	1.32617	21.2357	21.2049	0.211		-8.28309	0.25407	0.146687	0	TRUE	0.140907	TRUE	3	16	Amp		0.984659	N	85.4076	N	N	N		N		N	N
56	C8	FALSE	Diff 86-OAPA tgf-DMSO	Cyclophilin A	UNKNOWN	SYBR	None				0.653489	0.610351	0.699676	20.9783	20.931	0.0438515		-7.66933	0.0614627	0.0354855	0.613764	TRUE	0.140907	TRUE	3	16	Amp		0.992481	N	85.4076	N	N	N		N		N	N
58	C10	FALSE	Diff 86-Vehicle	Cyclophilin A	UNKNOWN	SYBR	None				1.02839	0.74621	1.41727	19.7621	19.7995	0.138036		-8.32348	0.288668	0.166663	-0.0403837	TRUE	0.140907	TRUE	3	14	Amp		0.991788	N	85.3998	N	N	N		N		N	N
69	C21	FALSE	Negative	Cyclophilin A	UNKNOWN	SYBR	None							Undetermined	33.6507							TRUE	0.140907	TRUE	3	39	No Amp		0	Y	85.3888	Y	N	N	81.6816	Y	88.9836	N	Y	72.8068
73	D1	FALSE	Diff 87-TGF-B1	TBP	UNKNOWN	SYBR	None							27.8209	27.8137	0.0239851						TRUE	0.374221	TRUE	3	21	Amp		0.975377	N	78.5297	N	N	N		N		N	N
75	D3	FALSE	Diff 87-OAPA TGF-B1	TBP	UNKNOWN	SYBR	None							28.6646	28.6014	0.0672883						TRUE	0.374221	TRUE	3	23	Amp		0.978103	N	78.4174	N	N	N		N		N	N
77	D5	FALSE	Diff 87-Vehicle	TBP	UNKNOWN	SYBR	None							27.797	27.9054	0.176833						TRUE	0.374221	TRUE	3	22	Amp		0.974598	N	78.5498	N	N	N		N		N	N
78	D6	FALSE	Diff 86-tgf-DMSO	TBP	UNKNOWN	SYBR	None							29.5045	29.488	0.141529						TRUE	0.374221	TRUE	3	23	Amp		0.975339	N	78.4373	N	N	N		N		N	N
80	D8	FALSE	Diff 86-OAPA tgf-DMSO	TBP	UNKNOWN	SYBR	None							28.5747	28.6003	0.0430663						TRUE	0.374221	TRUE	3	21	Amp		0.974877	N	78.5498	N	N	N		N		N	N
82	D10	FALSE	Diff 86-Vehicle	TBP	UNKNOWN	SYBR	None							27.91	28.123	0.253526						TRUE	0.374221	TRUE	3	21	Amp		0.985718	N	78.5442	N	N	N		N		N	N
93	D21	FALSE	Negative	TBP	UNKNOWN	SYBR	None							Undetermined								TRUE	0.374221	TRUE	3	27	No Amp		0	Y	60.0001	N	N	N		N		N	Y
97	E1	FALSE	Diff 87-TGF-B1	TBP	UNKNOWN	SYBR	None							27.7869	27.8137	0.0239851						TRUE	0.374221	TRUE	3	21	Amp		0.977242	N	78.4174	N	N	N		N		N	N
99	E3	FALSE	Diff 87-OAPA TGF-B1	TBP	UNKNOWN	SYBR	None							28.5307	28.6014	0.0672883						TRUE	0.374221	TRUE	3	21	Amp		0.97315	N	78.4174	N	N	N		N		N	N
101	E5	FALSE	Diff 87-Vehicle	TBP	UNKNOWN	SYBR	None							27.8097	27.9054	0.176833						TRUE	0.374221	TRUE	3	22	Amp		0.973102	N	78.5498	N	N	N		N		N	N
102	E6	FALSE	Diff 86-tgf-DMSO	TBP	UNKNOWN	SYBR	None							29.6205	29.488	0.141529						TRUE	0.374221	TRUE	3	23	Amp		0.971888	N	78.4373	N	N	N		N		N	N
104	E8	FALSE	Diff 86-OAPA tgf-DMSO	TBP	UNKNOWN	SYBR	None							28.6501	28.6003	0.0430663						TRUE	0.374221	TRUE	3	22	Amp		0.972557	N	78.5498	N	N	N		N		N	N
106	E10	FALSE	Diff 86-Vehicle	TBP	UNKNOWN	SYBR	None							28.0555	28.123	0.253526						TRUE	0.374221	TRUE	3	22	Amp		0.964568	N	78.5442	N	N	N		N		N	N
117	E21	FALSE	Negative	TBP	UNKNOWN	SYBR	None							Undetermined								TRUE	0.374221	TRUE	3	22	No Amp		0	Y	60.0001	N	N	N		N		N	Y
121	F1	FALSE	Diff 87-TGF-B1	TBP	UNKNOWN	SYBR	None							27.8332	27.8137	0.0239851						TRUE	0.374221	TRUE	3	21	Amp		0.979452	N	78.4174	N	N	N		N		N	N
123	F3	FALSE	Diff 87-OAPA TGF-B1	TBP	UNKNOWN	SYBR	None							28.6091	28.6014	0.0672883						TRUE	0.374221	TRUE	3	23	Amp		0.977532	N	78.4174	N	N	N		N		N	N
125	F5	FALSE	Diff 87-Vehicle	TBP	UNKNOWN	SYBR	None							28.1094	27.9054	0.176833						TRUE	0.374221	TRUE	3	20	Amp		0.968807	N	78.5498	N	N	N		N		N	N
126	F6	FALSE	Diff 86-tgf-DMSO	TBP	UNKNOWN	SYBR	None							29.3389	29.488	0.141529						TRUE	0.374221	TRUE	3	24	Amp		0.975457	N	78.4373	N	N	N		N		N	N
128	F8	FALSE	Diff 86-OAPA tgf-DMSO	TBP	UNKNOWN	SYBR	None							28.5762	28.6003	0.0430663						TRUE	0.374221	TRUE	3	22	Amp		0.970213	N	78.5498	N	N	N		N		N	N
130	F10	FALSE	Diff 86-Vehicle	TBP	UNKNOWN	SYBR	None							28.4034	28.123	0.253526						TRUE	0.374221	TRUE	3	20	Amp		0.983687	N	78.4318	N	N	N		N		N	N
141	F21	FALSE	Negative	TBP	UNKNOWN	SYBR	None							Undetermined								TRUE	0.374221	TRUE	3	4	No Amp		0	Y	61.7975	N	N	N		N		N	Y
145	G1	FALSE	Diff 87-TGF-B1	ACTA2	UNKNOWN	SYBR	None				3.26543	2.55733	4.16959	25.4491	25.64	0.218676		-2.17368	0.219987	0.12701	-1.70727	TRUE	0.252782	TRUE	3	19	Amp		0.986184	N	85.2676	N	N	N		N		N	N
147	G3	FALSE	Diff 87-OAPA TGF-B1	ACTA2	UNKNOWN	SYBR	None				3.33824	3.0047	3.7088	26.3725	26.3959	0.0666936		-2.20549	0.0947404	0.0546984	-1.73909	TRUE	0.252782	TRUE	3	20	Amp		0.979697	N	85.2676	N	N	N		N		N	N
149	G5	FALSE	Diff 87-Vehicle	ACTA2	UNKNOWN	SYBR	None				0.72029	0.558929	0.928235	27.844	27.9123	0.144352		0.00694402	0.22827	0.131792	0.473351	TRUE	0.252782	TRUE	3	22	Amp		0.981764	N	85.4076	N	N	N		N		N	N
150	G6	FALSE	Diff 86-tgf-DMSO	ACTA2	UNKNOWN	SYBR	None				1	0.665591	1.50242	28.7088	29.0216	0.337934		-0.466407	0.366374	0.211526	0	TRUE	0.252782	TRUE	3	23	Amp		0.977	N	85.4076	N	N	N		N		N	N
152	G8	FALSE	Diff 86-OAPA tgf-DMSO	ACTA2	UNKNOWN	SYBR	None				0.27305	0.190287	0.391811	30.3787	30.0067	0.322149		1.40635	0.325015	0.187647	1.87276	TRUE	0.252782	TRUE	3	25	Amp		0.978262	N	85.4076	N	N	Y		N		N	N
154	G10	FALSE	Diff 86-Vehicle	ACTA2	UNKNOWN	SYBR	None				0.305463	0.217471	0.429058	29.5406	29.3675	0.170974		1.24452	0.30579	0.176548	1.71093	TRUE	0.252782	TRUE	3	24	Amp		0.968799	N	85.2874	N	N	N		N		N	N
165	G21	FALSE	Negative	ACTA2	UNKNOWN	SYBR	None							Undetermined	36.8774							TRUE	0.252782	TRUE	3	18	No Amp		0	Y	60.1124	N	N	N		N		N	Y
169	H1	FALSE	Diff 87-TGF-B1	ACTA2	UNKNOWN	SYBR	None				3.26543	2.55733	4.16959	25.8786	25.64	0.218676		-2.17368	0.219987	0.12701	-1.70727	TRUE	0.252782	TRUE	3	20	Amp		0.981186	N	85.2676	N	N	N		N		N	N
171	H3	FALSE	Diff 87-OAPA TGF-B1	ACTA2	UNKNOWN	SYBR	None				3.33824	3.0047	3.7088	26.3442	26.3959	0.0666936		-2.20549	0.0947404	0.0546984	-1.73909	TRUE	0.252782	TRUE	3	21	Amp		0.981238	N	85.2676	N	N	N		N		N	N
173	H5	FALSE	Diff 87-Vehicle	ACTA2	UNKNOWN	SYBR	None				0.72029	0.558929	0.928235	27.8148	27.9123	0.144352		0.00694402	0.22827	0.131792	0.473351	TRUE	0.252782	TRUE	3	21	Amp		0.980274	N	85.4076	N	N	N		N		N	N
174	H6	FALSE	Diff 86-tgf-DMSO	ACTA2	UNKNOWN	SYBR	None				1	0.665591	1.50242	29.38	29.0216	0.337934		-0.466407	0.366374	0.211526	0	TRUE	0.252782	TRUE	3	24	Amp		0.971735	N	85.4076	N	N	N		N		N	N
176	H8	FALSE	Diff 86-OAPA tgf-DMSO	ACTA2	UNKNOWN	SYBR	None				0.27305	0.190287	0.391811	29.8217	30.0067	0.322149		1.40635	0.325015	0.187647	1.87276	TRUE	0.252782	TRUE	3	24	Amp		0.980048	N	85.4076	N	N	N		N		N	N
178	H10	FALSE	Diff 86-Vehicle	ACTA2	UNKNOWN	SYBR	None				0.305463	0.217471	0.429058	29.3631	29.3675	0.170974		1.24452	0.30579	0.176548	1.71093	TRUE	0.252782	TRUE	3	24	Amp		0.979332	N	85.2874	N	N	N		N		N	N
189	H21	FALSE	Negative	ACTA2	UNKNOWN	SYBR	None							36.8774	36.8774							TRUE	0.252782	TRUE	3	30	Inconclusive		0.962346	N	73.8178	N	N	N		N		N	N
193	I1	FALSE	Diff 87-TGF-B1	ACTA2	UNKNOWN	SYBR	None				3.26543	2.55733	4.16959	25.5923	25.64	0.218676		-2.17368	0.219987	0.12701	-1.70727	TRUE	0.252782	TRUE	3	19	Amp		0.991877	N	85.2676	N	N	N		N		N	N
195	I3	FALSE	Diff 87-OAPA TGF-B1	ACTA2	UNKNOWN	SYBR	None				3.33824	3.0047	3.7088	26.4712	26.3959	0.0666936		-2.20549	0.0947404	0.0546984	-1.73909	TRUE	0.252782	TRUE	3	21	Amp		0.983415	N	85.2676	N	N	N		N		N	N
197	I5	FALSE	Diff 87-Vehicle	ACTA2	UNKNOWN	SYBR	None				0.72029	0.558929	0.928235	28.0782	27.9123	0.144352		0.00694402	0.22827	0.131792	0.473351	TRUE	0.252782	TRUE	3	22	Amp		0.980148	N	85.4076	N	N	N		N		N	N
198	I6	FALSE	Diff 86-tgf-DMSO	ACTA2	UNKNOWN	SYBR	None				1	0.665591	1.50242	28.976	29.0216	0.337934		-0.466407	0.366374	0.211526	0	TRUE	0.252782	TRUE	3	23	Amp		0.977823	N	85.2952	N	N	N		N		N	N
200	I8	FALSE	Diff 86-OAPA tgf-DMSO	ACTA2	UNKNOWN	SYBR	None				0.27305	0.190287	0.391811	29.8197	30.0067	0.322149		1.40635	0.325015	0.187647	1.87276	TRUE	0.252782	TRUE	3	24	Amp		0.981574	N	85.4076	N	N	N		N		N	N
202	I10	FALSE	Diff 86-Vehicle	ACTA2	UNKNOWN	SYBR	None				0.305463	0.217471	0.429058	29.1988	29.3675	0.170974		1.24452	0.30579	0.176548	1.71093	TRUE	0.252782	TRUE	3	23	Amp		0.979559	N	85.2874	N	N	N		N		N	N
213	I21	FALSE	Negative	ACTA2	UNKNOWN	SYBR	None							Undetermined	36.8774							TRUE	0.252782	TRUE	3	23	No Amp		0	Y	60.1124	N	N	N		N		N	N
217	J1	FALSE	Diff 87-TGF-B1	Col1a	UNKNOWN	SYBR	None				2.13725	2.04432	2.23439	22.6264	22.6096	0.0320187		-5.20408	0.040006	0.0230975	-1.09575	TRUE	0.465191	TRUE	3	16	Amp		0.983354	N	84.5938	N	N	N		N		N	N
219	J3	FALSE	Diff 87-OAPA TGF-B1	Col1a	UNKNOWN	SYBR	None				1.72876	1.51506	1.97259	23.6078	23.7034	0.0978486		-4.89806	0.118752	0.0685615	-0.789736	TRUE	0.465191	TRUE	3	17	Amp		0.979543	N	84.5938	N	N	N		N		N	N
221	J5	FALSE	Diff 87-Vehicle	Col1a	UNKNOWN	SYBR	None				0.859887	0.690866	1.07026	23.9373	24.0148	0.0867631		-3.89055	0.196971	0.113721	0.21778	TRUE	0.465191	TRUE	3	17	Amp		0.977568	N	84.7331	N	N	N		N		N	N
222	J6	FALSE	Diff 86-tgf-DMSO	Col1a	UNKNOWN	SYBR	None				1	0.8006	1.24906	25.2537	25.3797	0.141535		-4.10833	0.200157	0.115561	0	TRUE	0.465191	TRUE	3	18	Amp		0.979243	N	84.7331	N	N	N		N		N	N
224	J8	FALSE	Diff 86-OAPA tgf-DMSO	Col1a	UNKNOWN	SYBR	None				0.313431	0.267018	0.367912	26.0802	26.1658	0.13766		-2.43455	0.144239	0.0832765	1.67378	TRUE	0.465191	TRUE	3	20	Amp		0.976882	N	84.7331	N	N	N		N		N	N
226	J10	FALSE	Diff 86-Vehicle	Col1a	UNKNOWN	SYBR	None				0.543392	0.400768	0.736772	24.795	24.8946	0.10394		-3.22839	0.274006	0.158197	0.879935	TRUE	0.465191	TRUE	3	19	Amp		0.972925	N	84.6131	N	N	N		N		N	N
237	J21	FALSE	Negative	Col1a	UNKNOWN	SYBR	None							Undetermined								TRUE	0.465191	TRUE	3	31	No Amp		0	Y	60.0001	N	N	N		N		N	Y
241	K1	FALSE	Diff 87-TGF-B1	Col1a	UNKNOWN	SYBR	None				2.13725	2.04432	2.23439	22.6297	22.6096	0.0320187		-5.20408	0.040006	0.0230975	-1.09575	TRUE	0.465191	TRUE	3	16	Amp		0.981502	N	84.5938	N	N	N		N		N	N
243	K3	FALSE	Diff 87-OAPA TGF-B1	Col1a	UNKNOWN	SYBR	None				1.72876	1.51506	1.97259	23.6989	23.7034	0.0978486		-4.89806	0.118752	0.0685615	-0.789736	TRUE	0.465191	TRUE	3	17	Amp		0.980241	N	84.5938	N	N	N		N		N	N
245	K5	FALSE	Diff 87-Vehicle	Col1a	UNKNOWN	SYBR	None				0.859887	0.690866	1.07026	23.9987	24.0148	0.0867631		-3.89055	0.196971	0.113721	0.21778	TRUE	0.465191	TRUE	3	18	Amp		0.980733	N	84.7331	N	N	N		N		N	N
246	K6	FALSE	Diff 86-tgf-DMSO	Col1a	UNKNOWN	SYBR	None				1	0.8006	1.24906	25.3525	25.3797	0.141535		-4.10833	0.200157	0.115561	0	TRUE	0.465191	TRUE	3	19	Amp		0.971706	N	84.7331	N	N	N		N		N	N
248	K8	FALSE	Diff 86-OAPA tgf-DMSO	Col1a	UNKNOWN	SYBR	None				0.313431	0.267018	0.367912	26.3246	26.1658	0.13766		-2.43455	0.144239	0.0832765	1.67378	TRUE	0.465191	TRUE	3	20	Amp		0.978764	N	84.7331	N	N	N		N		N	N
250	K10	FALSE	Diff 86-Vehicle	Col1a	UNKNOWN	SYBR	None				0.543392	0.400768	0.736772	25.0024	24.8946	0.10394		-3.22839	0.274006	0.158197	0.879935	TRUE	0.465191	TRUE	3	19	Amp		0.975307	N	84.6131	N	N	N		N		N	N
261	K21	FALSE	Negative	Col1a	UNKNOWN	SYBR	None							Undetermined								TRUE	0.465191	TRUE	3	20	No Amp		0	Y	65.7294	N	N	N		N		N	Y
265	L1	FALSE	Diff 87-TGF-B1	Col1a	UNKNOWN	SYBR	None				2.13725	2.04432	2.23439	22.5727	22.6096	0.0320187		-5.20408	0.040006	0.0230975	-1.09575	TRUE	0.465191	TRUE	3	16	Amp		0.980721	N	84.5938	N	N	N		N		N	N
267	L3	FALSE	Diff 87-OAPA TGF-B1	Col1a	UNKNOWN	SYBR	None				1.72876	1.51506	1.97259	23.8034	23.7034	0.0978486		-4.89806	0.118752	0.0685615	-0.789736	TRUE	0.465191	TRUE	3	17	Amp		0.981326	N	84.5938	N	N	N		N		N	N
269	L5	FALSE	Diff 87-Vehicle	Col1a	UNKNOWN	SYBR	None				0.859887	0.690866	1.07026	24.1086	24.0148	0.0867631		-3.89055	0.196971	0.113721	0.21778	TRUE	0.465191	TRUE	3	18	Amp		0.97319	N	84.7331	N	N	N		N		N	N
270	L6	FALSE	Diff 86-tgf-DMSO	Col1a	UNKNOWN	SYBR	None				1	0.8006	1.24906	25.5328	25.3797	0.141535		-4.10833	0.200157	0.115561	0	TRUE	0.465191	TRUE	3	19	Amp		0.97019	N	84.7331	N	N	N		N		N	N
272	L8	FALSE	Diff 86-OAPA tgf-DMSO	Col1a	UNKNOWN	SYBR	None				0.313431	0.267018	0.367912	26.0925	26.1658	0.13766		-2.43455	0.144239	0.0832765	1.67378	TRUE	0.465191	TRUE	3	18	Amp		0.982783	N	84.7331	N	N	N		N		N	N
274	L10	FALSE	Diff 86-Vehicle	Col1a	UNKNOWN	SYBR	None				0.543392	0.400768	0.736772	24.8864	24.8946	0.10394		-3.22839	0.274006	0.158197	0.879935	TRUE	0.465191	TRUE	3	18	Amp		0.985026	N	84.6131	N	N	N		N		N	N
285	L21	FALSE	Negative	Col1a	UNKNOWN	SYBR	None							Undetermined								TRUE	0.465191	TRUE	3	7	No Amp		0	Y	63.595	N	N	N		N		N	Y
289	M1	FALSE	Diff 87-TGF-B1	Col3a	UNKNOWN	SYBR	None				1.31271	1.12479	1.53201	18.1662	18.2299	0.136958		-9.58376	0.139042	0.0802762	-0.392544	TRUE	0.326194	TRUE	3	13	Amp		0.971733	N	81.1125	N	N	N		N		N	N
291	M3	FALSE	Diff 87-OAPA TGF-B1	Col3a	UNKNOWN	SYBR	None				1.36996	1.15215	1.62895	18.8393	18.9561	0.140564		-9.64535	0.15584	0.0899741	-0.454132	TRUE	0.326194	TRUE	3	14	Amp		0.979458	N	81.1125	N	N	N		N		N	N
293	M5	FALSE	Diff 87-Vehicle	Col3a	UNKNOWN	SYBR	None				0.899162	0.708071	1.14182	18.9903	18.8675	0.122341		-9.03787	0.215028	0.124147	0.153348	TRUE	0.326194	TRUE	3	14	Amp		0.978589	N	81.2479	N	N	N		N		N	N
294	M6	FALSE	Diff 86-tgf-DMSO	Col3a	UNKNOWN	SYBR	None				1	0.82959	1.20541	20.2089	20.2968	0.0907824		-9.19122	0.168142	0.0970771	0	TRUE	0.326194	TRUE	3	14	Amp		0.975146	N	81.1355	N	N	N		N		N	N
296	M8	FALSE	Diff 86-OAPA tgf-DMSO	Col3a	UNKNOWN	SYBR	None				0.283316	0.265506	0.302321	21.2217	21.2286	0.0394943		-7.3717	0.0584337	0.0337367	1.81951	TRUE	0.326194	TRUE	3	16	Amp		0.986912	N	81.1355	N	N	N		N		N	N
298	M10	FALSE	Diff 86-Vehicle	Col3a	UNKNOWN	SYBR	None				0.49372	0.290521	0.839043	20.4141	19.95	0.404362		-8.17299	0.477267	0.27555	1.01823	TRUE	0.326194	TRUE	3	15	Amp		0.905484	N	81.1291	N	N	N		N		N	N
309	M21	FALSE	Negative	Col3a	UNKNOWN	SYBR	None							Undetermined	35.6552							TRUE	0.326194	TRUE	3	39	No Amp		0	Y	60.0001	Y	N	N		N		N	Y
313	N1	FALSE	Diff 87-TGF-B1	Col3a	UNKNOWN	SYBR	None				1.31271	1.12479	1.53201	18.1364	18.2299	0.136958		-9.58376	0.139042	0.0802762	-0.392544	TRUE	0.326194	TRUE	3	13	Amp		0.971479	N	81.1125	N	N	N		N		N	N
315	N3	FALSE	Diff 87-OAPA TGF-B1	Col3a	UNKNOWN	SYBR	None				1.36996	1.15215	1.62895	18.9169	18.9561	0.140564		-9.64535	0.15584	0.0899741	-0.454132	TRUE	0.326194	TRUE	3	12	Amp		0.97547	N	81.1125	N	N	N		N		N	N
317	N5	FALSE	Diff 87-Vehicle	Col3a	UNKNOWN	SYBR	None				0.899162	0.708071	1.14182	18.7457	18.8675	0.122341		-9.03787	0.215028	0.124147	0.153348	TRUE	0.326194	TRUE	3	12	Amp		0.988126	N	81.1355	N	N	N		N		N	N
318	N6	FALSE	Diff 86-tgf-DMSO	Col3a	UNKNOWN	SYBR	None				1	0.82959	1.20541	20.2911	20.2968	0.0907824		-9.19122	0.168142	0.0970771	0	TRUE	0.326194	TRUE	3	13	Amp		0.981432	N	81.1355	N	N	N		N		N	N
320	N8	FALSE	Diff 86-OAPA tgf-DMSO	Col3a	UNKNOWN	SYBR	None				0.283316	0.265506	0.302321	21.2711	21.2286	0.0394943		-7.3717	0.0584337	0.0337367	1.81951	TRUE	0.326194	TRUE	3	16	Amp		0.981835	N	81.2479	N	N	N		N		N	N
322	N10	FALSE	Diff 86-Vehicle	Col3a	UNKNOWN	SYBR	None				0.49372	0.290521	0.839043	19.6739	19.95	0.404362		-8.17299	0.477267	0.27555	1.01823	TRUE	0.326194	TRUE	3	14	Amp		0.97934	N	81.1291	N	N	N		N		N	N
333	N21	FALSE	Negative	Col3a	UNKNOWN	SYBR	None							35.6552	35.6552							TRUE	0.326194	TRUE	3	29	Amp		0.975339	N	78.8731	N	N	N		N		N	N
337	O1	FALSE	Diff 87-TGF-B1	Col3a	UNKNOWN	SYBR	None				1.31271	1.12479	1.53201	18.3871	18.2299	0.136958		-9.58376	0.139042	0.0802762	-0.392544	TRUE	0.326194	TRUE	3	13	Amp		0.972382	N	81.1125	N	N	N		N		N	N
339	O3	FALSE	Diff 87-OAPA TGF-B1	Col3a	UNKNOWN	SYBR	None				1.36996	1.15215	1.62895	19.1121	18.9561	0.140564		-9.64535	0.15584	0.0899741	-0.454132	TRUE	0.326194	TRUE	3	12	Amp		0.973799	N	81.1125	N	N	N		N		N	N
341	O5	FALSE	Diff 87-Vehicle	Col3a	UNKNOWN	SYBR	None				0.899162	0.708071	1.14182	18.8666	18.8675	0.122341		-9.03787	0.215028	0.124147	0.153348	TRUE	0.326194	TRUE	3	12	Amp		0.986532	N	81.1355	N	N	N		N		N	N
342	O6	FALSE	Diff 86-tgf-DMSO	Col3a	UNKNOWN	SYBR	None				1	0.82959	1.20541	20.3902	20.2968	0.0907824		-9.19122	0.168142	0.0970771	0	TRUE	0.326194	TRUE	3	15	Amp		0.972416	N	81.1355	N	N	N		N		N	N
344	O8	FALSE	Diff 86-OAPA tgf-DMSO	Col3a	UNKNOWN	SYBR	None				0.283316	0.265506	0.302321	21.1931	21.2286	0.0394943		-7.3717	0.0584337	0.0337367	1.81951	TRUE	0.326194	TRUE	3	15	Amp		0.98851	N	81.1355	N	N	N		N		N	N
346	O10	FALSE	Diff 86-Vehicle	Col3a	UNKNOWN	SYBR	None				0.49372	0.290521	0.839043	19.7619	19.95	0.404362		-8.17299	0.477267	0.27555	1.01823	TRUE	0.326194	TRUE	3	14	Amp		0.987419	N	81.1291	N	N	N		N		N	N
357	O21	FALSE	Negative	Col3a	UNKNOWN	SYBR	None							Undetermined	35.6552							TRUE	0.326194	TRUE	3	18	No Amp		0	Y	63.0333	N	N	N		N		N	Y
Analysis Type	Singleplex
Endogenous Control	TBP
RQ Min/Max Confidence Level	95.0
Reference Sample	Diff 86-tgf-DMSO

## Sheet: ACTA2
samples	Name	Cyclophilin A + TBP	stdev	a-SMA	stdev	∆Ct	stdev	∆∆Ct	fold induction
1	Diff 87-TGF-B1	23.8311	0.0923279	25.64	0.218676	1.80896	0.237368	-2.22091	4.66186
3	Diff 87-OAPA TGF-B1	24.468	0.512846	26.3959	0.0666936	1.92797	0.517164	-2.10189	4.29272
5	Diff 87-Vehicle	23.8825	0.671466	27.9123	0.144352	4.02986	0.686807	0	1
6	Diff 86-TGF-B1	25.3464	0.25407	29.0216	0.337934	3.67514	0.42279	-1.73112	3.31986
8	Diff 86-OAPA TGF-B1	24.7657	0.0614627	30.0067	0.322149	5.24102	0.327959	-0.165243	1.12136
10	Diff 86-Vehicle	23.9612	0.288668	29.3675	0.170974	5.40626	0.335502	0	1

## Sheet: Col1a
samples	Name	Cyclophilin A + TBP	stdev	Col1a	stdev	∆Ct	stdev	∆∆Ct	fold induction
1	Diff 87-TGF-B1	23.8311	0.0923279	22.6096	0.0320187	-1.22145	0.0977223	-1.35382	2.55588
3	Diff 87-OAPA TGF-B1	24.468	0.512846	23.7034	0.0978486	-0.764597	0.522097	-0.896969	1.86215
5	Diff 87-Vehicle	23.8825	0.671466	24.0148	0.0867631	0.132371	0.677048	0	1
6	Diff 86-TGF-B1	25.3464	0.25407	25.3797	0.141535	0.0332203	0.290833	-0.900126	1.86623
8	Diff 86-OAPA TGF-B1	24.7657	0.0614627	26.1658	0.13766	1.40012	0.150758	0.46677	0.723583
10	Diff 86-Vehicle	23.9612	0.288668	24.8946	0.10394	0.933347	0.306811	0	1

## Sheet: Col3a
samples	Name	Cyclophilin A + TBP	stdev	Col3a	stdev	∆Ct	stdev	∆∆Ct	fold induction
1	Diff 87-TGF-B1	23.8311	0.0923279	18.2299	0.136958	-5.60113	0.165173	-0.586174	1.50126
3	Diff 87-OAPA TGF-B1	24.468	0.512846	18.9561	0.140564	-5.51189	0.53176	-0.496933	1.41121
5	Diff 87-Vehicle	23.8825	0.671466	18.8675	0.122341	-5.01496	0.68252	0	1
6	Diff 86-TGF-B1	25.3464	0.25407	20.2968	0.0907824	-5.04967	0.269801	-1.03843	2.05399
8	Diff 86-OAPA TGF-B1	24.7657	0.0614627	21.2286	0.0394943	-3.53704	0.0730579	0.474207	0.719862
10	Diff 86-Vehicle	23.9612	0.288668	19.95	0.404362	-4.01125	0.496828	0	1
