# Supplementary material for: S100A10-ANXA2 tetramer inhibition hampers hepatic stellate cell activation in human MASLD organoids
Source: EMBO Mol Med. 2026 Jun 10;18(7):2920–45. doi: 10.1038/s44321-026-00464-y (PMC13365249; doi:10.1038/s44321-026-00464-y)
Supplement: Supplementary file 5 — Source data Fig. 3 [file 44321_2026_464_MOESM5_ESM.zip › Figure 3/Figure 3J/Figure_3J_Raw_Analysis_Plate2_MT.xlsx]

## Sheet: PLATE 2
Block Type	384-Well Block
Calibration Background is expired	No
Calibration Background performed on	08-22-2023
Calibration Pure Dye ABY is expired	No
Calibration Pure Dye ABY performed on	08-22-2023
Calibration Pure Dye CY5 is expired	No
Calibration Pure Dye CY5 performed on	08-22-2023
Calibration Pure Dye FAM is expired	No
Calibration Pure Dye FAM performed on	08-22-2023
Calibration Pure Dye JUN is expired	No
Calibration Pure Dye JUN performed on	08-22-2023
Calibration Pure Dye MUSTANG PURPLE is expired	No
Calibration Pure Dye MUSTANG PURPLE performed on	08-22-2023
Calibration Pure Dye NED is expired	No
Calibration Pure Dye NED performed on	08-22-2023
Calibration Pure Dye ROX is expired	No
Calibration Pure Dye ROX performed on	08-22-2023
Calibration Pure Dye SYBR is expired	No
Calibration Pure Dye SYBR performed on	08-22-2023
Calibration Pure Dye TAMRA is expired	No
Calibration Pure Dye TAMRA performed on	08-22-2023
Calibration Pure Dye VIC is expired	No
Calibration Pure Dye VIC performed on	08-22-2023
Calibration ROI is expired	No
Calibration ROI performed on	08-22-2023
Calibration Uniformity is expired	No
Calibration Uniformity performed on	08-22-2023
Chemistry	SYBR_GREEN
Date Created	2025-04-28 09:58:28 AM CEST
Experiment Barcode
Experiment Comment
Experiment File Name
Experiment Name	diff 90-fibrosis
Experiment Run End Time	2025-04-25 15:31:56 PM CEST
Experiment Type	Comparative Cт (ΔΔCт)
Instrument Name	272530549
Instrument Serial Number	272530549
Instrument Type	QuantStudio™ 5 System
Passive Reference	ROX
Post-read Stage/Step
Pre-read Stage/Step
Quantification Cycle Method	Ct
Signal Smoothing On	true
Stage where Melt Analysis is performed	Stage3
Stage/ Cycle where Ct Analysis is performed	Stage2, Step2
User Name
Well	Well Position	Omit	Sample Name	Target Name	Task	Reporter	Quencher	Quantity	Quantity Mean	Quantity SD	RQ	RQ Min	RQ Max	CT	Ct Mean	Ct SD	Delta Ct	Delta Ct Mean	Delta Ct SD	Delta Ct SE	Delta Delta Ct	Automatic Ct Threshold	Ct Threshold	Automatic Baseline	Baseline Start	Baseline End	Amp Status	Comments	Cq Conf	CQCONF	Tm1	EXPFAIL	HIGHSD	MTP	Tm2	PRFDROP	NOAMP	Tm3	Tm4
1	A1	FALSE	Dif 90-Vehicle	Cyclophilin A	UNKNOWN	SYBR	None				1.00319	0.837671	1.20142	19.2157	19.1975	0.0665803		-7.61729	0.162287	0.0936962	-0.00459862	TRUE	0.153466	TRUE	3	14	Amp		0.977731	N	85.374	N	N	N		N	N
2	A2	FALSE	Dif 90-TGF-B1	Cyclophilin A	UNKNOWN	SYBR	None				1.20599	0.920643	1.57979	21.7995	21.8574	0.124995		-7.88292	0.24299	0.14029	-0.270223	TRUE	0.153466	TRUE	3	16	Amp		0.985241	N	85.374	N	N	N		N	N
4	A4	FALSE	Dif 90-OAPATGF-B1	Cyclophilin A	UNKNOWN	SYBR	None				1.31484	1.20418	1.43568	20.552	20.5582	0.0563214		-8.00758	0.0791309	0.0456863	-0.394892	TRUE	0.153466	TRUE	3	14	Amp		0.985361	N	85.374	N	N	N		N	N
14	A14	FALSE	Neg ctrl	Cyclophilin A	UNKNOWN	SYBR	None							Undetermined	33.8175							TRUE	0.153466	TRUE	3	39	No Amp		0	Y	60.0009	Y	N	N		N	Y
25	B1	FALSE	Dif 90-Vehicle	Cyclophilin A	UNKNOWN	SYBR	None				1.00319	0.837671	1.20142	19.2531	19.1975	0.0665803		-7.61729	0.162287	0.0936962	-0.00459862	TRUE	0.153466	TRUE	3	13	Amp		0.984557	N	85.374	N	N	N		N	N
26	B2	FALSE	Dif 90-TGF-B1	Cyclophilin A	UNKNOWN	SYBR	None				1.20599	0.920643	1.57979	22.0009	21.8574	0.124995		-7.88292	0.24299	0.14029	-0.270223	TRUE	0.153466	TRUE	3	17	Amp		0.986361	N	85.374	N	N	N		N	N
28	B4	FALSE	Dif 90-OAPATGF-B1	Cyclophilin A	UNKNOWN	SYBR	None				1.31484	1.20418	1.43568	20.6173	20.5582	0.0563214		-8.00758	0.0791309	0.0456863	-0.394892	TRUE	0.153466	TRUE	3	16	Amp		0.985739	N	85.374	N	N	N		N	N
38	B14	FALSE	Neg ctrl	Cyclophilin A	UNKNOWN	SYBR	None							Undetermined	33.8175							TRUE	0.153466	TRUE	3	30	No Amp		0	Y	89.6196	N	N	Y	86.9168	N	N	84.3266	68.3347
49	C1	FALSE	Dif 90-Vehicle	Cyclophilin A	UNKNOWN	SYBR	None				1.00319	0.837671	1.20142	19.1238	19.1975	0.0665803		-7.61729	0.162287	0.0936962	-0.00459862	TRUE	0.153466	TRUE	3	13	Amp		0.987387	N	85.374	N	N	N		N	N
50	C2	FALSE	Dif 90-TGF-B1	Cyclophilin A	UNKNOWN	SYBR	None				1.20599	0.920643	1.57979	21.7719	21.8574	0.124995		-7.88292	0.24299	0.14029	-0.270223	TRUE	0.153466	TRUE	3	16	Amp		0.97912	N	85.374	N	N	N		N	N
52	C4	FALSE	Dif 90-OAPATGF-B1	Cyclophilin A	UNKNOWN	SYBR	None				1.31484	1.20418	1.43568	20.5052	20.5582	0.0563214		-8.00758	0.0791309	0.0456863	-0.394892	TRUE	0.153466	TRUE	3	16	Amp		0.982137	N	85.374	N	N	N		N	N
62	C14	FALSE	Neg ctrl	Cyclophilin A	UNKNOWN	SYBR	None							33.8175	33.8175							TRUE	0.153466	TRUE	3	28	Amp		0.970518	N	84.8896	N	N	N		N	N
73	D1	FALSE	Dif 90-Vehicle	TBP	UNKNOWN	SYBR	None							26.9671	26.8148	0.148						TRUE	0.412303	TRUE	3	19	Amp		0.983937	N	78.4949	N	N	N		N	N
74	D2	FALSE	Dif 90-TGF-B1	TBP	UNKNOWN	SYBR	None							29.6703	29.7403	0.208376						TRUE	0.412303	TRUE	3	24	Amp		0.980344	N	78.3821	N	N	N		N	N
76	D4	FALSE	Dif 90-OAPATGF-B1	TBP	UNKNOWN	SYBR	None							28.5973	28.5657	0.0555842						TRUE	0.412303	TRUE	3	22	Amp		0.981399	N	78.3821	N	N	N		N	N
86	D14	FALSE	Neg ctrl	TBP	UNKNOWN	SYBR	None							Undetermined								TRUE	0.412303	TRUE	3	39	No Amp		0	Y	94.8001	Y	N	N		N	Y
97	E1	FALSE	Dif 90-Vehicle	TBP	UNKNOWN	SYBR	None							26.6715	26.8148	0.148						TRUE	0.412303	TRUE	3	21	Amp		0.975968	N	78.4949	N	N	N		N	N
98	E2	FALSE	Dif 90-TGF-B1	TBP	UNKNOWN	SYBR	None							29.9747	29.7403	0.208376						TRUE	0.412303	TRUE	3	24	Amp		0.969064	N	78.2693	N	N	N		N	N
100	E4	FALSE	Dif 90-OAPATGF-B1	TBP	UNKNOWN	SYBR	None							28.5984	28.5657	0.0555842						TRUE	0.412303	TRUE	3	22	Amp		0.968169	N	78.3821	N	N	N		N	N
110	E14	FALSE	Neg ctrl	TBP	UNKNOWN	SYBR	None							Undetermined								TRUE	0.412303	TRUE	3	39	No Amp		0	Y	89.1692	Y	N	N		N	Y
121	F1	FALSE	Dif 90-Vehicle	TBP	UNKNOWN	SYBR	None							26.806	26.8148	0.148						TRUE	0.412303	TRUE	3	21	Amp		0.97793	N	78.3821	N	N	N		N	N
122	F2	FALSE	Dif 90-TGF-B1	TBP	UNKNOWN	SYBR	None							29.576	29.7403	0.208376						TRUE	0.412303	TRUE	3	24	Amp		0.979154	N	78.3821	N	N	N		N	N
124	F4	FALSE	Dif 90-OAPATGF-B1	TBP	UNKNOWN	SYBR	None							28.5016	28.5657	0.0555842						TRUE	0.412303	TRUE	3	23	Amp		0.97953	N	78.3821	N	N	N		N	N
134	F14	FALSE	Neg ctrl	TBP	UNKNOWN	SYBR	None							Undetermined								TRUE	0.412303	TRUE	3	18	No Amp		0	Y	94.8001	N	N	N		N	N
217	J1	FALSE	Dif 90-Vehicle	Col1a	UNKNOWN	SYBR	None				1.55842	1.30477	1.86138	22.4685	22.5022	0.0604862		-4.31263	0.159883	0.0923085	-0.640086	TRUE	0.477013	TRUE	3	16	Amp		0.981419	N	84.5846	N	N	N		N	N
218	J2	FALSE	Dif 90-TGF-B1	Col1a	UNKNOWN	SYBR	None				2.05275	1.55543	2.70906	25.0194	25.0302	0.137555		-4.7101	0.249684	0.144155	-1.03756	TRUE	0.477013	TRUE	3	19	Amp		0.965614	N	84.5846	N	N	N		N	N
220	J4	FALSE	Dif 90-OAPATGF-B1	Col1a	UNKNOWN	SYBR	None				0.896748	0.73025	1.10121	24.8469	25.0504	0.176295		-3.51532	0.18485	0.106723	0.157226	TRUE	0.477013	TRUE	3	19	Amp		0.984165	N	84.5846	N	N	N		N	N
230	J14	FALSE	Neg ctrl	Col1a	UNKNOWN	SYBR	None							Undetermined	36.2903							TRUE	0.477013	TRUE	3	35	No Amp		0	Y	94.8001	N	N	N		N	N
241	K1	FALSE	Dif 90-Vehicle	Col1a	UNKNOWN	SYBR	None				1.55842	1.30477	1.86138	22.572	22.5022	0.0604862		-4.31263	0.159883	0.0923085	-0.640086	TRUE	0.477013	TRUE	3	15	Amp		0.981577	N	84.5846	N	N	N		N	N
242	K2	FALSE	Dif 90-TGF-B1	Col1a	UNKNOWN	SYBR	None				2.05275	1.55543	2.70906	24.8984	25.0302	0.137555		-4.7101	0.249684	0.144155	-1.03756	TRUE	0.477013	TRUE	3	18	Amp		0.9828	N	84.5846	N	N	N		N	N
244	K4	FALSE	Dif 90-OAPATGF-B1	Col1a	UNKNOWN	SYBR	None				0.896748	0.73025	1.10121	25.1533	25.0504	0.176295		-3.51532	0.18485	0.106723	0.157226	TRUE	0.477013	TRUE	3	19	Amp		0.976302	N	84.5846	N	N	N		N	N
254	K14	FALSE	Neg ctrl	Col1a	UNKNOWN	SYBR	None							Undetermined	36.2903							TRUE	0.477013	TRUE	3	39	No Amp		0	Y	94.1244	Y	N	N		N	Y
265	L1	FALSE	Dif 90-Vehicle	Col1a	UNKNOWN	SYBR	None				1.55842	1.30477	1.86138	22.4661	22.5022	0.0604862		-4.31263	0.159883	0.0923085	-0.640086	TRUE	0.477013	TRUE	3	15	Amp		0.980185	N	84.5846	N	N	N		N	N
266	L2	FALSE	Dif 90-TGF-B1	Col1a	UNKNOWN	SYBR	None				2.05275	1.55543	2.70906	25.1729	25.0302	0.137555		-4.7101	0.249684	0.144155	-1.03756	TRUE	0.477013	TRUE	3	19	Amp		0.978433	N	84.5846	N	N	N		N	N
268	L4	FALSE	Dif 90-OAPATGF-B1	Col1a	UNKNOWN	SYBR	None				0.896748	0.73025	1.10121	25.1511	25.0504	0.176295		-3.51532	0.18485	0.106723	0.157226	TRUE	0.477013	TRUE	3	19	Amp		0.982218	N	84.5846	N	N	N		N	N
278	L14	FALSE	Neg ctrl	Col1a	UNKNOWN	SYBR	None							36.2903	36.2903							TRUE	0.477013	TRUE	3	31	Amp		0.970595	N	73.1773	N	N	N		N	N
289	M1	FALSE	Dif 90-Vehicle	Col3a	UNKNOWN	SYBR	None				1.37473	1.03242	1.83055	18.441	18.2196	0.210992		-8.59528	0.257724	0.148797	-0.459151	TRUE	0.402304	TRUE	3	13	Amp		0.985076	N	81.0886	N	N	N		N	N
290	M2	FALSE	Dif 90-TGF-B1	Col3a	UNKNOWN	SYBR	None				1.63456	1.29617	2.0613	20.8806	20.8953	0.012789		-8.84503	0.208768	0.120532	-0.708904	TRUE	0.402304	TRUE	3	14	Amp		0.984334	N	81.0886	N	N	N		N	N
292	M4	FALSE	Dif 90-OAPATGF-B1	Col3a	UNKNOWN	SYBR	None				1.36417	1.24501	1.49474	19.9151	19.9816	0.0606436		-8.58416	0.0822633	0.0474947	-0.448028	TRUE	0.402304	TRUE	3	13	Amp		0.989003	N	80.9759	N	N	N		N	N
302	M14	FALSE	Neg ctrl	Col3a	UNKNOWN	SYBR	None							Undetermined								TRUE	0.402304	TRUE	3	39	No Amp		0	Y	60.0009	Y	N	N		N	Y
313	N1	FALSE	Dif 90-Vehicle	Col3a	UNKNOWN	SYBR	None				1.37473	1.03242	1.83055	18.0209	18.2196	0.210992		-8.59528	0.257724	0.148797	-0.459151	TRUE	0.402304	TRUE	3	11	Amp		0.986092	N	81.0886	N	N	N		N	N
314	N2	FALSE	Dif 90-TGF-B1	Col3a	UNKNOWN	SYBR	None				1.63456	1.29617	2.0613	20.9022	20.8953	0.012789		-8.84503	0.208768	0.120532	-0.708904	TRUE	0.402304	TRUE	3	15	Amp		0.96941	N	81.0886	N	N	N		N	N
316	N4	FALSE	Dif 90-OAPATGF-B1	Col3a	UNKNOWN	SYBR	None				1.36417	1.24501	1.49474	19.9957	19.9816	0.0606436		-8.58416	0.0822633	0.0474947	-0.448028	TRUE	0.402304	TRUE	3	13	Amp		0.984191	N	81.0886	N	N	N		N	N
326	N14	FALSE	Neg ctrl	Col3a	UNKNOWN	SYBR	None							Undetermined								TRUE	0.402304	TRUE	3	39	No Amp		0	Y	80.8354	Y	N	N		N	N
337	O1	FALSE	Dif 90-Vehicle	Col3a	UNKNOWN	SYBR	None				1.37473	1.03242	1.83055	18.1968	18.2196	0.210992		-8.59528	0.257724	0.148797	-0.459151	TRUE	0.402304	TRUE	3	12	Amp		0.985699	N	81.0886	N	N	N		N	N
338	O2	FALSE	Dif 90-TGF-B1	Col3a	UNKNOWN	SYBR	None				1.63456	1.29617	2.0613	20.9032	20.8953	0.012789		-8.84503	0.208768	0.120532	-0.708904	TRUE	0.402304	TRUE	3	15	Amp		0.982407	N	81.0886	N	N	N		N	N
340	O4	FALSE	Dif 90-OAPATGF-B1	Col3a	UNKNOWN	SYBR	None				1.36417	1.24501	1.49474	20.0339	19.9816	0.0606436		-8.58416	0.0822633	0.0474947	-0.448028	TRUE	0.402304	TRUE	3	14	Amp		0.98302	N	81.0886	N	N	N		N	N
350	O14	FALSE	Neg ctrl	Col3a	UNKNOWN	SYBR	None							Undetermined								TRUE	0.402304	TRUE	3	39	No Amp		0	Y	61.6902	Y	N	N		N	Y
Analysis Type	Singleplex
Endogenous Control	TBP
RQ Min/Max Confidence Level	95.0
Reference Sample	Doff 90-D29-TGF-B1-A2ti

## Sheet: Col1a
samples	Name	Cyclophilin A + TBP	stdev	Col1a	stdev	∆Ct	stdev	∆∆Ct	fold induction
1	Dif 90-Vehicle	23.0062	0.162287	22.5022	0.0604862	-0.503989	0.173192	0	1
2	Dif 90-TGF-B1	25.7989	0.24299	25.0302	0.137555	-0.768643	0.279223	-0.264654	1.20135
4	Dif 90-OAPATGF-B1	24.562	0.0791309	25.0504	0.176295	0.488472	0.19324	0.992461	0.50262

## Sheet: Col3a
samples	Name	Cyclophilin A + TBP	stdev	Col1a	stdev	∆Ct	stdev	∆∆Ct	fold induction
1	Dif 90-Vehicle	23.0062	0.162287	18.2196	0.210992	-4.78663	0.266185	0	1
2	Dif 90-TGF-B1	25.7989	0.24299	20.8953	0.012789	-4.90357	0.243326	-0.11694	1.08443
4	Dif 90-OAPATGF-B1	24.562	0.0791309	19.9816	0.0606436	-4.58036	0.0996963	0.206271	0.866775
