# Supplementary material for: S100A10-ANXA2 tetramer inhibition hampers hepatic stellate cell activation in human MASLD organoids
Source: EMBO Mol Med. 2026 Jun 10;18(7):2920–45. doi: 10.1038/s44321-026-00464-y (PMC13365249; doi:10.1038/s44321-026-00464-y)
Supplement: Supplementary file 5 — Source data Fig. 3 [file 44321_2026_464_MOESM5_ESM.zip › Figure 3/Figure 3J/Figure_3J_Raw_Analysis_Plate3_4_5_MT.xlsx]

## Sheet: Plate 3
Block Type	384-Well Block
Calibration Background is expired	Yes
Calibration Background performed on	08-22-2023
Calibration Pure Dye ABY is expired	Yes
Calibration Pure Dye ABY performed on	08-22-2023
Calibration Pure Dye CY5 is expired	Yes
Calibration Pure Dye CY5 performed on	08-22-2023
Calibration Pure Dye FAM is expired	Yes
Calibration Pure Dye FAM performed on	08-22-2023
Calibration Pure Dye JUN is expired	Yes
Calibration Pure Dye JUN performed on	08-22-2023
Calibration Pure Dye MUSTANG PURPLE is expired	Yes
Calibration Pure Dye MUSTANG PURPLE performed on	08-22-2023
Calibration Pure Dye NED is expired	Yes
Calibration Pure Dye NED performed on	08-22-2023
Calibration Pure Dye ROX is expired	Yes
Calibration Pure Dye ROX performed on	08-22-2023
Calibration Pure Dye SYBR is expired	Yes
Calibration Pure Dye SYBR performed on	08-22-2023
Calibration Pure Dye TAMRA is expired	Yes
Calibration Pure Dye TAMRA performed on	08-22-2023
Calibration Pure Dye VIC is expired	Yes
Calibration Pure Dye VIC performed on	08-22-2023
Calibration ROI is expired	Yes
Calibration ROI performed on	08-22-2023
Calibration Uniformity is expired	Yes
Calibration Uniformity performed on	08-22-2023
Chemistry	SYBR_GREEN
Date Created	2025-10-03 10:16:23 AM CEST
Experiment Barcode
Experiment Comment
Experiment File Name
Experiment Name
Experiment Run End Time	2025-10-01 13:29:07 PM CEST
Experiment Type	Comparative Cт (ΔΔCт)
Instrument Name	272530549
Instrument Serial Number	272530549
Instrument Type	QuantStudio™ 5 System
Passive Reference	ROX
Post-read Stage/Step
Pre-read Stage/Step
Quantification Cycle Method	Ct
Signal Smoothing On	true
Stage where Melt Analysis is performed	Stage3
Stage/ Cycle where Ct Analysis is performed	Stage2, Step2
User Name
Well	Well Position	Omit	Sample Name	Target Name	Task	Reporter	Quencher	Quantity	Quantity Mean	Quantity SD	RQ	RQ Min	RQ Max	CT	Ct Mean	Ct SD	Delta Ct	Delta Ct Mean	Delta Ct SD	Delta Ct SE	Delta Delta Ct	Automatic Ct Threshold	Ct Threshold	Automatic Baseline	Baseline Start	Baseline End	Amp Status	Comments	Cq Conf	CQCONF	MTP	EXPFAIL	NOISE	Tm1	HIGHSD	Tm2	NOAMP	Tm3	OUTLIERRG	Tm4
193	I1	FALSE	09_Diff 86-Tgfβ	Cyclophilin A	UNKNOWN	SYBR	None							21.328	21.4015	0.158864		-11.8812				TRUE	0.143641	TRUE	3	17	Amp		0.976184	N	N	N	N	85.267	N		N		N
194	I2	FALSE	09_Diff 86-Tgfβ	Cyclophilin A	UNKNOWN	SYBR	None							21.2927	21.4015	0.158864		-11.8812				TRUE	0.143641	TRUE	3	17	Amp		0.9727	N	N	N	N	85.267	N		N		N
195	I3	FALSE	09_Diff 86-Tgfβ	Cyclophilin A	UNKNOWN	SYBR	None							21.5838	21.4015	0.158864		-11.8812				TRUE	0.143641	TRUE	3	17	Amp		0.974773	N	N	N	N	85.3793	N		N		N
241	K1	FALSE	11_Diff 86-OAPA Tgfβ	Cyclophilin A	UNKNOWN	SYBR	None							20.9829	21.1148	0.118646		-12.2324	0.799099	0.46136		TRUE	0.143641	TRUE	3	16	Amp		0.977038	N	N	N	N	85.267	N		N		N
242	K2	FALSE	11_Diff 86-OAPA Tgfβ	Cyclophilin A	UNKNOWN	SYBR	None							21.1485	21.1148	0.118646		-12.2324	0.799099	0.46136		TRUE	0.143641	TRUE	3	17	Amp		0.986197	N	N	N	N	85.267	N		N		N
243	K3	FALSE	11_Diff 86-OAPA Tgfβ	Cyclophilin A	UNKNOWN	SYBR	None							21.2129	21.1148	0.118646		-12.2324	0.799099	0.46136		TRUE	0.143641	TRUE	3	17	Amp		0.97076	N	N	N	N	85.267	N		N		N
289	M1	FALSE	13_Diff 86-Vehicle	Cyclophilin A	UNKNOWN	SYBR	None							20.0099	20.1524	0.129292		-13.1374	1.48175	1.04642		TRUE	0.143641	TRUE	3	13	Amp		0.971706	N	N	N	N	85.267	N		N		N
290	M2	FALSE	13_Diff 86-Vehicle	Cyclophilin A	UNKNOWN	SYBR	None							20.2622	20.1524	0.129292		-13.1374	1.48175	1.04642		TRUE	0.143641	TRUE	3	16	Amp		0.970335	N	N	N	N	85.267	N		N		N
291	M3	FALSE	13_Diff 86-Vehicle	Cyclophilin A	UNKNOWN	SYBR	None							20.185	20.1524	0.129292		-13.1374	1.48175	1.04642		TRUE	0.143641	TRUE	3	15	Amp		0.976155	N	N	N	N	85.3793	N		N		N
313	N1	FALSE	14_Diff 87-Tgfβ	Cyclophilin A	UNKNOWN	SYBR	None							20.2399	20.0075	0.202883		-13.5284	0.430095	0.248316		TRUE	0.143641	TRUE	3	16	Amp		0.978103	N	N	N	N	85.267	N		N		N
314	N2	FALSE	14_Diff 87-Tgfβ	Cyclophilin A	UNKNOWN	SYBR	None							19.8654	20.0075	0.202883		-13.5284	0.430095	0.248316		TRUE	0.143641	TRUE	3	14	Amp		0.959857	N	N	N	N	85.267	N		N		N
315	N3	FALSE	14_Diff 87-Tgfβ	Cyclophilin A	UNKNOWN	SYBR	None							19.9174	20.0075	0.202883		-13.5284	0.430095	0.248316		TRUE	0.143641	TRUE	3	16	Amp		0.969104	N	N	N	N	85.267	N		N		N
361	P1	FALSE	16_Diff 87-OAPA Tgfβ	Cyclophilin A	UNKNOWN	SYBR	None							20.4125	20.5012	0.0937411		-12.9341	0.559709	0.323148		TRUE	0.143641	TRUE	3	14	Amp		0.979835	N	N	N	N	85.267	N		N		N
362	P2	FALSE	16_Diff 87-OAPA Tgfβ	Cyclophilin A	UNKNOWN	SYBR	None							20.5993	20.5012	0.0937411		-12.9341	0.559709	0.323148		TRUE	0.143641	TRUE	3	16	Amp		0.967628	N	N	N	N	85.267	N		N		N
363	P3	FALSE	16_Diff 87-OAPA Tgfβ	Cyclophilin A	UNKNOWN	SYBR	None							20.4919	20.5012	0.0937411		-12.9341	0.559709	0.323148		TRUE	0.143641	TRUE	3	16	Amp		0.966186	N	N	N	N	85.3793	N		N		N
28	B4	FALSE	18_Diff 87-Vehicle	Cyclophilin A	UNKNOWN	SYBR	None							19.9564	20.0605	0.0901852		-12.1069	0.759171	0.438308		TRUE	0.143641	TRUE	3	16	Amp		0.973495	N	N	N	N	85.3793	N		N		N
29	B5	FALSE	18_Diff 87-Vehicle	Cyclophilin A	UNKNOWN	SYBR	None							20.1111	20.0605	0.0901852		-12.1069	0.759171	0.438308		TRUE	0.143641	TRUE	3	15	Amp		0.974717	N	N	N	N	85.5223	N		N		N
30	B6	FALSE	18_Diff 87-Vehicle	Cyclophilin A	UNKNOWN	SYBR	None							20.114	20.0605	0.0901852		-12.1069	0.759171	0.438308		TRUE	0.143641	TRUE	3	15	Amp		0.981981	N	N	N	N	85.5223	N		N		N
52	C4	FALSE	19_Diff 90-Tgfβ	Cyclophilin A	UNKNOWN	SYBR	None							21.6846	21.7798	0.107647		-12.3651				TRUE	0.143641	TRUE	3	16	Amp		0.988505	N	N	N	N	85.3793	N		N		N
53	C5	FALSE	19_Diff 90-Tgfβ	Cyclophilin A	UNKNOWN	SYBR	None							21.7582	21.7798	0.107647		-12.3651				TRUE	0.143641	TRUE	3	16	Amp		0.984153	N	N	N	N	85.5223	N		N		N
54	C6	FALSE	19_Diff 90-Tgfβ	Cyclophilin A	UNKNOWN	SYBR	None							21.8966	21.7798	0.107647		-12.3651				TRUE	0.143641	TRUE	3	17	Amp		0.974222	N	N	N	N	85.5223	N		N		N
100	E4	FALSE	21_Diff 90-OAPA Tgfβ	Cyclophilin A	UNKNOWN	SYBR	None							20.4315	20.5882	0.347776		-13.5749				TRUE	0.143641	TRUE	3	15	Amp		0.974063	N	N	N	N	85.3793	N		N		N
101	E5	FALSE	21_Diff 90-OAPA Tgfβ	Cyclophilin A	UNKNOWN	SYBR	None							20.9867	20.5882	0.347776		-13.5749				TRUE	0.143641	TRUE	3	16	Amp		0.941645	N	N	N	N	85.4099	N		N		N
102	E6	FALSE	21_Diff 90-OAPA Tgfβ	Cyclophilin A	UNKNOWN	SYBR	None							20.3463	20.5882	0.347776		-13.5749				TRUE	0.143641	TRUE	3	16	Amp		0.989605	N	N	N	N	85.4099	N		N		N
148	G4	FALSE	23_Diff 90-Vehicle	Cyclophilin A	UNKNOWN	SYBR	None							19.434	19.3257	0.0957001		-10.4458	0.376845	0.217572		TRUE	0.143641	TRUE	3	15	Amp		0.967505	N	N	N	N	85.3793	N		N		N
149	G5	FALSE	23_Diff 90-Vehicle	Cyclophilin A	UNKNOWN	SYBR	None							19.2906	19.3257	0.0957001		-10.4458	0.376845	0.217572		TRUE	0.143641	TRUE	3	14	Amp		0.963225	N	N	N	N	85.4099	N		N		N
150	G6	FALSE	23_Diff 90-Vehicle	Cyclophilin A	UNKNOWN	SYBR	None							19.2525	19.3257	0.0957001		-10.4458	0.376845	0.217572		TRUE	0.143641	TRUE	3	14	Amp		0.966231	N	N	N	N	85.4099	N		N		N
172	H4	FALSE	H20	Cyclophilin A	UNKNOWN	SYBR	None							Undetermined								TRUE	0.143641	TRUE	3	39	No Amp		0	Y	N	Y	N	60.2245	N		Y		N
173	H5	FALSE	H20	Cyclophilin A	UNKNOWN	SYBR	None							Undetermined								TRUE	0.143641	TRUE	3	7	No Amp		0	Y	N	N	N	61.9115	N		N		N
174	H6	FALSE	H20	Cyclophilin A	UNKNOWN	SYBR	None							Undetermined								TRUE	0.143641	TRUE	3	39	No Amp		0	Y	N	Y	N	83.611	N		Y		N

## Sheet: Plate 4
Block Type	384-Well Block
Calibration Background is expired	Yes
Calibration Background performed on	08-22-2023
Calibration Pure Dye ABY is expired	Yes
Calibration Pure Dye ABY performed on	08-22-2023
Calibration Pure Dye CY5 is expired	Yes
Calibration Pure Dye CY5 performed on	08-22-2023
Calibration Pure Dye FAM is expired	Yes
Calibration Pure Dye FAM performed on	08-22-2023
Calibration Pure Dye JUN is expired	Yes
Calibration Pure Dye JUN performed on	08-22-2023
Calibration Pure Dye MUSTANG PURPLE is expired	Yes
Calibration Pure Dye MUSTANG PURPLE performed on	08-22-2023
Calibration Pure Dye NED is expired	Yes
Calibration Pure Dye NED performed on	08-22-2023
Calibration Pure Dye ROX is expired	Yes
Calibration Pure Dye ROX performed on	08-22-2023
Calibration Pure Dye SYBR is expired	Yes
Calibration Pure Dye SYBR performed on	08-22-2023
Calibration Pure Dye TAMRA is expired	Yes
Calibration Pure Dye TAMRA performed on	08-22-2023
Calibration Pure Dye VIC is expired	Yes
Calibration Pure Dye VIC performed on	08-22-2023
Calibration ROI is expired	Yes
Calibration ROI performed on	08-22-2023
Calibration Uniformity is expired	Yes
Calibration Uniformity performed on	08-22-2023
Chemistry	SYBR_GREEN
Date Created	2025-10-03 10:19:24 AM CEST
Experiment Barcode
Experiment Comment
Experiment File Name
Experiment Name
Experiment Run End Time	2025-10-01 15:30:09 PM CEST
Experiment Type	Comparative Cт (ΔΔCт)
Instrument Name	272530549
Instrument Serial Number	272530549
Instrument Type	QuantStudio™ 5 System
Passive Reference	ROX
Post-read Stage/Step
Pre-read Stage/Step
Quantification Cycle Method	Ct
Signal Smoothing On	true
Stage where Melt Analysis is performed	Stage3
Stage/ Cycle where Ct Analysis is performed	Stage2, Step2
User Name
Well	Well Position	Omit	Sample Name	Target Name	Task	Reporter	Quencher	Quantity	Quantity Mean	Quantity SD	RQ	RQ Min	RQ Max	CT	Ct Mean	Ct SD	Delta Ct	Delta Ct Mean	Delta Ct SD	Delta Ct SE	Delta Delta Ct	Automatic Ct Threshold	Ct Threshold	Automatic Baseline	Baseline Start	Baseline End	Amp Status	Comments	Cq Conf	Tm1	MTP	Tm2	PRFDROP	Tm3	HIGHSD	Tm4	OUTLIERRG
193	I1	FALSE	09_Diff 86-Tgfβ	TBP	UNKNOWN	SYBR	None				0.911558	0.685925	1.21141	29.3656	29.3689	0.238406		2.53709	0.25595	0.147773	0.133593	TRUE	0.316221	TRUE	3	24	Amp		0.97557	78.2891	N		N		N		N
194	I2	FALSE	09_Diff 86-Tgfβ	TBP	UNKNOWN	SYBR	None				0.911558	0.685925	1.21141	29.6089	29.3689	0.238406		2.53709	0.25595	0.147773	0.133593	TRUE	0.316221	TRUE	3	25	Amp		0.971386	78.2891	N		N		N		N
195	I3	FALSE	09_Diff 86-Tgfβ	TBP	UNKNOWN	SYBR	None				0.911558	0.685925	1.21141	29.1321	29.3689	0.238406		2.53709	0.25595	0.147773	0.133593	TRUE	0.316221	TRUE	3	23	Amp		0.971069	78.2891	N		N		N		N
199	I7	FALSE	09_Diff 86-Tgfβ	vimentin	UNKNOWN	SYBR	None				0.825368	0.706963	0.963605	30.6718	30.7095	0.103684		3.87775	0.139368	0.0804639	0.27689	TRUE	0.284604	TRUE	3	25	Amp		0.978451	87.1991	N		N		N		N
200	I8	FALSE	09_Diff 86-Tgfβ	vimentin	UNKNOWN	SYBR	None				0.825368	0.706963	0.963605	30.63	30.7095	0.103684		3.87775	0.139368	0.0804639	0.27689	TRUE	0.284604	TRUE	3	25	Amp		0.981074	87.1991	N		N		N		N
201	I9	FALSE	09_Diff 86-Tgfβ	vimentin	UNKNOWN	SYBR	None				0.825368	0.706963	0.963605	30.8268	30.7095	0.103684		3.87775	0.139368	0.0804639	0.27689	TRUE	0.284604	TRUE	3	25	Amp		0.97065	87.0677	N		N		N		N
205	I13	FALSE	09_Diff 86-Tgfβ	TIMP1	UNKNOWN	SYBR	None				0.141403	0.117772	0.169775	26.1242	26.0402	0.135693		-0.791581	0.164577	0.0950183	2.82211	TRUE	0.283419	TRUE	3	21	Amp		0.973436	87.2312	N		N		N		N
206	I14	FALSE	09_Diff 86-Tgfβ	TIMP1	UNKNOWN	SYBR	None				0.141403	0.117772	0.169775	25.8836	26.0402	0.135693		-0.791581	0.164577	0.0950183	2.82211	TRUE	0.283419	TRUE	3	20	Amp		0.980129	87.3432	N		N		N		N
207	I15	FALSE	09_Diff 86-Tgfβ	TIMP1	UNKNOWN	SYBR	None				0.141403	0.117772	0.169775	26.1127	26.0402	0.135693		-0.791581	0.164577	0.0950183	2.82211	TRUE	0.283419	TRUE	3	21	Amp		0.973878	87.3432	N		N		N		N
241	K1	FALSE	11_Diff 86-OAPA+Tgfβ	TBP	UNKNOWN	SYBR	None				0.563494	0.476291	0.666662	28.4799	28.6144	0.124782		3.23103	0.151316	0.0873621	0.827529	TRUE	0.316221	TRUE	3	22	Amp		0.969617	78.2891	N		N		N		N
242	K2	FALSE	11_Diff 86-OAPA+Tgfβ	TBP	UNKNOWN	SYBR	None				0.563494	0.476291	0.666662	28.7263	28.6144	0.124782		3.23103	0.151316	0.0873621	0.827529	TRUE	0.316221	TRUE	3	22	Amp		0.970302	78.2891	N		N		N		N
243	K3	FALSE	11_Diff 86-OAPA+Tgfβ	TBP	UNKNOWN	SYBR	None				0.563494	0.476291	0.666662	28.6369	28.6144	0.124782		3.23103	0.151316	0.0873621	0.827529	TRUE	0.316221	TRUE	3	23	Amp		0.964343	78.2891	N		N		N		N
247	K7	FALSE	11_Diff 86-OAPA+Tgfβ	vimentin	UNKNOWN	SYBR	None				0.151535	0.118586	0.193639	31.4789	31.7065	0.203387		6.32314	0.220663	0.1274	2.72228	TRUE	0.284604	TRUE	3	26	Amp		0.973283	87.1991	N		N		N		N
248	K8	FALSE	11_Diff 86-OAPA+Tgfβ	vimentin	UNKNOWN	SYBR	None				0.151535	0.118586	0.193639	31.77	31.7065	0.203387		6.32314	0.220663	0.1274	2.72228	TRUE	0.284604	TRUE	3	26	Amp		0.975593	87.1991	N		N		N		N
249	K9	FALSE	11_Diff 86-OAPA+Tgfβ	vimentin	UNKNOWN	SYBR	None				0.151535	0.118586	0.193639	31.8705	31.7065	0.203387		6.32314	0.220663	0.1274	2.72228	TRUE	0.284604	TRUE	3	26	Amp		0.976059	87.0677	N		N		N		N
253	K13	FALSE	11_Diff 86-OAPA+Tgfβ	TIMP1	UNKNOWN	SYBR	None				0.024582	0.0183571	0.0329178	27.3816	27.1159	0.248474		1.73256	0.262802	0.151729	5.34625	TRUE	0.283419	TRUE	3	22	Amp		0.961805	87.2312	N		N		N		N
254	K14	FALSE	11_Diff 86-OAPA+Tgfβ	TIMP1	UNKNOWN	SYBR	None				0.024582	0.0183571	0.0329178	27.0768	27.1159	0.248474		1.73256	0.262802	0.151729	5.34625	TRUE	0.283419	TRUE	3	21	Amp		0.977507	87.3432	N		N		N		N
255	K15	FALSE	11_Diff 86-OAPA+Tgfβ	TIMP1	UNKNOWN	SYBR	None				0.024582	0.0183571	0.0329178	26.8893	27.1159	0.248474		1.73256	0.262802	0.151729	5.34625	TRUE	0.283419	TRUE	3	22	Amp		0.970665	87.3432	N		N		N		N
289	M1	FALSE	13_Diff 86-Vehicle	TBP	UNKNOWN	SYBR	None				0.50821	0.403859	0.639524	28.0173	27.9884	0.178871		3.38	0.206848	0.119424	0.976503	TRUE	0.316221	TRUE	3	23	Amp		0.964443	78.2891	N		N		N		N
290	M2	FALSE	13_Diff 86-Vehicle	TBP	UNKNOWN	SYBR	None				0.50821	0.403859	0.639524	28.151	27.9884	0.178871		3.38	0.206848	0.119424	0.976503	TRUE	0.316221	TRUE	3	21	Amp		0.971263	78.2891	N		N		N		N
291	M3	FALSE	13_Diff 86-Vehicle	TBP	UNKNOWN	SYBR	None				0.50821	0.403859	0.639524	27.7968	27.9884	0.178871		3.38	0.206848	0.119424	0.976503	TRUE	0.316221	TRUE	3	21	Amp		0.973861	78.2891	N		N		N		N
313	N1	FALSE	14_Diff 87-Tgfβ	TBP	UNKNOWN	SYBR	None				0.657649	0.440367	0.982141	27.7869	27.7045	0.0808908		3.00811	0.36096	0.2084	0.60461	TRUE	0.316221	TRUE	3	23	Amp		0.968823	78.2891	N		N		N		N
314	N2	FALSE	14_Diff 87-Tgfβ	TBP	UNKNOWN	SYBR	None				0.657649	0.440367	0.982141	27.6252	27.7045	0.0808908		3.00811	0.36096	0.2084	0.60461	TRUE	0.316221	TRUE	3	21	Amp		0.974565	78.2891	N		N		N		N
315	N3	FALSE	14_Diff 87-Tgfβ	TBP	UNKNOWN	SYBR	None				0.657649	0.440367	0.982141	27.7014	27.7045	0.0808908		3.00811	0.36096	0.2084	0.60461	TRUE	0.316221	TRUE	3	22	Amp		0.965522	78.2891	N		N		N		N
295	M7	FALSE	13_Diff 86-Vehicle	vimentin	UNKNOWN	SYBR	None				0.160484	0.0878127	0.293295	31.2557	30.8487	0.532658		6.24036	0.542693	0.313324	2.6395	TRUE	0.284604	TRUE	3	26	Amp		0.983017	87.1991	N		N		Y		N
296	M8	FALSE	13_Diff 86-Vehicle	vimentin	UNKNOWN	SYBR	None				0.160484	0.0878127	0.293295	31.0446	30.8487	0.532658		6.24036	0.542693	0.313324	2.6395	TRUE	0.284604	TRUE	3	24	Amp		0.98088	87.1991	N		N		Y		N
297	M9	FALSE	13_Diff 86-Vehicle	vimentin	UNKNOWN	SYBR	None				0.160484	0.0878127	0.293295	30.2459	30.8487	0.532658		6.24036	0.542693	0.313324	2.6395	TRUE	0.284604	TRUE	3	23	Amp		0.977268	87.0677	N		N		Y		N
319	N7	FALSE	14_Diff 87-Tgfβ	vimentin	UNKNOWN	SYBR	None				0.349885	0.236343	0.517972	29.8455	29.8123	0.030382		5.11591	0.353089	0.203856	1.51505	TRUE	0.284604	TRUE	3	25	Amp		0.983983	87.1991	N		N		N		N
320	N8	FALSE	14_Diff 87-Tgfβ	vimentin	UNKNOWN	SYBR	None				0.349885	0.236343	0.517972	29.8057	29.8123	0.030382		5.11591	0.353089	0.203856	1.51505	TRUE	0.284604	TRUE	3	24	Amp		0.977308	87.1991	N		N		N		N
321	N9	FALSE	14_Diff 87-Tgfβ	vimentin	UNKNOWN	SYBR	None				0.349885	0.236343	0.517972	29.7858	29.8123	0.030382		5.11591	0.353089	0.203856	1.51505	TRUE	0.284604	TRUE	3	25	Amp		0.975781	87.0677	N		N		N		N
301	M13	FALSE	13_Diff 86-Vehicle	TIMP1	UNKNOWN	SYBR	None				0.0175722	0.0106884	0.0288893	26.63	26.8252	0.435219		2.21687	0.447445	0.258332	5.83056	TRUE	0.283419	TRUE	3	20	Amp		0.979834	87.2312	N		N		N		N
302	M14	FALSE	13_Diff 86-Vehicle	TIMP1	UNKNOWN	SYBR	None				0.0175722	0.0106884	0.0288893	27.3239	26.8252	0.435219		2.21687	0.447445	0.258332	5.83056	TRUE	0.283419	TRUE	3	21	Amp		0.981289	87.3432	N		N		N		N
303	M15	FALSE	13_Diff 86-Vehicle	TIMP1	UNKNOWN	SYBR	None				0.0175722	0.0106884	0.0288893	26.5218	26.8252	0.435219		2.21687	0.447445	0.258332	5.83056	TRUE	0.283419	TRUE	3	21	Amp		0.972008	87.3432	N		N		N		N
325	N13	FALSE	14_Diff 87-Tgfβ	TIMP1	UNKNOWN	SYBR	None				0.784687	0.414535	1.48536	21.3412	21.4325	0.453976		-3.26388	0.57432	0.331584	0.349811	TRUE	0.283419	TRUE	3	15	Amp		0.977087	87.3432	N		N		N		N
326	N14	FALSE	14_Diff 87-Tgfβ	TIMP1	UNKNOWN	SYBR	None				0.784687	0.414535	1.48536	21.9252	21.4325	0.453976		-3.26388	0.57432	0.331584	0.349811	TRUE	0.283419	TRUE	3	17	Amp		0.988278	87.4553	N		N		N		N
327	N15	FALSE	14_Diff 87-Tgfβ	TIMP1	UNKNOWN	SYBR	None				0.784687	0.414535	1.48536	21.0311	21.4325	0.453976		-3.26388	0.57432	0.331584	0.349811	TRUE	0.283419	TRUE	3	14	Amp		0.974263	87.4553	N		N		N		N
361	P1	FALSE	16_Diff 87-OAPA+Tgfβ	TBP	UNKNOWN	SYBR	None				0.592854	0.36434	0.964691	28.7681	28.5669	0.174331		3.15775	0.438177	0.252982	0.754251	TRUE	0.316221	TRUE	3	21	Amp		0.969906	78.2891	N		N		N		N
362	P2	FALSE	16_Diff 87-OAPA+Tgfβ	TBP	UNKNOWN	SYBR	None				0.592854	0.36434	0.964691	28.463	28.5669	0.174331		3.15775	0.438177	0.252982	0.754251	TRUE	0.316221	TRUE	3	23	Amp		0.971411	78.2891	N		N		N		N
363	P3	FALSE	16_Diff 87-OAPA+Tgfβ	TBP	UNKNOWN	SYBR	None				0.592854	0.36434	0.964691	28.4694	28.5669	0.174331		3.15775	0.438177	0.252982	0.754251	TRUE	0.316221	TRUE	3	21	Amp		0.972434	78.2891	N		N		N		N
367	P7	FALSE	16_Diff 87-OAPA+Tgfβ	vimentin	UNKNOWN	SYBR	None				0.35134	0.17457	0.707107	30.3392	30.519	0.484406		5.10992	0.629489	0.363436	1.50906	TRUE	0.284604	TRUE	3	25	Amp		0.97647	87.0867	N		N		N		N
368	P8	FALSE	16_Diff 87-OAPA+Tgfβ	vimentin	UNKNOWN	SYBR	None				0.35134	0.17457	0.707107	30.1502	30.519	0.484406		5.10992	0.629489	0.363436	1.50906	TRUE	0.284604	TRUE	3	25	Amp		0.978769	87.1991	N		N		N		N
369	P9	FALSE	16_Diff 87-OAPA+Tgfβ	vimentin	UNKNOWN	SYBR	None				0.35134	0.17457	0.707107	31.0676	30.519	0.484406		5.10992	0.629489	0.363436	1.50906	TRUE	0.284604	TRUE	3	26	Amp		0.977881	87.0677	N		N		N		N
373	P13	FALSE	16_Diff 87-OAPA+Tgfβ	TIMP1	UNKNOWN	SYBR	None				1.01087	0.624148	1.6372	21.9269	21.7798	0.163452		-3.62929	0.433964	0.250549	-0.0155951	TRUE	0.283419	TRUE	3	15	Amp		0.985949	87.3432	N		N		N		N
374	P14	FALSE	16_Diff 87-OAPA+Tgfβ	TIMP1	UNKNOWN	SYBR	None				1.01087	0.624148	1.6372	21.8086	21.7798	0.163452		-3.62929	0.433964	0.250549	-0.0155951	TRUE	0.283419	TRUE	3	17	Amp		0.981579	87.3432	N		N		N		N
375	P15	FALSE	16_Diff 87-OAPA+Tgfβ	TIMP1	UNKNOWN	SYBR	None				1.01087	0.624148	1.6372	21.6039	21.7798	0.163452		-3.62929	0.433964	0.250549	-0.0155951	TRUE	0.283419	TRUE	3	17	Amp		0.978866	87.3432	N		N		N		N
28	B4	FALSE	18_Diff 87-Vehicle	TBP	UNKNOWN	SYBR	None				0.541767	0.423421	0.693192	27.8642	27.8564	0.173522		3.28775	0.221825	0.12807	0.884254	TRUE	0.316221	TRUE	3	22	Amp		0.97358	78.5135	N		N		N		N
29	B5	FALSE	18_Diff 87-Vehicle	TBP	UNKNOWN	SYBR	None				0.541767	0.423421	0.693192	28.0258	27.8564	0.173522		3.28775	0.221825	0.12807	0.884254	TRUE	0.316221	TRUE	3	22	Amp		0.969992	78.5452	N		N		N		N
30	B6	FALSE	18_Diff 87-Vehicle	TBP	UNKNOWN	SYBR	None				0.541767	0.423421	0.693192	27.6791	27.8564	0.173522		3.28775	0.221825	0.12807	0.884254	TRUE	0.316221	TRUE	3	21	Amp		0.968173	78.5452	N		N		N		N
34	B10	FALSE	18_Diff 87-Vehicle	vimentin	UNKNOWN	SYBR	None				0.209255	0.147229	0.297412	30.2887	30.4261	0.28464		5.85753	0.316411	0.18268	2.25667	TRUE	0.284604	TRUE	3	23	Amp		0.978892	87.18	N		N		N		N
35	B11	FALSE	18_Diff 87-Vehicle	vimentin	UNKNOWN	SYBR	None				0.209255	0.147229	0.297412	30.7534	30.4261	0.28464		5.85753	0.316411	0.18268	2.25667	TRUE	0.284604	TRUE	3	25	Amp		0.984183	87.18	N		N		N		N
36	B12	FALSE	18_Diff 87-Vehicle	vimentin	UNKNOWN	SYBR	None				0.209255	0.147229	0.297412	30.2363	30.4261	0.28464		5.85753	0.316411	0.18268	2.25667	TRUE	0.284604	TRUE	3	24	Amp		0.974999	87.18	N		N		N		N
40	B16	FALSE	18_Diff 87-Vehicle	TIMP1	UNKNOWN	SYBR	None				0.0592414	0.0316214	0.110987	24.5047	25.0322	0.547854		0.463555	0.565014	0.326211	4.07725	TRUE	0.283419	TRUE	3	19	Amp		0.974685	87.3432	N		N		Y		N
41	B17	FALSE	18_Diff 87-Vehicle	TIMP1	UNKNOWN	SYBR	None				0.0592414	0.0316214	0.110987	25.5984	25.0322	0.547854		0.463555	0.565014	0.326211	4.07725	TRUE	0.283419	TRUE	3	20	Amp		0.97078	87.2465	N		N		Y		N
42	B18	FALSE	18_Diff 87-Vehicle	TIMP1	UNKNOWN	SYBR	None				0.0592414	0.0316214	0.110987	24.9934	25.0322	0.547854		0.463555	0.565014	0.326211	4.07725	TRUE	0.283419	TRUE	3	19	Amp		0.981882	87.2465	N		N		Y		N
52	C4	FALSE	19_Diff 90-Tgfβ	TBP	UNKNOWN	SYBR	None				0.330692	0.263558	0.414927	29.3397	29.3856	0.18227		3.99994	0.204226	0.11791	1.59644	TRUE	0.316221	TRUE	3	24	Amp		0.971269	78.4013	N		N		N		N
53	C5	FALSE	19_Diff 90-Tgfβ	TBP	UNKNOWN	SYBR	None				0.330692	0.263558	0.414927	29.5864	29.3856	0.18227		3.99994	0.204226	0.11791	1.59644	TRUE	0.316221	TRUE	3	23	Amp		0.967265	78.5452	N		N		N		N
54	C6	FALSE	19_Diff 90-Tgfβ	TBP	UNKNOWN	SYBR	None				0.330692	0.263558	0.414927	29.2306	29.3856	0.18227		3.99994	0.204226	0.11791	1.59644	TRUE	0.316221	TRUE	3	24	Amp		0.965427	78.4328	N		N		N		N
58	C10	FALSE	19_Diff 90-Tgfβ	vimentin	UNKNOWN	SYBR	None				0.163537	0.119877	0.223098	31.8874	31.5988	0.263901		6.21317	0.279517	0.161379	2.61231	TRUE	0.284604	TRUE	3	26	Amp		0.971305	87.0677	N		N		N		N
59	C11	FALSE	19_Diff 90-Tgfβ	vimentin	UNKNOWN	SYBR	None				0.163537	0.119877	0.223098	31.5392	31.5988	0.263901		6.21317	0.279517	0.161379	2.61231	TRUE	0.284604	TRUE	3	25	Amp		0.971927	87.18	N		N		N		N
60	C12	FALSE	19_Diff 90-Tgfβ	vimentin	UNKNOWN	SYBR	None				0.163537	0.119877	0.223098	31.3698	31.5988	0.263901		6.21317	0.279517	0.161379	2.61231	TRUE	0.284604	TRUE	3	24	Amp		0.977536	87.18	N		N		N		N
64	C16	FALSE	19_Diff 90-Tgfβ	TIMP1	UNKNOWN	SYBR	None				0.0552598	0.0479507	0.0636831	25.925	25.9495	0.0884187		0.56393	0.127687	0.0737201	4.17763	TRUE	0.283419	TRUE	3	19	Amp		0.970571	87.2312	N		N		N		N
65	C17	FALSE	19_Diff 90-Tgfβ	TIMP1	UNKNOWN	SYBR	None				0.0552598	0.0479507	0.0636831	25.876	25.9495	0.0884187		0.56393	0.127687	0.0737201	4.17763	TRUE	0.283419	TRUE	3	20	Amp		0.975897	87.2465	N		N		N		N
66	C18	FALSE	19_Diff 90-Tgfβ	TIMP1	UNKNOWN	SYBR	None				0.0552598	0.0479507	0.0636831	26.0477	25.9495	0.0884187		0.56393	0.127687	0.0737201	4.17763	TRUE	0.283419	TRUE	3	21	Amp		0.975434	87.2465	N		N		N		N
100	E4	FALSE	21_Diff 90-OAPA+Tgfβ	TBP	UNKNOWN	SYBR	None				0.407354	0.210292	0.789081	28.2152	28.2886	0.25917		3.69915	0.595073	0.343566	1.29565	TRUE	0.316221	TRUE	3	23	Amp		0.958674	78.2891	N		N		N		N
101	E5	FALSE	21_Diff 90-OAPA+Tgfβ	TBP	UNKNOWN	SYBR	None				0.407354	0.210292	0.789081	28.5766	28.2886	0.25917		3.69915	0.595073	0.343566	1.29565	TRUE	0.316221	TRUE	3	21	Amp		0.95902	78.4328	N		N		N		N
102	E6	FALSE	21_Diff 90-OAPA+Tgfβ	TBP	UNKNOWN	SYBR	None				0.407354	0.210292	0.789081	28.0741	28.2886	0.25917		3.69915	0.595073	0.343566	1.29565	TRUE	0.316221	TRUE	3	22	Amp		0.968789	78.4328	N		N		N		N
106	E10	FALSE	21_Diff 90-OAPA+Tgfβ	vimentin	UNKNOWN	SYBR	None				0.173178	0.060939	0.492143	30.8152	30.72	0.772449		6.13053	0.94001	0.542715	2.52967	TRUE	0.284604	TRUE	3	24	Amp		0.980836	87.0677	N		N		Y		N
107	E11	FALSE	21_Diff 90-OAPA+Tgfβ	vimentin	UNKNOWN	SYBR	None				0.173178	0.060939	0.492143	29.9044	30.72	0.772449		6.13053	0.94001	0.542715	2.52967	TRUE	0.284604	TRUE	3	24	Amp		0.974884	87.0677	N		N		Y		N
108	E12	FALSE	21_Diff 90-OAPA+Tgfβ	vimentin	UNKNOWN	SYBR	None				0.173178	0.060939	0.492143	31.4405	30.72	0.772449		6.13053	0.94001	0.542715	2.52967	TRUE	0.284604	TRUE	3	26	Amp		0.970553	87.18	N		N		Y		N
112	E16	FALSE	21_Diff 90-OAPA+Tgfβ	TIMP1	UNKNOWN	SYBR	None				0.0260429	0.013667	0.0496256	25.9903	26.2388	0.223144		1.64927	0.580289	0.33503	5.26296	TRUE	0.283419	TRUE	3	21	Amp		0.977099	87.2312	N		N		N		N
113	E17	FALSE	21_Diff 90-OAPA+Tgfβ	TIMP1	UNKNOWN	SYBR	None				0.0260429	0.013667	0.0496256	26.4221	26.2388	0.223144		1.64927	0.580289	0.33503	5.26296	TRUE	0.283419	TRUE	3	20	Amp		0.959219	87.2465	N		N		N		N
114	E18	FALSE	21_Diff 90-OAPA+Tgfβ	TIMP1	UNKNOWN	SYBR	None				0.0260429	0.013667	0.0496256	26.3039	26.2388	0.223144		1.64927	0.580289	0.33503	5.26296	TRUE	0.283419	TRUE	3	21	Amp		0.961762	87.2465	N		N		N		N
148	G4	FALSE	23_Diff 90-Vehicle	TBP	UNKNOWN	SYBR	None				0.168178	0.135587	0.208603	26.8047	26.9122	0.093972		4.97544	0.19387	0.111931	2.57193	TRUE	0.316221	TRUE	3	20	Amp		0.96617	78.4013	N		N		N		N
149	G5	FALSE	23_Diff 90-Vehicle	TBP	UNKNOWN	SYBR	None				0.168178	0.135587	0.208603	26.9787	26.9122	0.093972		4.97544	0.19387	0.111931	2.57193	TRUE	0.316221	TRUE	3	21	Amp		0.951959	78.4328	N		N		N		N
150	G6	FALSE	23_Diff 90-Vehicle	TBP	UNKNOWN	SYBR	None				0.168178	0.135587	0.208603	26.9533	26.9122	0.093972		4.97544	0.19387	0.111931	2.57193	TRUE	0.316221	TRUE	3	21	Amp		0.930117	78.4328	N		N		N		N
154	G10	FALSE	23_Diff 90-Vehicle	vimentin	UNKNOWN	SYBR	None				0.060907	0.0398954	0.0929847	29.6091	29.5749	0.340939		7.63811	0.380781	0.219844	4.03725	TRUE	0.284604	TRUE	3	23	Amp		0.979621	87.18	N		N		N		N
155	G11	FALSE	23_Diff 90-Vehicle	vimentin	UNKNOWN	SYBR	None				0.060907	0.0398954	0.0929847	29.8975	29.5749	0.340939		7.63811	0.380781	0.219844	4.03725	TRUE	0.284604	TRUE	3	25	Amp		0.975535	87.18	N		N		N		N
156	G12	FALSE	23_Diff 90-Vehicle	vimentin	UNKNOWN	SYBR	None				0.060907	0.0398954	0.0929847	29.2182	29.5749	0.340939		7.63811	0.380781	0.219844	4.03725	TRUE	0.284604	TRUE	3	24	Amp		0.975208	87.18	N		N		N		N
160	G16	FALSE	23_Diff 90-Vehicle	TIMP1	UNKNOWN	SYBR	None				0.0320056	0.0239071	0.0428473	23.4436	23.2886	0.200459		1.35184	0.262562	0.15159	4.96553	TRUE	0.283419	TRUE	3	18	Amp		0.948049	87.3432	N		N		N		N
161	G17	FALSE	23_Diff 90-Vehicle	TIMP1	UNKNOWN	SYBR	None				0.0320056	0.0239071	0.0428473	23.3601	23.2886	0.200459		1.35184	0.262562	0.15159	4.96553	TRUE	0.283419	TRUE	3	18	Amp		0.955352	87.3586	N		N		N		N
162	G18	FALSE	23_Diff 90-Vehicle	TIMP1	UNKNOWN	SYBR	None				0.0320056	0.0239071	0.0428473	23.0623	23.2886	0.200459		1.35184	0.262562	0.15159	4.96553	TRUE	0.283419	TRUE	3	17	Amp		0.951228	87.2465	N		N		N		N
172	H4	FALSE	H20	TBP	NTC	SYBR	None							Undetermined								TRUE	0.316221	TRUE	3	39	No Amp		0	60.5614	N		N		N		N
173	H5	FALSE	H20	TBP	NTC	SYBR	None							Undetermined								TRUE	0.316221	TRUE	3	39	No Amp		0	61.0124	N		N		N		N
174	H6	FALSE	H20	TBP	NTC	SYBR	None							Undetermined								TRUE	0.316221	TRUE	3	17	No Amp		0	89.3345	N		N		N		N
178	H10	FALSE	H20	vimentin	NTC	SYBR	None							Undetermined								TRUE	0.284604	TRUE	3	39	No Amp		0	82.6875	N		N		N		N
179	H11	FALSE	H20	vimentin	NTC	SYBR	None							Undetermined								TRUE	0.284604	TRUE	3	39	No Amp		0	91.2233	N		N		N		N
180	H12	FALSE	H20	vimentin	NTC	SYBR	None							Undetermined								TRUE	0.284604	TRUE	3	39	No Amp		0	89.8755	N		N		N		N
184	H16	FALSE	H20	TIMP1	NTC	SYBR	None							Undetermined								TRUE	0.283419	TRUE	3	39	No Amp		0	92.386	N		N		N		N
185	H17	FALSE	H20	TIMP1	NTC	SYBR	None							Undetermined								TRUE	0.283419	TRUE	3	13	No Amp		0	86.5737	N		N		N		N
186	H18	FALSE	H20	TIMP1	NTC	SYBR	None							Undetermined								TRUE	0.283419	TRUE	3	18	No Amp		0	92.1799	N		N		N		N
Analysis Type	Singleplex
Endogenous Control	Ecadherin
RQ Min/Max Confidence Level	95.0
Reference Sample	01_Diff 84-Tgfβ

## Sheet: Plate 5
Block Type	384-Well Block
Calibration Background is expired	Yes
Calibration Background performed on	08-22-2023
Calibration Pure Dye ABY is expired	Yes
Calibration Pure Dye ABY performed on	08-22-2023
Calibration Pure Dye CY5 is expired	Yes
Calibration Pure Dye CY5 performed on	08-22-2023
Calibration Pure Dye FAM is expired	Yes
Calibration Pure Dye FAM performed on	08-22-2023
Calibration Pure Dye JUN is expired	Yes
Calibration Pure Dye JUN performed on	08-22-2023
Calibration Pure Dye MUSTANG PURPLE is expired	Yes
Calibration Pure Dye MUSTANG PURPLE performed on	08-22-2023
Calibration Pure Dye NED is expired	Yes
Calibration Pure Dye NED performed on	08-22-2023
Calibration Pure Dye ROX is expired	Yes
Calibration Pure Dye ROX performed on	08-22-2023
Calibration Pure Dye SYBR is expired	Yes
Calibration Pure Dye SYBR performed on	08-22-2023
Calibration Pure Dye TAMRA is expired	Yes
Calibration Pure Dye TAMRA performed on	08-22-2023
Calibration Pure Dye VIC is expired	Yes
Calibration Pure Dye VIC performed on	08-22-2023
Calibration ROI is expired	Yes
Calibration ROI performed on	08-22-2023
Calibration Uniformity is expired	Yes
Calibration Uniformity performed on	08-22-2023
Chemistry	SYBR_GREEN
Date Created	2025-10-03 10:23:39 AM CEST
Experiment Barcode
Experiment Comment
Experiment File Name
Experiment Name
Experiment Run End Time	2025-10-01 17:23:36 PM CEST
Experiment Type	Comparative Cт (ΔΔCт)
Instrument Name	272530549
Instrument Serial Number	272530549
Instrument Type	QuantStudio™ 5 System
Passive Reference	ROX
Post-read Stage/Step
Pre-read Stage/Step
Quantification Cycle Method	Ct
Signal Smoothing On	true
Stage where Melt Analysis is performed	Stage3
Stage/ Cycle where Ct Analysis is performed	Stage2, Step2
User Name
Well	Well Position	Omit	Sample Name	Target Name	Task	Reporter	Quencher	Quantity	Quantity Mean	Quantity SD	RQ	RQ Min	RQ Max	CT	Ct Mean	Ct SD	Delta Ct	Delta Ct Mean	Delta Ct SD	Delta Ct SE	Delta Delta Ct	Automatic Ct Threshold	Ct Threshold	Automatic Baseline	Baseline Start	Baseline End	Amp Status	Comments	Cq Conf	CQCONF	MTP	EXPFAIL	AMPNC	Tm1	NOISE	Tm2	HIGHSD	Tm3	DRNMIN	Tm4	NOAMP	PRFDROP	THOLDFAIL	OUTLIERRG
199	I7	FALSE	09_Diff 86-Tgfβ	mmp2	UNKNOWN	FAM	NFQ-MGB				22.9515	7.67481	68.6365	24.3574	24.413	0.109277		-9.29908	0.70512	0.496595	-4.52052	TRUE	0.486314	TRUE	3	18	Amp		0.982222	N	N	N	N	83.2704	N		N		N		N	N	N	N
200	I8	FALSE	09_Diff 86-Tgfβ	mmp2	UNKNOWN	FAM	NFQ-MGB				22.9515	7.67481	68.6365	24.3427	24.413	0.109277		-9.29908	0.70512	0.496595	-4.52052	TRUE	0.486314	TRUE	3	18	Amp		0.977959	N	N	N	N	83.2704	N		N		N		N	N	N	N
201	I9	FALSE	09_Diff 86-Tgfβ	mmp2	UNKNOWN	FAM	NFQ-MGB				22.9515	7.67481	68.6365	24.5389	24.413	0.109277		-9.29908	0.70512	0.496595	-4.52052	TRUE	0.486314	TRUE	3	16	Amp		0.980991	N	N	N	N	83.1474	N		N		N		N	Y	N	N
247	K7	FALSE	11_Diff 86-OAPA+Tgfβ	mmp2	UNKNOWN	FAM	NFQ-MGB				24.4369	8.71933	68.4874	25.0456	24.8437	0.182557		-9.38955	0.927506	0.535496	-4.61099	TRUE	0.486314	TRUE	3	19	Amp		0.977505	N	N	N	N	83.2704	N		N		N		N	N	N	N
248	K8	FALSE	11_Diff 86-OAPA+Tgfβ	mmp2	UNKNOWN	FAM	NFQ-MGB				24.4369	8.71933	68.4874	24.6903	24.8437	0.182557		-9.38955	0.927506	0.535496	-4.61099	TRUE	0.486314	TRUE	3	18	Amp		0.976629	N	N	N	N	83.2704	N		N		N		N	N	N	N
249	K9	FALSE	11_Diff 86-OAPA+Tgfβ	mmp2	UNKNOWN	FAM	NFQ-MGB				24.4369	8.71933	68.4874	24.7952	24.8437	0.182557		-9.38955	0.927506	0.535496	-4.61099	TRUE	0.486314	TRUE	3	19	Amp		0.981371	N	N	N	N	83.1474	N		N		N		N	N	N	N
295	M7	FALSE	13_Diff 86-Vehicle	mmp2	UNKNOWN	FAM	NFQ-MGB				17.4244	7.00021	43.3716	24.4342	24.503	0.123017		-8.9016	0.588942	0.413406	-4.12304	TRUE	0.486314	TRUE	3	18	Amp		0.974968	N	N	N	N	83.2704	N		N		N		N	N	N	N
296	M8	FALSE	13_Diff 86-Vehicle	mmp2	UNKNOWN	FAM	NFQ-MGB				17.4244	7.00021	43.3716	24.645	24.503	0.123017		-8.9016	0.588942	0.413406	-4.12304	TRUE	0.486314	TRUE	3	18	Amp		0.974561	N	N	N	N	83.2704	N		N		N		N	N	N	N
297	M9	FALSE	13_Diff 86-Vehicle	mmp2	UNKNOWN	FAM	NFQ-MGB				17.4244	7.00021	43.3716	24.4298	24.503	0.123017		-8.9016	0.588942	0.413406	-4.12304	TRUE	0.486314	TRUE	3	18	Amp		0.972025	N	N	N	N	83.1474	N		N		N		N	N	N	N
319	N7	FALSE	14_Diff 87-Tgfβ	mmp2	UNKNOWN	FAM	NFQ-MGB				27.342	14.929	50.0757	22.4878	22.3414	0.244098		-9.5516	0.544607	0.314429	-4.77304	TRUE	0.486314	TRUE	3	16	Amp		0.974568	N	N	N	N	83.2704	N		N		N		N	N	N	N
320	N8	FALSE	14_Diff 87-Tgfβ	mmp2	UNKNOWN	FAM	NFQ-MGB				27.342	14.929	50.0757	22.4768	22.3414	0.244098		-9.5516	0.544607	0.314429	-4.77304	TRUE	0.486314	TRUE	3	16	Amp		0.975312	N	N	N	N	83.2704	N		N		N		N	N	N	N
321	N9	FALSE	14_Diff 87-Tgfβ	mmp2	UNKNOWN	FAM	NFQ-MGB				27.342	14.929	50.0757	22.0596	22.3414	0.244098		-9.5516	0.544607	0.314429	-4.77304	TRUE	0.486314	TRUE	3	16	Amp		0.972371	N	N	N	N	83.1474	N		N		N		N	N	N	Y
367	P7	FALSE	16_Diff 87-OAPA+Tgfβ	mmp2	UNKNOWN	FAM	NFQ-MGB				88.1808	7.68182	1012.24	22.7968	22.7361	0.193017		-11.241	2.1965	1.26815	-6.46239	TRUE	0.486314	TRUE	3	16	Amp		0.986773	N	N	N	N	83.2704	N		N		N		N	N	N	N
368	P8	FALSE	16_Diff 87-OAPA+Tgfβ	mmp2	UNKNOWN	FAM	NFQ-MGB				88.1808	7.68182	1012.24	22.8915	22.7361	0.193017		-11.241	2.1965	1.26815	-6.46239	TRUE	0.486314	TRUE	3	17	Amp		0.983068	N	N	N	N	83.2704	N		N		N		N	N	N	N
369	P9	FALSE	16_Diff 87-OAPA+Tgfβ	mmp2	UNKNOWN	FAM	NFQ-MGB				88.1808	7.68182	1012.24	22.52	22.7361	0.193017		-11.241	2.1965	1.26815	-6.46239	TRUE	0.486314	TRUE	3	16	Amp		0.985131	N	N	N	N	83.2598	N		N		N		N	N	N	N
34	B10	FALSE	18_Diff 87-Vehicle	mmp2	UNKNOWN	FAM	NFQ-MGB				36.2913	21.2441	61.9963	23.8734	23.935	0.0916345		-9.96011	0.347362	0.242756	-5.18155	TRUE	0.486314	TRUE	3	16	Amp		0.983558	N	N	N	N	83.2598	N		N		N		N	N	N	N
35	B11	FALSE	18_Diff 87-Vehicle	mmp2	UNKNOWN	FAM	NFQ-MGB				36.2913	21.2441	61.9963	23.8912	23.935	0.0916345		-9.96011	0.347362	0.242756	-5.18155	TRUE	0.486314	TRUE	3	18	Amp		0.975963	N	N	N	N	83.2598	N		N		N		N	N	N	N
36	B12	FALSE	18_Diff 87-Vehicle	mmp2	UNKNOWN	FAM	NFQ-MGB				36.2913	21.2441	61.9963	24.0403	23.935	0.0916345		-9.96011	0.347362	0.242756	-5.18155	TRUE	0.486314	TRUE	3	17	Amp		0.977673	N	N	N	N	83.3721	N		N		N		N	N	N	N
58	C10	FALSE	19_Diff 90-Tgfβ	mmp2	UNKNOWN	FAM	NFQ-MGB				10.4827			25.1768	25.1365	0.0387417		-8.16849			-3.38993	TRUE	0.486314	TRUE	3	19	Amp		0.976781	N	N	N	N	83.2598	N		N		N		N	N	N	N
59	C11	FALSE	19_Diff 90-Tgfβ	mmp2	UNKNOWN	FAM	NFQ-MGB				10.4827			25.0996	25.1365	0.0387417		-8.16849			-3.38993	TRUE	0.486314	TRUE	3	19	Amp		0.971703	N	N	N	N	83.2598	N		N		N		N	N	N	N
60	C12	FALSE	19_Diff 90-Tgfβ	mmp2	UNKNOWN	FAM	NFQ-MGB				10.4827			25.1329	25.1365	0.0387417		-8.16849			-3.38993	TRUE	0.486314	TRUE	3	18	Amp		0.985322	N	N	N	N	83.2598	N		N		N		N	N	N	N
106	E10	FALSE	21_Diff 90-OAPA+Tgfβ	mmp2	UNKNOWN	FAM	NFQ-MGB				9.34194	5.17815	16.8539	25.4763	25.4972	0.075028		-8.00228	0.531063	0.306609	-3.22372	TRUE	0.486314	TRUE	3	19	Amp		0.979179	N	N	N	N	83.1474	N		N		N		N	N	N	N
107	E11	FALSE	21_Diff 90-OAPA+Tgfβ	mmp2	UNKNOWN	FAM	NFQ-MGB				9.34194	5.17815	16.8539	25.5805	25.4972	0.075028		-8.00228	0.531063	0.306609	-3.22372	TRUE	0.486314	TRUE	3	18	Amp		0.973736	N	N	N	N	83.1474	N		N		N		N	N	N	N
108	E12	FALSE	21_Diff 90-OAPA+Tgfβ	mmp2	UNKNOWN	FAM	NFQ-MGB				9.34194	5.17815	16.8539	25.4348	25.4972	0.075028		-8.00228	0.531063	0.306609	-3.22372	TRUE	0.486314	TRUE	3	19	Amp		0.970943	N	N	N	N	83.2598	N		N		N		N	N	N	N
154	G10	FALSE	23_Diff 90-Vehicle	mmp2	UNKNOWN	FAM	NFQ-MGB				25.9158	20.6164	32.5774	23.7234	23.6937	0.0991388		-9.47432	0.205892	0.118872	-4.69576	TRUE	0.486314	TRUE	3	17	Amp		0.979346	N	N	N	N	83.1474	N		N		N		N	N	N	N
155	G11	FALSE	23_Diff 90-Vehicle	mmp2	UNKNOWN	FAM	NFQ-MGB				25.9158	20.6164	32.5774	23.7745	23.6937	0.0991388		-9.47432	0.205892	0.118872	-4.69576	TRUE	0.486314	TRUE	3	18	Amp		0.977606	N	N	N	N	83.2598	N		N		N		N	N	N	N
156	G12	FALSE	23_Diff 90-Vehicle	mmp2	UNKNOWN	FAM	NFQ-MGB				25.9158	20.6164	32.5774	23.5831	23.6937	0.0991388		-9.47432	0.205892	0.118872	-4.69576	TRUE	0.486314	TRUE	3	17	Amp		0.976259	N	N	N	N	83.2598	N		N		N		N	N	N	N
178	H10	FALSE	H20	H20	NTC	SYBR	None							Undetermined								TRUE	0.2	TRUE	3	13	No Amp		0	N	N	N	N	0	Y		N		N		N	N	Y	N
178	H10	FALSE	H20	mmp2	NTC	FAM	NFQ-MGB							Undetermined								TRUE	0.486314	TRUE	3	39	No Amp		0	N	N	N	N	91.013	Y		N		N		N	N	N	N
179	H11	FALSE	H20	H20	NTC	SYBR	None							Undetermined								TRUE	0.2	TRUE	3	27	No Amp		0	N	N	N	N	0	Y		N		N		N	N	Y	N
179	H11	FALSE	H20	mmp2	NTC	FAM	NFQ-MGB							Undetermined								TRUE	0.486314	TRUE	3	39	No Amp		0	N	N	N	N	61.5732	Y		N		N		N	N	N	N
180	H12	FALSE	H20	H20	NTC	SYBR	None							Undetermined								TRUE	0.2	TRUE	3	20	No Amp		0	N	N	N	N	0	Y		N		N		N	N	Y	N
180	H12	FALSE	H20	mmp2	NTC	FAM	NFQ-MGB							Undetermined								TRUE	0.486314	TRUE	3	39	No Amp		0	N	N	N	N	60.0001	Y		N		N		N	N	N	N
Analysis Type	Singleplex
Endogenous Control	TNFa
RQ Min/Max Confidence Level	95.0
Reference Sample	01_Diff 84-Tgfβ

## Sheet: TIMP1
samples	Name	Cyclophilin Aphilin A + TBP	stdev	TIMP1	stdev	∆Ct	stdev	∆∆Ct	fold induction
9	09_Diff 86-Tgfβ	25.3852	0.286488	26.0402	0.135693	0.655014	0.316998	-2.09985	4.28666
11	11_Diff 86-OAPA+Tgfβ	24.8646	0.172184	27.1159	0.248474	2.25133	0.302302	-0.503542	1.41769
13	13_Diff 86-Vehicle	24.0704	0.220706	26.8252	0.435219	2.75487	0.487983	0	1
19	19_Diff 90-Tgfβ	25.5827	0.211684	25.9495	0.0884187	0.36686	0.229408	0.197181	0.872253
21	21_Diff 90-OAPA+Tgfβ	24.4384	0.433725	26.2388	0.223144	1.80035	0.48776	1.63067	0.322938
23	23_Diff 90-Vehicle	23.119	0.134124	23.2886	0.200459	0.16968	0.241191	0	1

## Sheet: Vimentin
samples	Name	Cyclophilin Aphilin A + TBP	stdev	Vimentin	stdev	∆Ct	stdev	∆∆Ct	fold induction
9	09_Diff 86-Tgfβ	25.3852	0.286488	30.7095	0.103684	5.32435	0.304673	-1.45401	2.73968
11	11_Diff 86-OAPA+Tgfβ	24.8646	0.172184	31.7065	0.203387	6.84191	0.266484	0.0635471	0.956908
13	13_Diff 86-Vehicle	24.0704	0.220706	30.8487	0.532658	6.77836	0.576572	0	1
14	14_Diff 87-Tgfβ	23.856	0.218414	29.8123	0.030382	5.95629	0.220517	-0.511396	1.42543
16	16_Diff 87-OAPA+Tgfβ	24.534	0.197936	30.519	0.484406	5.98498	0.523285	-0.482706	1.39736
18	18_Diff 87-Vehicle	23.9584	0.195559	30.4261	0.28464	6.46769	0.345345	0	1
19	19_Diff 90-Tgfβ	25.5827	0.211684	31.5988	0.263901	6.0161	0.33831	-0.439849	1.35646
21	21_Diff 90-OAPA+Tgfβ	24.4384	0.433725	30.72	0.772449	6.28162	0.885886	-0.174335	1.12844
23	23_Diff 90-Vehicle	23.119	0.134124	29.5749	0.340939	6.45595	0.366372	0	1

## Sheet: MMP2
samples	Name	Cyclophilin Aphilin A + TBP	stdev	MMP2	stdev	∆Ct	stdev	∆∆Ct	fold induction
9	09_Diff 86-Tgfβ	25.3852	0.286488	24.413	0.109277	-0.972157	0.306621	-1.40478	2.64777
11	11_Diff 86-OAPA+Tgfβ	24.8646	0.172184	24.8437	0.182557	-0.0208855	0.250947	-0.453508	1.36937
13	13_Diff 86-Vehicle	24.0704	0.220706	24.503	0.123017	0.432623	0.252675	0	1
14	14_Diff 87-Tgfβ	23.856	0.218414	22.3414	0.244098	-1.51459	0.327549	-1.4911	2.81104
16	16_Diff 87-OAPA+Tgfβ	24.534	0.197936	22.7361	0.193017	-1.79795	0.276467	-1.77445	3.42109
18	18_Diff 87-Vehicle	23.9584	0.195559	23.935	0.0916345	-0.0234909	0.215964	0	1
19	19_Diff 90-Tgfβ	25.5827	0.211684	25.1365	0.0387417	-0.446233	0.2152	-1.02095	2.02925
21	21_Diff 90-OAPA+Tgfβ	24.4384	0.433725	25.4972	0.075028	1.05879	0.440166	0.484078	0.714954
23	23_Diff 90-Vehicle	23.119	0.134124	23.6937	0.0991388	0.574717	0.166787	0	1
