# Supplementary material for: S100A10-ANXA2 tetramer inhibition hampers hepatic stellate cell activation in human MASLD organoids
Source: EMBO Mol Med. 2026 Jun 10;18(7):2920–45. doi: 10.1038/s44321-026-00464-y (PMC13365249; doi:10.1038/s44321-026-00464-y)
Supplement: Supplementary file 5 — Source data Fig. 3 [file 44321_2026_464_MOESM5_ESM.zip › Figure 3/Figure 3J/Figure_3J_Raw_Analysis_Plate6_MT.xlsx]

## Sheet: PLATE 6
Block Type	384-Well Block
Calibration Background is expired	No
Calibration Background performed on	12-09-2025
Calibration Pure Dye ABY is expired	No
Calibration Pure Dye ABY performed on	12-09-2025
Calibration Pure Dye CY5 is expired	No
Calibration Pure Dye CY5 performed on	12-09-2025
Calibration Pure Dye FAM is expired	No
Calibration Pure Dye FAM performed on	12-09-2025
Calibration Pure Dye JUN is expired	No
Calibration Pure Dye JUN performed on	12-09-2025
Calibration Pure Dye MUSTANG PURPLE is expired	No
Calibration Pure Dye MUSTANG PURPLE performed on	12-09-2025
Calibration Pure Dye NED is expired	No
Calibration Pure Dye NED performed on	12-09-2025
Calibration Pure Dye ROX is expired	No
Calibration Pure Dye ROX performed on	12-09-2025
Calibration Pure Dye SYBR is expired	No
Calibration Pure Dye SYBR performed on	12-09-2025
Calibration Pure Dye TAMRA is expired	No
Calibration Pure Dye TAMRA performed on	12-09-2025
Calibration Pure Dye VIC is expired	No
Calibration Pure Dye VIC performed on	12-09-2025
Calibration ROI is expired	No
Calibration ROI performed on	12-09-2025
Calibration Uniformity is expired	No
Calibration Uniformity performed on	12-09-2025
Chemistry	SYBR_GREEN
Date Created	2026-01-28 09:18:33 AM CET
Experiment Barcode
Experiment Comment
Experiment File Name
Experiment Name
Experiment Run End Time	2026-01-27 15:15:08 PM CET
Experiment Type	Comparative Cт (ΔΔCт)
Instrument Name	272530549
Instrument Serial Number	272530549
Instrument Type	QuantStudio™ 5 System
Passive Reference	ROX
Post-read Stage/Step
Pre-read Stage/Step
Quantification Cycle Method	Ct
Signal Smoothing On	true
Stage where Melt Analysis is performed	Stage3
Stage/ Cycle where Ct Analysis is performed	Stage2, Step2
User Name
Well	Well Position	Omit	Sample Name	Target Name	Task	Reporter	Quencher	Quantity	Quantity Mean	Quantity SD	RQ	RQ Min	RQ Max	CT	Ct Mean	Ct SD	Delta Ct	Delta Ct Mean	Delta Ct SD	Delta Ct SE	Delta Delta Ct	Automatic Ct Threshold	Ct Threshold	Automatic Baseline	Baseline Start	Baseline End	Amp Status	Comments	Cq Conf	HIGHSD	CQCONF	MTP	Tm1	EXPFAIL	NOAMP	Tm2	Tm3	Tm4
1	A1	FALSE	Diff 87-Vehicle	Cyclophilin A	UNKNOWN	SYBR	None				1	0.795187	1.25757	20.1951	20.3447	0.130221		-7.36344	0.206262	0.119085	0	TRUE	0.225286	TRUE	3	16	Amp		0.974855	N	N	N	85.4003	N	N
2	A2	FALSE	13_diff87-TGF-B1	Cyclophilin A	UNKNOWN	SYBR	None				1.00057	0.916651	1.09218	20.6112	20.6673	0.0487127		-7.36427	0.0788429	0.0455199	-0.000828425	TRUE	0.225286	TRUE	3	14	Amp		0.985453	N	N	N	85.5132	N	N
3	A3	FALSE	15_diff87-OAPATGF-B1	Cyclophilin A	UNKNOWN	SYBR	None				1.12764	1.06719	1.19151	20.7226	20.7713	0.0462338		-7.53674	0.049586	0.0286285	-0.1733	TRUE	0.225286	TRUE	3	15	Amp		0.98761	N	N	N	85.4003	N	N
4	A4	FALSE	Diff 60-Vehicle	Cyclophilin A	UNKNOWN	SYBR	None				1.33962	0.92342	1.9434	18.4218	18.6313	0.188335		-7.78526	0.334852	0.193327	-0.42182	TRUE	0.225286	TRUE	3	13	Amp		0.986383	N	N	N	85.4003	N	N
5	A5	FALSE	Diff 60-TGF-B1	Cyclophilin A	UNKNOWN	SYBR	None				0.799264	0.555975	1.14901	20.7338	20.7105	0.0857354		-7.04018	0.326673	0.188605	0.323257	TRUE	0.225286	TRUE	3	16	Amp		0.976111	N	N	N	85.4473	N	N
6	A6	FALSE	Diff 62-Vehicle	Cyclophilin A	UNKNOWN	SYBR	None				0.793947	0.646731	0.974673	21.2457	21.4078	0.142835		-7.03055	0.184578	0.106566	0.332886	TRUE	0.225286	TRUE	3	15	Amp		0.985281	N	N	N	85.4473	N	N
7	A7	FALSE	Diff 62-TGF-B1	Cyclophilin A	UNKNOWN	SYBR	None				0.812392	0.654166	1.00889	20.6915	20.8711	0.156234		-7.06368	0.194961	0.112561	0.299753	TRUE	0.225286	TRUE	3	15	Amp		0.970771	N	N	N	85.4473	N	N
8	A8	FALSE	CTL NEG	Cyclophilin A	UNKNOWN	SYBR	None							Undetermined								TRUE	0.225286	TRUE	3	16	No Amp		0	N	Y	N	59.9999	N	Y
9	A9	FALSE	Diff 60-Vehicle	MMP2	UNKNOWN	SYBR	None							26.7166	27.0205	0.26896		0.603915	0.385998	0.222856		TRUE	0.460885	TRUE	3	21	Amp		0.98896	N	N	N	83.84	N	N
10	A10	FALSE	Diff 60-TGF-B1	MMP2	UNKNOWN	SYBR	None							24.7875	24.7942	0.0343505		-2.95652	0.317088	0.183071		TRUE	0.460885	TRUE	3	18	Amp		0.984365	N	N	N	83.9529	N	N
11	A11	FALSE	Diff 62-Vehicle	MMP2	UNKNOWN	SYBR	None							24.3161	24.5091	0.1714		-3.92929	0.207473	0.119785		TRUE	0.460885	TRUE	3	18	Amp		0.978202	N	N	N	84.0659	N	N
12	A12	FALSE	Diff 62-TGF-B1	MMP2	UNKNOWN	SYBR	None							23.1359	23.1493	0.1186		-4.78554	0.166332	0.096032		TRUE	0.460885	TRUE	3	17	Amp		0.984235	N	N	N	83.9529	N	N
13	A13	FALSE	CTL NEG	MMP2	UNKNOWN	SYBR	None							36.5573	36.5573							TRUE	0.460885	TRUE	3	30	Amp		0.974459	N	N	N	74.7632	N	N
25	B1	FALSE	Diff 87-Vehicle	Cyclophilin A	UNKNOWN	SYBR	None				1	0.795187	1.25757	20.433	20.3447	0.130221		-7.36344	0.206262	0.119085	0	TRUE	0.225286	TRUE	3	16	Amp		0.989542	N	N	N	85.4003	N	N
26	B2	FALSE	13_diff87-TGF-B1	Cyclophilin A	UNKNOWN	SYBR	None				1.00057	0.916651	1.09218	20.6986	20.6673	0.0487127		-7.36427	0.0788429	0.0455199	-0.000828425	TRUE	0.225286	TRUE	3	15	Amp		0.982296	N	N	N	85.4003	N	N
27	B3	FALSE	15_diff87-OAPATGF-B1	Cyclophilin A	UNKNOWN	SYBR	None				1.12764	1.06719	1.19151	20.8146	20.7713	0.0462338		-7.53674	0.049586	0.0286285	-0.1733	TRUE	0.225286	TRUE	3	15	Amp		0.974584	N	N	N	85.4003	N	N
28	B4	FALSE	Diff 60-Vehicle	Cyclophilin A	UNKNOWN	SYBR	None				1.33962	0.92342	1.9434	18.6858	18.6313	0.188335		-7.78526	0.334852	0.193327	-0.42182	TRUE	0.225286	TRUE	3	13	Amp		0.941364	N	N	N	85.4003	N	N
29	B5	FALSE	Diff 60-TGF-B1	Cyclophilin A	UNKNOWN	SYBR	None				0.799264	0.555975	1.14901	20.6156	20.7105	0.0857354		-7.04018	0.326673	0.188605	0.323257	TRUE	0.225286	TRUE	3	14	Amp		0.991324	N	N	N	85.4473	N	N
30	B6	FALSE	Diff 62-Vehicle	Cyclophilin A	UNKNOWN	SYBR	None				0.793947	0.646731	0.974673	21.5152	21.4078	0.142835		-7.03055	0.184578	0.106566	0.332886	TRUE	0.225286	TRUE	3	16	Amp		0.988549	N	N	N	85.4473	N	N
31	B7	FALSE	Diff 62-TGF-B1	Cyclophilin A	UNKNOWN	SYBR	None				0.812392	0.654166	1.00889	20.9754	20.8711	0.156234		-7.06368	0.194961	0.112561	0.299753	TRUE	0.225286	TRUE	3	14	Amp		0.985019	N	N	N	85.4473	N	N
32	B8	FALSE	CTL NEG	Cyclophilin A	UNKNOWN	SYBR	None							Undetermined								TRUE	0.225286	TRUE	3	39	No Amp		0	N	Y	Y	87.0307	Y	Y	73.9112	78.4352	89.0665
33	B9	FALSE	Diff 60-Vehicle	MMP2	UNKNOWN	SYBR	None							27.2278	27.0205	0.26896		0.603915	0.385998	0.222856		TRUE	0.460885	TRUE	3	21	Amp		0.982505	N	N	N	83.84	N	N
34	B10	FALSE	Diff 60-TGF-B1	MMP2	UNKNOWN	SYBR	None							24.7637	24.7942	0.0343505		-2.95652	0.317088	0.183071		TRUE	0.460885	TRUE	3	18	Amp		0.991065	N	N	N	83.84	N	N
35	B11	FALSE	Diff 62-Vehicle	MMP2	UNKNOWN	SYBR	None							24.6437	24.5091	0.1714		-3.92929	0.207473	0.119785		TRUE	0.460885	TRUE	3	18	Amp		0.984702	N	N	N	83.84	N	N
36	B12	FALSE	Diff 62-TGF-B1	MMP2	UNKNOWN	SYBR	None							23.0379	23.1493	0.1186		-4.78554	0.166332	0.096032		TRUE	0.460885	TRUE	3	17	Amp		0.98428	N	N	N	83.9529	N	N
37	B13	FALSE	CTL NEG	MMP2	UNKNOWN	SYBR	None							Undetermined	36.5573							TRUE	0.460885	TRUE	3	39	No Amp		0	N	Y	Y	84.4552	Y	Y	89.0758	80.2854	93.1328
49	C1	FALSE	Diff 87-Vehicle	Cyclophilin A	UNKNOWN	SYBR	None				1	0.795187	1.25757	20.4058	20.3447	0.130221		-7.36344	0.206262	0.119085	0	TRUE	0.225286	TRUE	3	16	Amp		0.981302	N	N	N	85.4003	N	N
50	C2	FALSE	13_diff87-TGF-B1	Cyclophilin A	UNKNOWN	SYBR	None				1.00057	0.916651	1.09218	20.6922	20.6673	0.0487127		-7.36427	0.0788429	0.0455199	-0.000828425	TRUE	0.225286	TRUE	3	15	Amp		0.977244	N	N	N	85.4003	N	N
51	C3	FALSE	15_diff87-OAPATGF-B1	Cyclophilin A	UNKNOWN	SYBR	None				1.12764	1.06719	1.19151	20.7768	20.7713	0.0462338		-7.53674	0.049586	0.0286285	-0.1733	TRUE	0.225286	TRUE	3	16	Amp		0.967793	N	N	N	85.4003	N	N
52	C4	FALSE	Diff 60-Vehicle	Cyclophilin A	UNKNOWN	SYBR	None				1.33962	0.92342	1.9434	18.7865	18.6313	0.188335		-7.78526	0.334852	0.193327	-0.42182	TRUE	0.225286	TRUE	3	14	Amp		0.975369	N	N	N	85.4003	N	N
53	C5	FALSE	Diff 60-TGF-B1	Cyclophilin A	UNKNOWN	SYBR	None				0.799264	0.555975	1.14901	20.7822	20.7105	0.0857354		-7.04018	0.326673	0.188605	0.323257	TRUE	0.225286	TRUE	3	16	Amp		0.993158	N	N	N	85.4473	N	N
54	C6	FALSE	Diff 62-Vehicle	Cyclophilin A	UNKNOWN	SYBR	None				0.793947	0.646731	0.974673	21.4625	21.4078	0.142835		-7.03055	0.184578	0.106566	0.332886	TRUE	0.225286	TRUE	3	17	Amp		0.979623	N	N	N	85.4473	N	N
55	C7	FALSE	Diff 62-TGF-B1	Cyclophilin A	UNKNOWN	SYBR	None				0.812392	0.654166	1.00889	20.9465	20.8711	0.156234		-7.06368	0.194961	0.112561	0.299753	TRUE	0.225286	TRUE	3	15	Amp		0.982798	N	N	N	85.4473	N	N
56	C8	FALSE	CTL NEG	Cyclophilin A	UNKNOWN	SYBR	None							Undetermined								TRUE	0.225286	TRUE	3	39	No Amp		0	N	Y	Y	82.9591	Y	N	91.4416	89.0665	67.1252
57	C9	FALSE	Diff 60-Vehicle	MMP2	UNKNOWN	SYBR	None							27.1172	27.0205	0.26896		0.603915	0.385998	0.222856		TRUE	0.460885	TRUE	3	21	Amp		0.982245	N	N	N	83.84	N	N
58	C10	FALSE	Diff 60-TGF-B1	MMP2	UNKNOWN	SYBR	None							24.8314	24.7942	0.0343505		-2.95652	0.317088	0.183071		TRUE	0.460885	TRUE	3	18	Amp		0.98245	N	N	N	83.84	N	N
59	C11	FALSE	Diff 62-Vehicle	MMP2	UNKNOWN	SYBR	None							24.5673	24.5091	0.1714		-3.92929	0.207473	0.119785		TRUE	0.460885	TRUE	3	18	Amp		0.983569	N	N	N	83.84	N	N
60	C12	FALSE	Diff 62-TGF-B1	MMP2	UNKNOWN	SYBR	None							23.274	23.1493	0.1186		-4.78554	0.166332	0.096032		TRUE	0.460885	TRUE	3	17	Amp		0.985411	N	N	N	83.9529	N	N
61	C13	FALSE	CTL NEG	MMP2	UNKNOWN	SYBR	None							Undetermined	36.5573							TRUE	0.460885	TRUE	3	35	No Amp		0	N	Y	N	59.9999	N	N
73	D1	FALSE	Diff 87-Vehicle	TBP	UNKNOWN	SYBR	None							27.5234	27.7081	0.159958						TRUE	0.398724	TRUE	3	21	Amp		0.986787	N	N	N	78.5141	N	N
74	D2	FALSE	13_diff87-TGF-B1	TBP	UNKNOWN	SYBR	None							28.0079	28.0316	0.0619941						TRUE	0.398724	TRUE	3	22	Amp		0.964661	N	N	N	78.5141	N	N
75	D3	FALSE	15_diff87-OAPATGF-B1	TBP	UNKNOWN	SYBR	None							28.2874	28.3081	0.0179223						TRUE	0.398724	TRUE	3	22	Amp		0.969099	N	N	N	78.5141	N	N
76	D4	FALSE	Diff 60-Vehicle	TBP	UNKNOWN	SYBR	None							26.2333	26.4166	0.276867						TRUE	0.398724	TRUE	3	19	Amp		0.979565	N	N	N	78.5141	N	N
77	D5	FALSE	Diff 60-TGF-B1	TBP	UNKNOWN	SYBR	None							27.7204	27.7507	0.315222						TRUE	0.398724	TRUE	3	21	Amp		0.970468	N	N	N	78.5482	N	N
78	D6	FALSE	Diff 62-Vehicle	TBP	UNKNOWN	SYBR	None							28.4545	28.4383	0.116907						TRUE	0.398724	TRUE	3	23	Amp		0.976785	N	N	N	78.5482	N	N
79	D7	FALSE	Diff 62-TGF-B1	TBP	UNKNOWN	SYBR	None							27.8596	27.9348	0.116621						TRUE	0.398724	TRUE	3	22	Amp		0.97272	N	N	N	78.5482	N	N
80	D8	FALSE	CTL NEG	TBP	UNKNOWN	SYBR	None							Undetermined								TRUE	0.398724	TRUE	3	10	No Amp		0	N	Y	N	89.5189	N	N
83	D11	FALSE	Diff 62-Vehicle	col1a	UNKNOWN	SYBR	None							22.6831	22.7655	0.0912412		-5.67285	0.148298	0.0856199		TRUE	0.502395	TRUE	3	16	Amp		0.973302	N	N	N	84.6309	N	N
84	D12	FALSE	Diff 62-TGF-B1	col1a	UNKNOWN	SYBR	None							21.2448	21.2278	0.0520467		-6.70704	0.127708	0.0737324		TRUE	0.502395	TRUE	3	14	Amp		0.968497	N	N	N	84.7438	N	N
85	D13	FALSE	CTL NEG	col1a	UNKNOWN	SYBR	None							Undetermined								TRUE	0.502395	TRUE	3	23	No Amp		0	N	Y	Y	92.1186	N	N	83.6663	89.4138	68.4522
97	E1	FALSE	Diff 87-Vehicle	TBP	UNKNOWN	SYBR	None							27.8001	27.7081	0.159958						TRUE	0.398724	TRUE	3	21	Amp		0.989378	N	N	N	78.5141	N	N
98	E2	FALSE	13_diff87-TGF-B1	TBP	UNKNOWN	SYBR	None							28.1019	28.0316	0.0619941						TRUE	0.398724	TRUE	3	22	Amp		0.955994	N	N	N	78.5141	N	N
99	E3	FALSE	15_diff87-OAPATGF-B1	TBP	UNKNOWN	SYBR	None							28.3197	28.3081	0.0179223						TRUE	0.398724	TRUE	3	22	Amp		0.970014	N	N	N	78.4012	N	N
100	E4	FALSE	Diff 60-Vehicle	TBP	UNKNOWN	SYBR	None							26.7351	26.4166	0.276867						TRUE	0.398724	TRUE	3	21	Amp		0.954689	N	N	N	78.5141	N	N
101	E5	FALSE	Diff 60-TGF-B1	TBP	UNKNOWN	SYBR	None							27.4517	27.7507	0.315222						TRUE	0.398724	TRUE	3	22	Amp		0.984151	N	N	N	78.5482	N	N
102	E6	FALSE	Diff 62-Vehicle	TBP	UNKNOWN	SYBR	None							28.3142	28.4383	0.116907						TRUE	0.398724	TRUE	3	23	Amp		0.975528	N	N	N	78.5482	N	N
103	E7	FALSE	Diff 62-TGF-B1	TBP	UNKNOWN	SYBR	None							28.0691	27.9348	0.116621						TRUE	0.398724	TRUE	3	22	Amp		0.969719	N	N	N	78.5482	N	N
104	E8	FALSE	CTL NEG	TBP	UNKNOWN	SYBR	None							Undetermined								TRUE	0.398724	TRUE	3	21	No Amp		0	N	Y	Y	71.9885	N	N	89.0665	92.5726
107	E11	FALSE	Diff 62-Vehicle	col1a	UNKNOWN	SYBR	None							22.7498	22.7655	0.0912412		-5.67285	0.148298	0.0856199		TRUE	0.502395	TRUE	3	16	Amp		0.978251	N	N	N	84.6309	N	N
108	E12	FALSE	Diff 62-TGF-B1	col1a	UNKNOWN	SYBR	None							21.2692	21.2278	0.0520467		-6.70704	0.127708	0.0737324		TRUE	0.502395	TRUE	3	15	Amp		0.98174	N	N	N	84.7438	N	N
109	E13	FALSE	CTL NEG	col1a	UNKNOWN	SYBR	None							Undetermined								TRUE	0.502395	TRUE	3	39	No Amp		0	N	Y	N	93.6963	Y	Y
121	F1	FALSE	Diff 87-Vehicle	TBP	UNKNOWN	SYBR	None							27.8008	27.7081	0.159958						TRUE	0.398724	TRUE	3	21	Amp		0.981916	N	N	N	78.4012	N	N
122	F2	FALSE	13_diff87-TGF-B1	TBP	UNKNOWN	SYBR	None							27.9849	28.0316	0.0619941						TRUE	0.398724	TRUE	3	21	Amp		0.981156	N	N	N	78.4012	N	N
123	F3	FALSE	15_diff87-OAPATGF-B1	TBP	UNKNOWN	SYBR	None							28.317	28.3081	0.0179223						TRUE	0.398724	TRUE	3	21	Amp		0.976408	N	N	N	78.4012	N	N
124	F4	FALSE	Diff 60-Vehicle	TBP	UNKNOWN	SYBR	None							26.2814	26.4166	0.276867						TRUE	0.398724	TRUE	3	19	Amp		0.978244	N	N	N	78.5141	N	N
125	F5	FALSE	Diff 60-TGF-B1	TBP	UNKNOWN	SYBR	None							28.08	27.7507	0.315222						TRUE	0.398724	TRUE	3	22	Amp		0.961514	N	N	N	78.5482	N	N
126	F6	FALSE	Diff 62-Vehicle	TBP	UNKNOWN	SYBR	None							28.5463	28.4383	0.116907						TRUE	0.398724	TRUE	3	21	Amp		0.974537	N	N	N	78.4352	N	N
127	F7	FALSE	Diff 62-TGF-B1	TBP	UNKNOWN	SYBR	None							27.8757	27.9348	0.116621						TRUE	0.398724	TRUE	3	21	Amp		0.974617	N	N	N	78.5482	N	N
128	F8	FALSE	CTL NEG	TBP	UNKNOWN	SYBR	None							Undetermined								TRUE	0.398724	TRUE	3	39	No Amp		0	N	Y	N	94.9477	Y	Y
131	F11	FALSE	Diff 62-Vehicle	col1a	UNKNOWN	SYBR	None							22.8636	22.7655	0.0912412		-5.67285	0.148298	0.0856199		TRUE	0.502395	TRUE	3	16	Amp		0.978123	N	N	N	84.6309	N	N
132	F12	FALSE	Diff 62-TGF-B1	col1a	UNKNOWN	SYBR	None							21.1693	21.2278	0.0520467		-6.70704	0.127708	0.0737324		TRUE	0.502395	TRUE	3	14	Amp		0.987319	N	N	N	84.7438	N	N
133	F13	FALSE	CTL NEG	col1a	UNKNOWN	SYBR	None							Undetermined								TRUE	0.502395	TRUE	3	11	No Amp		0	N	Y	N	94.8233	N	Y
145	G1	FALSE	Diff 87-Vehicle	Timp1	UNKNOWN	SYBR	None				1	0.730702	1.36855	24.7085	24.8924	0.232702		-2.8157	0.282377	0.163031	0	TRUE	0.345763	TRUE	3	17	Amp		0.989337	N	N	N	87.2065	N	N
146	G2	FALSE	13_diff87-TGF-B1	Timp1	UNKNOWN	SYBR	None				20.6017	17.3177	24.5085	20.6945	20.8512	0.143459		-7.1804	0.156281	0.090229	-4.36469	TRUE	0.345763	TRUE	3	14	Amp		0.9796	N	N	N	87.3194	N	N
147	G3	FALSE	15_diff87-OAPATGF-B1	Timp1	UNKNOWN	SYBR	None				12.8486	11.6599	14.1584	21.7256	21.8088	0.0855118		-6.49924	0.0873698	0.050443	-3.68354	TRUE	0.345763	TRUE	3	15	Amp		0.986781	N	N	N	87.3194	N	N
148	G4	FALSE	Diff 60-Vehicle	Timp1	UNKNOWN	SYBR	None				0.224043	0.152761	0.328587	25.5234	25.7591	0.205288		-0.657551	0.344672	0.198996	2.15815	TRUE	0.345763	TRUE	3	18	Amp		0.988779	N	N	N	87.2065	N	N
149	G5	FALSE	Diff 60-TGF-B1	Timp1	UNKNOWN	SYBR	None				1.59873	0.94953	2.69179	24.0218	24.2581	0.347136		-3.49263	0.468901	0.27072	-0.676924	TRUE	0.345763	TRUE	3	19	Amp		0.974796	N	N	N	87.2569	N	N
150	G6	FALSE	Diff 62-Vehicle	Timp1	UNKNOWN	SYBR	None				4.51902	3.15787	6.46688	23.6427	23.4466	0.300629		-4.99171	0.322561	0.18623	-2.17601	TRUE	0.345763	TRUE	3	17	Amp		0.955163	N	N	N	87.37	N	N
151	G7	FALSE	Diff 62-TGF-B1	Timp1	UNKNOWN	SYBR	None				13.6421	10.9601	16.9804	21.1683	21.3491	0.158788		-6.5857	0.197013	0.113746	-3.76999	TRUE	0.345763	TRUE	3	15	Amp		0.98417	N	N	N	87.37	N	N
152	G8	FALSE	CTL NEG	Timp1	UNKNOWN	SYBR	None							38.8538	38.8538							TRUE	0.345763	TRUE	3	32	Inconclusive		0.195297	N	Y	Y	73.1195	N	N	87.0307
153	G9	FALSE	Diff 60-Vehicle	Col3a	UNKNOWN	SYBR	None							20.5783	20.7591	0.163787		-5.65755	0.321686	0.185725		TRUE	0.611628	TRUE	3	14	Amp		0.980545	N	N	N	81.1283	N	N
154	G10	FALSE	Diff 60-TGF-B1	Col3a	UNKNOWN	SYBR	None							21.2513	21.4829	0.230722		-6.26778	0.390637	0.225534		TRUE	0.611628	TRUE	3	14	Amp		0.971476	N	N	N	81.1283	N	N
155	G11	FALSE	Diff 62-Vehicle	Col3a	UNKNOWN	SYBR	None							19.8843	19.9941	0.118581		-8.44426	0.166519	0.09614		TRUE	0.611628	TRUE	3	14	Amp		0.977807	N	N	N	81.1283	N	N
156	G12	FALSE	Diff 62-TGF-B1	Col3a	UNKNOWN	SYBR	None							18.7251	18.9389	0.192478		-8.99592	0.225051	0.129934		TRUE	0.611628	TRUE	3	11	Amp		0.974038	N	N	N	81.1283	N	N
157	G13	FALSE	CTL NEG	Col3a	UNKNOWN	SYBR	None							Undetermined								TRUE	0.611628	TRUE	3	39	No Amp		0	N	Y	N	81.2997	Y	N
169	H1	FALSE	Diff 87-Vehicle	Timp1	UNKNOWN	SYBR	None				1	0.730702	1.36855	25.154	24.8924	0.232702		-2.8157	0.282377	0.163031	0	TRUE	0.345763	TRUE	3	19	Amp		0.982331	N	N	N	87.2065	N	N
170	H2	FALSE	13_diff87-TGF-B1	Timp1	UNKNOWN	SYBR	None				20.6017	17.3177	24.5085	20.8831	20.8512	0.143459		-7.1804	0.156281	0.090229	-4.36469	TRUE	0.345763	TRUE	3	15	Amp		0.985129	N	N	N	87.3194	N	N
171	H3	FALSE	15_diff87-OAPATGF-B1	Timp1	UNKNOWN	SYBR	None				12.8486	11.6599	14.1584	21.8044	21.8088	0.0855118		-6.49924	0.0873698	0.050443	-3.68354	TRUE	0.345763	TRUE	3	16	Amp		0.981229	N	N	N	87.3194	N	N
172	H4	FALSE	Diff 60-Vehicle	Timp1	UNKNOWN	SYBR	None				0.224043	0.152761	0.328587	25.8994	25.7591	0.205288		-0.657551	0.344672	0.198996	2.15815	TRUE	0.345763	TRUE	3	18	Amp		0.989309	N	N	N	87.2065	N	N
173	H5	FALSE	Diff 60-TGF-B1	Timp1	UNKNOWN	SYBR	None				1.59873	0.94953	2.69179	24.0959	24.2581	0.347136		-3.49263	0.468901	0.27072	-0.676924	TRUE	0.345763	TRUE	3	18	Amp		0.983507	N	N	N	87.37	N	N
174	H6	FALSE	Diff 62-Vehicle	Timp1	UNKNOWN	SYBR	None				4.51902	3.15787	6.46688	23.1005	23.4466	0.300629		-4.99171	0.322561	0.18623	-2.17601	TRUE	0.345763	TRUE	3	16	Amp		0.980175	N	N	N	87.37	N	N
175	H7	FALSE	Diff 62-TGF-B1	Timp1	UNKNOWN	SYBR	None				13.6421	10.9601	16.9804	21.4131	21.3491	0.158788		-6.5857	0.197013	0.113746	-3.76999	TRUE	0.345763	TRUE	3	16	Amp		0.972178	N	N	N	87.37	N	N
176	H8	FALSE	CTL NEG	Timp1	UNKNOWN	SYBR	None							Undetermined	38.8538							TRUE	0.345763	TRUE	3	39	No Amp		0	N	Y	N	87.8224	Y	Y
177	H9	FALSE	Diff 60-Vehicle	Col3a	UNKNOWN	SYBR	None							20.8014	20.7591	0.163787		-5.65755	0.321686	0.185725		TRUE	0.611628	TRUE	3	14	Amp		0.98013	N	N	N	81.1283	N	N
178	H10	FALSE	Diff 60-TGF-B1	Col3a	UNKNOWN	SYBR	None							21.4848	21.4829	0.230722		-6.26778	0.390637	0.225534		TRUE	0.611628	TRUE	3	14	Amp		0.971735	N	N	N	81.1283	N	N
179	H11	FALSE	Diff 62-Vehicle	Col3a	UNKNOWN	SYBR	None							19.9781	19.9941	0.118581		-8.44426	0.166519	0.09614		TRUE	0.611628	TRUE	3	13	Amp		0.978286	N	N	N	81.1283	N	N
180	H12	FALSE	Diff 62-TGF-B1	Col3a	UNKNOWN	SYBR	None							18.993	18.9389	0.192478		-8.99592	0.225051	0.129934		TRUE	0.611628	TRUE	3	12	Amp		0.973096	N	N	N	81.2413	N	N
181	H13	FALSE	CTL NEG	Col3a	UNKNOWN	SYBR	None							Undetermined								TRUE	0.611628	TRUE	3	39	No Amp		0	N	Y	N	59.9999	Y	Y
193	I1	FALSE	Diff 87-Vehicle	Timp1	UNKNOWN	SYBR	None				1	0.730702	1.36855	24.8146	24.8924	0.232702		-2.8157	0.282377	0.163031	0	TRUE	0.345763	TRUE	3	20	Amp		0.980338	N	N	N	87.2065	N	N
194	I2	FALSE	13_diff87-TGF-B1	Timp1	UNKNOWN	SYBR	None				20.6017	17.3177	24.5085	20.976	20.8512	0.143459		-7.1804	0.156281	0.090229	-4.36469	TRUE	0.345763	TRUE	3	15	Amp		0.975684	N	N	N	87.3194	N	N
195	I3	FALSE	15_diff87-OAPATGF-B1	Timp1	UNKNOWN	SYBR	None				12.8486	11.6599	14.1584	21.8964	21.8088	0.0855118		-6.49924	0.0873698	0.050443	-3.68354	TRUE	0.345763	TRUE	3	16	Amp		0.98257	N	N	N	87.2065	N	N
196	I4	FALSE	Diff 60-Vehicle	Timp1	UNKNOWN	SYBR	None				0.224043	0.152761	0.328587	25.8543	25.7591	0.205288		-0.657551	0.344672	0.198996	2.15815	TRUE	0.345763	TRUE	3	19	Amp		0.973981	N	N	N	87.2065	N	N
197	I5	FALSE	Diff 60-TGF-B1	Timp1	UNKNOWN	SYBR	None				1.59873	0.94953	2.69179	24.6566	24.2581	0.347136		-3.49263	0.468901	0.27072	-0.676924	TRUE	0.345763	TRUE	3	19	Amp		0.983309	N	N	N	87.2569	N	N
198	I6	FALSE	Diff 62-Vehicle	Timp1	UNKNOWN	SYBR	None				4.51902	3.15787	6.46688	23.5966	23.4466	0.300629		-4.99171	0.322561	0.18623	-2.17601	TRUE	0.345763	TRUE	3	18	Amp		0.987833	N	N	N	87.37	N	N
199	I7	FALSE	Diff 62-TGF-B1	Timp1	UNKNOWN	SYBR	None				13.6421	10.9601	16.9804	21.4659	21.3491	0.158788		-6.5857	0.197013	0.113746	-3.76999	TRUE	0.345763	TRUE	3	16	Amp		0.98683	N	N	N	87.37	N	N
200	I8	FALSE	CTL NEG	Timp1	UNKNOWN	SYBR	None							Undetermined	38.8538							TRUE	0.345763	TRUE	3	39	No Amp		0	N	Y	N	61.3571	Y	Y
201	I9	FALSE	Diff 60-Vehicle	Col3a	UNKNOWN	SYBR	None							20.8975	20.7591	0.163787		-5.65755	0.321686	0.185725		TRUE	0.611628	TRUE	3	14	Amp		0.976589	N	N	N	81.1283	N	N
202	I10	FALSE	Diff 60-TGF-B1	Col3a	UNKNOWN	SYBR	None							21.7128	21.4829	0.230722		-6.26778	0.390637	0.225534		TRUE	0.611628	TRUE	3	15	Amp		0.978974	N	N	N	81.1283	N	N
203	I11	FALSE	Diff 62-Vehicle	Col3a	UNKNOWN	SYBR	None							20.1198	19.9941	0.118581		-8.44426	0.166519	0.09614		TRUE	0.611628	TRUE	3	14	Amp		0.975718	N	N	N	81.1283	N	N
204	I12	FALSE	Diff 62-TGF-B1	Col3a	UNKNOWN	SYBR	None							19.0985	18.9389	0.192478		-8.99592	0.225051	0.129934		TRUE	0.611628	TRUE	3	12	Amp		0.976052	N	N	N	81.1283	N	N
205	I13	FALSE	CTL NEG	Col3a	UNKNOWN	SYBR	None							Undetermined								TRUE	0.611628	TRUE	3	39	No Amp		0	N	Y	N	85.3568	Y	N
217	J1	FALSE	Diff 87-Vehicle	ACTA2	UNKNOWN	SYBR	None				1	0.728746	1.37222	28.087	28.1786	0.235623		0.470472	0.284789	0.164423	0	TRUE	0.348895	TRUE	3	22	Amp		0.981251	N	N	N	85.1745	N	N
218	J2	FALSE	13_diff87-TGF-B1	ACTA2	UNKNOWN	SYBR	None				7.03621	6.26805	7.89851	25.6664	25.6873	0.0835583		-2.34433	0.104044	0.0600701	-2.8148	TRUE	0.348895	TRUE	3	20	Amp		0.984012	N	N	N	85.2874	N	N
219	J3	FALSE	15_diff87-OAPATGF-B1	ACTA2	UNKNOWN	SYBR	None				5.25453	4.63404	5.95809	26.5058	26.385	0.111666		-1.92309	0.113095	0.0652953	-2.39356	TRUE	0.348895	TRUE	3	20	Amp		0.975333	N	N	N	85.2874	N	N
220	J4	FALSE	Diff 60-Vehicle	ACTA2	UNKNOWN	SYBR	None				0.605168	0.433377	0.845058	27.6392	27.6117	0.116841		1.19506	0.300512	0.1735	0.724592	TRUE	0.348895	TRUE	3	20	Amp		0.987588	N	N	N	85.2874	N	N
221	J5	FALSE	Diff 60-TGF-B1	ACTA2	UNKNOWN	SYBR	None				2.32922	1.54494	3.51163	26.7959	27.0014	0.192773		-0.749375	0.369495	0.213328	-1.21985	TRUE	0.348895	TRUE	3	21	Amp		0.981181	N	N	N	85.3342	N	N
222	J6	FALSE	Diff 62-Vehicle	ACTA2	UNKNOWN	SYBR	None				9.239	7.82145	10.9135	25.6022	25.7011	0.0938363		-2.73726	0.149909	0.0865498	-3.20774	TRUE	0.348895	TRUE	3	20	Amp		0.984184	N	N	N	85.4473	N	N
223	J7	FALSE	Diff 62-TGF-B1	ACTA2	UNKNOWN	SYBR	None				26.4805	22.0456	31.8076	23.5772	23.6784	0.116679		-4.25639	0.164968	0.0952444	-4.72686	TRUE	0.348895	TRUE	3	18	Amp		0.97981	N	N	N	85.4473	N	N
224	J8	FALSE	CTL NEG	ACTA2	UNKNOWN	SYBR	None	NEW						35.2852	34.9979	0.406401						TRUE	0.348895	TRUE	3	30	Amp		0.954924	N	N	N	74.0243	N	N
225	J9	FALSE	Diff 60-Vehicle	Vimentin	UNKNOWN	SYBR	None	31.7552						32.4888	31.9997	0.447836		5.58313	0.52651	0.303981		TRUE	0.440414	TRUE	3	25	Amp		0.977039	N	N	N	87.0035	N	N
226	J10	FALSE	Diff 60-TGF-B1	Vimentin	UNKNOWN	SYBR	None							31.7723	31.524	0.220895		3.77325	0.384915	0.222231		TRUE	0.440414	TRUE	3	25	Amp		0.984176	N	N	N	87.0035	N	N
227	J11	FALSE	Diff 62-Vehicle	Vimentin	UNKNOWN	SYBR	None							29.8492	30.0765	0.212399		1.63816	0.242447	0.139977		TRUE	0.440414	TRUE	3	24	Amp		0.980464	N	N	N	87.1165	N	N
228	J12	FALSE	Diff 62-TGF-B1	Vimentin	UNKNOWN	SYBR	None							30.4244	30.4234	0.0725503		2.48863	0.137347	0.0792971		TRUE	0.440414	TRUE	3	24	Amp		0.974938	N	N	N	87.2295	N	N
229	J13	FALSE	CTL NEG	Vimentin	UNKNOWN	SYBR	None							35.4096	36.0749	0.940858						TRUE	0.440414	TRUE	3	28	Amp		0.965072	Y	N	Y	79.3838	N	N	88.8504
241	K1	FALSE	Diff 87-Vehicle	ACTA2	UNKNOWN	SYBR	None				1	0.728746	1.37222	28.4462	28.1786	0.235623		0.470472	0.284789	0.164423	0	TRUE	0.348895	TRUE	3	23	Amp		0.984649	N	N	N	85.1745	N	N
242	K2	FALSE	13_diff87-TGF-B1	ACTA2	UNKNOWN	SYBR	None				7.03621	6.26805	7.89851	25.6161	25.6873	0.0835583		-2.34433	0.104044	0.0600701	-2.8148	TRUE	0.348895	TRUE	3	20	Amp		0.978562	N	N	N	85.2874	N	N
243	K3	FALSE	15_diff87-OAPATGF-B1	ACTA2	UNKNOWN	SYBR	None				5.25453	4.63404	5.95809	26.3635	26.385	0.111666		-1.92309	0.113095	0.0652953	-2.39356	TRUE	0.348895	TRUE	3	21	Amp		0.976595	N	N	N	85.2874	N	N
244	K4	FALSE	Diff 60-Vehicle	ACTA2	UNKNOWN	SYBR	None				0.605168	0.433377	0.845058	27.7123	27.6117	0.116841		1.19506	0.300512	0.1735	0.724592	TRUE	0.348895	TRUE	3	21	Amp		0.975904	N	N	N	85.2874	N	N
245	K5	FALSE	Diff 60-TGF-B1	ACTA2	UNKNOWN	SYBR	None				2.32922	1.54494	3.51163	27.0299	27.0014	0.192773		-0.749375	0.369495	0.213328	-1.21985	TRUE	0.348895	TRUE	3	21	Amp		0.977975	N	N	N	85.3342	N	N
246	K6	FALSE	Diff 62-Vehicle	ACTA2	UNKNOWN	SYBR	None				9.239	7.82145	10.9135	25.789	25.7011	0.0938363		-2.73726	0.149909	0.0865498	-3.20774	TRUE	0.348895	TRUE	3	17	Amp		0.979335	N	N	N	85.3342	N	N
247	K7	FALSE	Diff 62-TGF-B1	ACTA2	UNKNOWN	SYBR	None				26.4805	22.0456	31.8076	23.806	23.6784	0.116679		-4.25639	0.164968	0.0952444	-4.72686	TRUE	0.348895	TRUE	3	17	Amp		0.893925	N	N	N	85.4473	N	N
248	K8	FALSE	CTL NEG	ACTA2	UNKNOWN	SYBR	None							Undetermined	34.9979	0.406401						TRUE	0.348895	TRUE	3	35	No Amp		0	N	Y	N	74.0243	N	N
249	K9	FALSE	Diff 60-Vehicle	Vimentin	UNKNOWN	SYBR	None							31.6097	31.9997	0.447836		5.58313	0.52651	0.303981		TRUE	0.440414	TRUE	3	24	Amp		0.982105	N	N	N	87.0035	N	N
250	K10	FALSE	Diff 60-TGF-B1	Vimentin	UNKNOWN	SYBR	None							31.4504	31.524	0.220895		3.77325	0.384915	0.222231		TRUE	0.440414	TRUE	3	25	Amp		0.943932	N	N	N	87.1165	N	N
251	K11	FALSE	Diff 62-Vehicle	Vimentin	UNKNOWN	SYBR	None							30.1103	30.0765	0.212399		1.63816	0.242447	0.139977		TRUE	0.440414	TRUE	3	24	Amp		0.977498	N	N	N	87.1165	N	N
252	K12	FALSE	Diff 62-TGF-B1	Vimentin	UNKNOWN	SYBR	None							30.3504	30.4234	0.0725503		2.48863	0.137347	0.0792971		TRUE	0.440414	TRUE	3	24	Amp		0.979585	N	N	N	87.1165	N	N
253	K13	FALSE	CTL NEG	Vimentin	UNKNOWN	SYBR	None							Undetermined	36.0749	0.940858						TRUE	0.440414	TRUE	3	8	No Amp		0	N	Y	N	59.9999	N	N
265	L1	FALSE	Diff 87-Vehicle	ACTA2	UNKNOWN	SYBR	None				1	0.728746	1.37222	28.0025	28.1786	0.235623		0.470472	0.284789	0.164423	0	TRUE	0.348895	TRUE	3	21	Amp		0.980819	N	N	N	85.2874	N	N
266	L2	FALSE	13_diff87-TGF-B1	ACTA2	UNKNOWN	SYBR	None				7.03621	6.26805	7.89851	25.7793	25.6873	0.0835583		-2.34433	0.104044	0.0600701	-2.8148	TRUE	0.348895	TRUE	3	20	Amp		0.982821	N	N	N	85.2874	N	N
267	L3	FALSE	15_diff87-OAPATGF-B1	ACTA2	UNKNOWN	SYBR	None				5.25453	4.63404	5.95809	26.2856	26.385	0.111666		-1.92309	0.113095	0.0652953	-2.39356	TRUE	0.348895	TRUE	3	20	Amp		0.987637	N	N	N	85.1745	N	N
268	L4	FALSE	Diff 60-Vehicle	ACTA2	UNKNOWN	SYBR	None				0.605168	0.433377	0.845058	27.4835	27.6117	0.116841		1.19506	0.300512	0.1735	0.724592	TRUE	0.348895	TRUE	3	22	Amp		0.987661	N	N	N	85.2874	N	N
269	L5	FALSE	Diff 60-TGF-B1	ACTA2	UNKNOWN	SYBR	None				2.32922	1.54494	3.51163	27.1783	27.0014	0.192773		-0.749375	0.369495	0.213328	-1.21985	TRUE	0.348895	TRUE	3	21	Amp		0.979032	N	N	N	85.3342	N	N
270	L6	FALSE	Diff 62-Vehicle	ACTA2	UNKNOWN	SYBR	None				9.239	7.82145	10.9135	25.712	25.7011	0.0938363		-2.73726	0.149909	0.0865498	-3.20774	TRUE	0.348895	TRUE	3	19	Amp		0.979099	N	N	N	85.4473	N	N
271	L7	FALSE	Diff 62-TGF-B1	ACTA2	UNKNOWN	SYBR	None				26.4805	22.0456	31.8076	23.652	23.6784	0.116679		-4.25639	0.164968	0.0952444	-4.72686	TRUE	0.348895	TRUE	3	18	Amp		0.974104	N	N	N	85.4473	N	N
272	L8	FALSE	CTL NEG	ACTA2	UNKNOWN	SYBR	None							34.7105	34.9979	0.406401						TRUE	0.348895	TRUE	3	27	Amp		0.979108	N	N	N	74.0243	N	N
273	L9	FALSE	Diff 60-Vehicle	Vimentin	UNKNOWN	SYBR	None							31.9007	31.9997	0.447836		5.58313	0.52651	0.303981		TRUE	0.440414	TRUE	3	26	Amp		0.983279	N	N	N	87.0035	N	N
274	L10	FALSE	Diff 60-TGF-B1	Vimentin	UNKNOWN	SYBR	None							31.3492	31.524	0.220895		3.77325	0.384915	0.222231		TRUE	0.440414	TRUE	3	25	Amp		0.981469	N	N	N	87.1165	N	N
275	L11	FALSE	Diff 62-Vehicle	Vimentin	UNKNOWN	SYBR	None							30.27	30.0765	0.212399		1.63816	0.242447	0.139977		TRUE	0.440414	TRUE	3	22	Amp		0.985374	N	N	N	87.1165	N	N
276	L12	FALSE	Diff 62-TGF-B1	Vimentin	UNKNOWN	SYBR	None							30.4955	30.4234	0.0725503		2.48863	0.137347	0.0792971		TRUE	0.440414	TRUE	3	24	Amp		0.987511	N	N	N	87.2295	N	N
277	L13	FALSE	CTL NEG	Vimentin	UNKNOWN	SYBR	None							36.7402	36.0749	0.940858						TRUE	0.440414	TRUE	3	31	Amp		0.975018	Y	N	Y	75.8902	N	N	86.8218
Analysis Type	Singleplex
Endogenous Control	TBP
RQ Min/Max Confidence Level	95.0
Reference Sample	Diff 87-Vehicle

## Sheet: ACTA2
samples	Name	Cyclophilin Aphilin A + TBP	stdev	aSMA	stdev	∆Ct	stdev	∆∆Ct	fold induction
1	Diff 87-Vehicle	24.0264	0.206262	28.1786	0.235623	4.15219	0.313149	0	1
2	13_diff87-TGF-B1	24.3495	0.0788429	25.6873	0.0835583	1.33781	0.114883	-2.81439	7.0342
6	15_diff87-OAPA TGF-B1	24.5397	0.049586	26.385	0.111666	1.84528	0.12218	-2.30691	4.94823
7	Diff 60-Vehicle	22.524	0.334852	27.6117	0.116841	5.08769	0.354651	0	1
8	Diff 60-TGF-B1	24.2306	0.326673	27.0014	0.192773	2.77072	0.379311	-2.31698	4.98287
2	Diff 62-Vehicle	24.9231	0.184578	25.7011	0.0938363	0.77801	0.207061	0	1
9	Diff 62-TGF-B1	24.403	0.194961	23.6784	0.116679	-0.724543	0.227208	-1.50255	2.83344

## Sheet: COL1A
samples	Name	Cyclophilin Aphilin A + TBP	stdev	COL1A	stdev	∆Ct	stdev	∆∆Ct	fold induction
1
2
6	Diff 62-Vehicle	24.9231	0.184578	22.7655	0.0912412	-2.15757	0.205898	0	1
7	Diff 62-TGF-B1	24.403	0.194961	21.2278	0.0520467	-3.17519	0.201788	-1.01762	2.02458
8
2
9

## Sheet: COL3A 
samples	Name	Cyclophilin Aphilin A + TBP	stdev	COL3A	stdev	∆Ct	stdev	∆∆Ct	fold induction
7	Diff 60-Vehicle	22.524	0.334852	20.7591	0.163787	-1.76492	0.372762	0	1
8	Diff 60-TGF-B1	24.2306	0.326673	21.4829	0.230722	-2.74769	0.399935	-0.982767	1.97625
2	Diff 62-Vehicle	24.9231	0.184578	19.9941	0.118581	-4.92898	0.219387	0	1
9	Diff 62-TGF-B1	24.403	0.194961	18.9389	0.192478	-5.46408	0.273966	-0.5351	1.44904

## Sheet: TIMP1
samples	Name	Cyclophilin Aphilin A + TBP	stdev	TIMP1	stdev	∆Ct	stdev	∆∆Ct	fold induction
1	Diff 87-Vehicle	24.0264	0.206262	24.8924	0.232702	0.866014	0.310957	0	1
2	13_diff87-TGF-B1	24.3495	0.0788429	20.8512	0.143459	-3.49827	0.163697	-4.36428	20.5958
6	15_diff87-OAPA TGF-B1	24.5397	0.049586	21.8088	0.0855118	-2.73087	0.0988486	-3.59689	12.0996
7	Diff 60-Vehicle	22.524	0.334852	25.7591	0.205288	3.23508	0.39277	0	1
8	Diff 60-TGF-B1	24.2306	0.326673	24.2581	0.347136	0.0274639	0.476675	-3.20761	9.23822
2	Diff 62-Vehicle	24.9231	0.184578	23.4466	0.300629	-1.47644	0.352771	0	1
9	Diff 62-TGF-B1	24.403	0.194961	21.3491	0.158788	-3.05386	0.251443	-1.57741	2.98435

## Sheet: MMP2
samples	Name	Cyclophilin Aphilin A + TBP	stdev	MMP2	stdev	∆Ct	stdev	∆∆Ct	fold induction
1	Diff 60-Vehicle	22.524	0.334852	27.0205	0.26896	4.49655	0.429494	0	1
2	Diff 60-TGF-B1	24.2306	0.326673	24.7942	0.0343505	0.563578	0.328474	-3.93297	15.2736
6	Diff 62-Vehicle	24.9231	0.184578	24.5091	0.1714	-0.41401	0.251887	0	1
7	Diff 62-TGF-B1	24.403	0.194961	23.1493	0.1186	-1.2537	0.228201	-0.839688	1.78966
8
2
9

## Sheet: VIM
samples	Name	Cyclophilin Aphilin A + TBP	stdev	VIM	stdev	∆Ct	stdev	∆∆Ct	fold induction
1	Diff 60-Vehicle	22.524	0.334852	31.7552	0.447836	9.23122	0.559181	0	1
2	Diff 60-TGF-B1	24.2306	0.326673	31.524	0.220895	7.29334	0.394347	-1.93787	3.8314
6	Diff 62-Vehicle	24.9231	0.184578	30.0765	0.212399	5.15344	0.281394	0	1
7	Diff 62-TGF-B1	24.403	0.194961	30.4234	0.0725503	6.02048	0.208022	0.867036	0.548272
8
2
9
	MODIFIEN n=1 is removed
