# Supplementary material for: S100A10-ANXA2 tetramer inhibition hampers hepatic stellate cell activation in human MASLD organoids
Source: EMBO Mol Med. 2026 Jun 10;18(7):2920–45. doi: 10.1038/s44321-026-00464-y (PMC13365249; doi:10.1038/s44321-026-00464-y)
Supplement: Supplementary file 5 — Source data Fig. 3 [file 44321_2026_464_MOESM5_ESM.zip › Figure 3/Figure 3K/Figure_3K_Analysis_MT.xlsx]

## Sheet: Plate design
	Number	Dilution	Biological Replicate	Sample name
	2	1/20	1	TGF-B1
	6	1/2	1	Vehicle
	8	1/50	1	OA/PA + TGF-B1				1	2	3	4	5	6	7	8	9	10	11	12
						Standard curve (pg/mL)	A	300	300									35
	10	1/2	2	TGF-B1			B	50	50									35
	14	1/2	2	Vehicle			C	12.5	12.5		8		16		24		32		40
	16	1/20	2	OA/PA + TGF-B1			D	5	5		8		16		24		32		40
							E	3.13	3.13						25			37
	18	1/50	3	TGF-B1			F	0	0						25			37
	22	1/2	3	Vehicle			G		2	6	10	14	18	22	26	30			42
	24	1/50	3	OA/PA + TGF-B1			H		2	6	10	14	18	22	26	30			42
	25	1/50	4	TGF-B1
	26	1/20	4	Vehicle
	30	1/50	4	OA/PA + TGF-B1
	32	1/20	5	TGF-B1
	35	1/20	5	Vehicle
	37	1/20	5	OA/PA + TGF-B1
	40	1/2	6	Vehicle
	42	1/20	6	OA/PA + TGF-B1

## Sheet: Analysis
	Concentration(pg/ml)	OD	OD	Average	Remove blank					Samples	OD Technical Replicate 1	OD Technical Replicate 2	Average OD	Remove blank	Concentration (pg/ml)	Before dilution	Volume Media (ml)	Protein content (ug)	Normalization to volume	IL6 (pg) per ug of protein	IL-6 release per day
		Technical Rep. 1	Technical Rep. 2
	0	0.013	0.014	0.0135	0				2	Biological Replicate 1 - TGF-B1	1.16	1.135	1.1475	1.134	147.273	2945.45	1	185.4	2945.45	15.887	3.17741
	3.13	0.04	0.042	0.041	0.0275				6	Biological Replicate 1 Vehicle	2.381	2.356	2.3685	2.355	305.844	611.688	1	174.6	611.688	3.50337	0.700674
	6.25	0.069	0.069	0.069	0.0555				8	Biological Replicate 1- OA/PA + TGF-B1	1.461	1.391	1.426	1.4125	183.442	9172.08	1	186	9172.08	49.3122	9.86245
	12.5	0.128	0.128	0.128	0.1145
	50	0.481	0.477	0.479	0.4655				10	Biological Replicate 2 - TGF-B1	3.886	3.889	3.8875	3.874	503.117	1006.23	1	66	1006.23	15.246	3.04919
	300	2.273	2.342	2.3075	2.294				14	Biological Replicate 2-Vehicle	1.439	1.446	1.4425	1.429	185.584	371.169	1	150.4	371.169	2.46788	0.493576
									16	Biological Replicate 2 - OA/PA + TGF-B1	1.359	1.36	1.3595	1.346	174.805	3496.1	1	43.2	3496.1	80.9283	16.1857
									18	Biological Replicate 3 - TGF-B1	1.237	1.227	1.232	1.2185	158.247	7912.34	1	251.4	7912.34	31.4731	6.29462
									22	Biological Replicate 3 - Vehicle	2.574	2.549	2.5615	2.548	330.909	661.818	1	267	661.818	2.47872	0.495744
									24	Biological Replicate 3 - OA/PA + TGF-B1	1.678	1.632	1.655	1.6415	213.182	10659.1	1	201	10659.1	53.0303	10.6061
									25	Biological Replicate 4 - TGF-B1	1.509	1.477	1.493	1.4795	192.143	9607.14	1	266.4	9607.14	36.0628	7.21257
									26	Biological Replicate 4 - Vehicle	0.567	0.525	0.546	0.5325	69.1558	1383.12	1	320.64	1383.12	4.31361	0.862723
									30	Biological Replicate 4 - OA/PA + TGF-B1	1.348	1.53	1.439	1.4255	185.13	9256.49	1	264.48	9256.49	34.9988	6.99977
									32	Biological Replicate 5 - TGF-B1	1.382	1.37	1.376	1.3625	176.948	3538.96	1	189.6	3538.96	18.6654	3.73308
									35	Biological Replicate 5 - Vehicle	0.432	0.435	0.4335	0.42	54.5455	1090.91	1	201.2	1090.91	5.42201	1.0844
									37	Biological Replicate 5 - OA/PA + TGF-B1	1.358	1.287	1.3225	1.309	170	3400	1	208	3400	16.3462	3.26923
									40	Biological Replicate 6 - Vehicle	1.752	1.74	1.746	1.7325	225	450	1	107.6	450	4.18216	0.836431
									42	Biological Replicate 6 - OA/PA + TGF-B1	0.121	0.12	0.1205	0.107	13.8961	277.922	1	232	277.922	1.19794	0.239588
										Saturated or Pipetting issue - excluded
