# Supplementary material for: S100A10-ANXA2 tetramer inhibition hampers hepatic stellate cell activation in human MASLD organoids
Source: EMBO Mol Med. 2026 Jun 10;18(7):2920–45. doi: 10.1038/s44321-026-00464-y (PMC13365249; doi:10.1038/s44321-026-00464-y)
Supplement: Supplementary file 5 — Source data Fig. 3 [file 44321_2026_464_MOESM5_ESM.zip › Figure 3/Figure 3K/Figure_3K_Raw_Data_MT.xlsx]

## Sheet: OD(450) - OD(540)
New assay (44)
45890.7
Assay was completed successfully.
Sample
		1	2	3	4	5	6	7	8	9	10	11	12
1	A	A1	A2	A3	A4	A5	A6	A7	A8	A9	A10	A11	A12
1	B	B1	B2	B3	B4	B5	B6	B7	B8	B9	B10	B11	B12
1	C	C1	C2	C3	C4	C5	C6	C7	C8	C9	C10	C11	C12
1	D	D1	D2	D3	D4	D5	D6	D7	D8	D9	D10	D11	D12
1	E	E1	E2	E3	E4	E5	E6	E7	E8	E9	E10	E11	E12
1	F	F1	F2	F3	F4	F5	F6	F7	F8	F9	F10	F11	F12
1	G	G1	G2	G3	G4	G5	G6	G7	G8	G9	G10	G11	G12
1	H	H1	H2	H3	H4	H5	H6	H7	H8	H9	H10	H11	H12
OD(450)
		1	2	3	4	5	6	7	8	9	10	11	12
1	A	2.35	2.419									0.482
1	B	0.532	0.526									0.484
1	C	0.171	0.173		1.524		1.42		1.746		1.444		1.819
1	D	0.11	0.111		1.452		1.422		1.699		1.432		1.808
1	E	0.086	0.084						1.572			1.42
1	F	0.056	0.056						1.542			1.349
1	G		1.219	2.458	4	1.501	1.296	2.654	0.618	1.42			0.168
1	H		1.196	2.431	4	1.508	1.289	2.629	0.577	1.595			0.167
Raw OD(450)
		1	2	3	4	5	6	7	8	9	10	11	12
1	A	2.35	2.419									0.482
1	B	0.532	0.526									0.484
1	C	0.171	0.173		1.524		1.42		1.746		1.444		1.819
1	D	0.11	0.111		1.452		1.422		1.699		1.432		1.808
1	E	0.086	0.084						1.572			1.42
1	F	0.056	0.056						1.542			1.349
1	G		1.219	2.458	4	1.501	1.296	2.654	0.618	1.42			0.168
1	H		1.196	2.431	4	1.508	1.289	2.629	0.577	1.595			0.167
Raw OD(540)
		1	2	3	4	5	6	7	8	9	10	11	12
1	A	0.077	0.077									0.049
1	B	0.051	0.049									0.049
1	C	0.043	0.045		0.063		0.061		0.068		0.062		0.067
1	D	0.042	0.042		0.061		0.062		0.067		0.063		0.068
1	E	0.046	0.043						0.064			0.063
1	F	0.043	0.042						0.065			0.062
1	G		0.059	0.077	0.114	0.062	0.06	0.081	0.051	0.072			0.047
1	H		0.061	0.075	0.111	0.062	0.061	0.08	0.052	0.065			0.047
OD(450) - OD(540)
		1	2	3	4	5	6	7	8	9	10	11	12
1	A	2.273	2.342									0.432
1	B	0.481	0.477									0.435
1	C	0.128	0.128		1.461		1.359		1.678		1.382		1.752
1	D	0.069	0.069		1.391		1.36		1.632		1.37		1.74
1	E	0.04	0.042						1.509			1.358
1	F	0.013	0.014						1.477			1.287
1	G		1.16	2.381	3.886	1.439	1.237	2.574	0.567	1.348			0.121
1	H		1.135	2.356	3.889	1.446	1.227	2.549	0.525	1.53			0.12
