# Supplementary material for: S100A10-ANXA2 tetramer inhibition hampers hepatic stellate cell activation in human MASLD organoids
Source: EMBO Mol Med. 2026 Jun 10;18(7):2920–45. doi: 10.1038/s44321-026-00464-y (PMC13365249; doi:10.1038/s44321-026-00464-y)
Supplement: Supplementary file 5 — Source data Fig. 3 [file 44321_2026_464_MOESM5_ESM.zip › Figure 3/Figure 3L/Figure_3L_Quantification_MT.xlsx]

## Sheet: Sheet1
			S100A10	ANXA2	ERM	S100A10/ERM	Fold change	ANXA2/ERM	Fold change
			Raw	Raw	Raw
	Biological Replicate 1	Vehicle	37145151	56259518	54507958	0.681463	1	1.03213	1
		OA/PA	57400143	72165602	62150287	0.92357	1.35528	1.16115	1.125
		OA/PA TGF-B1	45005607	56951914	37276344	1.20735	1.7717	1.52783	1.48026
			S100A10	ANXA2	ERM	S100A10/ERM	Fold change	ANXA2/ERM	Fold change
			Raw	Raw	Raw
	Biological Replicate 2	Vehicle	64704735	650195	89696059	0.721378	1	0.00724887	1
		OA/PA	75673357	693894	106385714	0.711311	0.986046	0.00652244	0.899787
		OA/PA TGF-B1	12668680	370442	51430593	0.246326	0.341466	0.00720276	0.993639
			S100A10	ANXA2	ERM	S100A10/ERM	Fold change	ANXA2/ERM	Fold change
			Raw	Raw	Raw
	Biological Replicate 3	Vehicle	96833138	923868	37761926	2.56431	1	0.0244656	1
		OA/PA	15979891	673587	27707073	0.576744	0.224912	0.024311	0.993682
		OA/PA TGF-B1	88524180	1169427	30476076	2.90471	1.13275	0.038372	1.56841
			S100A10	ANXA2	ERM	S100A10/ERM	Fold change	ANXA2/ERM	Fold change
			Raw	Raw	Raw
	Biological Replicate 4	Vehicle	172298841	11160846	29895296	5.76341	1	0.373331	1
		OA/PA	82934146	9433027	40332792	2.05625	0.356776	0.23388	0.626467
		OA/PA TGF-B1	67086014	10639120	26096744	2.57067	0.446032	0.40768	1.09201
			S100A10	ANXA2	ERM	S100A10/ERM	Fold change	ANXA2/ERM	Fold change
			Raw	Raw	Raw
	Biological Replicate 5	Vehicle	25234306	59087497	9953646	2.53518	1	5.93627	1
		OA/PA	23343379	68330556	14692369	1.58881	0.626704	4.65075	0.783447
		OA/PA TGF-B1
			S100A10	ANXA2	ERM	S100A10/ERM	Fold change	ANXA2/ERM	Fold change
			Raw	Raw	Raw
	Biological Replicate 6	Vehicle	29378920	24272324	16402650	1.79111	1	1.47978	1
		OA/PA	31300748	37705221	16568224	1.8892	1.05477	2.27576	1.5379
		OA/PA TGF-B1
			S100A10	ANXA2	ERM	S100A10/ERM	Fold change	ANXA2/ERM	Fold change
			Raw	Raw	Raw
	Biological Replicate 7	Vehicle	122059662	75253094	34370878	3.55125	1	2.18944	1
		OA/PA	117844545	69964611	27932483	4.21891	1.18801	2.50478	1.14402
		OA/PA TGF-B1	130349464	69662901	17114747	7.61621	2.14465	4.07034	1.85908
