# Supplementary material for: S100A10-ANXA2 tetramer inhibition hampers hepatic stellate cell activation in human MASLD organoids
Source: EMBO Mol Med. 2026 Jun 10;18(7):2920–45. doi: 10.1038/s44321-026-00464-y (PMC13365249; doi:10.1038/s44321-026-00464-y)
Supplement: Supplementary file 6 — Source data Fig. 4 [file 44321_2026_464_MOESM6_ESM.zip]

Archive with 32 entries (25 files):
- Figure 4/
- Figure 4/Figure_4B/
- Figure 4/Figure_4B/Figure_4B_MT_Raw_Data_and_Analysis_Plate1.xlsx
- Figure 4/Figure_4B/Figure_4B_MT_Raw_Data_and_Analysis_Plate2.xlsx
- Figure 4/Figure_4B/FIgure_4B_MT_Raw_Data_and_Analysis_Plate3.xlsx
- Figure 4/Figure_4C/
- Figure 4/Figure_4C/Figure_4C_Raw_Analysis_MT.xlsx
- Figure 4/Figure_4C/Replicate 1.jpg
- Figure 4/Figure_4C/Replicate 2.jpg
- Figure 4/Figure_4C/Replicate 3.jpg
- Figure 4/Figure_4C/Replicate 4.jpg
- Figure 4/Figure_4C/Replicate 5.jpg
- Figure 4/Figure_4C/Replicate 6.jpg
- Figure 4/Figure_4C/Replicate 7.jpg
- Figure 4/Figure_4C/Replicate 8.jpg
- Figure 4/Figure_4D/
- Figure 4/Figure_4D/Figure_4D_MT_Masson_Quantification.xlsx
- Figure 4/Figure_4D/Figure_4D_TGFB1.jpeg
- Figure 4/Figure_4D/Figure_4D_TGFB1_A2ti.jpeg
- Figure 4/Figure_4D/Thumbs.db
- Figure 4/Figure_4E/
- Figure 4/Figure_4E/Figure_4E_MT_Analysis.xlsx
- Figure 4/Figure_4E/Figure_4E_MT_Raw_Data.xlsx
- Figure 4/Figure_4F/
- Figure 4/Figure_4F/Figure_4F_MT_Analysis.xlsx
- Figure 4/Figure_4F/Figure_4F_MT_Raw_Data.xlsx
- Figure 4/Figure_4H/
- Figure 4/Figure_4H/Figure_4H_Quantification_MT.xlsx
- Figure 4/Figure_4H/Replicate 1.jpg
- Figure 4/Figure_4H/Replicate 2.jpg
- Figure 4/Figure_4H/Replicate 3.jpg
- Figure 4/Figure_4H/Replicate 4.jpg
