# Supplementary material for: S100A10-ANXA2 tetramer inhibition hampers hepatic stellate cell activation in human MASLD organoids
Source: EMBO Mol Med. 2026 Jun 10;18(7):2920–45. doi: 10.1038/s44321-026-00464-y (PMC13365249; doi:10.1038/s44321-026-00464-y)
Supplement: Supplementary file 6 — Source data Fig. 4 [file 44321_2026_464_MOESM6_ESM.zip › Figure 4/Figure_4B/Figure_4B_MT_Raw_Data_and_Analysis_Plate1.xlsx]

## Sheet: Triglycerides
New assay (8)
2024-11-21 12:06:40
Assay was completed successfully.
Sample
		1	2	3	4	5	6	7	8	9	10	11	12
1	A	GLS	GLS	GLS
1	B	TruLab	TruLab	Trulab
1	C	Triglyceride Standard	Triglyceride Standard	Triglyceride Standard
1	D				OAPA DMSO	OAPA DMSO	OAPA DMSO
1	E				OAPA A2ti-1	OAPA A2ti-1	OAPA A2ti-1
1	F				OAPA TGF-B1 DMSO	OAPA TGF-B1 DMSO	OAPA TGF-B1 DMSO
1	G				OAPA TGF-B1 A2ti-1	OAPA TGF-B1 A2ti-1	OAPA TGF-B1 A2ti-1
1	H
OD(500)
		1	2	3	4	5	6	7	8	9	10	11	12
1	A	0.128	0.124	0.127
1	B	0.407	0.405	0.414
1	C	0.817	0.787	0.799
1	D				0.446	0.428	0.458
1	E				0.428	0.451	0.609 excluded > 20%
1	F				0.417	0.422	0.429
1	G				0.351	0.352	0.352
1	H
			Average	Blank removed	Concentration (mg/dL)	Concentration (mg/L)	mg Triglycerides	µg Triglycerides		mg protein	Triglycerides (mg / mg prot)
		Blank (GLS)	0.126333
		OAPA DMSO	0.444	0.317667	79.3175	793.175	0.0793175	79.3175		0.428136	0.185262
		OAPA A2ti-1	0.4395	0.313167	78.1939	781.939	0.0781939	78.1939		0.358169	0.218316
		OAPA TGF-B1 DMSO	0.422667	0.296333	73.9908	739.908	0.0739908	73.9908		0.285979	0.258728
		OAPA TGF-B1 A2ti-1	0.351667	0.225333	56.263	562.63	0.056263	56.263		0.222675	0.252668
			Average DO	Conc	BE CAREFUL
		Triglyceride Standard	0.801	200 mg / dL	there is no GLS in the STD
