# Supplementary material for: S100A10-ANXA2 tetramer inhibition hampers hepatic stellate cell activation in human MASLD organoids
Source: EMBO Mol Med. 2026 Jun 10;18(7):2920–45. doi: 10.1038/s44321-026-00464-y (PMC13365249; doi:10.1038/s44321-026-00464-y)
Supplement: Supplementary file 6 — Source data Fig. 4 [file 44321_2026_464_MOESM6_ESM.zip › Figure 4/Figure_4B/Figure_4B_MT_Raw_Data_and_Analysis_Plate2.xlsx]

## Sheet: Trigylcerides
New assay (11)
45629.4
Assay was completed successfully.
Sample
		1	2	3	4	5	6	7	9	10	11	12
1	A	GLS	GLS	GLS
1	B	Triglyceride Standard	Triglyceride Standard	Triglyceride Standard
1	C				OA PA DMSO	OA PA DMSO	OA PA DMSO
1	D				OA PA + A2ti	OA PA + A2ti	OA PA + A2ti
1	E				OA PA TGF-B1 DMSO	OA PA TGF-B1 DMSO	OA PA TGF-B1 DMSO
1	F				OA PA TGF-B1 + A2ti	OA PA TGF-B1 + A2ti	OA PA TGF-B1 + A2ti
1	G
1	H
OD(500)
		1	2	3	4	5	6	7	9	10	11	12
1	A	0.132	0.133	0.128
1	B	0.847	0.839	0.828
1	C				0.35	0.369	0.384
1	D				0.429	0.462	0.462
1	E				0.35	0.383	0.385
1	F				0.353	0.357	0.35
1	G
1	H
			Average	Blank removed	Concentration (mg/dL)	Concentration (mg/L)	mg Triglycerides	µg Triglycerides	mg protein	Triglycerides (mg / mg prot)
		Blank (GLS)	0.131
		OAPA DMSO	0.367667	0.236667	56.4837	564.837	0.0564837	56.4837	0.335553	0.16833
		OAPA A2ti-1	0.451	0.32	76.3723	763.723	0.0763723	76.3723	0.332861	0.229442
		OAPA TGF-B1 DMSO	0.372667	0.241667	57.677	576.77	0.057677	57.677	0.237758	0.242587
		OAPA TGF-B1 A2ti-1	0.353333	0.222333	53.0628	530.628	0.0530628	53.0628	0.183926	0.288501
			Average DO	Conc	BE CAREFUL
		Triglyceride Standard	0.838	200 mg / dL	there is no GLS in the STD
