# Supplementary material for: S100A10-ANXA2 tetramer inhibition hampers hepatic stellate cell activation in human MASLD organoids
Source: EMBO Mol Med. 2026 Jun 10;18(7):2920–45. doi: 10.1038/s44321-026-00464-y (PMC13365249; doi:10.1038/s44321-026-00464-y)
Supplement: Supplementary file 6 — Source data Fig. 4 [file 44321_2026_464_MOESM6_ESM.zip › Figure 4/Figure_4B/FIgure_4B_MT_Raw_Data_and_Analysis_Plate3.xlsx]

## Sheet: Triglycerides
New assay (17)
45674.6
Assay was completed successfully.
Sample
		1	2	3	4	5	6	7	8	9	10	11	12
1	A	Triglyceride Standard	GLS									OAPA DMSO	OAPA A2ti-1
1	B	Triglyceride Standard	GLS									OAPA DMSO	OAPA A2ti-1
1	C	Triglyceride Standard	GLS									OAPA DMSO	OAPA A2ti-1
1	D	OAPA TGF-B1 DMSO	OAPA TGF-B1 A2ti-1
1	E	OAPA TGF-B1 DMSO	OAPA TGF-B1 A2ti-1
1	F	OAPA TGF-B1 DMSO	OAPA TGF-B1 A2ti-1
1	G
1	H
OD(500)
		1	2	3	4	5	6	7	8	9	10	11	12
1	A	0.827	0.128									0.389	0.337
1	B	0.802	0.128									0.379	0.336
1	C	0.809	0.128									0.379	0.337
1	D	0.296	0.245
1	E	0.295	0.243
1	F	0.295	0.248
1	G
1	H
		Average	Blank removed	Concentration (mg/dL)	Concentration (mg/L)	mg Triglycerides	µg Triglycerides		Protein content (mg)	Triglycerides (mg / mg prot)
	Blank (GLS)	0.128
	OAPA DMSO	0.382333	0.254333	62.5923	625.923	0.0625923	62.5923		0.236222	0.264972
	OAPA A2ti-1	0.336667	0.208667	51.3536	513.536	0.0513536	51.3536		0.179699	0.285776
	OAPA TGF-B1 DMSO	0.295333	0.167333	41.1813	411.813	0.0411813	41.1813		0.149553	0.275363
	OAPA TGF-B1 A2ti-1	0.245333	0.117333	28.8761	288.761	0.0288761	28.8761		0.101036	0.2858
		Average OD	Concentration (mg/dL)	BE CAREFUL
	Triglyceride Standard	0.812667	200	there is no GLS in the STD
