# Supplementary material for: S100A10-ANXA2 tetramer inhibition hampers hepatic stellate cell activation in human MASLD organoids
Source: EMBO Mol Med. 2026 Jun 10;18(7):2920–45. doi: 10.1038/s44321-026-00464-y (PMC13365249; doi:10.1038/s44321-026-00464-y)
Supplement: Supplementary file 6 — Source data Fig. 4 [file 44321_2026_464_MOESM6_ESM.zip › Figure 4/Figure_4C/Figure_4C_Raw_Analysis_MT.xlsx]

## Sheet: Sheet1
			α-SMA	Tubulin	aSMA/tubulin	Fold change
			Raw	Raw
	Biological Replicate 1	TGF-β1	23263886	6872552	3.38504	1
		TGF-β1 + A2ti-1	3666576	4543444	0.807004	0.238403
		OAPA + TGF-β1	18131802	6823880	2.65711	0.784956
		OAPA + TGF-β1 + A2ti-1	3964349	5635671	0.703439	0.207808
			α-SMA	Tubulin	aSMA/tubulin	Fold change
			Raw	Raw
	Biological Replicate 2	TGF-β1	67092783	10185185	6.58729	1
		TGF-β1 + A2ti-1	8751547	5632866	1.55366	0.235857
		OAPA + TGF-β1	52171255	7366460	7.08227	1.07514
		OAPA + TGF-β1 + A2ti-1	23067552	8438200	2.73371	0.414997
			α-SMA	Tubulin	aSMA/tubulin	Fold change
			Raw	Raw
	Biological Replicate 3	TGF-β1	121598181	33737351	3.60426	1
		TGF-β1 + A2ti-1	23851465	24067934	0.991006	0.274954
		OAPA + TGF-β1	77600422	27328407	2.83955	0.787832
		OAPA + TGF-β1 + A2ti-1	41674669	23220278	1.79475	0.497953
			α-SMA	Tubulin	aSMA/tubulin	Fold change
			Raw	Raw
	Biological Replicate 4	TGF-β1	54563198	16614042	3.28416	1
		TGF-β1 + A2ti-1	27107809	20776170	1.30475	0.397287
		OAPA + TGF-β1	111900565	10223890	10.945	3.33266
		OAPA + TGF-β1 + A2ti-1	46918868	16916530	2.77355	0.844523
			α-SMA	Tubulin	aSMA/tubulin	Fold change
			Raw	Raw
	Biological Replicate 5	TGF-β1	44416284	97359890	0.456207	1
		TGF-β1 + A2ti-1	17684571	59120578	0.299127	0.655683
		OAPA + TGF-β1	66381853	89405305	0.742482	1.62751
		OAPA + TGF-β1 + A2ti-1	46545638	113953867	0.40846	0.89534
			α-SMA	Tubulin	aSMA/tubulin	Fold change
			Raw	Raw
	Biological Replicate 6	TGF-β1	75995419	84712967	0.897093	1
		TGF-β1 + A2ti-1	36510900	61896247	0.589873	0.657538
		OAPA + TGF-β1	95669307	78710761	1.21545	1.35488
		OAPA + TGF-β1 + A2ti-1	43407314	47710596	0.909804	1.01417
			α-SMA	Tubulin	aSMA/tubulin	Fold change
			Raw	Raw
	Biological Replicate 7	TGF-β1	61977170	48145025	1.2873	1
		TGF-β1 + A2ti-1	15197287	50536304	0.30072	0.233605
		OAPA + TGF-β1	56666234	36339734	1.55935	1.21133
		OAPA + TGF-β1 + A2ti-1	27028418	37202303	0.726525	0.564379
			α-SMA	Tubulin	aSMA/tubulin	Fold change
			Raw	Raw
	Biological Replicate 8	TGF-β1	29850689	56550675	0.527857	1
		TGF-β1 + A2ti-1	5864738	21335666	0.27488	0.520746
		OAPA + TGF-β1	28621016	38646481	0.740585	1.403
		OAPA + TGF-β1 + A2ti-1	14268434	28778634	0.4958	0.939268
