# Supplementary material for: S100A10-ANXA2 tetramer inhibition hampers hepatic stellate cell activation in human MASLD organoids
Source: EMBO Mol Med. 2026 Jun 10;18(7):2920–45. doi: 10.1038/s44321-026-00464-y (PMC13365249; doi:10.1038/s44321-026-00464-y)
Supplement: Supplementary file 6 — Source data Fig. 4 [file 44321_2026_464_MOESM6_ESM.zip › Figure 4/Figure_4D/Figure_4D_MT_Masson_Quantification.xlsx]

## Sheet: Biological Replicate 1
Image	Object ID	Object type	Name	Classification	Parent	ROI	Centroid X Âµm	Centroid Y Âµm	Find_Fibrosis: Fibrosis area Âµm^2	Area Âµm^2	Perimeter Âµm		Total Masson area	Total area	%Masson area
MFO25-070-4-Diff 85-tgfb+DMSO.czi	59e92fd2-73ba-4901-9653-b55f636c95b0	Annotation			Root object (Image)	Geometry	1533.7	1343.5	205038	1.01851e+06	24782.4	TGF-B1
MFO25-070-9-Diff 85-tgfb+DMSO.czi	c51b09e9-081d-417b-9d1c-148bc256d4c6	Annotation			Root object (Image)	Geometry	1206.2	915.36	180653	731172	18575.4		651262	2.84301e+06	0.229075	1
MFO25-070-19-Diff 85-tgfb+DMSO.czi	8a2b2261-1ef4-4e89-991e-cbec7b4965f9	Annotation			Root object (Image)	Geometry	1267.8	872.15	265571	1093328	26979
MFO25-070-25-Diff 85-tgfb+DMSO.czi	8142e52f-ebc6-43ef-bb86-3c4a9fc99360	Annotation			Root object (Image)	Geometry	1015.9	1027.4	138.037	673502	24618.4
MFO25-071-4-Diff 85-tgfb+A2ti.czi	5db203d1-878c-42d3-9c54-bdef0246a617	Annotation			Root object (Image)	Geometry	970.04	932.27	26206.3	811626	35009.2	TGF-B1 + A2ti-1
MFO25-071-9-Diff 85-tgfb+A2ti.czi	d7fdec0b-bb91-46b1-be27-df4953c137bd	Annotation			Root object (Image)	Geometry	1944.2	1910.8	28404.6	1.15652e+06	59379.7
MFO25-071-14-Diff 85-tgfb+A2ti.czi	83a90fde-0542-4a7f-a2dc-ede17169b3b5	Annotation			Root object (Image)	Geometry	1674.7	1257.1	265083	1.58888e+06	85554.3		1.13198e+06	7493526	0.151061	0.65944
MFO25-071-21-Diff 85-tgfb+A2ti.czi	f9ba8d12-64c4-47a8-9bd1-be98e1d65de3	Annotation			Root object (Image)	Geometry	2068	2484.1	426782	2.08197e+06	100216
MFO25-071-27-Diff 85-tgfb+A2ti.czi	c6481d23-5118-40d7-a758-b1cac698cb82	Annotation			Root object (Image)	Geometry	1421.8	1510.9	385504	1854526	99567.7
staining did not worked-not eligible for quantification

## Sheet: Biological Replicate 2
Image	Object ID	Object type	Name	Classification	Parent	ROI	Centroid X Âµm	Centroid Y Âµm	Find_Fibrosis: Fibrosis area Âµm^2	Area Âµm^2	Perimeter Âµm			Total Masson area	Total area	%Masson area
MFO25 247-Diff 95-tgfb-DMSO-2.czi	339e6e56-ffc0-41e6-a7ba-e0fcf285a6b8	Annotation			Root object (Image)	Geometry	1518.8	1369.3	517435	2.0709e+06	71743.5		TGF-B1	5.74868e+06	1.32224e+06	0.230007	1
MFO25 247-Diff 95-tgfb-DMSO-17.czi	a0a6b1e2-2897-4012-9a9d-2c34c124ee0f	Annotation			Root object (Image)	Geometry	1199	1391.9	396810	1.75329e+06	60365.4
MFO25 247-Diff 95-tgfb-DMSO-22.czi	db2261ea-894f-4af0-afdf-227ff3120458	Annotation			Root object (Image)	Geometry	1237.1	1838.2	407993	1924480	62857.2		TGF-B1 + A2ti-1	1.13045e+07	1.34804e+06	0.119248	0.518455
MFO25 248-Diff 95-tgfb-A2ti-2.czi	7df62a78-1262-4b93-bc44-8162b74db06e	Annotation			Root object (Image)	Geometry	2169.2	2124.3	372035	3.15452e+06	151462
MFO25 248-Diff 95-tgfb-A2ti-7.czi	302d5b52-417d-4604-9c41-75e297a43881	Annotation			Root object (Image)	Geometry	2118.4	1941.5	410885	2.89335e+06	157856
MFO25 248-Diff 95-tgfb-A2ti-19.czi	a73e7ee7-c286-4304-a93f-804bb01cbf01	Annotation			Root object (Image)	Geometry	2332.8	2466.8	317018	2.85908e+06	151059
MFO25 248-Diff 95-tgfb-A2ti-25.czi	b0f3214e-25fc-40a0-9ebf-5d5377bc58c4	Annotation			Root object (Image)	Geometry	1342.5	1833.9	248103	2.39753e+06	96241

## Sheet: Biological Replicate 3
Image	Object ID	Object type	Name	Classification	Parent	ROI	Centroid X Âµm	Centroid Y Âµm	Find_Fibrosis: Fibrosis area Âµm^2	Area Âµm^2	Perimeter Âµm			Total Masson area	Total area	%Masson area
MFO25 254-Diff 96-tgfbDMSO-2.czi	92bb9224-496e-43aa-a085-265953f3e092	Annotation			Root object (Image)	Geometry	1433.8	1454.7	163823	1.66976e+06	60685.9		TGF-B1	1.0535e+07	1.29662e+06	0.123077	1
MFO25 254-Diff 96-tgfbDMSO-22.czi	c203ca3c-d8f6-48f5-bcfd-bbd545998f35	Annotation			Root object (Image)	Geometry	1353.6	1621.4	399962	2.23658e+06	68773.2
MFO25 254-Diff 96-tgfbDMSO-17.czi	cc6efd4d-b36d-4762-8634-3cbc03b326d9	Annotation			Root object (Image)	Geometry	1111.2	1338.7	319129	2.34338e+06	64187.8		TGF-B1 + A2ti-1	5.84305e+06	606752	0.103842	0.843712
MFO25 254-Diff 96-tgfbDMSO-12.czi	3a5cbd91-fe90-4537-be81-6886e8e548b4	Annotation			Root object (Image)	Geometry	1325	1564	161831	2.20494e+06	57227
MFO25 254-Diff 96-tgfbDMSO-7.czi	9383bff8-d768-43f5-995a-0b3e677331c6	Annotation			Root object (Image)	Geometry	1457.4	1383.7	251873	2.08036e+06	60947.7
MFO25 255-Diff 96-tgfb-A2ti-2.czi	985c1a2f-7df3-464d-8d20-61ef6b0ee03b	Annotation			Root object (Image)	Geometry	1592.7	1346.4	80134.7	1.13702e+06	53540.9
MFO25 255-Diff 96-tgfb-A2ti-7.czi	050cb8c8-d600-42e1-bb99-4632a7c25302	Annotation			Root object (Image)	Geometry	1224.7	1332	124931	1.28953e+06	64184.3
MFO25 255-Diff 96-tgfb-A2ti-17.czi	b693e6e2-201e-45c5-9e40-055e49184fe9	Annotation			Root object (Image)	Geometry	1093.7	1563	109713	1.53755e+06	91464.9
MFO25 255-Diff 96-tgfb-A2ti-22.czi	e1ff43c0-24f7-4620-8f24-d8d096c38c3d	Annotation			Root object (Image)	Geometry	1361.7	1697.6	291973	1.87895e+06	92333.7
