# Supplementary material for: S100A10-ANXA2 tetramer inhibition hampers hepatic stellate cell activation in human MASLD organoids
Source: EMBO Mol Med. 2026 Jun 10;18(7):2920–45. doi: 10.1038/s44321-026-00464-y (PMC13365249; doi:10.1038/s44321-026-00464-y)
Supplement: Supplementary file 6 — Source data Fig. 4 [file 44321_2026_464_MOESM6_ESM.zip › Figure 4/Figure_4E/Figure_4E_MT_Analysis.xlsx]

## Sheet: PLATE 1-2-3
			Cyclophilin A		TBP		Average
	Biological Replicate 1	01_Diff 84-TGF-β+DMSO	21.2802		28.819		25.0496
		02_Diff 84-TGF-β+A2ti.1	23.2833		30.8144		27.0488
	Biological Replicate 2	05_Diff 85-TGF-β+DMSO	20.6051		28.3096		24.4574
		06_Diff 85-TGF-β+A2ti.1	21.1966		28.452		24.8243
	Biological Replicate 3	09_Diff 86-TGF-β+DMSO	21.4015		29.3689		25.3852
		10_Diff 86-TGF-β+A2ti.1	20.6262		28.701		24.6636
	Biological Replicate 4	14_Diff 87-TGF-β+DMSO	20.0075		27.7045		23.856
		15_Diff 87-TGF-β+A2ti.1	20.643		28.0988		24.3709
	Biological Replicate 5	19_Diff 90-TGF-β+DMSO	21.7798		29.3856		25.5827
		20_Diff 90-TGF-β+A2ti.1	22.5284		30.3312		26.4298
		Name	Cyclophilin A + TBP		Vimentin		∆Ct		∆∆Ct	fold induction
		01_Diff 84-TGF-β+DMSO	25.0496		30.0164		4.96678		0	1
		02_Diff 84-TGF-β+A2ti.1	27.0488		31.7551		4.70625		-0.260525	1.19791
		05_Diff 85-TGF-β+DMSO	24.4574		30.0079		5.55054		0	1
		06_Diff 85-TGF-β+A2ti.1	24.8243		30.456		5.63176		0.0812216	0.945257
		09_Diff 86-TGF-β+DMSO	25.3852		30.7095		5.32435		0	1
		10_Diff 86-TGF-β+A2ti.1	24.6636		30.9926		6.32898		1.00463	0.498398
		14_Diff 87-TGF-β+DMSO	23.856		29.8123		5.95629		0	1
		15_Diff 87-TGF-β+A2ti.1	24.3709		30.3282		5.95727		0.000981331	0.99932
		19_Diff 90-TGF-β+DMSO	25.5827		31.5988		6.0161		0	1
		20_Diff 90-TGF-β+A2ti.1	26.4298		34.8536		8.42377		2.40767	0.18846
		Name	Cyclophilin A + TBP		MMP2		∆Ct		∆∆Ct	fold induction
		01_Diff 84-TGF-β+DMSO	25.0496		23.1276		-1.92205		0	1
		02_Diff 84-TGF-β+A2ti.1	27.0488		25.467		-1.58184		0.340208	0.789927
		05_Diff 85-TGF-β+DMSO	24.4574		22.1593		-2.29809		0	1
		06_Diff 85-TGF-β+A2ti.1	24.8243		22.9923		-1.83194		0.466149	0.723894
		09_Diff 86-TGF-β+DMSO	25.3852		24.413		-0.972157		0	1
		10_Diff 86-TGF-β+A2ti.1	24.6636		24.716		0.0524158		1.02457	0.491556
		14_Diff 87-TGF-β+DMSO	23.856		22.3414		-1.51459		0	1
		15_Diff 87-TGF-β+A2ti.1	24.3709		23.1376		-1.23336		0.281238	0.822885
		19_Diff 90-TGF-β+DMSO	25.5827		25.1365		-0.446233		0	1
		20_Diff 90-TGF-β+A2ti.1	26.4298		28.9679		2.53808		2.98431	0.126367
		Name	Cyclophilin A + TBP		TIMP1		∆Ct		∆∆Ct	fold induction
		01_Diff 84-TGF-β+DMSO	25.0496		22.8018		-2.24778		0	1
		02_Diff 84-TGF-β+A2ti.1	27.0488		23.8993		-3.14956		-0.901778	1.86837
		05_Diff 85-TGF-β+DMSO	24.4574		21.1045		-3.35286		0	1
		06_Diff 85-TGF-β+A2ti.1	24.8243		21.7876		-3.03672		0.316144	0.803214
		09_Diff 86-TGF-β+DMSO	25.3852		26.0402		0.655014		0	1
		10_Diff 86-TGF-β+A2ti.1	24.6636		26.0196		1.35597		0.70096	0.615163
		14_Diff 87-TGF-β+DMSO	23.856		21.4325		-2.4235		0	1
		15_Diff 87-TGF-β+A2ti.1	24.3709		21.7411		-2.62981		-0.206307	1.15373
		19_Diff 90-TGF-β+DMSO	25.5827		25.9495		0.36686		0	1
		20_Diff 90-TGF-β+A2ti.1	26.4298		33.7996		7.36981		7.00294	0.00779657

## Sheet: PLATE 4
				Cyclophilin A		TBP		Average
		Biological Replicate 2	Diff 85-TGF-B1-DMSO	20.2362		28.0479		24.1421
			Diff 85-TGF-B1-A2ti-1	20.8131		28.3248		24.5689
		Biological Replicate 1	Diff 84-TGF-B1-DMSO	21.2444		29.2763		25.2604
			Diff 84-TGF-B1-A2ti-1	22.9351		31.149		27.0421
			Name	Cyclophilin A + TBP		ACTA2		∆Ct		∆∆Ct	fold induction
			Diff 85-TGF-B1-DMSO	24.1421		23.8692		-0.27291		0	1
			Diff 85-TGF-B1-A2ti-1	24.5689		26.048		1.47906		1.75197	0.296897
			Diff 84-TGF-B1-DMSO	25.2604		24.2563		-1.00408		0	1
			Diff 84-TGF-B1-A2ti-1	27.0421		27.1047		0.0626745		1.06676	0.477391
			Name	Cyclophilin A + TBP		Col1a		∆Ct		∆∆Ct	fold induction
			Diff 85-TGF-B1-DMSO	24.1421		21.149		-2.99304		0	1
			Diff 85-TGF-B1-A2ti-1	24.5689		22.2749		-2.29402		0.699022	0.61599
			Diff 84-TGF-B1-DMSO	25.2604		22.9205		-2.33987		0	1
			Diff 84-TGF-B1-A2ti-1	27.0421		25.3496		-1.69245		0.64742	0.638421
			Name	Cyclophilin A + TBP		Col3a		∆Ct		∆∆Ct	fold induction
			Diff 85-TGF-B1-DMSO	24.1421		18.0304		-6.11171		0	1
			Diff 85-TGF-B1-A2ti-1	24.5689		19.2622		-5.30675		0.804958	0.572379
			Diff 84-TGF-B1-DMSO	25.2604		19.4996		-5.76079		0	1
			Diff 84-TGF-B1-A2ti-1	27.0421		22.2025		-4.83957		0.921222	0.528062

## Sheet: PLATE 5
			Cyclophilin A		TBP		Average
	Biological Replicate 4	Diff 87-TGF1-DMSO	19.8484		27.8137		23.8311
		Diff 87-TGF1-A2ti-1	20.3003		27.9912		24.1457
	Biological Replicate 3	Diff 86-TGF1--DMSO	21.2049		29.488		25.3464
		Diff 86-TGF1--A2ti-1	20.3752		28.9307		24.653
		Name	Cyclophilin A + TBP		ACTA2		∆Ct		∆∆Ct	fold induction
		Diff 87-TGF1-DMSO	23.8311		25.64		1.80896		0	1
		Diff 87-TGF1-A2ti-1	24.1457		27.3617		3.21602		1.40706	0.377079
		Diff 86-TGF1--DMSO	25.3464		29.0216		3.67514		0	1
		Diff 86-TGF1--A2ti-1	24.653		30.8304		6.17748		2.50234	0.17649
		Name	Cyclophilin A + TBP		Col1a		∆Ct		∆∆Ct	fold induction
		Diff 87-TGF1-DMSO	23.8311		22.6096		-1.22145		0	1
		Diff 87-TGF1-A2ti-1	24.1457		23.3017		-0.844001		0.377445	0.7698
		Diff 86-TGF1--DMSO	25.3464		25.3797		0.0332203		0	1
		Diff 86-TGF1--A2ti-1	24.653		26.0893		1.4363		1.40308	0.378122
		Name	Cyclophilin A + TBP		Col3a		∆Ct		∆∆Ct	fold induction
		Diff 87-TGF1-DMSO	23.8311		18.2299		-5.60113		0	1
		Diff 87-TGF1-A2ti-1	24.1457		18.7294		-5.41632		0.184811	0.879765
		Diff 86-TGF1--DMSO	25.3464		20.2968		-5.04967		0	1
		Diff 86-TGF1--A2ti-1	24.653		20.6602		-3.99273		1.05694	0.480651

## Sheet: PLATE 6
		Cyclophilin A		TBP		Average
Biological Replicate 5	Dif 90-TGF-B1-DMSO	21.8574		29.7403		25.7989
	Dif 90-TGF-B1-A2ti-1	22.5899		30.5464		26.5682
	Name	Cyclophilin A + TBP		ACTA2		∆Ct		∆∆Ct	fold induction
	Dif 90-TGF-B1-DMSO	25.7989		29.618		3.8191		0	1
	Dif 90-TGF-B1-A2ti-1	26.5682		31.3453		4.77707		0.957969	0.514781
	Name	Cyclophilin A + TBP		Col1a		∆Ct		∆∆Ct	fold induction
	Dif 90-TGF-B1-DMSO	25.7989		25.0302		-0.768643		0	1
	Dif 90-TGF-B1-A2ti-1	26.5682		29.98		3.41181		4.18045	0.0551516
	Name	Cyclophilin A + TBP		Col3a		∆Ct		∆∆Ct	fold induction
	Dif 90-TGF-B1-DMSO	25.7989		20.8953		-4.90357		0	1
	Dif 90-TGF-B1-A2ti-1	26.5682		22.3426		-4.22558		0.677989	0.625036
