# Supplementary material for: S100A10-ANXA2 tetramer inhibition hampers hepatic stellate cell activation in human MASLD organoids
Source: EMBO Mol Med. 2026 Jun 10;18(7):2920–45. doi: 10.1038/s44321-026-00464-y (PMC13365249; doi:10.1038/s44321-026-00464-y)
Supplement: Supplementary file 6 — Source data Fig. 4 [file 44321_2026_464_MOESM6_ESM.zip › Figure 4/Figure_4E/Figure_4E_MT_Raw_Data.xlsx]

## Sheet: PLATE 1
Well	Well Position	Omit	Sample Name	Target Name	Task	Reporter	Quencher	Quantity	Quantity Mean	Quantity SD	RQ	RQ Min	RQ Max	CT	Ct Mean	Ct SD	Delta Ct	Delta Ct Mean	Delta Ct SD	Delta Ct SE	Delta Delta Ct	Automatic Ct Threshold	Ct Threshold	Automatic Baseline	Baseline Start	Baseline End	Amp Status	Comments	Cq Conf	Tm1	MTP	Tm2	PRFDROP	Tm3	HIGHSD	Tm4	OUTLIERRG
1	A1	FALSE	01_Diff 84-TGF-β1+DMSO	TBP	UNKNOWN	SYBR	None				1	0.838493	1.19262	28.7437	28.819	0.125873		2.4035	0.158536	0.0915306	0	TRUE	0.316221	TRUE	3	24	Amp		0.96684	78.5135	N		N		N		N
2	A2	FALSE	01_Diff 84-TGF-β1+DMSO	TBP	UNKNOWN	SYBR	None				1	0.838493	1.19262	28.7491	28.819	0.125873		2.4035	0.158536	0.0915306	0	TRUE	0.316221	TRUE	3	23	Amp		0.969389	78.5135	N		N		N		N
3	A3	FALSE	01_Diff 84-TGF-β1+DMSO	TBP	UNKNOWN	SYBR	None				1	0.838493	1.19262	28.9643	28.819	0.125873		2.4035	0.158536	0.0915306	0	TRUE	0.316221	TRUE	3	23	Amp		0.970008	78.5135	N		N		N		N
7	A7	FALSE	01_Diff 84-TGF-β1+DMSO	vimentin	UNKNOWN	SYBR	None				1	0.498423	2.00633	30.6841	30.0164	0.619224		3.60086	0.62668	0.361814	0	TRUE	0.284604	TRUE	3	26	Amp		0.920882	87.1991	N		Y		Y		N
8	A8	FALSE	01_Diff 84-TGF-β1+DMSO	vimentin	UNKNOWN	SYBR	None				1	0.498423	2.00633	29.461	30.0164	0.619224		3.60086	0.62668	0.361814	0	TRUE	0.284604	TRUE	3	24	Amp		0.978552	87.0867	N		N		Y		N
9	A9	FALSE	01_Diff 84-TGF-β1+DMSO	vimentin	UNKNOWN	SYBR	None				1	0.498423	2.00633	29.9042	30.0164	0.619224		3.60086	0.62668	0.361814	0	TRUE	0.284604	TRUE	3	23	Amp		0.978747	87.0677	N		N		Y		N
13	A13	FALSE	01_Diff 84-TGF-β1+DMSO	TIMP1	UNKNOWN	SYBR	None				1	0.715898	1.39685	23.1032	22.8018	0.284939		-3.6137	0.300799	0.173666	0	TRUE	0.283419	TRUE	3	19	Amp		0.913337	87.2312	N		N		N		N
14	A14	FALSE	01_Diff 84-TGF-β1+DMSO	TIMP1	UNKNOWN	SYBR	None				1	0.715898	1.39685	22.5368	22.8018	0.284939		-3.6137	0.300799	0.173666	0	TRUE	0.283419	TRUE	3	17	Amp		0.982651	87.3432	N		N		N		N
15	A15	FALSE	01_Diff 84-TGF-β1+DMSO	TIMP1	UNKNOWN	SYBR	None				1	0.715898	1.39685	22.7655	22.8018	0.284939		-3.6137	0.300799	0.173666	0	TRUE	0.283419	TRUE	3	17	Amp		0.978878	87.3432	N		N		N		N
25	B1	FALSE	02_Diff 84-TGF-β1+A2ti.1	TBP	UNKNOWN	SYBR	None				0.732567	0.364547	1.47211	30.9807	30.8144	0.617678		2.85247	0.628114	0.362642	0.448968	TRUE	0.316221	TRUE	3	24	Amp		0.968516	78.4013	N		N		Y		N
26	B2	FALSE	02_Diff 84-TGF-β1+A2ti.1	TBP	UNKNOWN	SYBR	None				0.732567	0.364547	1.47211	30.1306	30.8144	0.617678		2.85247	0.628114	0.362642	0.448968	TRUE	0.316221	TRUE	3	24	Amp		0.968615	78.4013	N		N		Y		N
27	B3	FALSE	02_Diff 84-TGF-β1+A2ti.1	TBP	UNKNOWN	SYBR	None				0.732567	0.364547	1.47211	31.3319	30.8144	0.617678		2.85247	0.628114	0.362642	0.448968	TRUE	0.316221	TRUE	3	25	Amp		0.961502	78.4013	N		N		Y		N
31	B7	FALSE	02_Diff 84-TGF-β1+A2ti.1	vimentin	UNKNOWN	SYBR	None				0.875204	0.743795	1.02983	31.7653	31.7551	0.0918619		3.79317	0.146424	0.0845377	0.192309	TRUE	0.284604	TRUE	3	26	Amp		0.974375	87.0867	N		N		N		N
32	B8	FALSE	02_Diff 84-TGF-β1+A2ti.1	vimentin	UNKNOWN	SYBR	None				0.875204	0.743795	1.02983	31.6586	31.7551	0.0918619		3.79317	0.146424	0.0845377	0.192309	TRUE	0.284604	TRUE	3	26	Amp		0.978535	87.1991	N		N		N		N
33	B9	FALSE	02_Diff 84-TGF-β1+A2ti.1	vimentin	UNKNOWN	SYBR	None				0.875204	0.743795	1.02983	31.8414	31.7551	0.0918619		3.79317	0.146424	0.0845377	0.192309	TRUE	0.284604	TRUE	3	26	Amp		0.977112	87.0677	N		N		N		N
37	B13	FALSE	02_Diff 84-TGF-β1+A2ti.1	TIMP1	UNKNOWN	SYBR	None				1.73422	0.88159	3.41146	22.8633	23.5539	0.598161		-4.40798	0.608931	0.351567	-0.794285	TRUE	0.283419	TRUE	3	17	Amp		0.973593	87.2312	N		N		Y		Y
38	B14	FALSE	02_Diff 84-TGF-β1+A2ti.1	TIMP1	UNKNOWN	SYBR	None				1.73422	0.88159	3.41146	23.9033	23.5539	0.598161		-4.40798	0.608931	0.351567	-0.794285	TRUE	0.283419	TRUE	3	19	Amp		0.976163	87.3432	N		N		Y		N
39	B15	FALSE	02_Diff 84-TGF-β1+A2ti.1	TIMP1	UNKNOWN	SYBR	None				1.73422	0.88159	3.41146	23.8953	23.5539	0.598161		-4.40798	0.608931	0.351567	-0.794285	TRUE	0.283419	TRUE	3	18	Amp		0.976706	87.3432	N		N		Y		N
52	C4	FALSE	19_Diff 90-TGF-β1+DMSO	TBP	UNKNOWN	SYBR	None				0.330692	0.263558	0.414927	29.3397	29.3856	0.18227		3.99994	0.204226	0.11791	1.59644	TRUE	0.316221	TRUE	3	24	Amp		0.971269	78.4013	N		N		N		N
53	C5	FALSE	19_Diff 90-TGF-β1+DMSO	TBP	UNKNOWN	SYBR	None				0.330692	0.263558	0.414927	29.5864	29.3856	0.18227		3.99994	0.204226	0.11791	1.59644	TRUE	0.316221	TRUE	3	23	Amp		0.967265	78.5452	N		N		N		N
54	C6	FALSE	19_Diff 90-TGF-β1+DMSO	TBP	UNKNOWN	SYBR	None				0.330692	0.263558	0.414927	29.2306	29.3856	0.18227		3.99994	0.204226	0.11791	1.59644	TRUE	0.316221	TRUE	3	24	Amp		0.965427	78.4328	N		N		N		N
58	C10	FALSE	19_Diff 90-TGF-β1+DMSO	vimentin	UNKNOWN	SYBR	None				0.163537	0.119877	0.223098	31.8874	31.5988	0.263901		6.21317	0.279517	0.161379	2.61231	TRUE	0.284604	TRUE	3	26	Amp		0.971305	87.0677	N		N		N		N
59	C11	FALSE	19_Diff 90-TGF-β1+DMSO	vimentin	UNKNOWN	SYBR	None				0.163537	0.119877	0.223098	31.5392	31.5988	0.263901		6.21317	0.279517	0.161379	2.61231	TRUE	0.284604	TRUE	3	25	Amp		0.971927	87.18	N		N		N		N
60	C12	FALSE	19_Diff 90-TGF-β1+DMSO	vimentin	UNKNOWN	SYBR	None				0.163537	0.119877	0.223098	31.3698	31.5988	0.263901		6.21317	0.279517	0.161379	2.61231	TRUE	0.284604	TRUE	3	24	Amp		0.977536	87.18	N		N		N		N
64	C16	FALSE	19_Diff 90-TGF-β1+DMSO	TIMP1	UNKNOWN	SYBR	None				0.0552598	0.0479507	0.0636831	25.925	25.9495	0.0884187		0.56393	0.127687	0.0737201	4.17763	TRUE	0.283419	TRUE	3	19	Amp		0.970571	87.2312	N		N		N		N
65	C17	FALSE	19_Diff 90-TGF-β1+DMSO	TIMP1	UNKNOWN	SYBR	None				0.0552598	0.0479507	0.0636831	25.876	25.9495	0.0884187		0.56393	0.127687	0.0737201	4.17763	TRUE	0.283419	TRUE	3	20	Amp		0.975897	87.2465	N		N		N		N
66	C18	FALSE	19_Diff 90-TGF-β1+DMSO	TIMP1	UNKNOWN	SYBR	None				0.0552598	0.0479507	0.0636831	26.0477	25.9495	0.0884187		0.56393	0.127687	0.0737201	4.17763	TRUE	0.283419	TRUE	3	21	Amp		0.975434	87.2465	N		N		N		N
76	D4	FALSE	20_Diff 90-TGF-β1+A2ti.1	TBP	UNKNOWN	SYBR	None				0.375781	0.242154	0.583146	30.4117	30.3312	0.351479		3.81554	0.395492	0.228337	1.41204	TRUE	0.316221	TRUE	3	25	Amp		0.968324	78.2891	N		N		N		N
77	D5	FALSE	20_Diff 90-TGF-β1+A2ti.1	TBP	UNKNOWN	SYBR	None				0.375781	0.242154	0.583146	30.6356	30.3312	0.351479		3.81554	0.395492	0.228337	1.41204	TRUE	0.316221	TRUE	3	24	Amp		0.968703	78.4328	N		N		N		N
78	D6	FALSE	20_Diff 90-TGF-β1+A2ti.1	TBP	UNKNOWN	SYBR	None				0.375781	0.242154	0.583146	29.9465	30.3312	0.351479		3.81554	0.395492	0.228337	1.41204	TRUE	0.316221	TRUE	3	25	Amp		0.966871	78.3204	N		N		N		N
82	D10	FALSE	20_Diff 90-TGF-β1+A2ti.1	vimentin	UNKNOWN	SYBR	None				0.0374985	0.0185342	0.0758674	34.6656	34.8536	0.60775		8.33789	0.634222	0.366168	4.73702	TRUE	0.284604	TRUE	3	29	Amp		0.958108	86.8431	N		N		Y		N
83	D11	FALSE	20_Diff 90-TGF-β1+A2ti.1	vimentin	UNKNOWN	SYBR	None				0.0374985	0.0185342	0.0758674	35.5331	34.8536	0.60775		8.33789	0.634222	0.366168	4.73702	TRUE	0.284604	TRUE	3	30	Amp		0.946595	87.0677	N		N		Y		N
84	D12	FALSE	20_Diff 90-TGF-β1+A2ti.1	vimentin	UNKNOWN	SYBR	None				0.0374985	0.0185342	0.0758674	34.362	34.8536	0.60775		8.33789	0.634222	0.366168	4.73702	TRUE	0.284604	TRUE	3	28	Amp		0.967451	87.18	N		N		Y		N
88	D16	FALSE	20_Diff 90-TGF-β1+A2ti.1	TIMP1	UNKNOWN	SYBR	None				0.000778695	0.000254805	0.00237972	33.8021	33.2287	0.988931		6.71296	1.00542	0.580477	10.3267	TRUE	0.283419	TRUE	3	27	Amp		0.968614	87.1191	N		N		Y		N
89	D17	FALSE	20_Diff 90-TGF-β1+A2ti.1	TIMP1	UNKNOWN	SYBR	None				0.000778695	0.000254805	0.00237972	33.7971	33.2287	0.988931		6.71296	1.00542	0.580477	10.3267	TRUE	0.283419	TRUE	3	28	Amp		0.936235	87.0222	N		N		Y		N
90	D18	FALSE	20_Diff 90-TGF-β1+A2ti.1	TIMP1	UNKNOWN	SYBR	None				0.000778695	0.000254805	0.00237972	32.0868	33.2287	0.988931		6.71296	1.00542	0.580477	10.3267	TRUE	0.283419	TRUE	3	26	Amp		0.963631	87.0222	N		N		Y		Y
97	E1	FALSE	05_Diff 85-TGF-β1+DMSO	TBP	UNKNOWN	SYBR	None				0.964485	0.769603	1.20872	28.1442	28.3096	0.153706		2.45567	0.203149	0.117288	0.0521692	TRUE	0.316221	TRUE	3	23	Amp		0.962803	78.4013	N		N		N		N
98	E2	FALSE	05_Diff 85-TGF-β1+DMSO	TBP	UNKNOWN	SYBR	None				0.964485	0.769603	1.20872	28.4481	28.3096	0.153706		2.45567	0.203149	0.117288	0.0521692	TRUE	0.316221	TRUE	3	21	Amp		0.963969	78.4013	N		N		N		N
99	E3	FALSE	05_Diff 85-TGF-β1+DMSO	TBP	UNKNOWN	SYBR	None				0.964485	0.769603	1.20872	28.3364	28.3096	0.153706		2.45567	0.203149	0.117288	0.0521692	TRUE	0.316221	TRUE	3	23	Amp		0.965186	78.4013	N		N		N		N
103	E7	FALSE	05_Diff 85-TGF-β1+DMSO	vimentin	UNKNOWN	SYBR	None				0.681547	0.396105	1.17268	30.2367	30.0079	0.470011		4.15398	0.488421	0.28199	0.553115	TRUE	0.284604	TRUE	3	25	Amp		0.973387	87.1991	N		N		N		N
104	E8	FALSE	05_Diff 85-TGF-β1+DMSO	vimentin	UNKNOWN	SYBR	None				0.681547	0.396105	1.17268	30.3197	30.0079	0.470011		4.15398	0.488421	0.28199	0.553115	TRUE	0.284604	TRUE	3	24	Amp		0.971248	87.1991	N		N		N		N
105	E9	FALSE	05_Diff 85-TGF-β1+DMSO	vimentin	UNKNOWN	SYBR	None				0.681547	0.396105	1.17268	29.4673	30.0079	0.470011		4.15398	0.488421	0.28199	0.553115	TRUE	0.284604	TRUE	3	24	Amp		0.978843	87.0677	N		N		N		N
109	E13	FALSE	05_Diff 85-TGF-β1+DMSO	TIMP1	UNKNOWN	SYBR	None				1.68976	0.800829	3.5654	22.2412	21.4834	0.658769		-4.37051	0.672028	0.387995	-0.756814	TRUE	0.283419	TRUE	3	16	Amp		0.972176	87.3432	N		N		Y		N
110	E14	FALSE	05_Diff 85-TGF-β1+DMSO	TIMP1	UNKNOWN	SYBR	None				1.68976	0.800829	3.5654	21.0474	21.4834	0.658769		-4.37051	0.672028	0.387995	-0.756814	TRUE	0.283419	TRUE	3	15	Amp		0.970607	87.3432	N		N		Y		N
111	E15	FALSE	05_Diff 85-TGF-β1+DMSO	TIMP1	UNKNOWN	SYBR	None				1.68976	0.800829	3.5654	21.1616	21.4834	0.658769		-4.37051	0.672028	0.387995	-0.756814	TRUE	0.283419	TRUE	3	15	Amp		0.971427	87.4553	N		N		Y		N
121	F1	FALSE	06_Diff 85-TGF-β1+A2ti.1	TBP	UNKNOWN	SYBR	None				1.09483	0.803233	1.49227	28.3367	28.452	0.197215		2.2728	0.278737	0.160929	-0.130701	TRUE	0.316221	TRUE	3	22	Amp		0.973853	78.2891	N		N		N		N
122	F2	FALSE	06_Diff 85-TGF-β1+A2ti.1	TBP	UNKNOWN	SYBR	None				1.09483	0.803233	1.49227	28.3395	28.452	0.197215		2.2728	0.278737	0.160929	-0.130701	TRUE	0.316221	TRUE	3	23	Amp		0.96505	78.2891	N		N		N		N
123	F3	FALSE	06_Diff 85-TGF-β1+A2ti.1	TBP	UNKNOWN	SYBR	None				1.09483	0.803233	1.49227	28.6797	28.452	0.197215		2.2728	0.278737	0.160929	-0.130701	TRUE	0.316221	TRUE	3	22	Amp		0.974401	78.2891	N		N		N		N
127	F7	FALSE	06_Diff 85-TGF-β1+A2ti.1	vimentin	UNKNOWN	SYBR	None				0.625906	0.500821	0.782233	30.4125	30.456	0.0382574		4.27685	0.200659	0.11585	0.675982	TRUE	0.284604	TRUE	3	25	Amp		0.96922	87.1991	N		N		N		N
128	F8	FALSE	06_Diff 85-TGF-β1+A2ti.1	vimentin	UNKNOWN	SYBR	None				0.625906	0.500821	0.782233	30.4841	30.456	0.0382574		4.27685	0.200659	0.11585	0.675982	TRUE	0.284604	TRUE	3	24	Amp		0.978149	87.1991	N		N		N		N
129	F9	FALSE	06_Diff 85-TGF-β1+A2ti.1	vimentin	UNKNOWN	SYBR	None				0.625906	0.500821	0.782233	30.4715	30.456	0.0382574		4.27685	0.200659	0.11585	0.675982	TRUE	0.284604	TRUE	3	25	Amp		0.974287	87.0677	N		N		N		N
133	F13	FALSE	06_Diff 85-TGF-β1+A2ti.1	TIMP1	UNKNOWN	SYBR	None				1.71467	1.34289	2.18938	21.8361	21.7876	0.0978824		-4.39163	0.219957	0.126993	-0.777933	TRUE	0.283419	TRUE	3	17	Amp		0.974091	87.3432	N		N		N		N
134	F14	FALSE	06_Diff 85-TGF-β1+A2ti.1	TIMP1	UNKNOWN	SYBR	None				1.71467	1.34289	2.18938	21.8517	21.7876	0.0978824		-4.39163	0.219957	0.126993	-0.777933	TRUE	0.283419	TRUE	3	16	Amp		0.972081	87.3432	N		N		N		N
135	F15	FALSE	06_Diff 85-TGF-β1+A2ti.1	TIMP1	UNKNOWN	SYBR	None				1.71467	1.34289	2.18938	21.6749	21.7876	0.0978824		-4.39163	0.219957	0.126993	-0.777933	TRUE	0.283419	TRUE	3	16	Amp		0.975351	87.4553	N		N		N		N
193	I1	FALSE	09_Diff 86-TGF-β1+DMSO	TBP	UNKNOWN	SYBR	None				0.911558	0.685925	1.21141	29.3656	29.3689	0.238406		2.53709	0.25595	0.147773	0.133593	TRUE	0.316221	TRUE	3	24	Amp		0.97557	78.2891	N		N		N		N
194	I2	FALSE	09_Diff 86-TGF-β1+DMSO	TBP	UNKNOWN	SYBR	None				0.911558	0.685925	1.21141	29.6089	29.3689	0.238406		2.53709	0.25595	0.147773	0.133593	TRUE	0.316221	TRUE	3	25	Amp		0.971386	78.2891	N		N		N		N
195	I3	FALSE	09_Diff 86-TGF-β1+DMSO	TBP	UNKNOWN	SYBR	None				0.911558	0.685925	1.21141	29.1321	29.3689	0.238406		2.53709	0.25595	0.147773	0.133593	TRUE	0.316221	TRUE	3	23	Amp		0.971069	78.2891	N		N		N		N
199	I7	FALSE	09_Diff 86-TGF-β1+DMSO	vimentin	UNKNOWN	SYBR	None				0.825368	0.706963	0.963605	30.6718	30.7095	0.103684		3.87775	0.139368	0.0804639	0.27689	TRUE	0.284604	TRUE	3	25	Amp		0.978451	87.1991	N		N		N		N
200	I8	FALSE	09_Diff 86-TGF-β1+DMSO	vimentin	UNKNOWN	SYBR	None				0.825368	0.706963	0.963605	30.63	30.7095	0.103684		3.87775	0.139368	0.0804639	0.27689	TRUE	0.284604	TRUE	3	25	Amp		0.981074	87.1991	N		N		N		N
201	I9	FALSE	09_Diff 86-TGF-β1+DMSO	vimentin	UNKNOWN	SYBR	None				0.825368	0.706963	0.963605	30.8268	30.7095	0.103684		3.87775	0.139368	0.0804639	0.27689	TRUE	0.284604	TRUE	3	25	Amp		0.97065	87.0677	N		N		N		N
205	I13	FALSE	09_Diff 86-TGF-β1+DMSO	TIMP1	UNKNOWN	SYBR	None				0.141403	0.117772	0.169775	26.1242	26.0402	0.135693		-0.791581	0.164577	0.0950183	2.82211	TRUE	0.283419	TRUE	3	21	Amp		0.973436	87.2312	N		N		N		N
206	I14	FALSE	09_Diff 86-TGF-β1+DMSO	TIMP1	UNKNOWN	SYBR	None				0.141403	0.117772	0.169775	25.8836	26.0402	0.135693		-0.791581	0.164577	0.0950183	2.82211	TRUE	0.283419	TRUE	3	20	Amp		0.980129	87.3432	N		N		N		N
207	I15	FALSE	09_Diff 86-TGF-β1+DMSO	TIMP1	UNKNOWN	SYBR	None				0.141403	0.117772	0.169775	26.1127	26.0402	0.135693		-0.791581	0.164577	0.0950183	2.82211	TRUE	0.283419	TRUE	3	21	Amp		0.973878	87.3432	N		N		N		N
217	J1	FALSE	10_Diff 86-TGF-β1+A2ti.1	TBP	UNKNOWN	SYBR	None				0.633532	0.437542	0.917314	28.5105	28.701	0.165373		3.06201	0.333127	0.192331	0.65851	TRUE	0.316221	TRUE	3	22	Amp		0.965075	78.2891	N		N		N		N
218	J2	FALSE	10_Diff 86-TGF-β1+A2ti.1	TBP	UNKNOWN	SYBR	None				0.633532	0.437542	0.917314	28.8078	28.701	0.165373		3.06201	0.333127	0.192331	0.65851	TRUE	0.316221	TRUE	3	23	Amp		0.959304	78.2891	N		N		N		N
219	J3	FALSE	10_Diff 86-TGF-β1+A2ti.1	TBP	UNKNOWN	SYBR	None				0.633532	0.437542	0.917314	28.7846	28.701	0.165373		3.06201	0.333127	0.192331	0.65851	TRUE	0.316221	TRUE	3	23	Amp		0.976626	78.2891	N		N		N		N
223	J7	FALSE	10_Diff 86-TGF-β1+A2ti.1	vimentin	UNKNOWN	SYBR	None				0.296733	0.209563	0.420162	31.063	30.9926	0.119843		5.35363	0.313031	0.180728	1.75276	TRUE	0.284604	TRUE	3	25	Amp		0.976662	87.1991	N		N		N		N
224	J8	FALSE	10_Diff 86-TGF-β1+A2ti.1	vimentin	UNKNOWN	SYBR	None				0.296733	0.209563	0.420162	30.8542	30.9926	0.119843		5.35363	0.313031	0.180728	1.75276	TRUE	0.284604	TRUE	3	25	Amp		0.975534	87.1991	N		N		N		N
225	J9	FALSE	10_Diff 86-TGF-β1+A2ti.1	vimentin	UNKNOWN	SYBR	None				0.296733	0.209563	0.420162	31.0605	30.9926	0.119843		5.35363	0.313031	0.180728	1.75276	TRUE	0.284604	TRUE	3	26	Amp		0.975195	87.0677	N		N		N		N
229	J13	FALSE	10_Diff 86-TGF-β1+A2ti.1	TIMP1	UNKNOWN	SYBR	None				0.0627469	0.0429204	0.0917322	25.9659	26.0196	0.182193		0.380616	0.34179	0.197332	3.99431	TRUE	0.283419	TRUE	3	20	Amp		0.978077	87.2312	N		N		N		N
230	J14	FALSE	10_Diff 86-TGF-β1+A2ti.1	TIMP1	UNKNOWN	SYBR	None				0.0627469	0.0429204	0.0917322	26.2226	26.0196	0.182193		0.380616	0.34179	0.197332	3.99431	TRUE	0.283419	TRUE	3	20	Amp		0.980891	87.3432	N		N		N		N
231	J15	FALSE	10_Diff 86-TGF-β1+A2ti.1	TIMP1	UNKNOWN	SYBR	None				0.0627469	0.0429204	0.0917322	25.8702	26.0196	0.182193		0.380616	0.34179	0.197332	3.99431	TRUE	0.283419	TRUE	3	20	Amp		0.97943	87.3432	N		N		N		N
313	N1	FALSE	14_Diff 87-TGF-β1+DMSO	TBP	UNKNOWN	SYBR	None				0.657649	0.440367	0.982141	27.7869	27.7045	0.0808908		3.00811	0.36096	0.2084	0.60461	TRUE	0.316221	TRUE	3	23	Amp		0.968823	78.2891	N		N		N		N
314	N2	FALSE	14_Diff 87-TGF-β1+DMSO	TBP	UNKNOWN	SYBR	None				0.657649	0.440367	0.982141	27.6252	27.7045	0.0808908		3.00811	0.36096	0.2084	0.60461	TRUE	0.316221	TRUE	3	21	Amp		0.974565	78.2891	N		N		N		N
315	N3	FALSE	14_Diff 87-TGF-β1+DMSO	TBP	UNKNOWN	SYBR	None				0.657649	0.440367	0.982141	27.7014	27.7045	0.0808908		3.00811	0.36096	0.2084	0.60461	TRUE	0.316221	TRUE	3	22	Amp		0.965522	78.2891	N		N		N		N
319	N7	FALSE	14_Diff 87-TGF-β1+DMSO	vimentin	UNKNOWN	SYBR	None				0.349885	0.236343	0.517972	29.8455	29.8123	0.030382		5.11591	0.353089	0.203856	1.51505	TRUE	0.284604	TRUE	3	25	Amp		0.983983	87.1991	N		N		N		N
320	N8	FALSE	14_Diff 87-TGF-β1+DMSO	vimentin	UNKNOWN	SYBR	None				0.349885	0.236343	0.517972	29.8057	29.8123	0.030382		5.11591	0.353089	0.203856	1.51505	TRUE	0.284604	TRUE	3	24	Amp		0.977308	87.1991	N		N		N		N
321	N9	FALSE	14_Diff 87-TGF-β1+DMSO	vimentin	UNKNOWN	SYBR	None				0.349885	0.236343	0.517972	29.7858	29.8123	0.030382		5.11591	0.353089	0.203856	1.51505	TRUE	0.284604	TRUE	3	25	Amp		0.975781	87.0677	N		N		N		N
325	N13	FALSE	14_Diff 87-TGF-β1+DMSO	TIMP1	UNKNOWN	SYBR	None				0.784687	0.414535	1.48536	21.3412	21.4325	0.453976		-3.26388	0.57432	0.331584	0.349811	TRUE	0.283419	TRUE	3	15	Amp		0.977087	87.3432	N		N		N		N
326	N14	FALSE	14_Diff 87-TGF-β1+DMSO	TIMP1	UNKNOWN	SYBR	None				0.784687	0.414535	1.48536	21.9252	21.4325	0.453976		-3.26388	0.57432	0.331584	0.349811	TRUE	0.283419	TRUE	3	17	Amp		0.988278	87.4553	N		N		N		N
327	N15	FALSE	14_Diff 87-TGF-β1+DMSO	TIMP1	UNKNOWN	SYBR	None				0.784687	0.414535	1.48536	21.0311	21.4325	0.453976		-3.26388	0.57432	0.331584	0.349811	TRUE	0.283419	TRUE	3	14	Amp		0.974263	87.4553	N		N		N		N
337	O1	FALSE	15_Diff 87-TGF-β1+A2ti.1	TBP	UNKNOWN	SYBR	None				0.575664	0.389475	0.850861	28.1141	28.0988	0.166124		3.2002	0.351656	0.203028	0.796701	TRUE	0.316221	TRUE	3	22	Amp		0.961228	78.2891	N		N		N		N
338	O2	FALSE	15_Diff 87-TGF-β1+A2ti.1	TBP	UNKNOWN	SYBR	None				0.575664	0.389475	0.850861	28.2568	28.0988	0.166124		3.2002	0.351656	0.203028	0.796701	TRUE	0.316221	TRUE	3	22	Amp		0.968679	78.2891	N		N		N		N
339	O3	FALSE	15_Diff 87-TGF-β1+A2ti.1	TBP	UNKNOWN	SYBR	None				0.575664	0.389475	0.850861	27.9256	28.0988	0.166124		3.2002	0.351656	0.203028	0.796701	TRUE	0.316221	TRUE	3	23	Amp		0.971329	78.2891	N		N		N		N
343	O7	FALSE	15_Diff 87-TGF-β1+A2ti.1	vimentin	UNKNOWN	SYBR	None				0.281515	0.177199	0.44724	30.0068	30.3282	0.278407		5.42958	0.416623	0.240537	1.82872	TRUE	0.284604	TRUE	3	24	Amp		0.970172	87.0867	N		N		N		Y
344	O8	FALSE	15_Diff 87-TGF-β1+A2ti.1	vimentin	UNKNOWN	SYBR	None				0.281515	0.177199	0.44724	30.4937	30.3282	0.278407		5.42958	0.416623	0.240537	1.82872	TRUE	0.284604	TRUE	3	25	Amp		0.974045	87.1991	N		N		N		N
345	O9	FALSE	15_Diff 87-TGF-β1+A2ti.1	vimentin	UNKNOWN	SYBR	None				0.281515	0.177199	0.44724	30.4842	30.3282	0.278407		5.42958	0.416623	0.240537	1.82872	TRUE	0.284604	TRUE	3	25	Amp		0.975334	87.18	N		N		N		N
349	O13	FALSE	15_Diff 87-TGF-β1+A2ti.1	TIMP1	UNKNOWN	SYBR	None				0.728909	0.499088	1.06456	21.6788	21.7411	0.141926		-3.15751	0.340892	0.196814	0.45619	TRUE	0.283419	TRUE	3	16	Amp		0.983198	87.3432	N		N		N		N
350	O14	FALSE	15_Diff 87-TGF-β1+A2ti.1	TIMP1	UNKNOWN	SYBR	None				0.728909	0.499088	1.06456	21.641	21.7411	0.141926		-3.15751	0.340892	0.196814	0.45619	TRUE	0.283419	TRUE	3	16	Amp		0.982193	87.3432	N		N		N		N
351	O15	FALSE	15_Diff 87-TGF-β1+A2ti.1	TIMP1	UNKNOWN	SYBR	None				0.728909	0.499088	1.06456	21.9035	21.7411	0.141926		-3.15751	0.340892	0.196814	0.45619	TRUE	0.283419	TRUE	3	15	Amp		0.980313	87.3432	N		N		N		N

## Sheet: PLATE 2
Block Type	384-Well Block
Calibration Background is expired	Yes
Calibration Background performed on	08-22-2023
Calibration Pure Dye ABY is expired	Yes
Calibration Pure Dye ABY performed on	08-22-2023
Calibration Pure Dye CY5 is expired	Yes
Calibration Pure Dye CY5 performed on	08-22-2023
Calibration Pure Dye FAM is expired	Yes
Calibration Pure Dye FAM performed on	08-22-2023
Calibration Pure Dye JUN is expired	Yes
Calibration Pure Dye JUN performed on	08-22-2023
Calibration Pure Dye MUSTANG PURPLE is expired	Yes
Calibration Pure Dye MUSTANG PURPLE performed on	08-22-2023
Calibration Pure Dye NED is expired	Yes
Calibration Pure Dye NED performed on	08-22-2023
Calibration Pure Dye ROX is expired	Yes
Calibration Pure Dye ROX performed on	08-22-2023
Calibration Pure Dye SYBR is expired	Yes
Calibration Pure Dye SYBR performed on	08-22-2023
Calibration Pure Dye TAMRA is expired	Yes
Calibration Pure Dye TAMRA performed on	08-22-2023
Calibration Pure Dye VIC is expired	Yes
Calibration Pure Dye VIC performed on	08-22-2023
Calibration ROI is expired	Yes
Calibration ROI performed on	08-22-2023
Calibration Uniformity is expired	Yes
Calibration Uniformity performed on	08-22-2023
Chemistry	SYBR_GREEN
Date Created	2025-10-03 10:23:39 AM CEST
Experiment Barcode
Experiment Comment
Experiment File Name
Experiment Name
Experiment Run End Time	2025-10-01 17:23:36 PM CEST
Experiment Type	Comparative Cт (ΔΔCт)
Instrument Name	272530549
Instrument Serial Number	272530549
Instrument Type	QuantStudio™ 5 System
Passive Reference	ROX
Post-read Stage/Step
Pre-read Stage/Step
Quantification Cycle Method	Ct
Signal Smoothing On	true
Stage where Melt Analysis is performed	Stage3
Stage/ Cycle where Ct Analysis is performed	Stage2, Step2
User Name
Well	Well Position	Omit	Sample Name	Target Name	Task	Reporter	Quencher	Quantity	Quantity Mean	Quantity SD	RQ	RQ Min	RQ Max	CT	Ct Mean	Ct SD	Delta Ct	Delta Ct Mean	Delta Ct SD	Delta Ct SE	Delta Delta Ct	Automatic Ct Threshold	Ct Threshold	Automatic Baseline	Baseline Start	Baseline End	Amp Status	Comments	Cq Conf	CQCONF	MTP	EXPFAIL	AMPNC	Tm1	NOISE	Tm2	HIGHSD	Tm3	DRNMIN	Tm4	NOAMP	PRFDROP	THOLDFAIL	OUTLIERRG
7	A7	FALSE	01_Diff 84-TGF-β1+DMSO	MMP2	UNKNOWN	FAM	NFQ-MGB				1	0.000388023	2577.17	23.1859	23.1276	0.287816		-4.77856	7.06906	4.08132	0	TRUE	0.486314	TRUE	3	16	Amp		0.972469	N	N	N	N	83.3828	N		N		N		N	N	N	N
8	A8	FALSE	01_Diff 84-TGF-β1+DMSO	MMP2	UNKNOWN	FAM	NFQ-MGB				1	0.000388023	2577.17	23.3817	23.1276	0.287816		-4.77856	7.06906	4.08132	0	TRUE	0.486314	TRUE	3	18	Amp		0.944391	N	N	N	N	83.3828	N		N		N		N	N	N	N
9	A9	FALSE	01_Diff 84-TGF-β1+DMSO	MMP2	UNKNOWN	FAM	NFQ-MGB				1	0.000388023	2577.17	22.815	23.1276	0.287816		-4.77856	7.06906	4.08132	0	TRUE	0.486314	TRUE	3	16	Amp		0.97543	N	N	N	N	83.1474	N		N		N		N	N	N	N
31	B7	FALSE	02_Diff 84-TGF-β1+A2ti.1	MMP2	UNKNOWN	FAM	NFQ-MGB				22.0042			25.5159	25.467	0.212555		-9.23827			-4.45971	TRUE	0.486314	TRUE	3	19	Amp		0.980369	N	N	N	N	83.3828	N		N		N		N	N	N	N
32	B8	FALSE	02_Diff 84-TGF-β1+A2ti.1	MMP2	UNKNOWN	FAM	NFQ-MGB				22.0042			25.2343	25.467	0.212555		-9.23827			-4.45971	TRUE	0.486314	TRUE	3	18	Amp		0.978008	N	N	N	N	83.2704	N		N		N		N	N	N	N
33	B9	FALSE	02_Diff 84-TGF-β1+A2ti.1	MMP2	UNKNOWN	FAM	NFQ-MGB				22.0042			25.6509	25.467	0.212555		-9.23827			-4.45971	TRUE	0.486314	TRUE	3	19	Amp		0.979939	N	N	N	N	83.2598	N		N		N		N	N	N	N
58	C10	FALSE	19_Diff 90-TGF-β1+DMSO	MMP2	UNKNOWN	FAM	NFQ-MGB				10.4827			25.1768	25.1365	0.0387417		-8.16849			-3.38993	TRUE	0.486314	TRUE	3	19	Amp		0.976781	N	N	N	N	83.2598	N		N		N		N	N	N	N
59	C11	FALSE	19_Diff 90-TGF-β1+DMSO	MMP2	UNKNOWN	FAM	NFQ-MGB				10.4827			25.0996	25.1365	0.0387417		-8.16849			-3.38993	TRUE	0.486314	TRUE	3	19	Amp		0.971703	N	N	N	N	83.2598	N		N		N		N	N	N	N
60	C12	FALSE	19_Diff 90-TGF-β1+DMSO	MMP2	UNKNOWN	FAM	NFQ-MGB				10.4827			25.1329	25.1365	0.0387417		-8.16849			-3.38993	TRUE	0.486314	TRUE	3	18	Amp		0.985322	N	N	N	N	83.2598	N		N		N		N	N	N	N
82	D10	FALSE	20_Diff 90-TGF-β1+A2ti.1	MMP2	UNKNOWN	FAM	NFQ-MGB				1.13917	0.202038	6.42313	29.2262	28.9679	0.2289		-4.96655	1.1167	0.784079	-0.187987	TRUE	0.486314	TRUE	3	23	Amp		0.967032	N	N	N	N	83.1474	N		N		N		N	N	N	N
83	D11	FALSE	20_Diff 90-TGF-β1+A2ti.1	MMP2	UNKNOWN	FAM	NFQ-MGB				1.13917	0.202038	6.42313	28.8873	28.9679	0.2289		-4.96655	1.1167	0.784079	-0.187987	TRUE	0.486314	TRUE	3	22	Amp		0.974325	N	N	N	N	83.1474	N		N		N		N	N	N	N
84	D12	FALSE	20_Diff 90-TGF-β1+A2ti.1	MMP2	UNKNOWN	FAM	NFQ-MGB				1.13917	0.202038	6.42313	28.7902	28.9679	0.2289		-4.96655	1.1167	0.784079	-0.187987	TRUE	0.486314	TRUE	3	23	Amp		0.980072	N	N	N	N	83.2598	N		N		N		N	N	N	N
103	E7	FALSE	05_Diff 85-TGF-β1+DMSO	MMP2	UNKNOWN	FAM	NFQ-MGB				49.268	36.9778	65.6431	22.2044	22.1593	0.162824		-10.4011	0.206597	0.130086	-5.62258	TRUE	0.486314	TRUE	3	16	Amp		0.975387	N	N	N	N	83.2704	N		N		N		N	N	N	N
104	E8	FALSE	05_Diff 85-TGF-β1+DMSO	MMP2	UNKNOWN	FAM	NFQ-MGB				49.268	36.9778	65.6431	22.2947	22.1593	0.162824		-10.4011	0.206597	0.130086	-5.62258	TRUE	0.486314	TRUE	3	17	Amp		0.966289	N	N	N	N	83.2704	N		N		N		N	N	N	N
105	E9	FALSE	05_Diff 85-TGF-β1+DMSO	MMP2	UNKNOWN	FAM	NFQ-MGB				49.268	36.9778	65.6431	21.9786	22.1593	0.162824		-10.4011	0.206597	0.130086	-5.62258	TRUE	0.486314	TRUE	3	16	Amp		0.974758	N	N	N	N	83.1474	N		N		N		N	N	N	N
127	F7	FALSE	06_Diff 85-TGF-β1+A2ti.1	MMP2	UNKNOWN	FAM	NFQ-MGB				24.2742	9.69901	60.7521	23.1915	22.9923	0.172719		-9.37991	0.596536	0.415879	-4.60135	TRUE	0.486314	TRUE	3	17	Amp		0.953318	N	N	N	N	83.2704	N		N		N		N	N	N	N
128	F8	FALSE	06_Diff 85-TGF-β1+A2ti.1	MMP2	UNKNOWN	FAM	NFQ-MGB				24.2742	9.69901	60.7521	22.8831	22.9923	0.172719		-9.37991	0.596536	0.415879	-4.60135	TRUE	0.486314	TRUE	3	17	Amp		0.981999	N	N	N	N	83.2704	N		N		N		N	N	N	N
129	F9	FALSE	06_Diff 85-TGF-β1+A2ti.1	MMP2	UNKNOWN	FAM	NFQ-MGB				24.2742	9.69901	60.7521	22.9025	22.9923	0.172719		-9.37991	0.596536	0.415879	-4.60135	TRUE	0.486314	TRUE	3	17	Amp		0.980729	N	N	N	N	83.2598	N		N		N		N	N	N	N
199	I7	FALSE	09_Diff 86-TGF-β1+DMSO	MMP2	UNKNOWN	FAM	NFQ-MGB				22.9515	7.67481	68.6365	24.3574	24.413	0.109277		-9.29908	0.70512	0.496595	-4.52052	TRUE	0.486314	TRUE	3	18	Amp		0.982222	N	N	N	N	83.2704	N		N		N		N	N	N	N
200	I8	FALSE	09_Diff 86-TGF-β1+DMSO	MMP2	UNKNOWN	FAM	NFQ-MGB				22.9515	7.67481	68.6365	24.3427	24.413	0.109277		-9.29908	0.70512	0.496595	-4.52052	TRUE	0.486314	TRUE	3	18	Amp		0.977959	N	N	N	N	83.2704	N		N		N		N	N	N	N
201	I9	FALSE	09_Diff 86-TGF-β1+DMSO	MMP2	UNKNOWN	FAM	NFQ-MGB				22.9515	7.67481	68.6365	24.5389	24.413	0.109277		-9.29908	0.70512	0.496595	-4.52052	TRUE	0.486314	TRUE	3	16	Amp		0.980991	N	N	N	N	83.1474	N		N		N		N	Y	N	N
223	J7	FALSE	10_Diff 86-TGF-β1+A2ti.1	MMP2	UNKNOWN	FAM	NFQ-MGB				7.99297			24.9796	24.716	0.229892		-7.77729			-2.99873	TRUE	0.486314	TRUE	3	18	Amp		0.983328	N	N	N	N	83.2704	N		N		N		N	N	N	N
224	J8	FALSE	10_Diff 86-TGF-β1+A2ti.1	MMP2	UNKNOWN	FAM	NFQ-MGB				7.99297			24.6112	24.716	0.229892		-7.77729			-2.99873	TRUE	0.486314	TRUE	3	18	Amp		0.983691	N	N	N	N	83.2704	N		N		N		N	N	N	N
225	J9	FALSE	10_Diff 86-TGF-β1+A2ti.1	MMP2	UNKNOWN	FAM	NFQ-MGB				7.99297			24.5572	24.716	0.229892		-7.77729			-2.99873	TRUE	0.486314	TRUE	3	18	Amp		0.981322	N	N	N	N	83.1474	N		N		N		N	N	N	N
319	N7	FALSE	14_Diff 87-TGF-β1+DMSO	MMP2	UNKNOWN	FAM	NFQ-MGB				27.342	14.929	50.0757	22.4878	22.3414	0.244098		-9.5516	0.544607	0.314429	-4.77304	TRUE	0.486314	TRUE	3	16	Amp		0.974568	N	N	N	N	83.2704	N		N		N		N	N	N	N
320	N8	FALSE	14_Diff 87-TGF-β1+DMSO	MMP2	UNKNOWN	FAM	NFQ-MGB				27.342	14.929	50.0757	22.4768	22.3414	0.244098		-9.5516	0.544607	0.314429	-4.77304	TRUE	0.486314	TRUE	3	16	Amp		0.975312	N	N	N	N	83.2704	N		N		N		N	N	N	N
321	N9	FALSE	14_Diff 87-TGF-β1+DMSO	MMP2	UNKNOWN	FAM	NFQ-MGB				27.342	14.929	50.0757	22.0596	22.3414	0.244098		-9.5516	0.544607	0.314429	-4.77304	TRUE	0.486314	TRUE	3	16	Amp		0.972371	N	N	N	N	83.1474	N		N		N		N	N	N	Y
343	O7	FALSE	15_Diff 87-TGF-β1+A2ti.1	MMP2	UNKNOWN	FAM	NFQ-MGB				77.0295	14.9797	396.106	22.9388	23.1376	0.186524		-11.0459	1.47376	0.850873	-6.26734	TRUE	0.486314	TRUE	3	16	Amp		0.984903	N	N	N	N	83.2704	N		N		N		N	N	N	N
344	O8	FALSE	15_Diff 87-TGF-β1+A2ti.1	MMP2	UNKNOWN	FAM	NFQ-MGB				77.0295	14.9797	396.106	23.3087	23.1376	0.186524		-11.0459	1.47376	0.850873	-6.26734	TRUE	0.486314	TRUE	3	18	Amp		0.970809	N	N	N	N	83.2704	N		N		N		N	N	N	N
345	O9	FALSE	15_Diff 87-TGF-β1+A2ti.1	MMP2	UNKNOWN	FAM	NFQ-MGB				77.0295	14.9797	396.106	23.1652	23.1376	0.186524		-11.0459	1.47376	0.850873	-6.26734	TRUE	0.486314	TRUE	3	15	Amp		0.973654	N	N	N	N	83.1474	N		N		N		N	N	N	N

## Sheet: PLATE 3
Block Type	384-Well Block
Calibration Background is expired	Yes
Calibration Background performed on	08-22-2023
Calibration Pure Dye ABY is expired	Yes
Calibration Pure Dye ABY performed on	08-22-2023
Calibration Pure Dye CY5 is expired	Yes
Calibration Pure Dye CY5 performed on	08-22-2023
Calibration Pure Dye FAM is expired	Yes
Calibration Pure Dye FAM performed on	08-22-2023
Calibration Pure Dye JUN is expired	Yes
Calibration Pure Dye JUN performed on	08-22-2023
Calibration Pure Dye MUSTANG PURPLE is expired	Yes
Calibration Pure Dye MUSTANG PURPLE performed on	08-22-2023
Calibration Pure Dye NED is expired	Yes
Calibration Pure Dye NED performed on	08-22-2023
Calibration Pure Dye ROX is expired	Yes
Calibration Pure Dye ROX performed on	08-22-2023
Calibration Pure Dye SYBR is expired	Yes
Calibration Pure Dye SYBR performed on	08-22-2023
Calibration Pure Dye TAMRA is expired	Yes
Calibration Pure Dye TAMRA performed on	08-22-2023
Calibration Pure Dye VIC is expired	Yes
Calibration Pure Dye VIC performed on	08-22-2023
Calibration ROI is expired	Yes
Calibration ROI performed on	08-22-2023
Calibration Uniformity is expired	Yes
Calibration Uniformity performed on	08-22-2023
Chemistry	SYBR_GREEN
Date Created	2025-10-03 10:16:23 AM CEST
Experiment Barcode
Experiment Comment
Experiment File Name
Experiment Name
Experiment Run End Time	2025-10-01 13:29:07 PM CEST
Experiment Type	Comparative Cт (ΔΔCт)
Instrument Name	272530549
Instrument Serial Number	272530549
Instrument Type	QuantStudio™ 5 System
Passive Reference	ROX
Post-read Stage/Step
Pre-read Stage/Step
Quantification Cycle Method	Ct
Signal Smoothing On	true
Stage where Melt Analysis is performed	Stage3
Stage/ Cycle where Ct Analysis is performed	Stage2, Step2
User Name
Well	Well Position	Omit	Sample Name	Target Name	Task	Reporter	Quencher	Quantity	Quantity Mean	Quantity SD	RQ	RQ Min	RQ Max	CT	Ct Mean	Ct SD	Delta Ct	Delta Ct Mean	Delta Ct SD	Delta Ct SE	Delta Delta Ct	Automatic Ct Threshold	Ct Threshold	Automatic Baseline	Baseline Start	Baseline End	Amp Status	Comments	Cq Conf	CQCONF	MTP	EXPFAIL	NOISE	Tm1	HIGHSD	Tm2	NOAMP	Tm3	OUTLIERRG	Tm4
1	A1	FALSE	01_Diff 84-TGF-β1+DMSO	Cyclophilin A	UNKNOWN	SYBR	None							21.1063	21.2802	0.154507						TRUE	0.143641	TRUE	3	16	Amp		0.977948	N	N	N	N	85.4916	N		N		N
2	A2	FALSE	01_Diff 84-TGF-β1+DMSO	Cyclophilin A	UNKNOWN	SYBR	None							21.3327	21.2802	0.154507						TRUE	0.143641	TRUE	3	17	Amp		0.970983	N	N	N	N	85.4916	N		N		N
3	A3	FALSE	01_Diff 84-TGF-β1+DMSO	Cyclophilin A	UNKNOWN	SYBR	None							21.4016	21.2802	0.154507						TRUE	0.143641	TRUE	3	16	Amp		0.973743	N	N	N	N	85.4916	N		N		N
25	B1	FALSE	02_Diff 84-TGF-β1+A2ti.1	Cyclophilin A	UNKNOWN	SYBR	None							23.0042	23.2833	0.323149		-10.3226				TRUE	0.143641	TRUE	3	18	Amp		0.972116	N	N	N	N	85.3793	N		N		N
26	B2	FALSE	02_Diff 84-TGF-β1+A2ti.1	Cyclophilin A	UNKNOWN	SYBR	None							23.2084	23.2833	0.323149		-10.3226				TRUE	0.143641	TRUE	3	18	Amp		0.985879	N	N	N	N	85.3793	N		N		N
27	B3	FALSE	02_Diff 84-TGF-β1+A2ti.1	Cyclophilin A	UNKNOWN	SYBR	None							23.6373	23.2833	0.323149		-10.3226				TRUE	0.143641	TRUE	3	19	Amp		0.969732	N	N	N	N	85.3793	N		N		N
52	C4	FALSE	19_Diff 90-TGF-β1+DMSO	Cyclophilin A	UNKNOWN	SYBR	None							21.6846	21.7798	0.107647		-12.3651				TRUE	0.143641	TRUE	3	16	Amp		0.988505	N	N	N	N	85.3793	N		N		N
53	C5	FALSE	19_Diff 90-TGF-β1+DMSO	Cyclophilin A	UNKNOWN	SYBR	None							21.7582	21.7798	0.107647		-12.3651				TRUE	0.143641	TRUE	3	16	Amp		0.984153	N	N	N	N	85.5223	N		N		N
54	C6	FALSE	19_Diff 90-TGF-β1+DMSO	Cyclophilin A	UNKNOWN	SYBR	None							21.8966	21.7798	0.107647		-12.3651				TRUE	0.143641	TRUE	3	17	Amp		0.974222	N	N	N	N	85.5223	N		N		N
76	D4	FALSE	20_Diff 90-TGF-β1+A2ti.1	Cyclophilin A	UNKNOWN	SYBR	None							22.7117	22.5284	0.175486		-12.2269				TRUE	0.143641	TRUE	3	18	Amp		0.985296	N	N	N	N	85.3793	N		N		N
77	D5	FALSE	20_Diff 90-TGF-β1+A2ti.1	Cyclophilin A	UNKNOWN	SYBR	None							22.362	22.5284	0.175486		-12.2269				TRUE	0.143641	TRUE	3	17	Amp		0.972157	N	N	N	N	85.4099	N		N		N
78	D6	FALSE	20_Diff 90-TGF-β1+A2ti.1	Cyclophilin A	UNKNOWN	SYBR	None							22.5114	22.5284	0.175486		-12.2269				TRUE	0.143641	TRUE	3	17	Amp		0.976116	N	N	N	N	85.4099	N		N		N
97	E1	FALSE	05_Diff 85-TGF-β1+DMSO	Cyclophilin A	UNKNOWN	SYBR	None							20.4313	20.6051	0.194836		-13.6865	0.241732	0.151296		TRUE	0.143641	TRUE	3	15	Amp		0.976916	N	N	N	N	85.3793	N		N		N
98	E2	FALSE	05_Diff 85-TGF-β1+DMSO	Cyclophilin A	UNKNOWN	SYBR	None							20.8157	20.6051	0.194836		-13.6865	0.241732	0.151296		TRUE	0.143641	TRUE	3	16	Amp		0.977528	N	N	N	N	85.3793	N		N		N
99	E3	FALSE	05_Diff 85-TGF-β1+DMSO	Cyclophilin A	UNKNOWN	SYBR	None							20.5683	20.6051	0.194836		-13.6865	0.241732	0.151296		TRUE	0.143641	TRUE	3	16	Amp		0.974877	N	N	N	N	85.3793	N		N		N
121	F1	FALSE	06_Diff 85-TGF-β1+A2ti.1	Cyclophilin A	UNKNOWN	SYBR	None							21.1092	21.1966	0.0757105		-11.8857	0.431905	0.303835		TRUE	0.143641	TRUE	3	15	Amp		0.978735	N	N	N	N	85.267	N		N		N
122	F2	FALSE	06_Diff 85-TGF-β1+A2ti.1	Cyclophilin A	UNKNOWN	SYBR	None							21.2421	21.1966	0.0757105		-11.8857	0.431905	0.303835		TRUE	0.143641	TRUE	3	17	Amp		0.957369	N	N	N	N	85.3793	N		N		N
123	F3	FALSE	06_Diff 85-TGF-β1+A2ti.1	Cyclophilin A	UNKNOWN	SYBR	None							21.2385	21.1966	0.0757105		-11.8857	0.431905	0.303835		TRUE	0.143641	TRUE	3	17	Amp		0.964716	N	N	N	N	85.3793	N		N		N
193	I1	FALSE	09_Diff 86-TGF-β1+DMSO	Cyclophilin A	UNKNOWN	SYBR	None							21.328	21.4015	0.158864		-11.8812				TRUE	0.143641	TRUE	3	17	Amp		0.976184	N	N	N	N	85.267	N		N		N
194	I2	FALSE	09_Diff 86-TGF-β1+DMSO	Cyclophilin A	UNKNOWN	SYBR	None							21.2927	21.4015	0.158864		-11.8812				TRUE	0.143641	TRUE	3	17	Amp		0.9727	N	N	N	N	85.267	N		N		N
195	I3	FALSE	09_Diff 86-TGF-β1+DMSO	Cyclophilin A	UNKNOWN	SYBR	None							21.5838	21.4015	0.158864		-11.8812				TRUE	0.143641	TRUE	3	17	Amp		0.974773	N	N	N	N	85.3793	N		N		N
217	J1	FALSE	10_Diff 86-TGF-β1+A2ti.1	Cyclophilin A	UNKNOWN	SYBR	None							20.3228	20.6262	0.346928		-12.7963	1.16977	0.814937		TRUE	0.143641	TRUE	3	15	Amp		0.974991	N	N	N	N	85.267	N		N		N
218	J2	FALSE	10_Diff 86-TGF-β1+A2ti.1	Cyclophilin A	UNKNOWN	SYBR	None							20.5514	20.6262	0.346928		-12.7963	1.16977	0.814937		TRUE	0.143641	TRUE	3	16	Amp		0.953221	N	N	N	N	85.267	N		N		N
219	J3	FALSE	10_Diff 86-TGF-β1+A2ti.1	Cyclophilin A	UNKNOWN	SYBR	None							21.0045	20.6262	0.346928		-12.7963	1.16977	0.814937		TRUE	0.143641	TRUE	3	17	Amp		0.966882	N	N	N	N	85.3793	N		N		N
313	N1	FALSE	14_Diff 87-TGF-β1+DMSO	Cyclophilin A	UNKNOWN	SYBR	None							20.2399	20.0075	0.202883		-13.5284	0.430095	0.248316		TRUE	0.143641	TRUE	3	16	Amp		0.978103	N	N	N	N	85.267	N		N		N
314	N2	FALSE	14_Diff 87-TGF-β1+DMSO	Cyclophilin A	UNKNOWN	SYBR	None							19.8654	20.0075	0.202883		-13.5284	0.430095	0.248316		TRUE	0.143641	TRUE	3	14	Amp		0.959857	N	N	N	N	85.267	N		N		N
315	N3	FALSE	14_Diff 87-TGF-β1+DMSO	Cyclophilin A	UNKNOWN	SYBR	None							19.9174	20.0075	0.202883		-13.5284	0.430095	0.248316		TRUE	0.143641	TRUE	3	16	Amp		0.969104	N	N	N	N	85.267	N		N		N
337	O1	FALSE	15_Diff 87-TGF-β1+A2ti.1	Cyclophilin A	UNKNOWN	SYBR	None							20.5184	20.643	0.342116		-11.8755	0.447174	0.258176		TRUE	0.143641	TRUE	3	17	Amp		0.969153	N	N	N	N	85.267	N		N		N
338	O2	FALSE	15_Diff 87-TGF-β1+A2ti.1	Cyclophilin A	UNKNOWN	SYBR	None							20.3807	20.643	0.342116		-11.8755	0.447174	0.258176		TRUE	0.143641	TRUE	3	14	Amp		0.969593	N	N	N	N	85.267	N		N		N
339	O3	FALSE	15_Diff 87-TGF-β1+A2ti.1	Cyclophilin A	UNKNOWN	SYBR	None							21.03	20.643	0.342116		-11.8755	0.447174	0.258176		TRUE	0.143641	TRUE	3	17	Amp		0.970371	N	N	N	N	85.3793	N		N		N

## Sheet: PLATE 4
Block Type	384-Well Block
Calibration Background is expired	No
Calibration Background performed on	08-22-2023
Calibration Pure Dye ABY is expired	No
Calibration Pure Dye ABY performed on	08-22-2023
Calibration Pure Dye CY5 is expired	No
Calibration Pure Dye CY5 performed on	08-22-2023
Calibration Pure Dye FAM is expired	No
Calibration Pure Dye FAM performed on	08-22-2023
Calibration Pure Dye JUN is expired	No
Calibration Pure Dye JUN performed on	08-22-2023
Calibration Pure Dye MUSTANG PURPLE is expired	No
Calibration Pure Dye MUSTANG PURPLE performed on	08-22-2023
Calibration Pure Dye NED is expired	No
Calibration Pure Dye NED performed on	08-22-2023
Calibration Pure Dye ROX is expired	No
Calibration Pure Dye ROX performed on	08-22-2023
Calibration Pure Dye SYBR is expired	No
Calibration Pure Dye SYBR performed on	08-22-2023
Calibration Pure Dye TAMRA is expired	No
Calibration Pure Dye TAMRA performed on	08-22-2023
Calibration Pure Dye VIC is expired	No
Calibration Pure Dye VIC performed on	08-22-2023
Calibration ROI is expired	No
Calibration ROI performed on	08-22-2023
Calibration Uniformity is expired	No
Calibration Uniformity performed on	08-22-2023
Chemistry	SYBR_GREEN
Date Created	2025-03-18 13:30:38 PM CET
Experiment Barcode
Experiment Comment
Experiment File Name	C:\Users\tuerkal\Desktop\18032025.eds
Experiment Name	18032025
Experiment Run End Time	2025-03-18 12:03:27 PM CET
Experiment Type	Comparative Cт (ΔΔCт)
Instrument Name	272530549
Instrument Serial Number	272530549
Instrument Type	QuantStudio™ 5 System
Passive Reference	ROX
Post-read Stage/Step
Pre-read Stage/Step
Quantification Cycle Method	Ct
Signal Smoothing On	true
Stage where Melt Analysis is performed	Stage3
Stage/ Cycle where Ct Analysis is performed	Stage2, Step2
User Name
Well	Well Position	Omit	Sample Name	Target Name	Task	Reporter	Quencher	Quantity	Quantity Mean	Quantity SD	RQ	RQ Min	RQ Max	CT	Ct Mean	Ct SD	Delta Ct	Delta Ct Mean	Delta Ct SD	Delta Ct SE	Delta Delta Ct	Automatic Ct Threshold	Ct Threshold	Automatic Baseline	Baseline Start	Baseline End	Amp Status	Comments	Cq Conf	CQCONF	Tm1	EXPFAIL	HIGHSD	MTP	NOAMP	Tm2	Tm3	Tm4
1	A1	FALSE	Diff 85-TGF-B1-DMSO	Cyclophilin A	UNKNOWN	SYBR	None				0.694388	0.567657	0.849412	20.1083	20.2362	0.11084		-7.8117	0.181364	0.10471	0.526186	TRUE	0.152507	TRUE	3	14	Amp		0.985955	N	85.4162	N	N	N	N
3	A3	FALSE	Diff 85-TGF-B1-A2ti-1	Cyclophilin A	UNKNOWN	SYBR	None	20.8131			0.453357	0.243693	0.843407	20.841	21.1282	0.546554		-7.1966	0.558698	0.322564	1.14128	TRUE	0.152507	TRUE	3	16	Amp		0.986687	N	85.4162	N	Y	N	N
9	A9	FALSE	Diff 84-TGF-B1-DMSO	Cyclophilin A	UNKNOWN	SYBR	None				0.808867	0.635436	1.02963	21.1843	21.2444	0.0724136		-8.03186	0.217193	0.125396	0.306026	TRUE	0.152507	TRUE	3	16	Amp		0.988507	N	85.4415	N	N	N	N
10	A10	FALSE	Diff 84-TGF-B1-A2ti-1	Cyclophilin A	UNKNOWN	SYBR	None				0.917644	0.781152	1.07798	22.8137	22.9351	0.129773		-8.21389	0.144937	0.0836792	0.123994	TRUE	0.152507	TRUE	3	17	Amp		0.988843	N	85.4415	N	N	N	N
25	B1	FALSE	Diff 85-TGF-B1-DMSO	Cyclophilin A	UNKNOWN	SYBR	None				0.694388	0.567657	0.849412	20.3028	20.2362	0.11084		-7.8117	0.181364	0.10471	0.526186	TRUE	0.152507	TRUE	3	14	Amp		0.97841	N	85.4162	N	N	N	N
27	B3	FALSE	Diff 85-TGF-B1-A2ti-1	Cyclophilin A	UNKNOWN	SYBR	None				0.453357	0.243693	0.843407	21.7585	21.1282	0.546554		-7.1966	0.558698	0.322564	1.14128	TRUE	0.152507	TRUE	3	17	Amp		0.957572	N	85.4162	N	Y	N	N
33	B9	FALSE	Diff 84-TGF-B1-DMSO	Cyclophilin A	UNKNOWN	SYBR	None				0.808867	0.635436	1.02963	21.2242	21.2444	0.0724136		-8.03186	0.217193	0.125396	0.306026	TRUE	0.152507	TRUE	3	16	Amp		0.988862	N	85.3284	N	N	N	N
34	B10	FALSE	Diff 84-TGF-B1-A2ti-1	Cyclophilin A	UNKNOWN	SYBR	None				0.917644	0.781152	1.07798	22.9197	22.9351	0.129773		-8.21389	0.144937	0.0836792	0.123994	TRUE	0.152507	TRUE	3	18	Amp		0.988996	N	85.3284	N	N	N	N
49	C1	FALSE	Diff 85-TGF-B1-DMSO	Cyclophilin A	UNKNOWN	SYBR	None				0.694388	0.567657	0.849412	20.2976	20.2362	0.11084		-7.8117	0.181364	0.10471	0.526186	TRUE	0.152507	TRUE	3	16	Amp		0.984112	N	85.4162	N	N	N	N
51	C3	FALSE	Diff 85-TGF-B1-A2ti-1	Cyclophilin A	UNKNOWN	SYBR	None				0.453357	0.243693	0.843407	20.7852	21.1282	0.546554		-7.1966	0.558698	0.322564	1.14128	TRUE	0.152507	TRUE	3	16	Amp		0.991611	N	85.4162	N	Y	N	N
57	C9	FALSE	Diff 84-TGF-B1-DMSO	Cyclophilin A	UNKNOWN	SYBR	None				0.808867	0.635436	1.02963	21.3248	21.2444	0.0724136		-8.03186	0.217193	0.125396	0.306026	TRUE	0.152507	TRUE	3	17	Amp		0.98876	N	85.3284	N	N	N	N
58	C10	FALSE	Diff 84-TGF-B1-A2ti-1	Cyclophilin A	UNKNOWN	SYBR	None				0.917644	0.781152	1.07798	23.0719	22.9351	0.129773		-8.21389	0.144937	0.0836792	0.123994	TRUE	0.152507	TRUE	3	18	Amp		0.984107	N	85.3284	N	N	N	N
73	D1	FALSE	Diff 85-TGF-B1-DMSO	TBP	UNKNOWN	SYBR	None							27.9472	28.0479	0.143553						TRUE	0.408629	TRUE	3	22	Amp		0.976736	N	78.4127	N	N	N	N
75	D3	FALSE	Diff 85-TGF-B1-A2ti-1	TBP	UNKNOWN	SYBR	None							28.2972	28.3248	0.115855						TRUE	0.408629	TRUE	3	22	Amp		0.975957	N	78.4127	N	N	N	N
81	D9	FALSE	Diff 84-TGF-B1-DMSO	TBP	UNKNOWN	SYBR	None							29.4359	29.2763	0.204765						TRUE	0.408629	TRUE	3	23	Amp		0.973081	N	78.431	N	N	N	N
82	D10	FALSE	Diff 84-TGF-B1-A2ti-1	TBP	UNKNOWN	SYBR	None							31.1528	31.149	0.0645424						TRUE	0.408629	TRUE	3	25	Amp		0.966666	N	78.431	N	N	N	N
97	E1	FALSE	Diff 85-TGF-B1-DMSO	TBP	UNKNOWN	SYBR	None							28.2123	28.0479	0.143553						TRUE	0.408629	TRUE	3	21	Amp		0.97665	N	78.4127	N	N	N	N
99	E3	FALSE	Diff 85-TGF-B1-A2ti-1	TBP	UNKNOWN	SYBR	None							28.452	28.3248	0.115855						TRUE	0.408629	TRUE	3	22	Amp		0.976818	N	78.4127	N	N	N	N
105	E9	FALSE	Diff 84-TGF-B1-DMSO	TBP	UNKNOWN	SYBR	None							29.3475	29.2763	0.204765						TRUE	0.408629	TRUE	3	23	Amp		0.97108	N	78.431	N	N	N	N
106	E10	FALSE	Diff 84-TGF-B1-A2ti-1	TBP	UNKNOWN	SYBR	None							31.0827	31.149	0.0645424						TRUE	0.408629	TRUE	3	25	Amp		0.962746	N	78.3179	N	N	N	N
121	F1	FALSE	Diff 85-TGF-B1-DMSO	TBP	UNKNOWN	SYBR	None							27.9843	28.0479	0.143553						TRUE	0.408629	TRUE	3	22	Amp		0.986379	N	78.4127	N	N	N	N
123	F3	FALSE	Diff 85-TGF-B1-A2ti-1	TBP	UNKNOWN	SYBR	None							28.2252	28.3248	0.115855						TRUE	0.408629	TRUE	3	22	Amp		0.9815	N	78.4127	N	N	N	N
129	F9	FALSE	Diff 84-TGF-B1-DMSO	TBP	UNKNOWN	SYBR	None							29.0454	29.2763	0.204765						TRUE	0.408629	TRUE	3	23	Amp		0.967434	N	78.431	N	N	N	N
130	F10	FALSE	Diff 84-TGF-B1-A2ti-1	TBP	UNKNOWN	SYBR	None							31.2116	31.149	0.0645424						TRUE	0.408629	TRUE	3	25	Amp		0.971931	N	78.3179	N	N	N	N
145	G1	FALSE	Diff 85-TGF-B1-DMSO	aSMA	UNKNOWN	SYBR	None				0.473518	0.400487	0.559866	23.9136	23.8692	0.0460525		-4.17876	0.150759	0.0870407	1.07851	TRUE	0.300722	TRUE	3	18	Amp		0.985376	N	85.3032	N	N	N	N
147	G3	FALSE	Diff 85-TGF-B1-A2ti-1	aSMA	UNKNOWN	SYBR	None				0.126705	0.0966114	0.166173	25.8511	26.048	0.214801		-2.27682	0.244053	0.140904	2.98045	TRUE	0.300722	TRUE	3	20	Amp		0.974928	N	85.3032	N	N	N	N
153	G9	FALSE	Diff 84-TGF-B1-DMSO	aSMA	UNKNOWN	SYBR	None				0.848357	0.662934	1.08564	24.1674	24.2563	0.085673		-5.02001	0.221966	0.128152	0.237256	TRUE	0.300722	TRUE	3	18	Amp		0.978843	N	85.3284	N	N	N	N
154	G10	FALSE	Diff 84-TGF-B1-A2ti-1	aSMA	UNKNOWN	SYBR	None				0.431371	0.385621	0.482548	27.1608	27.1047	0.0775594		-4.04427	0.100902	0.0582557	1.213	TRUE	0.300722	TRUE	3	22	Amp		0.975556	N	85.3284	N	N	N	N
169	H1	FALSE	Diff 85-TGF-B1-DMSO	aSMA	UNKNOWN	SYBR	None				0.473518	0.400487	0.559866	23.8723	23.8692	0.0460525		-4.17876	0.150759	0.0870407	1.07851	TRUE	0.300722	TRUE	3	18	Amp		0.990131	N	85.3032	N	N	N	N
171	H3	FALSE	Diff 85-TGF-B1-A2ti-1	aSMA	UNKNOWN	SYBR	None				0.126705	0.0966114	0.166173	26.0158	26.048	0.214801		-2.27682	0.244053	0.140904	2.98045	TRUE	0.300722	TRUE	3	20	Amp		0.975518	N	85.3032	N	N	N	N
177	H9	FALSE	Diff 84-TGF-B1-DMSO	aSMA	UNKNOWN	SYBR	None				0.848357	0.662934	1.08564	24.2632	24.2563	0.085673		-5.02001	0.221966	0.128152	0.237256	TRUE	0.300722	TRUE	3	19	Amp		0.972889	N	85.3284	N	N	N	N
178	H10	FALSE	Diff 84-TGF-B1-A2ti-1	aSMA	UNKNOWN	SYBR	None				0.431371	0.385621	0.482548	27.0162	27.1047	0.0775594		-4.04427	0.100902	0.0582557	1.213	TRUE	0.300722	TRUE	3	22	Amp		0.978867	N	85.3284	N	N	N	N
193	I1	FALSE	Diff 85-TGF-B1-DMSO	aSMA	UNKNOWN	SYBR	None				0.473518	0.400487	0.559866	23.8216	23.8692	0.0460525		-4.17876	0.150759	0.0870407	1.07851	TRUE	0.300722	TRUE	3	18	Amp		0.976895	N	85.3032	N	N	N	N
195	I3	FALSE	Diff 85-TGF-B1-A2ti-1	aSMA	UNKNOWN	SYBR	None				0.126705	0.0966114	0.166173	26.2771	26.048	0.214801		-2.27682	0.244053	0.140904	2.98045	TRUE	0.300722	TRUE	3	20	Amp		0.974431	N	85.3032	N	N	N	N
201	I9	FALSE	Diff 84-TGF-B1-DMSO	aSMA	UNKNOWN	SYBR	None				0.848357	0.662934	1.08564	24.3383	24.2563	0.085673		-5.02001	0.221966	0.128152	0.237256	TRUE	0.300722	TRUE	3	18	Amp		0.973107	N	85.3284	N	N	N	N
202	I10	FALSE	Diff 84-TGF-B1-A2ti-1	aSMA	UNKNOWN	SYBR	None				0.431371	0.385621	0.482548	27.1372	27.1047	0.0775594		-4.04427	0.100902	0.0582557	1.213	TRUE	0.300722	TRUE	3	20	Amp		0.980493	N	85.3284	N	N	N	N
217	J1	FALSE	Diff 85-TGF-B1-DMSO	Col1a	UNKNOWN	SYBR	None				1.0482	0.893486	1.22969	21.155	21.149	0.00707202		-6.89889	0.143727	0.0829808	-0.0679086	TRUE	0.467028	TRUE	3	15	Amp		0.98054	N	84.5125	N	N	N	N
219	J3	FALSE	Diff 85-TGF-B1-A2ti-1	Col1a	UNKNOWN	SYBR	None				0.581927	0.503434	0.672659	22.2234	22.2749	0.0598592		-6.0499	0.130405	0.0752894	0.781089	TRUE	0.467028	TRUE	3	16	Amp		0.982222	N	84.5125	N	N	N	N
225	J9	FALSE	Diff 84-TGF-B1-DMSO	Col1a	UNKNOWN	SYBR	None				0.719375	0.510953	1.01281	22.7808	22.9205	0.229937		-6.3558	0.307896	0.177764	0.475185	TRUE	0.467028	TRUE	3	16	Amp		0.990294	N	84.65	N	N	N	N
226	J10	FALSE	Diff 84-TGF-B1-A2ti-1	Col1a	UNKNOWN	SYBR	None				0.48917	0.384442	0.622428	25.1275	25.3496	0.206998		-5.79939	0.216827	0.125185	1.03159	TRUE	0.467028	TRUE	3	18	Amp		0.989369	N	84.65	N	N	N	N
241	K1	FALSE	Diff 85-TGF-B1-DMSO	Col1a	UNKNOWN	SYBR	None				1.0482	0.893486	1.22969	21.1412	21.149	0.00707202		-6.89889	0.143727	0.0829808	-0.0679086	TRUE	0.467028	TRUE	3	14	Amp		0.976384	N	84.5125	N	N	N	N
243	K3	FALSE	Diff 85-TGF-B1-A2ti-1	Col1a	UNKNOWN	SYBR	None				0.581927	0.503434	0.672659	22.3406	22.2749	0.0598592		-6.0499	0.130405	0.0752894	0.781089	TRUE	0.467028	TRUE	3	16	Amp		0.977792	N	84.5125	N	N	N	N
249	K9	FALSE	Diff 84-TGF-B1-DMSO	Col1a	UNKNOWN	SYBR	None				0.719375	0.510953	1.01281	22.7948	22.9205	0.229937		-6.3558	0.307896	0.177764	0.475185	TRUE	0.467028	TRUE	3	16	Amp		0.977619	N	84.65	N	N	N	N
250	K10	FALSE	Diff 84-TGF-B1-A2ti-1	Col1a	UNKNOWN	SYBR	None				0.48917	0.384442	0.622428	25.3842	25.3496	0.206998		-5.79939	0.216827	0.125185	1.03159	TRUE	0.467028	TRUE	3	19	Amp		0.984394	N	84.65	N	N	N	N
265	L1	FALSE	Diff 85-TGF-B1-DMSO	Col1a	UNKNOWN	SYBR	None				1.0482	0.893486	1.22969	21.1509	21.149	0.00707202		-6.89889	0.143727	0.0829808	-0.0679086	TRUE	0.467028	TRUE	3	14	Amp		0.982127	N	84.5125	N	N	N	N
267	L3	FALSE	Diff 85-TGF-B1-A2ti-1	Col1a	UNKNOWN	SYBR	None				0.581927	0.503434	0.672659	22.2608	22.2749	0.0598592		-6.0499	0.130405	0.0752894	0.781089	TRUE	0.467028	TRUE	3	15	Amp		0.978808	N	84.5125	N	N	N	N
273	L9	FALSE	Diff 84-TGF-B1-DMSO	Col1a	UNKNOWN	SYBR	None				0.719375	0.510953	1.01281	23.1859	22.9205	0.229937		-6.3558	0.307896	0.177764	0.475185	TRUE	0.467028	TRUE	3	16	Amp		0.964762	N	84.65	N	N	N	N
274	L10	FALSE	Diff 84-TGF-B1-A2ti-1	Col1a	UNKNOWN	SYBR	None				0.48917	0.384442	0.622428	25.5371	25.3496	0.206998		-5.79939	0.216827	0.125185	1.03159	TRUE	0.467028	TRUE	3	20	Amp		0.981347	N	84.65	N	N	N	N
289	M1	FALSE	Diff 85-TGF-B1-DMSO	Col3a	UNKNOWN	SYBR	None				1.4043	1.07757	1.83011	17.9424	18.0304	0.190276		-10.0176	0.238353	0.137613	-0.489852	TRUE	0.430352	TRUE	3	12	Amp		0.977432	N	81.0108	N	N	N	N
291	M3	FALSE	Diff 85-TGF-B1-A2ti-1	Col3a	UNKNOWN	SYBR	None				0.72443	0.568116	0.923753	19.1813	19.2622	0.185558		-9.06263	0.218756	0.126299	0.465082	TRUE	0.430352	TRUE	3	13	Amp		0.986502	N	81.0108	N	N	N	N
297	M9	FALSE	Diff 84-TGF-B1-DMSO	Col3a	UNKNOWN	SYBR	None				1.18839	0.911063	1.55013	19.6335	19.4996	0.123585		-9.77672	0.239169	0.138085	-0.249008	TRUE	0.430352	TRUE	3	12	Amp		0.98893	N	81.1447	N	N	N	N
298	M10	FALSE	Diff 84-TGF-B1-A2ti-1	Col3a	UNKNOWN	SYBR	None				0.668408	0.456537	0.978606	22.5797	22.2025	0.336984		-8.94651	0.343109	0.198094	0.581198	TRUE	0.430352	TRUE	3	16	Amp		0.941442	N	81.1447	N	N	N	N
313	N1	FALSE	Diff 85-TGF-B1-DMSO	Col3a	UNKNOWN	SYBR	None				1.4043	1.07757	1.83011	17.9	18.0304	0.190276		-10.0176	0.238353	0.137613	-0.489852	TRUE	0.430352	TRUE	3	12	Amp		0.982775	N	81.0108	N	N	N	N
315	N3	FALSE	Diff 85-TGF-B1-A2ti-1	Col3a	UNKNOWN	SYBR	None				0.72443	0.568116	0.923753	19.1308	19.2622	0.185558		-9.06263	0.218756	0.126299	0.465082	TRUE	0.430352	TRUE	3	13	Amp		0.979004	N	81.0108	N	N	N	N
321	N9	FALSE	Diff 84-TGF-B1-DMSO	Col3a	UNKNOWN	SYBR	None				1.18839	0.911063	1.55013	19.3899	19.4996	0.123585		-9.77672	0.239169	0.138085	-0.249008	TRUE	0.430352	TRUE	3	13	Amp		0.988123	N	81.1447	N	N	N	N
322	N10	FALSE	Diff 84-TGF-B1-A2ti-1	Col3a	UNKNOWN	SYBR	None				0.668408	0.456537	0.978606	21.9312	22.2025	0.336984		-8.94651	0.343109	0.198094	0.581198	TRUE	0.430352	TRUE	3	15	Amp		0.986803	N	81.1447	N	N	N	N
337	O1	FALSE	Diff 85-TGF-B1-DMSO	Col3a	UNKNOWN	SYBR	None				1.4043	1.07757	1.83011	18.2487	18.0304	0.190276		-10.0176	0.238353	0.137613	-0.489852	TRUE	0.430352	TRUE	3	13	Amp		0.987321	N	81.0108	N	N	N	N
339	O3	FALSE	Diff 85-TGF-B1-A2ti-1	Col3a	UNKNOWN	SYBR	None				0.72443	0.568116	0.923753	19.4745	19.2622	0.185558		-9.06263	0.218756	0.126299	0.465082	TRUE	0.430352	TRUE	3	13	Amp		0.976657	N	81.0108	N	N	N	N
345	O9	FALSE	Diff 84-TGF-B1-DMSO	Col3a	UNKNOWN	SYBR	None				1.18839	0.911063	1.55013	19.4754	19.4996	0.123585		-9.77672	0.239169	0.138085	-0.249008	TRUE	0.430352	TRUE	3	14	Amp		0.980141	N	81.1447	N	N	N	N
346	O10	FALSE	Diff 84-TGF-B1-A2ti-1	Col3a	UNKNOWN	SYBR	None				0.668408	0.456537	0.978606	22.0966	22.2025	0.336984		-8.94651	0.343109	0.198094	0.581198	TRUE	0.430352	TRUE	3	16	Amp		0.983386	N	81.1447	N	N	N	N

## Sheet: PLATE 5
Block Type	384-Well Block
Calibration Background is expired	No
Calibration Background performed on	08-22-2023
Calibration Pure Dye ABY is expired	No
Calibration Pure Dye ABY performed on	08-22-2023
Calibration Pure Dye CY5 is expired	No
Calibration Pure Dye CY5 performed on	08-22-2023
Calibration Pure Dye FAM is expired	No
Calibration Pure Dye FAM performed on	08-22-2023
Calibration Pure Dye JUN is expired	No
Calibration Pure Dye JUN performed on	08-22-2023
Calibration Pure Dye MUSTANG PURPLE is expired	No
Calibration Pure Dye MUSTANG PURPLE performed on	08-22-2023
Calibration Pure Dye NED is expired	No
Calibration Pure Dye NED performed on	08-22-2023
Calibration Pure Dye ROX is expired	No
Calibration Pure Dye ROX performed on	08-22-2023
Calibration Pure Dye SYBR is expired	No
Calibration Pure Dye SYBR performed on	08-22-2023
Calibration Pure Dye TAMRA is expired	No
Calibration Pure Dye TAMRA performed on	08-22-2023
Calibration Pure Dye VIC is expired	No
Calibration Pure Dye VIC performed on	08-22-2023
Calibration ROI is expired	No
Calibration ROI performed on	08-22-2023
Calibration Uniformity is expired	No
Calibration Uniformity performed on	08-22-2023
Chemistry	SYBR_GREEN
Date Created	2025-04-04 19:19:45 PM CEST
Experiment Barcode
Experiment Comment
Experiment File Name
Experiment Name
Experiment Run End Time	2025-04-04 18:56:08 PM CEST
Experiment Type	Comparative Cт (ΔΔCт)
Instrument Name	272530549
Instrument Serial Number	272530549
Instrument Type	QuantStudio™ 5 System
Passive Reference	ROX
Post-read Stage/Step
Pre-read Stage/Step
Quantification Cycle Method	Ct
Signal Smoothing On	true
Stage where Melt Analysis is performed	Stage3
Stage/ Cycle where Ct Analysis is performed	Stage2, Step2
User Name
Well	Well Position	Omit	Sample Name	Target Name	Task	Reporter	Quencher	Quantity	Quantity Mean	Quantity SD	RQ	RQ Min	RQ Max	CT	Ct Mean	Ct SD	Delta Ct	Delta Ct Mean	Delta Ct SD	Delta Ct SE	Delta Delta Ct	Automatic Ct Threshold	Ct Threshold	Automatic Baseline	Baseline Start	Baseline End	Amp Status	Comments	Cq Conf	CQCONF	Tm1	EXPFAIL	HIGHSD	OUTLIERRG	Tm2	MTP	Tm3	PRFDROP	NOAMP	Tm4
1	A1	FALSE	Diff 87-TGF-B1-DMSO	Cyclophilin A	UNKNOWN	SYBR	None				0.802279	0.724057	0.888951	19.9434	19.8484	0.089158		-7.96527	0.0923279	0.0533055	0.317824	TRUE	0.140907	TRUE	3	16	Amp		0.989641	N	85.3799	N	N	N		N		N	N
2	A2	FALSE	Diff 87-TGF-B1-A2ti-1	Cyclophilin A	UNKNOWN	SYBR	None				0.663319	0.573494	0.767213	20.3057	20.3003	0.100021		-7.69087	0.130958	0.0756088	0.592225	TRUE	0.140907	TRUE	3	16	Amp		0.985512	N	85.4922	N	N	N		N		N	N
6	A6	FALSE	Diff 86-TGF-B1-DMSO	Cyclophilin A	UNKNOWN	SYBR	None				1	0.754049	1.32617	20.9802	21.2049	0.211		-8.28309	0.25407	0.146687	0	TRUE	0.140907	TRUE	3	15	Amp		0.983098	N	85.52	N	N	N		N		N	N
7	A7	FALSE	Diff 86-TGF-B1-A2ti-1	Cyclophilin A	UNKNOWN	SYBR	None				1.20786	0.796602	1.83144	19.9866	20.3752	0.360938		-8.55555	0.374629	0.216292	-0.272455	TRUE	0.140907	TRUE	3	15	Amp		0.988674	N	85.52	N	N	N		N		N	N
11	A11	FALSE	Diff 86-D29-TGF-B1-DMSO	Cyclophilin A	UNKNOWN	SYBR	None				1.15266	0.883303	1.50415	19.2154	19.4175	0.182433		-8.48806	0.239543	0.1383	-0.204964	TRUE	0.140907	TRUE	3	15	Amp		0.977572	N	85.3998	N	N	N		N		N	N
12	A12	FALSE	Diff 86-D29-TGF-B1-A2ti-1	Cyclophilin A	UNKNOWN	SYBR	None				0.901796	0.670868	1.21222	19.5534	19.7647	0.210332		-8.13397	0.266237	0.153712	0.149127	TRUE	0.140907	TRUE	3	15	Amp		0.979579	N	85.5122	N	N	N		N		N	N
25	B1	FALSE	Diff 87-TGF-B1-DMSO	Cyclophilin A	UNKNOWN	SYBR	None				0.802279	0.724057	0.888951	19.7665	19.8484	0.089158		-7.96527	0.0923279	0.0533055	0.317824	TRUE	0.140907	TRUE	3	14	Amp		0.983585	N	85.3799	N	N	N		N		N	N
26	B2	FALSE	Diff 87-TGF-B1-A2ti-1	Cyclophilin A	UNKNOWN	SYBR	None				0.663319	0.573494	0.767213	20.3975	20.3003	0.100021		-7.69087	0.130958	0.0756088	0.592225	TRUE	0.140907	TRUE	3	16	Amp		0.986361	N	85.3799	N	N	N		N		N	N
30	B6	FALSE	Diff 86-TGF-B1-DMSO	Cyclophilin A	UNKNOWN	SYBR	None				1	0.754049	1.32617	21.3988	21.2049	0.211		-8.28309	0.25407	0.146687	0	TRUE	0.140907	TRUE	3	17	Amp		0.987133	N	85.4076	N	N	N		N		N	N
31	B7	FALSE	Diff 86-TGF-B1-A2ti-1	Cyclophilin A	UNKNOWN	SYBR	None				1.20786	0.796602	1.83144	20.6999	20.3752	0.360938		-8.55555	0.374629	0.216292	-0.272455	TRUE	0.140907	TRUE	3	16	Amp		0.983344	N	85.4076	N	N	N		N		N	N
49	C1	FALSE	Diff 87-TGF-B1-DMSO	Cyclophilin A	UNKNOWN	SYBR	None				0.802279	0.724057	0.888951	19.8354	19.8484	0.089158		-7.96527	0.0923279	0.0533055	0.317824	TRUE	0.140907	TRUE	3	15	Amp		0.980367	N	85.3799	N	N	N		N		N	N
50	C2	FALSE	Diff 87-TGF-B1-A2ti-1	Cyclophilin A	UNKNOWN	SYBR	None				0.663319	0.573494	0.767213	20.1977	20.3003	0.100021		-7.69087	0.130958	0.0756088	0.592225	TRUE	0.140907	TRUE	3	16	Amp		0.978753	N	85.3799	N	N	N		N		N	N
54	C6	FALSE	Diff 86-TGF-B1-DMSO	Cyclophilin A	UNKNOWN	SYBR	None				1	0.754049	1.32617	21.2357	21.2049	0.211		-8.28309	0.25407	0.146687	0	TRUE	0.140907	TRUE	3	16	Amp		0.984659	N	85.4076	N	N	N		N		N	N
55	C7	FALSE	Diff 86-TGF-B1-A2ti-1	Cyclophilin A	UNKNOWN	SYBR	None				1.20786	0.796602	1.83144	20.4391	20.3752	0.360938		-8.55555	0.374629	0.216292	-0.272455	TRUE	0.140907	TRUE	3	16	Amp		0.976619	N	85.4076	N	N	N		N		N	N
73	D1	FALSE	Diff 87-TGF-B1-DMSO	TBP	UNKNOWN	SYBR	None							27.8209	27.8137	0.0239851						TRUE	0.374221	TRUE	3	21	Amp		0.975377	N	78.5297	N	N	N		N		N	N
74	D2	FALSE	Diff 87-TGF-B1-A2ti-1	TBP	UNKNOWN	SYBR	None							27.9209	27.9912	0.0845337						TRUE	0.374221	TRUE	3	22	Amp		0.979754	N	78.5297	N	N	N		N		N	N
78	D6	FALSE	Diff 86-TGF-B1-DMSO	TBP	UNKNOWN	SYBR	None							29.5045	29.488	0.141529						TRUE	0.374221	TRUE	3	23	Amp		0.975339	N	78.4373	N	N	N		N		N	N
79	D7	FALSE	Diff 86-TGF-B1-A2ti-1	TBP	UNKNOWN	SYBR	None							28.9342	28.9307	0.100353						TRUE	0.374221	TRUE	3	23	Amp		0.970729	N	78.5498	N	N	N		N		N	N
97	E1	FALSE	Diff 87-TGF-B1-DMSO	TBP	UNKNOWN	SYBR	None							27.7869	27.8137	0.0239851						TRUE	0.374221	TRUE	3	21	Amp		0.977242	N	78.4174	N	N	N		N		N	N
98	E2	FALSE	Diff 87-TGF-B1-A2ti-1	TBP	UNKNOWN	SYBR	None							28.085	27.9912	0.0845337						TRUE	0.374221	TRUE	3	22	Amp		0.980118	N	78.4174	N	N	N		N		N	N
102	E6	FALSE	Diff 86-TGF-B1-DMSO	TBP	UNKNOWN	SYBR	None							29.6205	29.488	0.141529						TRUE	0.374221	TRUE	3	23	Amp		0.971888	N	78.4373	N	N	N		N		N	N
103	E7	FALSE	Diff 86-TGF-B1-A2ti-1	TBP	UNKNOWN	SYBR	None							29.0293	28.9307	0.100353						TRUE	0.374221	TRUE	3	23	Amp		0.971783	N	78.4373	N	N	N		N		N	N
121	F1	FALSE	Diff 87-TGF-B1-DMSO	TBP	UNKNOWN	SYBR	None							27.8332	27.8137	0.0239851						TRUE	0.374221	TRUE	3	21	Amp		0.979452	N	78.4174	N	N	N		N		N	N
122	F2	FALSE	Diff 87-TGF-B1-A2ti-1	TBP	UNKNOWN	SYBR	None							27.9676	27.9912	0.0845337						TRUE	0.374221	TRUE	3	22	Amp		0.980445	N	78.4174	N	N	N		N		N	N
126	F6	FALSE	Diff 86-TGF-B1-DMSO	TBP	UNKNOWN	SYBR	None							29.3389	29.488	0.141529						TRUE	0.374221	TRUE	3	24	Amp		0.975457	N	78.4373	N	N	N		N		N	N
127	F7	FALSE	Diff 86-TGF-B1-A2ti-1	TBP	UNKNOWN	SYBR	None							28.8287	28.9307	0.100353						TRUE	0.374221	TRUE	3	23	Amp		0.924934	N	78.4373	N	N	N		N		N	N
145	G1	FALSE	Diff 87-TGF-B1-DMSO	ACTA2	UNKNOWN	SYBR	None				3.26543	2.55733	4.16959	25.4491	25.64	0.218676		-2.17368	0.219987	0.12701	-1.70727	TRUE	0.252782	TRUE	3	19	Amp		0.986184	N	85.2676	N	N	N		N		N	N
146	G2	FALSE	Diff 87-TGF-B1-A2ti-1	ACTA2	UNKNOWN	SYBR	None				1.11962	0.835333	1.50066	27.6115	27.3617	0.249704		-0.629416	0.263625	0.152204	-0.163009	TRUE	0.252782	TRUE	3	21	Amp		0.975278	N	85.2676	N	N	N		N		N	N
150	G6	FALSE	Diff 86-TGF-B1-DMSO	ACTA2	UNKNOWN	SYBR	None				1	0.665591	1.50242	28.7088	29.0216	0.337934		-0.466407	0.366374	0.211526	0	TRUE	0.252782	TRUE	3	23	Amp		0.977	N	85.4076	N	N	N		N		N	N
151	G7	FALSE	Diff 86-TGF-B1-A2ti-1	ACTA2	UNKNOWN	SYBR	None				0.193968	0.149853	0.251071	30.7777	30.8304	0.209437		1.8997	0.232238	0.134083	2.36611	TRUE	0.252782	TRUE	3	25	Amp		0.967402	N	85.4076	N	N	N		N		N	N
169	H1	FALSE	Diff 87-TGF-B1-DMSO	ACTA2	UNKNOWN	SYBR	None				3.26543	2.55733	4.16959	25.8786	25.64	0.218676		-2.17368	0.219987	0.12701	-1.70727	TRUE	0.252782	TRUE	3	20	Amp		0.981186	N	85.2676	N	N	N		N		N	N
170	H2	FALSE	Diff 87-TGF-B1-A2ti-1	ACTA2	UNKNOWN	SYBR	None				1.11962	0.835333	1.50066	27.1121	27.3617	0.249704		-0.629416	0.263625	0.152204	-0.163009	TRUE	0.252782	TRUE	3	21	Amp		0.979958	N	85.2676	N	N	N		N		N	N
174	H6	FALSE	Diff 86-TGF-B1-DMSO	ACTA2	UNKNOWN	SYBR	None				1	0.665591	1.50242	29.38	29.0216	0.337934		-0.466407	0.366374	0.211526	0	TRUE	0.252782	TRUE	3	24	Amp		0.971735	N	85.4076	N	N	N		N		N	N
175	H7	FALSE	Diff 86-TGF-B1-A2ti-1	ACTA2	UNKNOWN	SYBR	None				0.193968	0.149853	0.251071	31.0612	30.8304	0.209437		1.8997	0.232238	0.134083	2.36611	TRUE	0.252782	TRUE	3	25	Amp		0.974148	N	85.2952	N	N	N		N		N	N
193	I1	FALSE	Diff 87-TGF-B1-DMSO	ACTA2	UNKNOWN	SYBR	None				3.26543	2.55733	4.16959	25.5923	25.64	0.218676		-2.17368	0.219987	0.12701	-1.70727	TRUE	0.252782	TRUE	3	19	Amp		0.991877	N	85.2676	N	N	N		N		N	N
194	I2	FALSE	Diff 87-TGF-B1-A2ti-1	ACTA2	UNKNOWN	SYBR	None				1.11962	0.835333	1.50066	27.3615	27.3617	0.249704		-0.629416	0.263625	0.152204	-0.163009	TRUE	0.252782	TRUE	3	21	Amp		0.98154	N	85.2676	N	N	N		N		N	N
198	I6	FALSE	Diff 86-TGF-B1-DMSO	ACTA2	UNKNOWN	SYBR	None				1	0.665591	1.50242	28.976	29.0216	0.337934		-0.466407	0.366374	0.211526	0	TRUE	0.252782	TRUE	3	23	Amp		0.977823	N	85.2952	N	N	N		N		N	N
199	I7	FALSE	Diff 86-TGF-B1-A2ti-1	ACTA2	UNKNOWN	SYBR	None				0.193968	0.149853	0.251071	30.6524	30.8304	0.209437		1.8997	0.232238	0.134083	2.36611	TRUE	0.252782	TRUE	3	26	Amp		0.969046	N	85.2952	N	N	N		N		N	N
217	J1	FALSE	Diff 87-TGF-B1-DMSO	Col1a	UNKNOWN	SYBR	None				2.13725	2.04432	2.23439	22.6264	22.6096	0.0320187		-5.20408	0.040006	0.0230975	-1.09575	TRUE	0.465191	TRUE	3	16	Amp		0.983354	N	84.5938	N	N	N		N		N	N
218	J2	FALSE	Diff 87-TGF-B1-A2ti-1	Col1a	UNKNOWN	SYBR	None				1.496	1.23163	1.81712	23.2109	23.3017	0.153244		-4.68943	0.175013	0.101044	-0.581108	TRUE	0.465191	TRUE	3	17	Amp		0.962743	N	84.5938	N	N	N		N		N	N
222	J6	FALSE	Diff 86-TGF-B1-DMSO	Col1a	UNKNOWN	SYBR	None				1	0.8006	1.24906	25.2537	25.3797	0.141535		-4.10833	0.200157	0.115561	0	TRUE	0.465191	TRUE	3	18	Amp		0.979243	N	84.7331	N	N	N		N		N	N
223	J7	FALSE	Diff 86-TGF-B1-A2ti-1	Col1a	UNKNOWN	SYBR	None				0.415566	0.36817	0.469064	26.1352	26.0893	0.042518		-2.84148	0.108988	0.0629244	1.26685	TRUE	0.465191	TRUE	3	19	Amp		0.971583	N	84.7331	N	N	N		N		N	N
241	K1	FALSE	Diff 87-TGF-B1-DMSO	Col1a	UNKNOWN	SYBR	None				2.13725	2.04432	2.23439	22.6297	22.6096	0.0320187		-5.20408	0.040006	0.0230975	-1.09575	TRUE	0.465191	TRUE	3	16	Amp		0.981502	N	84.5938	N	N	N		N		N	N
242	K2	FALSE	Diff 87-TGF-B1-A2ti-1	Col1a	UNKNOWN	SYBR	None				1.496	1.23163	1.81712	23.2156	23.3017	0.153244		-4.68943	0.175013	0.101044	-0.581108	TRUE	0.465191	TRUE	3	17	Amp		0.971657	N	84.5938	N	N	N		N		N	N
246	K6	FALSE	Diff 86-TGF-B1-DMSO	Col1a	UNKNOWN	SYBR	None				1	0.8006	1.24906	25.3525	25.3797	0.141535		-4.10833	0.200157	0.115561	0	TRUE	0.465191	TRUE	3	19	Amp		0.971706	N	84.7331	N	N	N		N		N	N
247	K7	FALSE	Diff 86-TGF-B1-A2ti-1	Col1a	UNKNOWN	SYBR	None				0.415566	0.36817	0.469064	26.0513	26.0893	0.042518		-2.84148	0.108988	0.0629244	1.26685	TRUE	0.465191	TRUE	3	19	Amp		0.965163	N	84.6206	N	N	N		N		N	N
265	L1	FALSE	Diff 87-TGF-B1-DMSO	Col1a	UNKNOWN	SYBR	None				2.13725	2.04432	2.23439	22.5727	22.6096	0.0320187		-5.20408	0.040006	0.0230975	-1.09575	TRUE	0.465191	TRUE	3	16	Amp		0.980721	N	84.5938	N	N	N		N		N	N
266	L2	FALSE	Diff 87-TGF-B1-A2ti-1	Col1a	UNKNOWN	SYBR	None				1.496	1.23163	1.81712	23.4786	23.3017	0.153244		-4.68943	0.175013	0.101044	-0.581108	TRUE	0.465191	TRUE	3	16	Amp		0.978384	N	84.5938	N	N	N		N		N	N
270	L6	FALSE	Diff 86-TGF-B1-DMSO	Col1a	UNKNOWN	SYBR	None				1	0.8006	1.24906	25.5328	25.3797	0.141535		-4.10833	0.200157	0.115561	0	TRUE	0.465191	TRUE	3	19	Amp		0.97019	N	84.7331	N	N	N		N		N	N
271	L7	FALSE	Diff 86-TGF-B1-A2ti-1	Col1a	UNKNOWN	SYBR	None				0.415566	0.36817	0.469064	26.0813	26.0893	0.042518		-2.84148	0.108988	0.0629244	1.26685	TRUE	0.465191	TRUE	3	19	Amp		0.972002	N	84.7331	N	N	N		N		N	N
289	M1	FALSE	Diff 87-TGF-B1-DMSO	Col3a	UNKNOWN	SYBR	None				1.31271	1.12479	1.53201	18.1662	18.2299	0.136958		-9.58376	0.139042	0.0802762	-0.392544	TRUE	0.326194	TRUE	3	13	Amp		0.971733	N	81.1125	N	N	N		N		N	N
290	M2	FALSE	Diff 87-TGF-B1-A2ti-1	Col3a	UNKNOWN	SYBR	None				1.05011	0.924509	1.19277	18.6482	18.7294	0.0774452		-9.26175	0.114646	0.0661909	-0.070535	TRUE	0.326194	TRUE	3	14	Amp		0.974831	N	81.1125	N	N	N		N		N	N
294	M6	FALSE	Diff 86-TGF-B1-DMSO	Col3a	UNKNOWN	SYBR	None				1	0.82959	1.20541	20.2089	20.2968	0.0907824		-9.19122	0.168142	0.0970771	0	TRUE	0.326194	TRUE	3	14	Amp		0.975146	N	81.1355	N	N	N		N		N	N
295	M7	FALSE	Diff 86-TGF-B1-A2ti-1	Col3a	UNKNOWN	SYBR	None				0.528249	0.453927	0.61474	20.6559	20.6602	0.0924844		-8.27051	0.13647	0.0787909	0.92071	TRUE	0.326194	TRUE	3	15	Amp		0.984189	N	81.1355	N	N	N		N		N	N
313	N1	FALSE	Diff 87-TGF-B1-DMSO	Col3a	UNKNOWN	SYBR	None				1.31271	1.12479	1.53201	18.1364	18.2299	0.136958		-9.58376	0.139042	0.0802762	-0.392544	TRUE	0.326194	TRUE	3	13	Amp		0.971479	N	81.1125	N	N	N		N		N	N
314	N2	FALSE	Diff 87-TGF-B1-A2ti-1	Col3a	UNKNOWN	SYBR	None				1.05011	0.924509	1.19277	18.7376	18.7294	0.0774452		-9.26175	0.114646	0.0661909	-0.070535	TRUE	0.326194	TRUE	3	12	Amp		0.952473	N	81.1125	N	N	N		N		N	N
318	N6	FALSE	Diff 86-TGF-B1-DMSO	Col3a	UNKNOWN	SYBR	None				1	0.82959	1.20541	20.2911	20.2968	0.0907824		-9.19122	0.168142	0.0970771	0	TRUE	0.326194	TRUE	3	13	Amp		0.981432	N	81.1355	N	N	N		N		N	N
319	N7	FALSE	Diff 86-TGF-B1-A2ti-1	Col3a	UNKNOWN	SYBR	None				0.528249	0.453927	0.61474	20.57	20.6602	0.0924844		-8.27051	0.13647	0.0787909	0.92071	TRUE	0.326194	TRUE	3	14	Amp		0.976002	N	81.1355	N	N	N		N		N	N
337	O1	FALSE	Diff 87-TGF-B1-DMSO	Col3a	UNKNOWN	SYBR	None				1.31271	1.12479	1.53201	18.3871	18.2299	0.136958		-9.58376	0.139042	0.0802762	-0.392544	TRUE	0.326194	TRUE	3	13	Amp		0.972382	N	81.1125	N	N	N		N		N	N
338	O2	FALSE	Diff 87-TGF-B1-A2ti-1	Col3a	UNKNOWN	SYBR	None				1.05011	0.924509	1.19277	18.8024	18.7294	0.0774452		-9.26175	0.114646	0.0661909	-0.070535	TRUE	0.326194	TRUE	3	14	Amp		0.984486	N	81.1125	N	N	N		N		N	N
342	O6	FALSE	Diff 86-TGF-B1-DMSO	Col3a	UNKNOWN	SYBR	None				1	0.82959	1.20541	20.3902	20.2968	0.0907824		-9.19122	0.168142	0.0970771	0	TRUE	0.326194	TRUE	3	15	Amp		0.972416	N	81.1355	N	N	N		N		N	N
343	O7	FALSE	Diff 86-TGF-B1-A2ti-1	Col3a	UNKNOWN	SYBR	None				0.528249	0.453927	0.61474	20.7548	20.6602	0.0924844		-8.27051	0.13647	0.0787909	0.92071	TRUE	0.326194	TRUE	3	15	Amp		0.982019	N	81.2479	N	N	N		N		N	N

## Sheet: PLATE 6
Block Type	384-Well Block
Calibration Background is expired	No
Calibration Background performed on	08-22-2023
Calibration Pure Dye ABY is expired	No
Calibration Pure Dye ABY performed on	08-22-2023
Calibration Pure Dye CY5 is expired	No
Calibration Pure Dye CY5 performed on	08-22-2023
Calibration Pure Dye FAM is expired	No
Calibration Pure Dye FAM performed on	08-22-2023
Calibration Pure Dye JUN is expired	No
Calibration Pure Dye JUN performed on	08-22-2023
Calibration Pure Dye MUSTANG PURPLE is expired	No
Calibration Pure Dye MUSTANG PURPLE performed on	08-22-2023
Calibration Pure Dye NED is expired	No
Calibration Pure Dye NED performed on	08-22-2023
Calibration Pure Dye ROX is expired	No
Calibration Pure Dye ROX performed on	08-22-2023
Calibration Pure Dye SYBR is expired	No
Calibration Pure Dye SYBR performed on	08-22-2023
Calibration Pure Dye TAMRA is expired	No
Calibration Pure Dye TAMRA performed on	08-22-2023
Calibration Pure Dye VIC is expired	No
Calibration Pure Dye VIC performed on	08-22-2023
Calibration ROI is expired	No
Calibration ROI performed on	08-22-2023
Calibration Uniformity is expired	No
Calibration Uniformity performed on	08-22-2023
Chemistry	SYBR_GREEN
Date Created	2025-04-28 09:58:28 AM CEST
Experiment Barcode
Experiment Comment
Experiment File Name
Experiment Name
Experiment Run End Time	2025-04-25 15:31:56 PM CEST
Experiment Type	Comparative Cт (ΔΔCт)
Instrument Name	272530549
Instrument Serial Number	272530549
Instrument Type	QuantStudio™ 5 System
Passive Reference	ROX
Post-read Stage/Step
Pre-read Stage/Step
Quantification Cycle Method	Ct
Signal Smoothing On	true
Stage where Melt Analysis is performed	Stage3
Stage/ Cycle where Ct Analysis is performed	Stage2, Step2
User Name
Well	Well Position	Omit	Sample Name	Target Name	Task	Reporter	Quencher	Quantity	Quantity Mean	Quantity SD	RQ	RQ Min	RQ Max	CT	Ct Mean	Ct SD	Delta Ct	Delta Ct Mean	Delta Ct SD	Delta Ct SE	Delta Delta Ct	Automatic Ct Threshold	Ct Threshold	Automatic Baseline	Baseline Start	Baseline End	Amp Status	Comments	Cq Conf	CQCONF	Tm1	EXPFAIL	HIGHSD	MTP	Tm2	PRFDROP	NOAMP	Tm3	Tm4
2	A2	FALSE	Dif 90-TGF-B1-DMSO	Cyclophilin A	UNKNOWN	SYBR	None				1.20599	0.920643	1.57979	21.7995	21.8574	0.124995		-7.88292	0.24299	0.14029	-0.270223	TRUE	0.153466	TRUE	3	16	Amp		0.985241	N	85.374	N	N	N		N	N
3	A3	FALSE	Dif 90-TGF-B1-A2ti-1	Cyclophilin A	UNKNOWN	SYBR	None	22.5899			1.04022	0.570297	1.89735	22.7679	22.8769	0.527873		-7.66958	0.540931	0.312306	-0.0568873	TRUE	0.153466	TRUE	3	19	Amp		0.98392	N	85.374	N	Y	N		N	N
26	B2	FALSE	Dif 90-TGF-B1-DMSO	Cyclophilin A	UNKNOWN	SYBR	None				1.20599	0.920643	1.57979	22.0009	21.8574	0.124995		-7.88292	0.24299	0.14029	-0.270223	TRUE	0.153466	TRUE	3	17	Amp		0.986361	N	85.374	N	N	N		N	N
27	B3	FALSE	Dif 90-TGF-B1-A2ti-1	Cyclophilin A	UNKNOWN	SYBR	None				1.04022	0.570297	1.89735	23.4507	22.8769	0.527873		-7.66958	0.540931	0.312306	-0.0568873	TRUE	0.153466	TRUE	3	19	Amp		0.979123	N	85.374	N	Y	N		N	N
50	C2	FALSE	Dif 90-TGF-B1-DMSO	Cyclophilin A	UNKNOWN	SYBR	None				1.20599	0.920643	1.57979	21.7719	21.8574	0.124995		-7.88292	0.24299	0.14029	-0.270223	TRUE	0.153466	TRUE	3	16	Amp		0.97912	N	85.374	N	N	N		N	N
51	C3	FALSE	Dif 90-TGF-B1-A2ti-1	Cyclophilin A	UNKNOWN	SYBR	None				1.04022	0.570297	1.89735	22.412	22.8769	0.527873		-7.66958	0.540931	0.312306	-0.0568873	TRUE	0.153466	TRUE	3	17	Amp		0.98675	N	85.2612	N	Y	N		N	N
74	D2	FALSE	Dif 90-TGF-B1-DMSO	TBP	UNKNOWN	SYBR	None							29.6703	29.7403	0.208376						TRUE	0.412303	TRUE	3	24	Amp		0.980344	N	78.3821	N	N	N		N	N
75	D3	FALSE	Dif 90-TGF-B1-A2ti-1	TBP	UNKNOWN	SYBR	None							30.6168	30.5464	0.118134						TRUE	0.412303	TRUE	3	25	Amp		0.9816	N	78.2693	N	N	N		N	N
98	E2	FALSE	Dif 90-TGF-B1-DMSO	TBP	UNKNOWN	SYBR	None							29.9747	29.7403	0.208376						TRUE	0.412303	TRUE	3	24	Amp		0.969064	N	78.2693	N	N	N		N	N
99	E3	FALSE	Dif 90-TGF-B1-A2ti-1	TBP	UNKNOWN	SYBR	None							30.6125	30.5464	0.118134						TRUE	0.412303	TRUE	3	24	Amp		0.97887	N	78.2693	N	N	N		N	N
122	F2	FALSE	Dif 90-TGF-B1-DMSO	TBP	UNKNOWN	SYBR	None							29.576	29.7403	0.208376						TRUE	0.412303	TRUE	3	24	Amp		0.979154	N	78.3821	N	N	N		N	N
123	F3	FALSE	Dif 90-TGF-B1-A2ti-1	TBP	UNKNOWN	SYBR	None							30.4101	30.5464	0.118134						TRUE	0.412303	TRUE	3	24	Amp		0.975667	N	78.2693	N	N	N		N	N
146	G2	FALSE	Dif 90-TGF-B1-DMSO	ACTA2	UNKNOWN	SYBR	None				1.17311	0.84412	1.63032	29.492	29.618	0.210522		-0.122363	0.296209	0.171016	-0.230338	TRUE	0.32298	TRUE	3	23	Amp		0.989855	N	85.2612	N	N	N		N	N
147	G3	FALSE	Dif 90-TGF-B1-A2ti-1	ACTA2	UNKNOWN	SYBR	None	31.3453			0.493091	0.256913	0.946386	31.2735	31.6745	0.574751		1.12805	0.586766	0.338769	1.02007	TRUE	0.32298	TRUE	3	25	Amp		0.976095	N	85.0357	N	Y	Y	73.6457	N	N
170	H2	FALSE	Dif 90-TGF-B1-DMSO	ACTA2	UNKNOWN	SYBR	None				1.17311	0.84412	1.63032	29.861	29.618	0.210522		-0.122363	0.296209	0.171016	-0.230338	TRUE	0.32298	TRUE	3	24	Amp		0.986956	N	85.2612	N	N	N		N	N
171	H3	FALSE	Dif 90-TGF-B1-A2ti-1	ACTA2	UNKNOWN	SYBR	None				0.493091	0.256913	0.946386	32.333	31.6745	0.574751		1.12805	0.586766	0.338769	1.02007	TRUE	0.32298	TRUE	3	26	Amp		0.97793	N	85.1484	N	Y	N		N	N
194	I2	FALSE	Dif 90-TGF-B1-DMSO	ACTA2	UNKNOWN	SYBR	None				1.17311	0.84412	1.63032	29.5009	29.618	0.210522		-0.122363	0.296209	0.171016	-0.230338	TRUE	0.32298	TRUE	3	23	Amp		0.980004	N	85.1484	N	N	N		N	N
195	I3	FALSE	Dif 90-TGF-B1-A2ti-1	ACTA2	UNKNOWN	SYBR	None				0.493091	0.256913	0.946386	31.417	31.6745	0.574751		1.12805	0.586766	0.338769	1.02007	TRUE	0.32298	TRUE	3	24	Amp		0.97548	N	85.1484	N	Y	N		N	N
218	J2	FALSE	Dif 90-TGF-B1-DMSO	Col1a	UNKNOWN	SYBR	None				2.05275	1.55543	2.70906	25.0194	25.0302	0.137555		-4.7101	0.249684	0.144155	-1.03756	TRUE	0.477013	TRUE	3	19	Amp		0.965614	N	84.5846	N	N	N		N	N
219	J3	FALSE	Dif 90-TGF-B1-A2ti-1	Col1a	UNKNOWN	SYBR	None				0.116137	0.0898166	0.15017	29.8593	29.98	0.198859		-0.566446	0.231302	0.133542	3.1061	TRUE	0.477013	TRUE	3	24	Amp		0.978864	N	84.4718	N	N	N		N	N
242	K2	FALSE	Dif 90-TGF-B1-DMSO	Col1a	UNKNOWN	SYBR	None				2.05275	1.55543	2.70906	24.8984	25.0302	0.137555		-4.7101	0.249684	0.144155	-1.03756	TRUE	0.477013	TRUE	3	18	Amp		0.9828	N	84.5846	N	N	N		N	N
243	K3	FALSE	Dif 90-TGF-B1-A2ti-1	Col1a	UNKNOWN	SYBR	None				0.116137	0.0898166	0.15017	29.8712	29.98	0.198859		-0.566446	0.231302	0.133542	3.1061	TRUE	0.477013	TRUE	3	23	Amp		0.979475	N	84.4718	N	N	N		N	N
266	L2	FALSE	Dif 90-TGF-B1-DMSO	Col1a	UNKNOWN	SYBR	None				2.05275	1.55543	2.70906	25.1729	25.0302	0.137555		-4.7101	0.249684	0.144155	-1.03756	TRUE	0.477013	TRUE	3	19	Amp		0.978433	N	84.5846	N	N	N		N	N
267	L3	FALSE	Dif 90-TGF-B1-A2ti-1	Col1a	UNKNOWN	SYBR	None				0.116137	0.0898166	0.15017	30.2095	29.98	0.198859		-0.566446	0.231302	0.133542	3.1061	TRUE	0.477013	TRUE	3	24	Amp		0.973138	N	84.4718	N	N	N		N	N
290	M2	FALSE	Dif 90-TGF-B1-DMSO	Col3a	UNKNOWN	SYBR	None				1.63456	1.29617	2.0613	20.8806	20.8953	0.012789		-8.84503	0.208768	0.120532	-0.708904	TRUE	0.402304	TRUE	3	14	Amp		0.984334	N	81.0886	N	N	N		N	N
291	M3	FALSE	Dif 90-TGF-B1-A2ti-1	Col3a	UNKNOWN	SYBR	None				1.04805	0.861603	1.27485	22.3216	22.3426	0.130876		-8.20384	0.176307	0.101791	-0.0677109	TRUE	0.402304	TRUE	3	16	Amp		0.982587	N	80.9759	N	N	N		N	N
314	N2	FALSE	Dif 90-TGF-B1-DMSO	Col3a	UNKNOWN	SYBR	None				1.63456	1.29617	2.0613	20.9022	20.8953	0.012789		-8.84503	0.208768	0.120532	-0.708904	TRUE	0.402304	TRUE	3	15	Amp		0.96941	N	81.0886	N	N	N		N	N
315	N3	FALSE	Dif 90-TGF-B1-A2ti-1	Col3a	UNKNOWN	SYBR	None				1.04805	0.861603	1.27485	22.2235	22.3426	0.130876		-8.20384	0.176307	0.101791	-0.0677109	TRUE	0.402304	TRUE	3	15	Amp		0.979633	N	80.9759	N	N	N		N	N
338	O2	FALSE	Dif 90-TGF-B1-DMSO	Col3a	UNKNOWN	SYBR	None				1.63456	1.29617	2.0613	20.9032	20.8953	0.012789		-8.84503	0.208768	0.120532	-0.708904	TRUE	0.402304	TRUE	3	15	Amp		0.982407	N	81.0886	N	N	N		N	N
339	O3	FALSE	Dif 90-TGF-B1-A2ti-1	Col3a	UNKNOWN	SYBR	None				1.04805	0.861603	1.27485	22.4827	22.3426	0.130876		-8.20384	0.176307	0.101791	-0.0677109	TRUE	0.402304	TRUE	3	17	Amp		0.982653	N	80.9759	N	N	N		N	N
