# Supplementary material for: S100A10-ANXA2 tetramer inhibition hampers hepatic stellate cell activation in human MASLD organoids
Source: EMBO Mol Med. 2026 Jun 10;18(7):2920–45. doi: 10.1038/s44321-026-00464-y (PMC13365249; doi:10.1038/s44321-026-00464-y)
Supplement: Supplementary file 6 — Source data Fig. 4 [file 44321_2026_464_MOESM6_ESM.zip › Figure 4/Figure_4F/Figure_4F_MT_Analysis.xlsx]

## Sheet: Plate design
	Number	Dilution	Biological Replicate	Sample name	NOTE
	1	1/20	1	1:20 Diff-80-TGF +DMSO				1	2	3	4	5	6	7	8	9	10	11	12
	2	1/20	1	1:20 Diff-80-TGF+A2ti.1			A	300	300	3	7	11	15	19	23		31	35
	3	1/20	1	1:20 Diff-80-OA/PA 400/200+TGF +DMSO			B	100	100	3	7	11	15	19	23		31	35
	4	1/20	1	1:20 Diff-80- OA/PA 400/200+TGF+A2ti.1			C	50	50	4	8	12	16	20	24	28		36
							D	12.5	12.5	4	8	12	16	20	24	28		36
	5	1/20	2	1:20 diff 83-tgf DMSO	only 3 days medium		E	3.13	3.13	5	9			21	25	29	33
	6	1/20	2	1:20 diff 83-tgf a2ti	only 3 days medium		F	0	0	5	9			21	25	29	33
							G	1	2	6	10		18		26	30	34
	7	1/20	3	1:20 Diff-81- OA/PA 400/200+TGF +DMSO			H	1	2	6	10		18		26	30	34
	8	1/20	3	1:20 Diff-81- OA/PA 400/200+TGF+A2ti.1
	9	1/20	4	1:20 Diff-84-TGF +DMSO				Standard curve (pg/mL)
	10	1/20	4	1:20 Diff-84-TGF+A2ti.1
	11	1/20	4	1:20 Diff-84- OA/PA 400/200+TGF +DMSO
	12	1/20	4	1:20 Diff-84- OA/PA 400/200+TGF+A2ti.1
	15	1/20	5	1:20 Diff-85- OA/PA 400/200+TGF +DMSO	only 3 days medium
	16	1/20	5	1:20 Diff-85- OA/PA 400/200+TGF+A2ti.1	only 3 days medium
	18	1/20	6	1:20 Diff-87-TGF +DMSO
	19	1/20	6	1:20 Diff-87-TGF+A2ti.1
	20	1/20	6	1:20 Diff-86- OA/PA 400/200+TGF +DMSO
	21	1/20	6	1:20 Diff-86- OA/PA 400/200+TGF+A2ti.1
	23	1/20	7	1:20 Diff-90-TGF +DMSO
	24	1/20	7	1:20 Diff-90-TGF+A2ti.1
	25	1/20	7	1:20 Diff-90- OA/PA 400/200+TGF +DMSO
	26	1/20	7	1:20 Diff-90- OA/PA 400/200+TGF+A2ti.1
	28	1/20	8	1:20 Diff-91-TGF +DMSO
	29	1/20	8	1:20 Diff-91-TGF+A2ti.1
	30	1/20	8	1:20 Diff-91- OA/PA 400/200+TGF +DMSO
	31	1/20	8	1:20 Diff-91- OA/PA 400/200+TGF+A2ti.1
	33	1/20	9	1:20 Diff-92-TGF +DMSO
	34	1/20	9	1:20 Diff-92-TGF+A2ti.1
	35	1/20	9	1:20 Diff-92- OA/PA 400/200+TGF +DMSO
	36	1/20	9	1:20 Diff-92- OA/PA 400/200+TGF+A2ti.1

## Sheet: Analysis
	Concentration(pg/ml)	OD Technical Replicate 1	OD Technical Replicate 1	Average	Remove blank					Samples			Average	Remove blank	Concentration (pg/ml)	Before dilution	Volume media (ml)	Normalized to volume (pg)	Protein content (ug)	Normalization IL-6 (pg) per ug of protein	IL6-(pg) per ug of protein per day
									1	Biological Replicate 1 - TGF-B1	1.007	0.984	0.9955	0.972	147.273	2945.45	1	2945.45	242.4	12.1512	2.43024
	0	0.023	0.024	0.0235	0				2	Biological Replicate 1 - TGF-B1 + A2ti.1	0.364	0.358	0.361	0.3375	51.1364	1022.73	1	1022.73	160.8	6.36024	1.27205
	3.13	0.043	0.042	0.0425	0.019				3	Biological Replicate 1 - OA/PA + TGF-B1	0.891	0.872	0.8815	0.858	130	2600	1	2600	243.36	10.6838	2.13675
	12.5	0.106	0.104	0.105	0.0815				4	Biological Replicate 1 - OA/PA + TGF-B1 + A2ti-1	1.015	0.929	0.972	0.9485	143.712	2874.24	1	2874.24	187.2	15.3539	3.07077
	50	0.384	0.355	0.3695	0.346
	100	0.739	0.721	0.73	0.7065				5	Biological Replicate 2 - TGF-B1	0.092	0.089	0.0905	0.067	10.1515	101.515	1	101.515	131.4	0.772566	0.257522
	300	1.972	2.018	1.995	1.9715				6	Biological Replicate 2 - TGF-B1 + A2ti.1	0.089	0.089	0.089	0.0655	9.92424	99.2424	1	99.2424	141.76	0.700074	0.233358
									7	Biological Replicate 3 - OA/PA + TGF-B1	0.483	0.468	0.4755	0.452	68.4848	1369.7	1	1369.7	112.8	12.1427	2.42854
									8	Biological Replicate 3 - OA/PA + TGF-B1 + A2ti.1	0.512	0.497	0.5045	0.481	72.8788	1457.58	1	1457.58	108.4	13.4463	2.68925
									9	Biological Replicate 4 - TGF-B1	0.706	0.704	0.705	0.6815	103.258	2065.15	1	2065.15	116.8	17.6811	3.53622
									10	Biological Replicate 4 - TGF-B1 + A2ti.1	0.489	0.461	0.475	0.4515	68.4091	1368.18	1	1368.18	37.2	36.7791	7.35582
									11	Biological Replicate 4 - OA/PA + TGF-B1	1.102	1.082	1.092	1.0685	161.894	3237.88	1	3237.88	90.8	35.6595	7.13189
									12	Biological Replicate 4 - OA/PA + TGF-B1 + A2ti.1	0.932	0.892	0.912	0.8885	134.621	2692.42	1	2692.42	47.2	57.0429	11.4086
									15	Biological Replicate 5 - OA/PA + TGF-B1	2.891	2.88	2.8855	2.862	433.636	4336.36	1	4336.36	133.2	32.5553	10.8518
									16	Biological Replicate 5 - OA/PA + TGF-B1 + A2ti.1	2.271	2.277	2.274	2.2505	340.985	3409.85	1	3409.85	160	21.3116	7.10385
									18	Biological Replicate 6 - TGF-B1	0.04	0.043	0.0415	0.018	2.72727	54.5455	1	54.5455	189.2	0.288295	0.057659
									19	Biological Replicate 6 - TGF-B1 + A2ti.1	0.038	0.037	0.0375	0.014	2.12121	42.4242	1	42.4242	127.12	0.333734	0.0667468
									23	Biological Replicate 7 - TGF-B1	0.088	0.086	0.087	0.0635	9.62121	192.424	1	192.424	217.2	0.885931	0.177186
									24	Biological Replicate 7 - TGF-B1 + A2ti.1	0.06	0.062	0.061	0.0375	5.68182	113.636	1	113.636	123.9	0.917162	0.183432
									25	Biological Replicate 7 - OA/PA + TGF-B1	0.093	0.096	0.0945	0.071	10.7576	215.152	1	215.152	112.5	1.91246	0.382492
									26	Biological Replicate 7 - OA/PA + TGF-B1 + A2ti.1	0.06	0.062	0.061	0.0375	5.68182	113.636	1	113.636	104.4	1.08847	0.217694
									27
									28	Biological Replicate 8 - TGF-B1	0.043	0.041	0.042	0.0185	2.80303	56.0606	1	56.0606	199.5	0.281006	0.0562011
									29	Biological Replicate 8 - TGF-B1 + A2ti.1	0.04	0.039	0.0395	0.016	2.42424	48.4848	1	48.4848	68.1	0.711965	0.142393
									30	Biological Replicate 8 - OA/PA + TGF-B1	0.057	0.055	0.056	0.0325	4.92424	98.4848	1	98.4848	128.1	0.768812	0.153762
									31	Biological Replicate 8 - OA/PA + TGF-B1 + A2ti.1	0.066	0.068	0.067	0.0435	6.59091	131.818	1	131.818	107.4	1.22736	0.245471
									32
									33	Biological Replicate 9 - TGF-B1	0.547	0.516	0.5315	0.508	76.9697	1539.39	1	1539.39	152.7	10.0812	2.01623
									34	Biological Replicate 9 - TGF-B1 + A2ti.1	0.218	0.22	0.219	0.1955	29.6212	592.424	1	592.424	84.6	7.00265	1.40053
									35	Biological Replicate 9 - OA/PA + TGF-B1	0.523	0.483	0.503	0.4795	72.6515	1453.03	1	1453.03	119.1	12.2001	2.44002
									36	Biological Replicate 9 - OA/PA + TGF-B1 + A2ti.1	0.398	0.361	0.3795	0.356	53.9394	1078.79	1	1078.79	102.6	10.5145	2.1029
										Above the standard curve - Excluded
										Issue sample preparation - Pipetting - Excluded
