# Supplementary material for: S100A10-ANXA2 tetramer inhibition hampers hepatic stellate cell activation in human MASLD organoids
Source: EMBO Mol Med. 2026 Jun 10;18(7):2920–45. doi: 10.1038/s44321-026-00464-y (PMC13365249; doi:10.1038/s44321-026-00464-y)
Supplement: Supplementary file 6 — Source data Fig. 4 [file 44321_2026_464_MOESM6_ESM.zip › Figure 4/Figure_4F/Figure_4F_MT_Raw_Data.xlsx]

## Sheet: Results by plate
New assay (44)
2025-07-11 16:27:18
Assay was completed successfully.
Sample
		1	2	3	4	5	6	7	8	9	10	11	12
1	A	A1	A2	A3	A4	A5	A6	A7	A8	A9	A10	A11	A12
1	B	B1	B2	B3	B4	B5	B6	B7	B8	B9	B10	B11	B12
1	C	C1	C2	C3	C4	C5	C6	C7	C8	C9	C10	C11	C12
1	D	D1	D2	D3	D4	D5	D6	D7	D8	D9	D10	D11	D12
1	E	E1	E2	E3	E4	E5	E6	E7	E8	E9	E10	E11	E12
1	F	F1	F2	F3	F4	F5	F6	F7	F8	F9	F10	F11	F12
1	G	G1	G2	G3	G4	G5	G6	G7	G8	G9	G10	G11	G12
1	H	H1	H2	H3	H4	H5	H6	H7	H8	H9	H10	H11	H12
Raw OD(450)
		1	2	3	4	5	6	7	8	9	10	11	12
1	A	2.046	2.093	0.949	0.534	1.16	2.98	0.088	0.135		0.114	0.583
1	B	0.794	0.774	0.931	0.519	1.142	2.967	0.08	0.135		0.113	0.532
1	C	0.432	0.404	1.07	0.564	0.986	2.346	0.108	0.105	0.085		0.448
1	D	0.15	0.147	0.987	0.549	0.947	2.352	0.106	0.106	0.087		0.409
1	E	0.084	0.084	0.137	0.758			0.097	0.138	0.085	0.598
1	F	0.064	0.064	0.133	0.758			0.091	0.14	0.082	0.569
1	G	1.065	0.411	0.135	0.537		0.084		0.105	0.101	0.263
1	H	1.068	0.404	0.138	0.511		0.08		0.107	0.107	0.267
Raw OD(540)
		1	2	3	4	5	6	7	8	9	10	11	12
1	A	0.074	0.075	0.058	0.051	0.059	0.089	0.05	0.047		0.047	0.06
1	B	0.054	0.054	0.059	0.052	0.06	0.087	0.043	0.049		0.045	0.049
1	C	0.048	0.049	0.055	0.052	0.054	0.075	0.043	0.045	0.042		0.05
1	D	0.044	0.043	0.058	0.053	0.055	0.076	0.044	0.044	0.046		0.048
1	E	0.041	0.042	0.046	0.052			0.047	0.045	0.045	0.052
1	F	0.041	0.041	0.044	0.054			0.044	0.044	0.043	0.052
1	G	0.058	0.047	0.046	0.049		0.044		0.044	0.044	0.045
1	H	0.084	0.046	0.05	0.05		0.038		0.044	0.052	0.048
OD(450) - OD(540)
		1	2	3	4	5	6	7	8	9	10	11	12
1	A	1.972	2.018	0.891	0.483	1.102	2.891	0.038	0.088		0.066	0.523
1	B	0.739	0.721	0.872	0.468	1.082	2.88	0.037	0.086		0.068	0.483
1	C	0.384	0.355	1.015	0.512	0.932	2.271	0.065	0.06	0.043		0.398
1	D	0.106	0.104	0.929	0.497	0.892	2.277	0.062	0.062	0.041		0.361
1	E	0.043	0.042	0.092	0.706			0.05	0.093	0.04	0.547
1	F	0.023	0.024	0.089	0.704			0.047	0.096	0.039	0.516
1	G	1.007	0.364	0.089	0.489		0.04		0.06	0.057	0.218
1	H	0.984	0.358	0.089	0.461		0.043		0.062	0.055	0.22

## Sheet: Results by well
New assay (44)
2025-07-11 16:27:18
Assay was completed successfully.
Results
Well	Sample	Raw OD(450)	Raw OD(540)	OD(450) - OD(540)
A1	A1	2.046	0.074	1.972
A2	A2	2.093	0.075	2.018
A3	A3	0.949	0.058	0.891
A4	A4	0.534	0.051	0.483
A5	A5	1.16	0.059	1.102
A6	A6	2.98	0.089	2.891
A7	A7	0.088	0.05	0.038
A8	A8	0.135	0.047	0.088
A10	A10	0.114	0.047	0.066
A11	A11	0.583	0.06	0.523
B1	B1	0.794	0.054	0.739
B2	B2	0.774	0.054	0.721
B3	B3	0.931	0.059	0.872
B4	B4	0.519	0.052	0.468
B5	B5	1.142	0.06	1.082
B6	B6	2.967	0.087	2.88
B7	B7	0.08	0.043	0.037
B8	B8	0.135	0.049	0.086
B10	B10	0.113	0.045	0.068
B11	B11	0.532	0.049	0.483
C1	C1	0.432	0.048	0.384
C2	C2	0.404	0.049	0.355
C3	C3	1.07	0.055	1.015
C4	C4	0.564	0.052	0.512
C5	C5	0.986	0.054	0.932
C6	C6	2.346	0.075	2.271
C7	C7	0.108	0.043	0.065
C8	C8	0.105	0.045	0.06
C9	C9	0.085	0.042	0.043
C11	C11	0.448	0.05	0.398
D1	D1	0.15	0.044	0.106
D2	D2	0.147	0.043	0.104
D3	D3	0.987	0.058	0.929
D4	D4	0.549	0.053	0.497
D5	D5	0.947	0.055	0.892
D6	D6	2.352	0.076	2.277
D7	D7	0.106	0.044	0.062
D8	D8	0.106	0.044	0.062
D9	D9	0.087	0.046	0.041
D11	D11	0.409	0.048	0.361
E1	E1	0.084	0.041	0.043
E2	E2	0.084	0.042	0.042
E3	E3	0.137	0.046	0.092
E4	E4	0.758	0.052	0.706
E7	E7	0.097	0.047	0.05
E8	E8	0.138	0.045	0.093
E9	E9	0.085	0.045	0.04
E10	E10	0.598	0.052	0.547
F1	F1	0.064	0.041	0.023
F2	F2	0.064	0.041	0.024
F3	F3	0.133	0.044	0.089
F4	F4	0.758	0.054	0.704
F7	F7	0.091	0.044	0.047
F8	F8	0.14	0.044	0.096
F9	F9	0.082	0.043	0.039
F10	F10	0.569	0.052	0.516
G1	G1	1.065	0.058	1.007
G2	G2	0.411	0.047	0.364
G3	G3	0.135	0.046	0.089
G4	G4	0.537	0.049	0.489
G6	G6	0.084	0.044	0.04
G8	G8	0.105	0.044	0.06
G9	G9	0.101	0.044	0.057
G10	G10	0.263	0.045	0.218
H1	H1	1.068	0.084	0.984
H2	H2	0.404	0.046	0.358
H3	H3	0.138	0.05	0.089
H4	H4	0.511	0.05	0.461
H6	H6	0.08	0.038	0.043
H8	H8	0.107	0.044	0.062
H9	H9	0.107	0.052	0.055
H10	H10	0.267	0.048	0.22
