# Supplementary material for: S100A10-ANXA2 tetramer inhibition hampers hepatic stellate cell activation in human MASLD organoids
Source: EMBO Mol Med. 2026 Jun 10;18(7):2920–45. doi: 10.1038/s44321-026-00464-y (PMC13365249; doi:10.1038/s44321-026-00464-y)
Supplement: Supplementary file 6 — Source data Fig. 4 [file 44321_2026_464_MOESM6_ESM.zip › Figure 4/Figure_4H/Figure_4H_Quantification_MT.xlsx]

## Sheet: Sheet1
				aSMA	Tubulin
				Raw	Raw	aSMA/tubulin	Fold change
		Biological replicate 1	TGF-B1	57908114	79996379	0.723884	1
			TGF-B1 + A2ti-1	37311215	65853653	0.566578	0.782691
		Biological replicate 2	TGF-B1	49426743	44271128	1.11646	1
			TGF-B1 + A2ti-1	8562233	69931156	0.122438	0.109667
		Biological replicate 3	TGF-B1	51890182	65741367	0.789308	1
			TGF-B1 + A2ti-1	22191765	63464942	0.34967	0.443008
		Biological replicate 4	TGF-B1	57664744	25027292	2.30407	1
			TGF-B1 + A2ti-1	25122319	36433778	0.689534	0.299267
