# Supplementary material for: S100A10-ANXA2 tetramer inhibition hampers hepatic stellate cell activation in human MASLD organoids
Source: EMBO Mol Med. 2026 Jun 10;18(7):2920–45. doi: 10.1038/s44321-026-00464-y (PMC13365249; doi:10.1038/s44321-026-00464-y)
Supplement: Supplementary file 7 — Source data Fig. 5 [file 44321_2026_464_MOESM7_ESM.zip]

Archive with 23 entries (19 files):
- Figure 5/
- Figure 5/Figure 5B_5C/
- Figure 5/Figure 5B_5C/Figure_5B-C_MT_Quantification.xlsx
- Figure 5/Figure 5B_5C/Replicate 1 - pSMAD2-SMAD2.jpg
- Figure 5/Figure 5B_5C/Replicate 2 - pSMAD1-SMAD1.jpg
- Figure 5/Figure 5B_5C/Replicate 2 - pSMAD2-SMAD2.jpg
- Figure 5/Figure 5B_5C/Replicate 3 - pSMAD1-SMAD1.jpg
- Figure 5/Figure 5B_5C/Replicate 3 - pSMAD2-SMAD2.jpg
- Figure 5/Figure 5B_5C/Replicate 4 - pSMAD1-SMAD1.jpg
- Figure 5/Figure 5B_5C/Replicate 4 - pSMAD2-SMAD2.jpg
- Figure 5/Figure 5B_5C/Replicate 5 - pSMAD2-SMAD2.jpg
- Figure 5/Figure 5D/
- Figure 5/Figure 5D/Figure_5D_MT_Quantification.xlsx
- Figure 5/Figure 5D/Replicate 1.jpg
- Figure 5/Figure 5D/Replicate 2.jpg
- Figure 5/Figure 5D/Replicate 3.jpg
- Figure 5/Figure 5D/Replicate 4.jpg
- Figure 5/Figure 5D/Replicate 5.jpg
- Figure 5/Figure 5E/
- Figure 5/Figure 5E/Figure_5E_MT_Replicate1-2-3_Raw_Analysis_PDGFRB.xlsx
- Figure 5/Figure 5E/Figure_5E_MT_Replicate1_Raw_Analysis_PDGFB.xlsx
- Figure 5/Figure 5E/Figure_5E_MT_Replicate2_Raw_Analysis_PDGFB.xlsx
- Figure 5/Figure 5E/Figure_5E_MT_Replicate3_Raw_Analysis_PDGFB.xlsx
