# Supplementary material for: S100A10-ANXA2 tetramer inhibition hampers hepatic stellate cell activation in human MASLD organoids
Source: EMBO Mol Med. 2026 Jun 10;18(7):2920–45. doi: 10.1038/s44321-026-00464-y (PMC13365249; doi:10.1038/s44321-026-00464-y)
Supplement: Supplementary file 7 — Source data Fig. 5 [file 44321_2026_464_MOESM7_ESM.zip › Figure 5/Figure 5B_5C/Figure_5B-C_MT_Quantification.xlsx]

## Sheet: Sheet1
				pSMAD2	SMAD2-3				pSMAD1-5-9	SMAD1
				Raw	Raw	pSMAD2/SMAD2-3	Fold change		Raw	Raw	pSMAD1-5-9/SMAD1	Fold change
		Biological Replicate 1	Vehicle	4960826	26507988	0.187145	0.0224673
			TGF-B1	116002259	13926422	8.32965	1
			TGF-B1 + A2ti-1	119693850	14661588	8.16377	0.980085
			TGF-B1 + SB	15137030	21496490	0.704163	0.0845369
			TGF-B1 + SB + A2ti-1	12851853	23301418	0.551548	0.066215
				pSMAD2	SMAD2-3				pSMAD1-5-9	SMAD1
				Raw	Raw	pSMAD2/SMAD2-3	Fold change		Raw	Raw	pSMAD1-5-9/SMAD1	Fold change
		Biological Replicate 2	Vehicle	398362	9394229	0.042405	0.00439627		9324478	16917364	0.551178	1.24365
			TGF-B1	86626824	8980909	9.64566	1		10487526	23663613	0.443192	1
			TGF-B1 + A2ti-1	54063420	5558894	9.72557	1.00828		8645398	17388373	0.497194	1.12185
			TGF-B1 + SB	1761858	7912385	0.222671	0.0230851		7439898	21644329	0.343734	0.775588
			TGF-B1 + SB + A2ti-1	544050	5818580	0.0935022	0.0096937		5239534	17985687	0.291317	0.657315
				pSMAD2	SMAD2-3				pSMAD1-5-9	SMAD1
				Raw	Raw	pSMAD2/SMAD2-3	Fold change		Raw	Raw	pSMAD1-5-9/SMAD1	Fold change
		Biological Replicate 3	Vehicle	10	1527434	6.54693e-06	2.80098e-06		9062179	42138361	0.215058	1.1439
			TGF-B1	3054758	1306921	2.33737	1		6812364	36235082	0.188005	1
			TGF-B1 + A2ti-1	2498610	1143619	2.18483	0.934737		4695146	18849983	0.24908	1.32486
			TGF-B1 + SB	102277	1059263	0.0965549	0.0413092		6485846	28767911	0.225454	1.19919
			TGF-B1 + SB + A2ti-1	95236	1716646	0.0554779	0.0237352		5077006	27664220	0.183522	0.976159
				pSMAD2	SMAD2-3				pSMAD1-5-9	SMAD1
				Raw	Raw	pSMAD2/SMAD2-3	Fold change		Raw	Raw	pSMAD1-5-9/SMAD1	Fold change
		Biological Replicate 4	Vehicle	9358	12440054	0.000752248	0.000819945		21048535	26791142	0.785653	1.28213
			TGF-B1	6852976	7469698	0.917437	1		20763580	33884698	0.612772	1
			TGF-B1 + A2ti-1	6400069	7248071	0.883003	0.962467		21649758	31037502	0.697535	1.13833
			TGF-B1 + SB	230611	9328125	0.0247221	0.0269469		20186153	33799619	0.59723	0.974638
			TGF-B1 + SB + A2ti-1	1611	6400343	0.000251705	0.000274357		13324915	28859482	0.461717	0.75349
				pSMAD2	SMAD2-3				pSMAD1-5-9	SMAD1
				Raw	Raw	pSMAD2/SMAD2-3	Fold change		Raw	Raw	pSMAD1-5-9/SMAD1	Fold change
		Biological Replicate 5	Vehicle	21218249	90044876	0.235641	0.176486
			TGF-B1	80670483	60419279	1.33518	1
			TGF-B1 + A2ti-1	93049799	60302837	1.54304	1.15568
			TGF-B1 + SB	8127360	70411520	0.115427	0.0864503
			TGF-B1 + SB + A2ti-1	12762814	105825768	0.120602	0.0903266
