# Supplementary material for: S100A10-ANXA2 tetramer inhibition hampers hepatic stellate cell activation in human MASLD organoids
Source: EMBO Mol Med. 2026 Jun 10;18(7):2920–45. doi: 10.1038/s44321-026-00464-y (PMC13365249; doi:10.1038/s44321-026-00464-y)
Supplement: Supplementary file 7 — Source data Fig. 5 [file 44321_2026_464_MOESM7_ESM.zip › Figure 5/Figure 5D/Figure_5D_MT_Quantification.xlsx]

## Sheet: Sheet1
				pSTAT3	STAT3
				Raw	Raw	pSTAT3/STAT3	Fold change
		Biological Replicate 1	Vehicle	1484616	6142834	0.241683	0.322475
			TGF-B1	3903414	5208290	0.749462	1
			TGF-B1 + A2ti-1	583383	7956426	0.0733222	0.0978332
				pSTAT3	STAT3
				Raw	Raw	pSTAT3/STAT3	Fold change
		Biological Replicate 2	Vehicle	9214904	2686986	3.42946	0.551199
			TGF-B1	17859817	2870516	6.22181	1
			TGF-B1 + A2ti-1	3507	1120606	0.00312956	0.000502997
				pSTAT3	STAT3
				Raw	Raw	pSTAT3/STAT3	Fold change
		Biological Replicate 3	Vehicle	1385120	10224070	0.135476	0.0611686
			TGF-B1	17975009	8115848	2.2148	1
			TGF-B1 + A2ti-1	14586662	9092650	1.60423	0.72432
				pSTAT3	STAT3
				Raw	Raw	pSTAT3/STAT3	Fold change
		Biological Replicate 4	Vehicle	1788	25298684	7.06756e-05	8.87391e-05
			TGF-B1	31368825	39386143	0.796443	1
			TGF-B1 + A2ti-1	10390074	23107087	0.449649	0.564571
				pSTAT3	STAT3
				Raw	Raw	pSTAT3/STAT3	Fold change
		Biological Replicate 5	Vehicle	8247342	49209132	0.167598	0.285576
			TGF-B1	27598137	47025467	0.586876	1
			TGF-B1 + A2ti-1	18936178	40868438	0.463345	0.78951
