# Supplementary material for: S100A10-ANXA2 tetramer inhibition hampers hepatic stellate cell activation in human MASLD organoids
Source: EMBO Mol Med. 2026 Jun 10;18(7):2920–45. doi: 10.1038/s44321-026-00464-y (PMC13365249; doi:10.1038/s44321-026-00464-y)
Supplement: Supplementary file 7 — Source data Fig. 5 [file 44321_2026_464_MOESM7_ESM.zip › Figure 5/Figure 5E/Figure_5E_MT_Replicate1-2-3_Raw_Analysis_PDGFRB.xlsx]

## Sheet: Raw
Block Type	384-Well Block
Calibration Background is expired	No
Calibration Background performed on	08-22-2023
Calibration Pure Dye ABY is expired	No
Calibration Pure Dye ABY performed on	08-22-2023
Calibration Pure Dye CY5 is expired	No
Calibration Pure Dye CY5 performed on	08-22-2023
Calibration Pure Dye FAM is expired	No
Calibration Pure Dye FAM performed on	08-22-2023
Calibration Pure Dye JUN is expired	No
Calibration Pure Dye JUN performed on	08-22-2023
Calibration Pure Dye MUSTANG PURPLE is expired	No
Calibration Pure Dye MUSTANG PURPLE performed on	08-22-2023
Calibration Pure Dye NED is expired	No
Calibration Pure Dye NED performed on	08-22-2023
Calibration Pure Dye ROX is expired	No
Calibration Pure Dye ROX performed on	08-22-2023
Calibration Pure Dye SYBR is expired	No
Calibration Pure Dye SYBR performed on	08-22-2023
Calibration Pure Dye TAMRA is expired	No
Calibration Pure Dye TAMRA performed on	08-22-2023
Calibration Pure Dye VIC is expired	No
Calibration Pure Dye VIC performed on	08-22-2023
Calibration ROI is expired	No
Calibration ROI performed on	08-22-2023
Calibration Uniformity is expired	No
Calibration Uniformity performed on	08-22-2023
Chemistry	SYBR_GREEN
Date Created	2025-07-31 09:37:53 AM CEST
Experiment Barcode
Experiment Comment
Experiment File Name
Experiment Name
Experiment Run End Time	2025-07-30 18:37:13 PM CEST
Experiment Type	Comparative Cт (ΔΔCт)
Instrument Name	272530549
Instrument Serial Number	272530549
Instrument Type	QuantStudio™ 5 System
Passive Reference	ROX
Post-read Stage/Step
Pre-read Stage/Step
Quantification Cycle Method	Ct
Signal Smoothing On	true
Stage where Melt Analysis is performed	Stage3
Stage/ Cycle where Ct Analysis is performed	Stage2, Step2
User Name
Well	Well Position	Omit	Sample Name	Target Name	Task	Reporter	Quencher	Quantity	Quantity Mean	Quantity SD	RQ	RQ Min	RQ Max	CT	Ct Mean	Ct SD	Delta Ct	Delta Ct Mean	Delta Ct SD	Delta Ct SE	Delta Delta Ct	Automatic Ct Threshold	Ct Threshold	Automatic Baseline	Baseline Start	Baseline End	Amp Status	Comments	Cq Conf	CQCONF	Tm1	EXPFAIL	HIGHSD	OUTLIERRG	Tm2	PRFDROP	MTP	Tm3	NOAMP	Tm4
1	A1	FALSE	03.02-TGF-B1-DMSO	Cyclophilin A	UNKNOWN	SYBR	None				1.18226	0.787116	1.77576	18.9667	18.5519	0.36575		-7.23543	0.366126	0.211383	-0.241542	TRUE	0.176006	TRUE	3	14	Amp		0.963629	N	85.5322	N	N	N		N	N		N
2	A2	FALSE	03.02-TGF-B1-A2ti-1	Cyclophilin A	UNKNOWN	SYBR	None				1	0.680754	1.46896	18.9838	18.6135	0.329555		-6.99389	0.346101	0.199822	0	TRUE	0.176006	TRUE	3	14	Amp		0.978135	N	85.5322	N	N	N		N	N		N
6	A6	FALSE	10.02-TGF-B1-DMSO	Cyclophilin A	UNKNOWN	SYBR	None				1.07229	0.834108	1.37848	18.709	18.4885	0.215342		-7.09458	0.22607	0.130521	-0.100691	TRUE	0.176006	TRUE	3	14	Amp		0.970405	N	85.5646	N	N	N		N	N		N
7	A7	FALSE	10.02-TGF-B1-A2ti-1	Cyclophilin A	UNKNOWN	SYBR	None				1.00067	0.859811	1.16462	20.1478	19.9902	0.136471		-6.99486	0.136546	0.078835	-0.000972112	TRUE	0.176006	TRUE	3	15	Amp		0.977551	N	85.5646	N	N	N		N	N		N
11	A11	FALSE	17.02-TGF-B1-DMSO	Cyclophilin A	UNKNOWN	SYBR	None				1.25288	1.07626	1.45848	18.3192	18.4423	0.109789		-7.31914	0.136759	0.0789576	-0.325245	TRUE	0.176006	TRUE	3	14	Amp		0.973586	N	85.4415	N	N	N		N	N		N
12	A12	FALSE	17.02-TGF-B1-A2ti-1	Cyclophilin A	UNKNOWN	SYBR	None				1.26142	1.14749	1.38666	18.8115	18.7921	0.0819045		-7.32894	0.0851939	0.0491867	-0.335051	TRUE	0.176006	TRUE	3	14	Amp		0.981045	N	85.5561	N	N	N		N	N		N
16	A16	FALSE	Neg ctrl	Cyclophilin A	UNKNOWN	SYBR	None							34.7527	33.4914	1.26272						TRUE	0.176006	TRUE	3	30	Amp		0.967189	N	85.3791	N	Y	N		N	N		N
25	B1	FALSE	03.02-TGF-B1-DMSO	Cyclophilin A	UNKNOWN	SYBR	None				1.18226	0.787116	1.77576	18.4137	18.5519	0.36575		-7.23543	0.366126	0.211383	-0.241542	TRUE	0.176006	TRUE	3	14	Amp		0.971946	N	85.5322	N	N	N		N	N		N
26	B2	FALSE	03.02-TGF-B1-A2ti-1	Cyclophilin A	UNKNOWN	SYBR	None				1	0.680754	1.46896	18.3526	18.6135	0.329555		-6.99389	0.346101	0.199822	0	TRUE	0.176006	TRUE	3	14	Amp		0.980093	N	85.5322	N	N	N		N	N		N
30	B6	FALSE	10.02-TGF-B1-DMSO	Cyclophilin A	UNKNOWN	SYBR	None				1.07229	0.834108	1.37848	18.2788	18.4885	0.215342		-7.09458	0.22607	0.130521	-0.100691	TRUE	0.176006	TRUE	3	14	Amp		0.979084	N	85.5646	N	N	N		N	N		N
31	B7	FALSE	10.02-TGF-B1-A2ti-1	Cyclophilin A	UNKNOWN	SYBR	None				1.00067	0.859811	1.16462	19.9114	19.9902	0.136471		-6.99486	0.136546	0.078835	-0.000972112	TRUE	0.176006	TRUE	3	14	Amp		0.975411	N	85.5646	N	N	N		N	N		N
35	B11	FALSE	17.02-TGF-B1-DMSO	Cyclophilin A	UNKNOWN	SYBR	None				1.25288	1.07626	1.45848	18.5303	18.4423	0.109789		-7.31914	0.136759	0.0789576	-0.325245	TRUE	0.176006	TRUE	3	13	Amp		0.987985	N	85.4415	N	N	N		N	N		N
36	B12	FALSE	17.02-TGF-B1-A2ti-1	Cyclophilin A	UNKNOWN	SYBR	None				1.26142	1.14749	1.38666	18.7022	18.7921	0.0819045		-7.32894	0.0851939	0.0491867	-0.335051	TRUE	0.176006	TRUE	3	13	Amp		0.986925	N	85.5561	N	N	N		N	N		N
40	B16	FALSE	Neg ctrl	Cyclophilin A	UNKNOWN	SYBR	None							33.4942	33.4914	1.26272						TRUE	0.176006	TRUE	3	28	Amp		0.969563	N	84.6932	N	Y	N		N	N		N
49	C1	FALSE	03.02-TGF-B1-DMSO	Cyclophilin A	UNKNOWN	SYBR	None				1.18226	0.787116	1.77576	18.2754	18.5519	0.36575		-7.23543	0.366126	0.211383	-0.241542	TRUE	0.176006	TRUE	3	13	Amp		0.977249	N	85.4177	N	N	N		N	N		N
50	C2	FALSE	03.02-TGF-B1-A2ti-1	Cyclophilin A	UNKNOWN	SYBR	None				1	0.680754	1.46896	18.504	18.6135	0.329555		-6.99389	0.346101	0.199822	0	TRUE	0.176006	TRUE	3	14	Amp		0.973459	N	85.4177	N	N	N		N	N		N
54	C6	FALSE	10.02-TGF-B1-DMSO	Cyclophilin A	UNKNOWN	SYBR	None				1.07229	0.834108	1.37848	18.4776	18.4885	0.215342		-7.09458	0.22607	0.130521	-0.100691	TRUE	0.176006	TRUE	3	13	Amp		0.968713	N	85.5646	N	N	N		N	N		N
55	C7	FALSE	10.02-TGF-B1-A2ti-1	Cyclophilin A	UNKNOWN	SYBR	None				1.00067	0.859811	1.16462	19.9114	19.9902	0.136471		-6.99486	0.136546	0.078835	-0.000972112	TRUE	0.176006	TRUE	3	15	Amp		0.979389	N	85.5646	N	N	N		N	N		N
59	C11	FALSE	17.02-TGF-B1-DMSO	Cyclophilin A	UNKNOWN	SYBR	None				1.25288	1.07626	1.45848	18.4772	18.4423	0.109789		-7.31914	0.136759	0.0789576	-0.325245	TRUE	0.176006	TRUE	3	13	Amp		0.972609	N	85.4415	N	N	N		N	N		N
60	C12	FALSE	17.02-TGF-B1-A2ti-1	Cyclophilin A	UNKNOWN	SYBR	None				1.26142	1.14749	1.38666	18.8626	18.7921	0.0819045		-7.32894	0.0851939	0.0491867	-0.335051	TRUE	0.176006	TRUE	3	14	Amp		0.979404	N	85.5561	N	N	N		N	N		N
64	C16	FALSE	Neg ctrl	Cyclophilin A	UNKNOWN	SYBR	None							32.2272	33.4914	1.26272						TRUE	0.176006	TRUE	3	27	Amp		0.972281	N	84.8075	N	Y	N	72.9183	N	Y	82.8641	N
73	D1	FALSE	03.02-TGF-B1-DMSO	TBP	UNKNOWN	SYBR	None							25.7721	25.7874	0.0166012						TRUE	0.347429	TRUE	3	19	Amp		0.974947	N	78.6626	N	N	N		N	N		N
74	D2	FALSE	03.02-TGF-B1-A2ti-1	TBP	UNKNOWN	SYBR	None							25.4858	25.6074	0.105732						TRUE	0.347429	TRUE	3	19	Amp		0.973465	N	78.6626	N	N	N		N	N		N
78	D6	FALSE	10.02-TGF-B1-DMSO	TBP	UNKNOWN	SYBR	None							25.6088	25.583	0.068812						TRUE	0.347429	TRUE	3	20	Amp		0.977391	N	78.8009	N	N	N		N	N		N
79	D7	FALSE	10.02-TGF-B1-A2ti-1	TBP	UNKNOWN	SYBR	None							26.987	26.985	0.00453086						TRUE	0.347429	TRUE	3	20	Amp		0.976176	N	78.8009	N	N	N		N	N		N
83	D11	FALSE	17.02-TGF-B1-DMSO	TBP	UNKNOWN	SYBR	None							25.8355	25.7614	0.0815426						TRUE	0.347429	TRUE	3	20	Amp		0.971895	N	78.6801	N	N	N		N	N		N
84	D12	FALSE	17.02-TGF-B1-A2ti-1	TBP	UNKNOWN	SYBR	None							26.0952	26.1211	0.0234447						TRUE	0.347429	TRUE	3	19	Amp		0.971301	N	78.6801	N	N	N		N	N		N
88	D16	FALSE	Neg ctrl	TBP	UNKNOWN	SYBR	None							Undetermined								TRUE	0.347429	TRUE	3	39	No Amp		0	Y	85.9507	Y	N	N		N	N		Y
97	E1	FALSE	03.02-TGF-B1-DMSO	TBP	UNKNOWN	SYBR	None							25.805	25.7874	0.0166012						TRUE	0.347429	TRUE	3	20	Amp		0.973099	N	78.6626	N	N	N		N	N		N
98	E2	FALSE	03.02-TGF-B1-A2ti-1	TBP	UNKNOWN	SYBR	None							25.6779	25.6074	0.105732						TRUE	0.347429	TRUE	3	20	Amp		0.965453	N	78.6626	N	N	N		N	N		N
102	E6	FALSE	10.02-TGF-B1-DMSO	TBP	UNKNOWN	SYBR	None							25.6353	25.583	0.068812						TRUE	0.347429	TRUE	3	20	Amp		0.978511	N	78.6862	N	N	N		N	N		N
103	E7	FALSE	10.02-TGF-B1-A2ti-1	TBP	UNKNOWN	SYBR	None							26.9798	26.985	0.00453086						TRUE	0.347429	TRUE	3	20	Amp		0.977377	N	78.6862	N	N	N		N	N		N
107	E11	FALSE	17.02-TGF-B1-DMSO	TBP	UNKNOWN	SYBR	None							25.674	25.7614	0.0815426						TRUE	0.347429	TRUE	3	19	Amp		0.973353	N	78.6801	N	N	N		N	N		N
108	E12	FALSE	17.02-TGF-B1-A2ti-1	TBP	UNKNOWN	SYBR	None							26.127	26.1211	0.0234447						TRUE	0.347429	TRUE	3	19	Amp		0.968551	N	78.6801	N	N	N		N	N		N
112	E16	FALSE	Neg ctrl	TBP	UNKNOWN	SYBR	None							Undetermined								TRUE	0.347429	TRUE	3	39	No Amp		0	Y	78.177	Y	N	N	72.6896	N	Y	63.6583	N	67.2023
121	F1	FALSE	03.02-TGF-B1-DMSO	TBP	UNKNOWN	SYBR	None							25.785	25.7874	0.0166012						TRUE	0.347429	TRUE	3	20	Amp		0.975219	N	78.5481	N	N	N		N	N		N
122	F2	FALSE	03.02-TGF-B1-A2ti-1	TBP	UNKNOWN	SYBR	None							25.6584	25.6074	0.105732						TRUE	0.347429	TRUE	3	20	Amp		0.97268	N	78.5481	N	N	N		N	N		N
126	F6	FALSE	10.02-TGF-B1-DMSO	TBP	UNKNOWN	SYBR	None							25.5051	25.583	0.068812						TRUE	0.347429	TRUE	3	19	Amp		0.97433	N	78.6862	N	N	N		N	N		N
127	F7	FALSE	10.02-TGF-B1-A2ti-1	TBP	UNKNOWN	SYBR	None							26.9882	26.985	0.00453086						TRUE	0.347429	TRUE	3	21	Amp		0.975122	N	78.6862	N	N	N		N	N		N
131	F11	FALSE	17.02-TGF-B1-DMSO	TBP	UNKNOWN	SYBR	None							25.7746	25.7614	0.0815426						TRUE	0.347429	TRUE	3	20	Amp		0.971366	N	78.6801	N	N	N		N	N		N
132	F12	FALSE	17.02-TGF-B1-A2ti-1	TBP	UNKNOWN	SYBR	None							26.141	26.1211	0.0234447						TRUE	0.347429	TRUE	3	20	Amp		0.948089	N	78.6801	N	N	N		N	N		N
136	F16	FALSE	Neg ctrl	TBP	UNKNOWN	SYBR	None							Undetermined								TRUE	0.347429	TRUE	3	7	No Amp		0	Y	84.0073	N	N	N		N	N		N
217	J1	FALSE	03.02-TGF-B1-DMSO	PDGFRB	UNKNOWN	SYBR	None				1.66283	1.45756	1.89701	24.7294	24.5939	0.117416		-1.19352	0.118584	0.0684646	-0.733639	TRUE	0.177687	TRUE	3	21	Amp		0.968645	N	80.2655	N	N	N		N	N		N
218	J2	FALSE	03.02-TGF-B1-A2ti-1	PDGFRB	UNKNOWN	SYBR	None				1	0.871082	1.148	25.0723	25.1475	0.0651996		-0.459881	0.124218	0.0717175	0	TRUE	0.177687	TRUE	3	20	Amp		0.956073	N	80.2655	N	N	N		N	N		N
222	J6	FALSE	10.02-TGF-B1-DMSO	PDGFRB	UNKNOWN	SYBR	None				1.14028	0.86896	1.49633	24.6637	24.9338	0.234684		-0.649274	0.244564	0.141199	-0.189393	TRUE	0.177687	TRUE	3	18	Amp		0.971179	N	80.4058	N	N	N		N	N		N
223	J7	FALSE	10.02-TGF-B1-A2ti-1	PDGFRB	UNKNOWN	SYBR	None				0.96182	0.839789	1.10158	26.705	26.5813	0.122025		-0.40372	0.12211	0.0705	0.0561612	TRUE	0.177687	TRUE	3	21	Amp		0.967527	N	80.4058	N	N	N		N	N		N
227	J11	FALSE	17.02-TGF-B1-DMSO	PDGFRB	UNKNOWN	SYBR	None				2.33897	1.98978	2.74943	23.9372	24.0756	0.120524		-1.68575	0.145517	0.0840141	-1.22587	TRUE	0.177687	TRUE	3	18	Amp		0.972148	N	80.3991	N	N	N		N	N		N
228	J12	FALSE	17.02-TGF-B1-A2ti-1	PDGFRB	UNKNOWN	SYBR	None				1.23691	1.05555	1.44942	25.204	25.3544	0.140759		-0.766618	0.142698	0.0823867	-0.306737	TRUE	0.177687	TRUE	3	21	Amp		0.970013	N	80.3991	N	N	N		N	N		N
232	J16	FALSE	Neg ctrl	PDGFRB	UNKNOWN	SYBR	None							34.9589	35.5206	0.794378						TRUE	0.177687	TRUE	3	29	Amp		0.940894	N	80.3491	N	Y	N		N	N		N
241	K1	FALSE	03.02-TGF-B1-DMSO	PDGFRB	UNKNOWN	SYBR	None				1.66283	1.45756	1.89701	24.523	24.5939	0.117416		-1.19352	0.118584	0.0684646	-0.733639	TRUE	0.177687	TRUE	3	19	Amp		0.97268	N	80.2655	N	N	N		N	N		N
242	K2	FALSE	03.02-TGF-B1-A2ti-1	PDGFRB	UNKNOWN	SYBR	None				1	0.871082	1.148	25.1821	25.1475	0.0651996		-0.459881	0.124218	0.0717175	0	TRUE	0.177687	TRUE	3	20	Amp		0.971922	N	80.2655	N	N	N		N	N		N
246	K6	FALSE	10.02-TGF-B1-DMSO	PDGFRB	UNKNOWN	SYBR	None				1.14028	0.86896	1.49633	25.0496	24.9338	0.234684		-0.649274	0.244564	0.141199	-0.189393	TRUE	0.177687	TRUE	3	21	Amp		0.970613	N	80.4058	N	N	N		N	N		N
247	K7	FALSE	10.02-TGF-B1-A2ti-1	PDGFRB	UNKNOWN	SYBR	None				0.96182	0.839789	1.10158	26.578	26.5813	0.122025		-0.40372	0.12211	0.0705	0.0561612	TRUE	0.177687	TRUE	3	21	Amp		0.972442	N	80.4058	N	N	N		N	N		N
251	K11	FALSE	17.02-TGF-B1-DMSO	PDGFRB	UNKNOWN	SYBR	None				2.33897	1.98978	2.74943	24.1323	24.0756	0.120524		-1.68575	0.145517	0.0840141	-1.22587	TRUE	0.177687	TRUE	3	19	Amp		0.977265	N	80.3991	N	N	N		N	N		N
252	K12	FALSE	17.02-TGF-B1-A2ti-1	PDGFRB	UNKNOWN	SYBR	None				1.23691	1.05555	1.44942	25.3764	25.3544	0.140759		-0.766618	0.142698	0.0823867	-0.306737	TRUE	0.177687	TRUE	3	21	Amp		0.96923	N	80.3991	N	N	N		N	N		N
256	K16	FALSE	Neg ctrl	PDGFRB	UNKNOWN	SYBR	None							36.0823	35.5206	0.794378						TRUE	0.177687	TRUE	3	31	Inconclusive		0.918817	N	73.7185	N	Y	N	80.3491	N	Y		N
265	L1	FALSE	03.02-TGF-B1-DMSO	PDGFRB	UNKNOWN	SYBR	None				1.66283	1.45756	1.89701	24.5292	24.5939	0.117416		-1.19352	0.118584	0.0684646	-0.733639	TRUE	0.177687	TRUE	3	19	Amp		0.964152	N	80.2655	N	N	N		N	N		N
266	L2	FALSE	03.02-TGF-B1-A2ti-1	PDGFRB	UNKNOWN	SYBR	None				1	0.871082	1.148	25.1881	25.1475	0.0651996		-0.459881	0.124218	0.0717175	0	TRUE	0.177687	TRUE	3	21	Amp		0.973949	N	80.2655	N	N	N		N	N		N
270	L6	FALSE	10.02-TGF-B1-DMSO	PDGFRB	UNKNOWN	SYBR	None				1.14028	0.86896	1.49633	25.088	24.9338	0.234684		-0.649274	0.244564	0.141199	-0.189393	TRUE	0.177687	TRUE	3	21	Amp		0.97039	N	80.4058	N	N	N		N	N		N
271	L7	FALSE	10.02-TGF-B1-A2ti-1	PDGFRB	UNKNOWN	SYBR	None				0.96182	0.839789	1.10158	26.461	26.5813	0.122025		-0.40372	0.12211	0.0705	0.0561612	TRUE	0.177687	TRUE	3	21	Amp		0.967494	N	80.4058	N	N	N		N	N		N
275	L11	FALSE	17.02-TGF-B1-DMSO	PDGFRB	UNKNOWN	SYBR	None				2.33897	1.98978	2.74943	24.1574	24.0756	0.120524		-1.68575	0.145517	0.0840141	-1.22587	TRUE	0.177687	TRUE	3	18	Amp		0.959798	N	80.3991	N	N	N		N	N		N
276	L12	FALSE	17.02-TGF-B1-A2ti-1	PDGFRB	UNKNOWN	SYBR	None				1.23691	1.05555	1.44942	25.4829	25.3544	0.140759		-0.766618	0.142698	0.0823867	-0.306737	TRUE	0.177687	TRUE	3	21	Amp		0.965879	N	80.3991	N	N	N		N	N		N
280	L16	FALSE	Neg ctrl	PDGFRB	UNKNOWN	SYBR	None							Undetermined	35.5206	0.794378						TRUE	0.177687	TRUE	3	39	No Amp		0	Y	60.0001	Y	N	N		N	N		N
Analysis Type	Singleplex
Endogenous Control	TBP
RQ Min/Max Confidence Level	95.0
Reference Sample	03.02-TGF-B1-A2ti-1

## Sheet: Analysis_PDGFRB
samples	Name	Cyclophilin A + TBP	PDGFRB	∆Ct	∆∆Ct	fold induction
1	03.02-TGF-B1-DMSO	22.1697	24.5939	2.4242	0	1
2	03.02-TGF-B1-A2ti	22.1104	25.1475	3.03707	0.612869	0.653895
6	10.02-TGF-B1-DMSO	22.0357	24.9338	2.89802	0	1
7	10.02-TGF-B1-A2ti	23.4876	26.5813	3.09371	0.195693	0.873153
11	17.02-TGF-B1-B1-DMSO	22.1018	24.0756	1.97382	0	1
12	17.02-TGF-B1-B1-A2ti	22.4566	25.3544	2.89785	0.924036	0.527033
