# Supplementary material for: S100A10-ANXA2 tetramer inhibition hampers hepatic stellate cell activation in human MASLD organoids
Source: EMBO Mol Med. 2026 Jun 10;18(7):2920–45. doi: 10.1038/s44321-026-00464-y (PMC13365249; doi:10.1038/s44321-026-00464-y)
Supplement: Supplementary file 7 — Source data Fig. 5 [file 44321_2026_464_MOESM7_ESM.zip › Figure 5/Figure 5E/Figure_5E_MT_Replicate1_Raw_Analysis_PDGFB.xlsx]

## Sheet: 1st Plate
Block Type	384-Well Block
Calibration Background is expired	No
Calibration Background performed on	08-22-2023
Calibration Pure Dye ABY is expired	No
Calibration Pure Dye ABY performed on	08-22-2023
Calibration Pure Dye CY5 is expired	No
Calibration Pure Dye CY5 performed on	08-22-2023
Calibration Pure Dye FAM is expired	No
Calibration Pure Dye FAM performed on	08-22-2023
Calibration Pure Dye JUN is expired	No
Calibration Pure Dye JUN performed on	08-22-2023
Calibration Pure Dye MUSTANG PURPLE is expired	No
Calibration Pure Dye MUSTANG PURPLE performed on	08-22-2023
Calibration Pure Dye NED is expired	No
Calibration Pure Dye NED performed on	08-22-2023
Calibration Pure Dye ROX is expired	No
Calibration Pure Dye ROX performed on	08-22-2023
Calibration Pure Dye SYBR is expired	No
Calibration Pure Dye SYBR performed on	08-22-2023
Calibration Pure Dye TAMRA is expired	No
Calibration Pure Dye TAMRA performed on	08-22-2023
Calibration Pure Dye VIC is expired	No
Calibration Pure Dye VIC performed on	08-22-2023
Calibration ROI is expired	No
Calibration ROI performed on	08-22-2023
Calibration Uniformity is expired	No
Calibration Uniformity performed on	08-22-2023
Chemistry	SYBR_GREEN
Date Created	2025-02-13 09:08:37 AM CET
Experiment Barcode
Experiment Comment
Experiment File Name	S:\GFoti\GFoti\Rafael\qPCR\For Miranda\12-02-25_RA_Miranda.eds
Experiment Name	12-02-25_RA_Miranda
Experiment Run End Time	2025-02-12 18:02:13 PM CET
Experiment Type	Comparative Cт (ΔΔCт)
Instrument Name	272530549
Instrument Serial Number	272530549
Instrument Type	QuantStudio™ 5 System
Passive Reference	ROX
Post-read Stage/Step
Pre-read Stage/Step
Quantification Cycle Method	Ct
Signal Smoothing On	true
Stage where Melt Analysis is performed	Stage3
Stage/ Cycle where Ct Analysis is performed	Stage2, Step2
User Name
Well	Well Position	Omit	Sample Name	Target Name	Task	Reporter	Quencher	Quantity	Quantity Mean	Quantity SD	RQ	RQ Min	RQ Max	CT	Ct Mean	Ct SD	Delta Ct	Delta Ct Mean	Delta Ct SD	Delta Ct SE	Delta Delta Ct	Automatic Ct Threshold	Ct Threshold	Automatic Baseline	Baseline Start	Baseline End	Amp Status	Comments	Cq Conf	Tm1	CQCONF	HIGHSD	MTP	Tm2	AMPNC	Tm3	OUTLIERRG	Tm4
152	G8	FALSE	TGF-DMSO	PDGFB	UNKNOWN	SYBR	None				1.197	0.957718	1.49606	26.8746	26.7534	0.17939		4.36099	0.200719	0.115885	-0.259422	TRUE	0.329746	TRUE	3	21	Amp		0.982159	90.767	N	N	N		N		N
153	G9	FALSE	TGF-A2TI	PDGFB	UNKNOWN	SYBR	None				0.974712	0.680638	1.39584	27.8827	27.9635	0.174876		4.65737	0.323203	0.186602	0.0369517	TRUE	0.329746	TRUE	3	21	Amp		0.981846	90.6226	N	N	N		N		N
158	G14	FALSE	CTL-NEG	PDGFB	NTC	SYBR	None							Undetermined								TRUE	0.329746	TRUE	3	33	No Amp		0	60.0004	N	N	N		N		N
176	H8	FALSE	TGF-DMSO	PDGFB	UNKNOWN	SYBR	None				1.197	0.957718	1.49606	26.8383	26.7534	0.17939		4.36099	0.200719	0.115885	-0.259422	TRUE	0.329746	TRUE	3	21	Amp		0.984077	90.767	N	N	N		N		N
177	H9	FALSE	TGF-A2TI	PDGFB	UNKNOWN	SYBR	None				0.974712	0.680638	1.39584	28.1642	27.9635	0.174876		4.65737	0.323203	0.186602	0.0369517	TRUE	0.329746	TRUE	3	21	Amp		0.984148	90.6226	N	N	N		N		N
182	H14	FALSE	CTL-NEG	PDGFB	NTC	SYBR	None							Undetermined								TRUE	0.329746	TRUE	3	39	No Amp		0	60.0004	N	N	N		N		N
200	I8	FALSE	TGF-DMSO	PDGFB	UNKNOWN	SYBR	None				1.197	0.957718	1.49606	26.5473	26.7534	0.17939		4.36099	0.200719	0.115885	-0.259422	TRUE	0.329746	TRUE	3	20	Amp		0.982343	90.767	N	N	N		N		N
201	I9	FALSE	TGF-A2TI	PDGFB	UNKNOWN	SYBR	None				0.974712	0.680638	1.39584	27.8437	27.9635	0.174876		4.65737	0.323203	0.186602	0.0369517	TRUE	0.329746	TRUE	3	21	Amp		0.978663	90.6226	N	N	N		N		N
206	I14	FALSE	CTL-NEG	PDGFB	NTC	SYBR	None							Undetermined								TRUE	0.329746	TRUE	3	39	No Amp		0	60.0004	N	N	N		N		N
296	M8	FALSE	TGF-DMSO	Cyclophilin A	UNKNOWN	SYBR	None				0.155211	0.131814	0.182761	18.6495	18.6212	0.116266		-3.77115	0.147056	0.0849026	2.6877	TRUE	0.147174	TRUE	3	13	Amp		0.958259	85.9031	N	N	N		N		N
297	M9	FALSE	TGF-A2TI	Cyclophilin A	UNKNOWN	SYBR	None	new average			0.303007	0.214404	0.428225	18.41	18.5699	0.151767		-4.73627	0.311307	0.179733	1.72258	TRUE	0.147174	TRUE	3	14	Amp		0.973034	85.7636	N	N	N		N		N
302	M14	FALSE	CTL-NEG	Cyclophilin A	NTC	SYBR	None							35.5615	35.5615							TRUE	0.147174	TRUE	3	31	Amp		0.939293	85.8263	N	N	N		N		N
303	M15	FALSE	TGF-DMSO	TBP	UNKNOWN	SYBR	None				0.14897	0.117449	0.188951	26.0756	25.9725	0.194101		3.58012	0.213969	0.123535	2.7469	TRUE	0.356179	TRUE	3	20	Amp		0.973835	79.0597	N	N	N		N		N
304	M16	FALSE	TGF-A2TI	TBP	UNKNOWN	SYBR	None				0.320352	0.235675	0.435454	25.7673	25.7816	0.0494825		2.47549	0.276274	0.159507	1.64227	TRUE	0.356179	TRUE	3	20	Amp		0.953995	79.0597	N	N	N		N		N
309	M21	FALSE	CTL-NEG	TBP	NTC	SYBR	None							37.4499	37.4499							TRUE	0.356179	TRUE	3	31	Amp		0.844534	78.0821	N	N	N		N		N
320	N8	FALSE	TGF-DMSO	Cyclophilin A	UNKNOWN	SYBR	None				0.155211	0.131814	0.182761	18.7208	18.6212	0.116266		-3.77115	0.147056	0.0849026	2.6877	TRUE	0.147174	TRUE	3	14	Amp		0.972629	85.9031	N	N	N		N		N
321	N9	FALSE	TGF-A2TI	Cyclophilin A	UNKNOWN	SYBR	None				0.303007	0.214404	0.428225	18.712	18.5699	0.151767		-4.73627	0.311307	0.179733	1.72258	TRUE	0.147174	TRUE	3	13	Amp		0.985201	85.7636	N	N	N		N		N
326	N14	FALSE	CTL-NEG	Cyclophilin A	NTC	SYBR	None							Undetermined	35.5615							TRUE	0.147174	TRUE	3	21	No Amp		0	60.0004	N	N	N		N		N
327	N15	FALSE	TGF-DMSO	TBP	UNKNOWN	SYBR	None				0.14897	0.117449	0.188951	26.0933	25.9725	0.194101		3.58012	0.213969	0.123535	2.7469	TRUE	0.356179	TRUE	3	19	Amp		0.964152	79.0597	N	N	N		N		N
328	N16	FALSE	TGF-A2TI	TBP	UNKNOWN	SYBR	None				0.320352	0.235675	0.435454	25.8367	25.7816	0.0494825		2.47549	0.276274	0.159507	1.64227	TRUE	0.356179	TRUE	3	18	Amp		0.968329	79.0597	N	N	N		N		N
333	N21	FALSE	CTL-NEG	TBP	NTC	SYBR	None							Undetermined	37.4499							TRUE	0.356179	TRUE	3	39	No Amp		0	59.9998	N	N	N		N		N
344	O8	FALSE	TGF-DMSO	Cyclophilin A	UNKNOWN	SYBR	None				0.155211	0.131814	0.182761	18.4934	18.6212	0.116266		-3.77115	0.147056	0.0849026	2.6877	TRUE	0.147174	TRUE	3	14	Amp		0.948886	85.9031	N	N	N		N		N
345	O9	FALSE	TGF-A2TI	Cyclophilin A	UNKNOWN	SYBR	None				0.303007	0.214404	0.428225	18.5877	18.5699	0.151767		-4.73627	0.311307	0.179733	1.72258	TRUE	0.147174	TRUE	3	15	Amp		0.959443	85.7636	N	N	N		N		N
350	O14	FALSE	CTL-NEG	Cyclophilin A	NTC	SYBR	None							Undetermined	35.5615							TRUE	0.147174	TRUE	3	39	No Amp		0	61.3537	N	N	N		N		N
351	O15	FALSE	TGF-DMSO	TBP	UNKNOWN	SYBR	None				0.14897	0.117449	0.188951	25.7486	25.9725	0.194101		3.58012	0.213969	0.123535	2.7469	TRUE	0.356179	TRUE	3	19	Amp		0.980324	79.0597	N	N	N		N		N
352	O16	FALSE	TGF-A2TI	TBP	UNKNOWN	SYBR	None				0.320352	0.235675	0.435454	25.7409	25.7816	0.0494825		2.47549	0.276274	0.159507	1.64227	TRUE	0.356179	TRUE	3	21	Amp		0.966036	79.0597	N	N	N		N		N
357	O21	FALSE	CTL-NEG	TBP	NTC	SYBR	None							Undetermined	37.4499							TRUE	0.356179	TRUE	3	20	No Amp		0	66.7807	N	N	N		N		N
Analysis Type	Singleplex
Endogenous Control	collagen
RQ Min/Max Confidence Level	95.0
Reference Sample	OA/PA-DMSO

## Sheet: PDGFB
samples	Name	Cyclophilin A + TBP	PDGFB	∆Ct	∆∆Ct	fold induction
1	TGF-DMSO	22.2969	26.7534	4.45651	0	1
2	TGF-A2TI	22.1758	27.9635	5.78776	1.33125	0.397423
	Biological Replicate 1
