# Supplementary material for: S100A10-ANXA2 tetramer inhibition hampers hepatic stellate cell activation in human MASLD organoids
Source: EMBO Mol Med. 2026 Jun 10;18(7):2920–45. doi: 10.1038/s44321-026-00464-y (PMC13365249; doi:10.1038/s44321-026-00464-y)
Supplement: Supplementary file 7 — Source data Fig. 5 [file 44321_2026_464_MOESM7_ESM.zip › Figure 5/Figure 5E/Figure_5E_MT_Replicate2_Raw_Analysis_PDGFB.xlsx]

## Sheet: 1st Plate
Block Type	384-Well Block
Calibration Background is expired	No
Calibration Background performed on	08-22-2023
Calibration Pure Dye ABY is expired	No
Calibration Pure Dye ABY performed on	08-22-2023
Calibration Pure Dye CY5 is expired	No
Calibration Pure Dye CY5 performed on	08-22-2023
Calibration Pure Dye FAM is expired	No
Calibration Pure Dye FAM performed on	08-22-2023
Calibration Pure Dye JUN is expired	No
Calibration Pure Dye JUN performed on	08-22-2023
Calibration Pure Dye MUSTANG PURPLE is expired	No
Calibration Pure Dye MUSTANG PURPLE performed on	08-22-2023
Calibration Pure Dye NED is expired	No
Calibration Pure Dye NED performed on	08-22-2023
Calibration Pure Dye ROX is expired	No
Calibration Pure Dye ROX performed on	08-22-2023
Calibration Pure Dye SYBR is expired	No
Calibration Pure Dye SYBR performed on	08-22-2023
Calibration Pure Dye TAMRA is expired	No
Calibration Pure Dye TAMRA performed on	08-22-2023
Calibration Pure Dye VIC is expired	No
Calibration Pure Dye VIC performed on	08-22-2023
Calibration ROI is expired	No
Calibration ROI performed on	08-22-2023
Calibration Uniformity is expired	No
Calibration Uniformity performed on	08-22-2023
Chemistry	SYBR_GREEN
Date Created	2025-02-20 09:59:54 AM CET
Experiment Barcode
Experiment Comment
Experiment File Name
Experiment Name
Experiment Run End Time	2025-02-19 17:43:35 PM CET
Experiment Type	Comparative Cт (ΔΔCт)
Instrument Name	272530549
Instrument Serial Number	272530549
Instrument Type	QuantStudio™ 5 System
Passive Reference	ROX
Post-read Stage/Step
Pre-read Stage/Step
Quantification Cycle Method	Ct
Signal Smoothing On	true
Stage where Melt Analysis is performed	Stage3
Stage/ Cycle where Ct Analysis is performed	Stage2, Step2
User Name
Well	Well Position	Omit	Sample Name	Target Name	Task	Reporter	Quencher	Quantity	Quantity Mean	Quantity SD	RQ	RQ Min	RQ Max	CT	Ct Mean	Ct SD	Delta Ct	Delta Ct Mean	Delta Ct SD	Delta Ct SE	Delta Delta Ct	Automatic Ct Threshold	Ct Threshold	Automatic Baseline	Baseline Start	Baseline End	Amp Status	Comments	Cq Conf	Tm1	CQCONF	AMPNC	Tm2	EXPFAIL	HIGHSD	Tm3	PRFDROP	MTP	Tm4	OUTLIERRG
152	G8	FALSE	TGF-B1 - DMSO	PDGFB	UNKNOWN	SYBR	None							27.1334	27.2323	0.100376		0.39063	0.201193	0.116159		TRUE	0.24934	TRUE	3	22	Amp		0.984587	90.6326	N	N		N	N		N	N		N
153	G9	FALSE	TGF-B1 - A2ti-1	PDGFB	UNKNOWN	SYBR	None							29.4225	29.108	0.474856		0.899632	0.479228	0.276682		TRUE	0.24934	TRUE	3	24	Amp		0.982107	90.4831	N	N	74.1129	N	N		N	Y		N
158	G14	FALSE	NEG CTL	PDGFB	NTC	SYBR	None							Undetermined	38.3909							TRUE	0.24934	TRUE	3	5	No Amp		0	60.0007	N	N		N	N		N	N		N
176	H8	FALSE	TGF-B1 - DMSO	PDGFB	UNKNOWN	SYBR	None							27.3341	27.2323	0.100376		0.39063	0.201193	0.116159		TRUE	0.24934	TRUE	3	21	Amp		0.987204	90.6326	N	N		N	N		N	N		N
177	H9	FALSE	TGF-B1 - A2ti-1	PDGFB	UNKNOWN	SYBR	None							29.3399	29.108	0.474856		0.899632	0.479228	0.276682		TRUE	0.24934	TRUE	3	24	Amp		0.989765	90.4831	N	N		N	N		N	N		N
182	H14	FALSE	NEG CTL	PDGFB	NTC	SYBR	None							38.3909	38.3909							TRUE	0.24934	TRUE	3	32	Inconclusive		0.81388	74.1897	N	N		N	N		N	N		N
200	I8	FALSE	TGF-B1 - DMSO	PDGFB	UNKNOWN	SYBR	None							27.2294	27.2323	0.100376		0.39063	0.201193	0.116159		TRUE	0.24934	TRUE	3	22	Amp		0.987287	90.6326	N	N		N	N		N	N		N
201	I9	FALSE	TGF-B1 - A2ti-1	PDGFB	UNKNOWN	SYBR	None							28.5618	29.108	0.474856		0.899632	0.479228	0.276682		TRUE	0.24934	TRUE	3	24	Amp		0.990515	90.4831	N	N		N	N		N	N		N
206	I14	FALSE	NEG CTL	PDGFB	NTC	SYBR	None							Undetermined	38.3909							TRUE	0.24934	TRUE	3	26	No Amp		0	60.0007	N	N		N	N		N	N		N
296	M8	FALSE	TGF-B1 - DMSO	Cyclophilin A	UNKNOWN	SYBR	None							18.7776	18.6837	0.249855		-8.15799	0.304681	0.175908		TRUE	0.158995	TRUE	3	14	Amp		0.980874	85.8852	N	N		N	N		N	N		N
297	M9	FALSE	TGF-B1 - A2ti-1	Cyclophilin A	UNKNOWN	SYBR	None							20.9127	20.8091	0.16383		-7.39929	0.1761	0.101672		TRUE	0.158995	TRUE	3	16	Amp		0.9763	85.7414	N	N		N	N		N	N		N
302	M14	FALSE	NEG CTL	Cyclophilin A	NTC	SYBR	None							36.3578	35.6532	0.996516						TRUE	0.158995	TRUE	3	32	Amp		0.656393	86.802	N	N		N	Y		N	N		N
303	M15	FALSE	TGF-B1 - DMSO	TBP	UNKNOWN	SYBR	None							25.81	25.9682	0.165264		-0.873451	0.24024	0.138703		TRUE	0.339833	TRUE	3	18	Amp		0.988406	79.0319	N	N		N	N		N	N		N
304	M16	FALSE	TGF-B1 - A2ti-1	TBP	UNKNOWN	SYBR	None							27.5648	27.7485	0.166929		-0.459905	0.178987	0.103338		TRUE	0.339833	TRUE	3	22	Amp		0.959687	78.9193	N	N		N	N		N	N		N
309	M21	FALSE	NEG CTL	TBP	NTC	SYBR	None							Undetermined								TRUE	0.339833	TRUE	3	24	No Amp		0	63.2731	N	N		N	N		N	N		N
320	N8	FALSE	TGF-B1 - DMSO	Cyclophilin A	UNKNOWN	SYBR	None							18.873	18.6837	0.249855		-8.15799	0.304681	0.175908		TRUE	0.158995	TRUE	3	14	Amp		0.965807	85.8852	N	N		N	N		N	N		N
321	N9	FALSE	TGF-B1 - A2ti-1	Cyclophilin A	UNKNOWN	SYBR	None							20.8944	20.8091	0.16383		-7.39929	0.1761	0.101672		TRUE	0.158995	TRUE	3	15	Amp		0.964719	85.7414	N	N		N	N		N	N		N
326	N14	FALSE	NEG CTL	Cyclophilin A	NTC	SYBR	None							34.9485	35.6532	0.996516						TRUE	0.158995	TRUE	3	30	Amp		0.939661	85.2255	N	Y		N	Y		N	N		N
327	N15	FALSE	TGF-B1 - DMSO	TBP	UNKNOWN	SYBR	None							26.1397	25.9682	0.165264		-0.873451	0.24024	0.138703		TRUE	0.339833	TRUE	3	21	Amp		0.970237	79.0319	N	N		N	N		N	N		N
328	N16	FALSE	TGF-B1 - A2ti-1	TBP	UNKNOWN	SYBR	None							27.7899	27.7485	0.166929		-0.459905	0.178987	0.103338		TRUE	0.339833	TRUE	3	22	Amp		0.971472	78.9193	N	N		N	N		N	N		N
333	N21	FALSE	NEG CTL	TBP	NTC	SYBR	None							Undetermined								TRUE	0.339833	TRUE	3	13	No Amp		0	60.0001	N	N		N	N		N	N		N
344	O8	FALSE	TGF-B1 - DMSO	Cyclophilin A	UNKNOWN	SYBR	None							18.4005	18.6837	0.249855		-8.15799	0.304681	0.175908		TRUE	0.158995	TRUE	3	14	Amp		0.962928	85.8852	N	N		N	N		N	N		N
345	O9	FALSE	TGF-B1 - A2ti-1	Cyclophilin A	UNKNOWN	SYBR	None							20.6202	20.8091	0.16383		-7.39929	0.1761	0.101672		TRUE	0.158995	TRUE	3	15	Amp		0.979818	85.7414	N	N		N	N		N	N		N
350	O14	FALSE	NEG CTL	Cyclophilin A	NTC	SYBR	None							Undetermined	35.6532	0.996516						TRUE	0.158995	TRUE	3	5	No Amp		0	60.0007	N	N		N	N		N	N		N
351	O15	FALSE	TGF-B1 - DMSO	TBP	UNKNOWN	SYBR	None							25.955	25.9682	0.165264		-0.873451	0.24024	0.138703		TRUE	0.339833	TRUE	3	20	Amp		0.982861	79.0319	N	N		N	N		N	N		N
352	O16	FALSE	TGF-B1 - A2ti-1	TBP	UNKNOWN	SYBR	None							27.8908	27.7485	0.166929		-0.459905	0.178987	0.103338		TRUE	0.339833	TRUE	3	20	Amp		0.9763	78.9193	N	N		N	N		N	N		N
357	O21	FALSE	NEG CTL	TBP	NTC	SYBR	None							Undetermined								TRUE	0.339833	TRUE	3	39	No Amp		0	60.0001	N	N		N	N		N	N		N
Analysis Type	Singleplex
Endogenous Control	IL-6
RQ Min/Max Confidence Level	95.0
Reference Sample	NEG CTL

## Sheet: PDGFB
samples	Name	Cyclophilin A + TBP	PDGFB	∆Ct	∆∆Ct	fold induction
1	TGF-B1 - DMSO	13.1365	27.2323	14.0959	0	1
2	TGF-B1 - A2ti-1	13.9623	29.108	15.1457	1.04988	0.483009
	Biological Replicate 2
