# Supplementary material for: S100A10-ANXA2 tetramer inhibition hampers hepatic stellate cell activation in human MASLD organoids
Source: EMBO Mol Med. 2026 Jun 10;18(7):2920–45. doi: 10.1038/s44321-026-00464-y (PMC13365249; doi:10.1038/s44321-026-00464-y)
Supplement: Supplementary file 7 — Source data Fig. 5 [file 44321_2026_464_MOESM7_ESM.zip › Figure 5/Figure 5E/Figure_5E_MT_Replicate3_Raw_Analysis_PDGFB.xlsx]

## Sheet: 1st Plate
Block Type	384-Well Block
Calibration Background is expired	No
Calibration Background performed on	08-22-2023
Calibration Pure Dye ABY is expired	No
Calibration Pure Dye ABY performed on	08-22-2023
Calibration Pure Dye CY5 is expired	No
Calibration Pure Dye CY5 performed on	08-22-2023
Calibration Pure Dye FAM is expired	No
Calibration Pure Dye FAM performed on	08-22-2023
Calibration Pure Dye JUN is expired	No
Calibration Pure Dye JUN performed on	08-22-2023
Calibration Pure Dye MUSTANG PURPLE is expired	No
Calibration Pure Dye MUSTANG PURPLE performed on	08-22-2023
Calibration Pure Dye NED is expired	No
Calibration Pure Dye NED performed on	08-22-2023
Calibration Pure Dye ROX is expired	No
Calibration Pure Dye ROX performed on	08-22-2023
Calibration Pure Dye SYBR is expired	No
Calibration Pure Dye SYBR performed on	08-22-2023
Calibration Pure Dye TAMRA is expired	No
Calibration Pure Dye TAMRA performed on	08-22-2023
Calibration Pure Dye VIC is expired	No
Calibration Pure Dye VIC performed on	08-22-2023
Calibration ROI is expired	No
Calibration ROI performed on	08-22-2023
Calibration Uniformity is expired	No
Calibration Uniformity performed on	08-22-2023
Chemistry	SYBR_GREEN
Date Created	2025-03-04 15:13:58 PM CET
Experiment Barcode
Experiment Comment
Experiment File Name
Experiment Name
Experiment Run End Time	2025-03-03 18:04:38 PM CET
Experiment Type	Comparative Cт (ΔΔCт)
Instrument Name	272530549
Instrument Serial Number	272530549
Instrument Type	QuantStudio™ 5 System
Passive Reference	ROX
Post-read Stage/Step
Pre-read Stage/Step
Quantification Cycle Method	Ct
Signal Smoothing On	true
Stage where Melt Analysis is performed	Stage3
Stage/ Cycle where Ct Analysis is performed	Stage2, Step2
User Name
Well	Well Position	Omit	Sample Name	Target Name	Task	Reporter	Quencher	Quantity	Quantity Mean	Quantity SD	RQ	RQ Min	RQ Max	CT	Ct Mean	Ct SD	Delta Ct	Delta Ct Mean	Delta Ct SD	Delta Ct SE	Delta Delta Ct	Automatic Ct Threshold	Ct Threshold	Automatic Baseline	Baseline Start	Baseline End	Amp Status	Comments	Cq Conf	Tm1	CQCONF	HIGHSD	Tm2	EXPFAIL	AMPNC	Tm3	OUTLIERRG	PRFDROP	MTP	Tm4	NOAMP	NOISE
87	D15	FALSE	TGF-B1 - DMSO	PDGFB	UNKNOWN	SYBR	None				1	0.559976	1.78579	26.2185	26.6521	0.440029		4.90215	0.52188	0.301308	0	TRUE	0.302453	TRUE	3	21	Amp		0.98427	90.7181	N	N		N	N		N	N	N		N	N
88	D16	FALSE	TGF-B1 - A2ti	PDGFB	UNKNOWN	SYBR	None				1.65761	1.16535	2.35779	28.3685	28.0677	0.264386		4.17305	0.317119	0.183089	-0.729101	TRUE	0.302453	TRUE	3	21	Amp		0.980794	90.7181	N	N		N	N		N	N	N		N	N
93	D21	FALSE	Negativ CTL	PDGFB	NTC	SYBR	None							Undetermined								TRUE	0.302453	TRUE	3	39	No Amp		0	60.0003	N	N		N	N		N	N	N		N	N
111	E15	FALSE	TGF-B1 - DMSO	PDGFB	UNKNOWN	SYBR	None				1	0.559976	1.78579	26.6395	26.6521	0.440029		4.90215	0.52188	0.301308	0	TRUE	0.302453	TRUE	3	20	Amp		0.985572	90.7181	N	N		N	N		N	N	N		N	N
112	E16	FALSE	TGF-B1 - A2ti	PDGFB	UNKNOWN	SYBR	None				1.65761	1.16535	2.35779	27.8721	28.0677	0.264386		4.17305	0.317119	0.183089	-0.729101	TRUE	0.302453	TRUE	3	22	Amp		0.990295	90.7181	N	N		N	N		N	N	N		N	N
117	E21	FALSE	Negativ CTL	PDGFB	NTC	SYBR	None							Undetermined								TRUE	0.302453	TRUE	3	16	No Amp		0	60.0003	N	N		N	N		N	N	N		N	N
135	F15	FALSE	TGF-B1 - DMSO	PDGFB	UNKNOWN	SYBR	None				1	0.559976	1.78579	27.0983	26.6521	0.440029		4.90215	0.52188	0.301308	0	TRUE	0.302453	TRUE	3	21	Amp		0.981231	90.7181	N	N		N	N		N	N	N		N	N
136	F16	FALSE	TGF-B1 - A2ti	PDGFB	UNKNOWN	SYBR	None				1.65761	1.16535	2.35779	27.9624	28.0677	0.264386		4.17305	0.317119	0.183089	-0.729101	TRUE	0.302453	TRUE	3	22	Amp		0.97969	90.7181	N	N		N	N		N	N	N		N	N
141	F21	FALSE	Negativ CTL	PDGFB	NTC	SYBR	None							Undetermined								TRUE	0.302453	TRUE	3	39	No Amp		0	60.0003	N	N		N	N		N	N	N		N	N
289	M1	FALSE	TGF-B1 - DMSO	Cyclophilin A	UNKNOWN	SYBR	None				1	0.636326	1.57152	18.9941	18.8719	0.294597		-2.87805	0.406843	0.234891	0	TRUE	0.14572	TRUE	3	15	Amp		0.961311	85.7042	N	N		N	N		N	N	N		N	N
290	M2	FALSE	TGF-B1 - A2ti	Cyclophilin A	UNKNOWN	SYBR	None				3.50933	2.5326	4.86274	18.9334	19.2054	0.235615		-4.68924	0.293562	0.169488	-1.81119	TRUE	0.14572	TRUE	3	15	Amp		0.975005	85.7042	N	N		N	N		N	N	N		N	N
295	M7	FALSE	Negativ CTL	Cyclophilin A	NTC	SYBR	None							Undetermined	37.2168							TRUE	0.14572	TRUE	3	33	No Amp		0	60.0001	N	N		N	N		N	N	N		N	N
296	M8	FALSE	TGF-B1 - DMSO	TBP	UNKNOWN	SYBR	None				1	0.725019	1.37927	25.5859	25.6401	0.0708554		3.89019	0.289404	0.167087	0	TRUE	0.24103	TRUE	3	19	Amp		0.982848	78.9782	N	N		N	N		N	N	N		N	N
297	M9	FALSE	TGF-B1 - A2ti	TBP	UNKNOWN	SYBR	None				3.71875	2.96459	4.66475	25.7826	25.89	0.10462		1.99537	0.203984	0.11777	-1.89482	TRUE	0.24103	TRUE	3	19	Amp		0.989761	78.8378	N	N		N	N		N	N	N		N	N
302	M14	FALSE	Negativ CTL	TBP	NTC	SYBR	None							Undetermined								TRUE	0.24103	TRUE	3	39	No Amp		0	91.3932	N	N		N	N		N	N	N		N	N
313	N1	FALSE	TGF-B1 - DMSO	Cyclophilin A	UNKNOWN	SYBR	None				1	0.636326	1.57152	18.5359	18.8719	0.294597		-2.87805	0.406843	0.234891	0	TRUE	0.14572	TRUE	3	15	Amp		0.97379	85.7042	N	N		N	N		N	N	N		N	N
314	N2	FALSE	TGF-B1 - A2ti	Cyclophilin A	UNKNOWN	SYBR	None				3.50933	2.5326	4.86274	19.3343	19.2054	0.235615		-4.68924	0.293562	0.169488	-1.81119	TRUE	0.14572	TRUE	3	15	Amp		0.953897	85.7042	N	N		N	N		N	N	N		N	N
319	N7	FALSE	Negativ CTL	Cyclophilin A	NTC	SYBR	None							Undetermined	37.2168							TRUE	0.14572	TRUE	3	35	No Amp		0	60.0001	N	N		N	N		N	N	N		N	N
320	N8	FALSE	TGF-B1 - DMSO	TBP	UNKNOWN	SYBR	None				1	0.725019	1.37927	25.7203	25.6401	0.0708554		3.89019	0.289404	0.167087	0	TRUE	0.24103	TRUE	3	20	Amp		0.980162	78.9782	N	N		N	N		N	N	N		N	N
321	N9	FALSE	TGF-B1 - A2ti	TBP	UNKNOWN	SYBR	None				3.71875	2.96459	4.66475	25.8958	25.89	0.10462		1.99537	0.203984	0.11777	-1.89482	TRUE	0.24103	TRUE	3	20	Amp		0.984285	78.8378	N	N		N	N		N	N	N		N	N
326	N14	FALSE	Negativ CTL	TBP	NTC	SYBR	None							Undetermined								TRUE	0.24103	TRUE	3	14	No Amp		0	86.3299	N	N		N	N		N	N	N		N	N
337	O1	FALSE	TGF-B1 - DMSO	Cyclophilin A	UNKNOWN	SYBR	None				1	0.636326	1.57152	19.0857	18.8719	0.294597		-2.87805	0.406843	0.234891	0	TRUE	0.14572	TRUE	3	15	Amp		0.977614	85.7042	N	N		N	N		N	N	N		N	N
338	O2	FALSE	TGF-B1 - A2ti	Cyclophilin A	UNKNOWN	SYBR	None				3.50933	2.5326	4.86274	19.3484	19.2054	0.235615		-4.68924	0.293562	0.169488	-1.81119	TRUE	0.14572	TRUE	3	15	Amp		0.977894	85.7042	N	N		N	N		N	N	N		N	N
343	O7	FALSE	Negativ CTL	Cyclophilin A	NTC	SYBR	None							37.2168	37.2168							TRUE	0.14572	TRUE	3	33	Inconclusive		0.859589	85.1912	N	N	69.0373	N	N	82.2542	N	N	Y		N	N
344	O8	FALSE	TGF-B1 - DMSO	TBP	UNKNOWN	SYBR	None				1	0.725019	1.37927	25.6142	25.6401	0.0708554		3.89019	0.289404	0.167087	0	TRUE	0.24103	TRUE	3	20	Amp		0.959255	78.9782	N	N		N	N		N	N	N		N	N
345	O9	FALSE	TGF-B1 - A2ti	TBP	UNKNOWN	SYBR	None				3.71875	2.96459	4.66475	25.9916	25.89	0.10462		1.99537	0.203984	0.11777	-1.89482	TRUE	0.24103	TRUE	3	22	Amp		0.97151	78.8378	N	N		N	N		N	N	N		N	N
350	O14	FALSE	Negativ CTL	TBP	NTC	SYBR	None							Undetermined								TRUE	0.24103	TRUE	3	39	No Amp		0	62.8136	N	N		N	N		N	N	N		N	N
Analysis Type	Singleplex
Endogenous Control	Col1a1
RQ Min/Max Confidence Level	95.0
Reference Sample	TGF-B1 - DMSO

## Sheet: PDGFB
samples	Name	Cyclophilin A + TBP	PDGFB	∆Ct	∆∆Ct	fold induction
1	TGF-B1 - DMSO	22.256	26.6521	4.39608	0	1
2	TGF-B1 - A2ti	22.5477	28.0677	5.51999	1.12391	0.45885
