# Supplementary material for: S100A10-ANXA2 tetramer inhibition hampers hepatic stellate cell activation in human MASLD organoids
Source: EMBO Mol Med. 2026 Jun 10;18(7):2920–45. doi: 10.1038/s44321-026-00464-y (PMC13365249; doi:10.1038/s44321-026-00464-y)
Supplement: Supplementary file 8 — Dataset EV1 [file 44321_2026_464_MOESM8_ESM.xlsx]

## Sheet: Reactome
pathway_id	pathway_name	namespace_lev1	namespace_lev2	pval_Hepatocyte-like_up	pval_Cholangiocyte-like_up	pval_HSC-like_up	pval_Unknown_up	pval_Embryonic stem cell-like_up	padj_Hepatocyte-like_up	padj_Cholangiocyte-like_up	padj_HSC-like_up	padj_Unknown_up	padj_Embryonic stem cell-like_up
R-HSA-1430728	Metabolism	Metabolism		2.19464e-30	0.511235	1	0.998926	0.239418	1.07625e-26	1	1	1	0.972174
R-HSA-156842	Eukaryotic Translation Elongation	Metabolism of proteins	Translation	1.96842e-23	4.35003e-28	0.999998	0.999933	0.716016	4.82656e-20	1.97318e-24	1	1	1
R-HSA-72764	Eukaryotic Translation Termination	Metabolism of proteins	Translation	6.94575e-23	2.90409e-27	0.999998	0.999842	0.716016	1.0091e-19	6.58648e-24	1	1	1
R-HSA-192823	Viral mRNA Translation	Disease	Infectious disease	2.44776e-22	8.65724e-27	0.999997	0.999842	0.63458	2.40077e-19	9.01177e-24	1	1	1
R-HSA-2408557	Selenocysteine synthesis	Metabolism	Metabolism of amino acids and derivatives	5.02353e-22	8.65724e-27	0.999998	0.999842	0.716016	3.51934e-19	9.01177e-24	1	1	1
R-HSA-156902	Peptide chain elongation	Metabolism of proteins	Translation	8.23079e-23	9.93361e-27	0.999997	0.999881	0.716016	1.0091e-19	9.01177e-24	1	1	1
R-HSA-9633012	Response of EIF2AK4 (GCN2) to amino acid deficiency	Cellular responses to stimuli	Cellular responses to stress	7.16444e-20	1.23983e-26	0.999982	0.999933	0.63458	3.90382e-17	9.37311e-24	1	1	1
R-HSA-975956	Nonsense Mediated Decay (NMD) independent of the Exon Junction Complex (EJC)	Metabolism of RNA	Nonsense-Mediated Decay (NMD)	4.14443e-22	2.93163e-26	0.999998	0.999842	0.716016	3.38738e-19	1.89969e-23	1	1	1
R-HSA-1474244	Extracellular matrix organization	Extracellular matrix organization		0.6553	0.00428046	2.15949e-25	0.0707853	0.133168	1	0.252158	1.05599e-21	0.9893	0.972174
R-HSA-72689	Formation of a pool of free 40S subunits	Metabolism of proteins	Translation	3.26217e-19	3.6787e-25	0.999999	0.999911	0.716016	1.45434e-16	2.08582e-22	1	1	1
R-HSA-2408522	Selenoamino acid metabolism	Metabolism	Metabolism of amino acids and derivatives	1.19773e-19	1.01232e-24	0.999999	0.999933	0.828582	5.87368e-17	5.10208e-22	1	1	1
R-HSA-927802	Nonsense-Mediated Decay (NMD)	Metabolism of RNA	Nonsense-Mediated Decay (NMD)	3.21712e-18	2.77283e-24	1	0.999881	0.716016	1.2136e-15	1.01422e-21	1	1	1
R-HSA-975957	Nonsense Mediated Decay (NMD) enhanced by the Exon Junction Complex (EJC)	Metabolism of RNA	Nonsense-Mediated Decay (NMD)	3.21712e-18	2.77283e-24	1	0.999881	0.716016	1.2136e-15	1.01422e-21	1	1	1
R-HSA-1799339	SRP-dependent cotranslational protein targeting to membrane	Metabolism of proteins	Translation	5.52598e-20	2.80611e-24	1	0.999881	0.779344	3.38742e-17	1.01422e-21	1	1	1
R-HSA-168273	Influenza Viral RNA Transcription and Replication	Disease	Infectious disease	5.77411e-15	2.90672e-24	1	0.999881	0.779344	1.41581e-12	1.01422e-21	1	1	1
R-HSA-162582	Signal Transduction	Signal Transduction		0.997443	0.600247	1.58016e-22	3.61294e-10	0.98698	1	1	3.86348e-19	1.44518e-06	1
R-HSA-9711097	Cellular response to starvation	Cellular responses to stimuli	Cellular responses to stress	1.85227e-13	2.42335e-22	0.999998	0.999988	0.970878	3.78481e-11	7.85165e-20	1	1	1
R-HSA-156827	L13a-mediated translational silencing of Ceruloplasmin expression	Metabolism of proteins	Translation	1.62031e-17	3.42851e-22	1	0.99995	0.779344	5.29733e-15	9.71982e-20	1	1	1
R-HSA-72706	GTP hydrolysis and joining of the 60S ribosomal subunit	Metabolism of proteins	Translation	3.09853e-17	3.42851e-22	1	0.99995	0.779344	9.49699e-15	9.71982e-20	1	1	1
R-HSA-72613	Eukaryotic Translation Initiation	Metabolism of proteins	Translation	5.968e-17	8.35777e-22	1	0.999962	0.779344	1.62595e-14	2.10616e-19	1	1	1
R-HSA-72737	Cap-dependent Translation Initiation	Metabolism of proteins	Translation	5.968e-17	8.35777e-22	1	0.999962	0.779344	1.62595e-14	2.10616e-19	1	1	1
R-HSA-72766	Translation	Metabolism of proteins	Translation	2.11502e-11	9.54847e-22	1	0.999988	0.962465	3.34583e-09	2.27957e-19	1	1	1
R-HSA-168255	Influenza Infection	Disease	Infectious disease	8.8829e-13	2.19197e-21	1	0.999933	0.896604	1.67545e-10	4.97139e-19	1	1	1
R-HSA-6791226	Major pathway of rRNA processing in the nucleolus and cytosol	Metabolism of RNA	rRNA processing	7.24772e-08	3.94348e-19	1	0.999979	0.962465	7.40475e-06	8.51791e-17	1	1	1
R-HSA-72312	rRNA processing	Metabolism of RNA	rRNA processing	4.69218e-06	1.3532e-18	1	0.999984	0.977409	0.000302769	2.66874e-16	1	1	1
R-HSA-8868773	rRNA processing in the nucleus and cytosol	Metabolism of RNA	rRNA processing	4.55686e-07	1.3532e-18	1	0.999984	0.977409	4.06306e-05	2.66874e-16	1	1	1
R-HSA-9010553	Regulation of expression of SLITs and ROBOs	Developmental Biology	Nervous system development	7.66908e-12	5.20004e-17	0.999986	0.999988	0.95163	1.39293e-09	9.82808e-15	1	1	1
R-HSA-9735869	SARS-CoV-1 modulates host translation machinery	Disease	Infectious disease	1.21678e-16	2.15216e-14	0.997971	0.954262	0.222293	3.14057e-14	3.90489e-12	1	1	1
R-HSA-71291	Metabolism of amino acids and derivatives	Metabolism	Metabolism of amino acids and derivatives	2.26267e-13	5.17152e-10	1	1	0.866775	4.43846e-11	7.051e-08	1	1	1
R-HSA-9754678	SARS-CoV-2 modulates host translation machinery	Disease	Infectious disease	1.33745e-11	7.22056e-13	0.999687	0.954262		2.26167e-09	1.25971e-10	1	1
R-HSA-1650814	Collagen biosynthesis and modifying enzymes	Extracellular matrix organization	Collagen formation	0.933287	0.0271075	7.59557e-13	0.873152	0.343798	1	0.830807	6.34879e-10	1	0.972174
R-HSA-1474290	Collagen formation	Extracellular matrix organization	Collagen formation	0.833815	0.00571158	7.78993e-13	0.798123	0.0821544	1	0.304797	6.34879e-10	1	0.972174
R-HSA-376176	Signaling by ROBO receptors	Developmental Biology	Nervous system development	1.12937e-10	1.27793e-12	0.99894	0.999852	0.998943	1.49687e-08	2.14692e-10	1	1	1
R-HSA-1566948	Elastic fibre formation	Extracellular matrix organization	Elastic fibre formation	0.84592	0.77912	3.90572e-12	0.457074	0.989467	1	1	2.72842e-09	1	1
R-HSA-9705683	SARS-CoV-2-host interactions	Disease	Infectious disease	0.000363447	6.86469e-12	0.999439	0.0848457	0.171357	0.0123697	1.11208e-09	1	0.997919	0.972174
R-HSA-72695	Formation of the ternary complex, and subsequently, the 43S complex	Metabolism of proteins	Translation	1.33745e-11	1.12268e-11	0.999545	0.97396	0.222293	2.26167e-09	1.75602e-09	1	1	1
R-HSA-72662	Activation of the mRNA upon binding of the cap-binding complex and eIFs, and subsequent binding to 43S	Metabolism of proteins	Translation	3.25666e-11	5.44059e-10	0.999756	0.980357	0.395281	4.69725e-09	7.051e-08	1	1	1
R-HSA-3000178	ECM proteoglycans	Extracellular matrix organization	ECM proteoglycans	0.405626	0.467663	4.79876e-11	0.172974	0.513703	1	1	2.34659e-08	0.997919	0.972174
R-HSA-72649	Translation initiation complex formation	Metabolism of proteins	Translation	8.42932e-11	5.44059e-10	0.999724	0.97396	0.395281	1.14826e-08	7.051e-08	1	1	1
R-HSA-72702	Ribosomal scanning and start codon recognition	Metabolism of proteins	Translation	8.42932e-11	5.44059e-10	0.999724	0.97396	0.395281	1.14826e-08	7.051e-08	1	1	1
R-HSA-9694516	SARS-CoV-2 Infection	Disease	Infectious disease	0.00362668	1.16711e-10	0.963797	0.173333	0.352623	0.0753129	1.76467e-08	1	0.997919	0.972174
R-HSA-216083	Integrin cell surface interactions	Extracellular matrix organization	Integrin cell surface interactions	0.462373	0.142795	1.96383e-10	0.0144384	0.235317	1	1	7.38702e-08	0.465755	0.972174
R-HSA-9692914	SARS-CoV-1-host interactions	Disease	Infectious disease	1.2593e-07	2.79037e-10	0.99588	0.890593	0.982479	1.18762e-05	4.08294e-08	1	1	1
R-HSA-174577	Activation of C3 and C5	Immune System	Innate Immune System	5.55417e-10	0.900169	0.843573			6.64333e-08	1	1
R-HSA-556833	Metabolism of lipids	Metabolism	Metabolism of lipids	7.74134e-10	1	0.999741	0.702402	0.696851	9.03894e-08	1	1	1	0.972174
R-HSA-8948216	Collagen chain trimerization	Extracellular matrix organization	Collagen formation	0.804615	0.0527743	1.77933e-09	0.878336	0.561333	1	1	6.21495e-07	1	0.972174
R-HSA-9678108	SARS-CoV-1 Infection	Disease	Infectious disease	0.000161163	1.84572e-09	0.946283	0.918329	0.981793	0.00664155	2.3256e-07	1	1	1
R-HSA-977606	Regulation of Complement cascade	Immune System	Innate Immune System	2.02494e-09	0.99095	0.265323	0.753256	0.828582	2.30937e-07	1	0.957514	1	1
R-HSA-419037	NCAM1 interactions	Developmental Biology	Nervous system development	0.885399	0.959327	3.02871e-09	0.944845	0.90136	1	1	9.87359e-07	1	1
R-HSA-9824446	Viral Infection Pathways	Disease	Infectious disease	0.263924	3.92085e-09	0.999296	0.94591	0.837057	0.883044	4.80674e-07	1	1	1
R-HSA-422475	Axon guidance	Developmental Biology	Nervous system development	8.76013e-07	4.27724e-09	0.000336884	0.159278	0.924722	7.2813e-05	5.10567e-07	0.0191554	0.997919	1
R-HSA-6798695	Neutrophil degranulation	Immune System	Innate Immune System	4.59206e-09	0.106476	0.999998	0.982484	0.0548765	5.00433e-07	1	1	1	0.972174
R-HSA-5663205	Infectious disease	Disease	Infectious disease	0.161201	6.14989e-09	0.984761	0.475616	0.910316	0.855491	7.15279e-07	1	1	1
R-HSA-375165	NCAM signaling for neurite out-growth	Developmental Biology	Nervous system development	0.923823	0.811095	7.40209e-09	0.653543	0.897971	1	1	2.17912e-06	1	1
R-HSA-2129379	Molecules associated with elastic fibres	Extracellular matrix organization	Elastic fibre formation	0.819394	0.560329	7.57568e-09	0.8308	0.982479	1	1	2.17912e-06	1	1
R-HSA-166658	Complement cascade	Immune System	Innate Immune System	1.42701e-08	0.993222	0.360744	0.813597	0.828582	1.48895e-06	1	1	1	1
R-HSA-1266738	Developmental Biology	Developmental Biology		2.11345e-06	4.78479e-06	1.8538e-08	0.00923215	0.858947	0.000145977	0.000452163	5.03616e-06	0.369286	1
R-HSA-9006934	Signaling by Receptor Tyrosine Kinases	Signal Transduction	Signaling by Receptor Tyrosine Kinases	0.747289	0.42229	2.13349e-08	0.00756452	0.9971	1	1	5.49094e-06	0.328892	1
R-HSA-9675108	Nervous system development	Developmental Biology	Nervous system development	2.19375e-07	2.89164e-08	0.000168587	0.11252	0.953791	2.02984e-05	3.27913e-06	0.011293	0.997919	1
R-HSA-392499	Metabolism of proteins	Metabolism of proteins		0.387445	1.68794e-07	0.999943	0.996768	0.974029	1	1.86744e-05	1	1	1
R-HSA-5635851	GLI proteins bind promoters of Hh responsive genes to promote transcription	Signal Transduction	Signaling by Hedgehog	0.856753	0.861207	2.79954e-07	0.567895	0.395281	1	1	5.95207e-05	1	1
R-HSA-1474228	Degradation of the extracellular matrix	Extracellular matrix organization	Degradation of the extracellular matrix	0.564589	0.00108162	3.26773e-07	0.213523	0.0891546	1	0.0831565	6.39167e-05	0.997919	0.972174
R-HSA-382551	Transport of small molecules	Transport of small molecules		5.83044e-07	0.775704	0.9999	0.98689	0.0556873	5.1058e-05	1	1	1	0.972174
R-HSA-9679506	SARS-CoV Infections	Disease	Infectious disease	0.0933853	6.39175e-07	0.790564	0.763936	0.871898	0.6541	6.83109e-05	1	1	1
R-HSA-6805567	Keratinization	Developmental Biology	Keratinization	0.000105133	7.5421e-07	0.96877	0.701781	0.105089	0.00444458	7.60244e-05	1	1	0.972174
R-HSA-6809371	Formation of the cornified envelope	Developmental Biology	Keratinization	5.52006e-05	7.5421e-07	0.964645	0.701781	0.0743853	0.00257813	7.60244e-05	1	1	0.972174
R-HSA-168249	Innate Immune System	Immune System	Innate Immune System	8.70298e-07	0.356453	0.999268	0.0639062	0.00325087	7.2813e-05	1	1	0.953824	0.625405
R-HSA-3000170	Syndecan interactions	Extracellular matrix organization	Non-integrin membrane-ECM interactions	0.687741	0.560329	8.77703e-07	0.649344	0.681875	1	1	0.000138451	1	0.972174
R-HSA-211859	Biological oxidations	Metabolism	Biological oxidations	1.10845e-06	0.931482	0.999765	0.584593	0.306642	8.76747e-05	1	1	1	0.972174
R-HSA-8953897	Cellular responses to stimuli	Cellular responses to stimuli		7.19044e-05	1.16788e-06	0.999755	0.99975	0.361559	0.00328677	0.000115163	1	1	0.972174
R-HSA-2022090	Assembly of collagen fibrils and other multimeric structures	Extracellular matrix organization	Collagen formation	0.439882	0.0040619	1.47355e-06	0.717856	0.202444	1	0.242431	0.000218354	1	0.972174
R-HSA-8874081	MET activates PTK2 signaling	Signal Transduction	Signaling by Receptor Tyrosine Kinases	0.629408	0.0141048	1.56982e-06	0.172755	0.962465	1	0.603578	0.000221509	0.997919	1
R-HSA-2262752	Cellular responses to stress	Cellular responses to stimuli	Cellular responses to stress	8.57494e-05	1.71414e-06	0.999727	0.999654	0.84747	0.00378842	0.000165433	1	1	1
R-HSA-8978868	Fatty acid metabolism	Metabolism	Metabolism of lipids	2.05811e-06	0.995065	0.964987	0.822846	0.129045	0.000144185	1	1	1	0.972174
R-HSA-166663	Initial triggering of complement	Immune System	Innate Immune System	2.40523e-06	0.948367	0.693649	0.243847	0.222293	0.000163823	1	1	1	1
R-HSA-1442490	Collagen degradation	Extracellular matrix organization	Degradation of the extracellular matrix	0.61777	0.00465011	2.44047e-06	0.717856	0.405392	1	0.263661	0.000305998	1	0.972174
R-HSA-9827857	Specification of primordial germ cells	Reproduction	Specification of primordial germ cells	0.567003	0.308553	0.249395	0.149222	2.89956e-06	1	1	0.923895	1	0.0117142
R-HSA-5083635	Defective B3GALTL causes PpS	Disease	Diseases of metabolism	0.929545	0.370326	2.90766e-06	0.153873	0.632734	1	1	0.000355461	0.997919	0.972174
R-HSA-8941326	RUNX2 regulates bone development	Gene expression (Transcription)	RNA Polymerase II Transcription	0.8445	0.836544	4.00931e-06	0.0208187	0.91972	1	1	0.000435679	0.599099	1
R-HSA-6794362	Protein-protein interactions at synapses	Neuronal System	Protein-protein interactions at synapses	0.849264	0.505218	4.39841e-06	0.99846	0.872177	1	1	0.00046757	1	1
R-HSA-1280215	Cytokine Signaling in Immune system	Immune System	Cytokine Signaling in Immune system	0.961814	0.940835	0.158821	4.45115e-06	0.00214628	1	1	0.805638	0.00445115	0.515909
R-HSA-5173214	O-glycosylation of TSR domain-containing proteins	Metabolism of proteins	Post-translational protein modification	0.940464	0.370326	4.62132e-06	0.153873	0.632734	1	1	0.000480814	0.997919	0.972174
R-HSA-372790	Signaling by GPCR	Signal Transduction	Signaling by GPCR	0.11517	0.490585	5.20625e-06	1.95572e-05	0.465203	0.723169	1	0.000530387	0.00767243	0.972174
R-HSA-156590	Glutathione conjugation	Metabolism	Biological oxidations	5.46474e-06	0.446021	0.948711	0.617917	0.127749	0.000339229	1	1	1	0.972174
R-HSA-390918	Peroxisomal lipid metabolism	Metabolism	Metabolism of lipids	5.46474e-06	0.986206	0.948711	0.428338	0.63458	0.000339229	1	1	1	1
R-HSA-109582	Hemostasis	Hemostasis		0.0145298	0.64106	5.54357e-06	2.30173e-05	0.194313	0.190011	1	0.000553225	0.00767243	0.972174
R-HSA-8875878	MET promotes cell motility	Signal Transduction	Signaling by Receptor Tyrosine Kinases	0.751197	0.0158715	7.17629e-06	0.248212	0.977409	1	0.64921	0.000688079	0.997919	1
R-HSA-388396	GPCR downstream signalling	Signal Transduction	Signaling by GPCR	0.16299	0.677858	4.19358e-05	7.84385e-06	0.299051	0.855491	1	0.00359765	0.00627508	0.972174
R-HSA-3000171	Non-integrin membrane-ECM interactions	Extracellular matrix organization	Non-integrin membrane-ECM interactions	0.0460496	0.0538457	9.0371e-06	0.453222	0.270445	0.417542	1	0.000849835	1	0.972174
R-HSA-6785807	Interleukin-4 and Interleukin-13 signaling	Immune System	Cytokine Signaling in Immune system	0.790449	0.429724	9.7029e-06	0.0972761	0.31661	1	1	0.00089523	0.997919	0.972174
R-HSA-975634	Retinoid metabolism and transport	Sensory Perception	Visual phototransduction	1.59345e-05	0.983957	0.503653	0.985186	0.986414	0.000898194	1	1	1	1
R-HSA-9013149	RAC1 GTPase cycle	Signal Transduction	Signaling by Rho GTPases, Miro GTPases and RHOBTB3	0.390394	0.351652	0.0727659	1.67275e-05	0.135831	1	1	0.653235	0.00743447	0.972174
R-HSA-5660526	Response to metal ions	Cellular responses to stimuli	Response to metal ions	0.425908	0.28026	0.218947	0.428338	2.55925e-05	1	1	1	1	0.0297371
R-HSA-5661231	Metallothioneins bind metals	Cellular responses to stimuli	Response to metal ions	0.242294		0.11622	0.243847	2.55925e-05	1		1	1	0.0297371
R-HSA-140877	Formation of Fibrin Clot (Clotting Cascade)	Hemostasis	Formation of Fibrin Clot (Clotting Cascade)	2.65099e-05	0.990085	0.904687	0.0480962	0.866856	0.00141309	1	1	0.832835	1
R-HSA-140875	Common Pathway of Fibrin Clot Formation	Hemostasis	Formation of Fibrin Clot (Clotting Cascade)	2.75073e-05	0.98081	0.773224	0.305983	0.716016	0.00145049	1	1	1	1
R-HSA-2172127	DAP12 interactions	Immune System	Innate Immune System	0.487309	0.00118597	0.219942	2.8498e-05	0.00849829	1	0.0896592	0.856984	0.00814229	0.972174
R-HSA-2424491	DAP12 signaling	Immune System	Innate Immune System	0.738956	0.00143885	0.177284	2.8498e-05	0.00849829	1	0.103597	0.855152	0.00814229	0.972174
R-HSA-156580	Phase II - Conjugation of compounds	Metabolism	Biological oxidations	3.04756e-05	0.778275	0.997585	0.788353	0.681875	0.00155679	1	1	1	0.972174
R-HSA-6806667	Metabolism of fat-soluble vitamins	Metabolism	Metabolism of vitamins and cofactors	3.2837e-05	0.948132	0.57045	0.985186	0.986414	0.00166013	1	1	1	1
R-HSA-2892247	POU5F1 (OCT4), SOX2, NANOG activate genes related to proliferation	Developmental Biology	Transcriptional regulation of pluripotent stem cells	0.389885	0.627274	0.822956		3.94023e-05	1	1	1		0.0297371
R-HSA-9748784	Drug ADME	Drug ADME		4.00179e-05	0.778275	0.999416	0.19006	0.405392	0.00196431	1	1	0.997919	0.972174
R-HSA-9823739	Formation of the anterior neural plate	Developmental Biology	Gastrulation	0.917816	0.482029	0.281763	0.25125	4.06216e-05	1	1	0.965982	1	0.0297371
R-HSA-877300	Interferon gamma signaling	Immune System	Cytokine Signaling in Immune system	0.204605	0.101009	0.975765	0.00829452	4.41641e-05	0.855491	1	1	0.348075	0.0297371
R-HSA-1483191	Synthesis of PC	Metabolism	Metabolism of lipids	5.52006e-05	0.993222	0.964645	0.939399	0.483921	0.00257813	1	1	1	0.972174
R-HSA-416700	Other semaphorin interactions	Developmental Biology	Nervous system development	0.738369	0.536329	6.04337e-05	0.0471947	0.308834	1	1	0.00465527	1	0.972174
R-HSA-397014	Muscle contraction	Muscle contraction		0.352612	0.469627	6.09278e-05	0.351335	0.621258	1	1	0.00465527	1	0.972174
R-HSA-8940973	RUNX2 regulates osteoblast differentiation	Gene expression (Transcription)	RNA Polymerase II Transcription	0.818393	0.697388	6.79145e-05	0.0171534	0.866856	1	1	0.00503185	0.515892	1
R-HSA-6794361	Neurexins and neuroligins	Neuronal System	Protein-protein interactions at synapses	0.796642	0.871067	7.8058e-05	0.985186	0.720357	1	1	0.00569707	1	0.972174
R-HSA-4341670	Defective NEU1 causes sialidosis	Disease	Diseases of metabolism	8.29109e-05	0.28026	0.709545			0.00369632	1	1
R-HSA-9680350	Signaling by CSF1 (M-CSF) in myeloid cells	Immune System	Cytokine Signaling in Immune system	0.497059	0.118206	0.510254	8.41478e-05	0.896604	1	1	1	0.0182927	1
R-HSA-112316	Neuronal System	Neuronal System		0.274932	0.294959	9.27359e-05	0.706817	0.77437	0.912223	1	0.00657215	1	0.972174
R-HSA-9018678	Biosynthesis of specialized proresolving mediators (SPMs)	Metabolism	Metabolism of lipids	9.31789e-05	0.62744	0.799625	0.753256	0.0364174	0.0040438	1	1	1	1
R-HSA-1912420	Pre-NOTCH Processing in Golgi	Signal Transduction	Signaling by NOTCH	0.909937	0.703946	0.3715	9.66946e-05	0.529876	1	1	1	0.0182927	1
R-HSA-392154	Nitric oxide stimulates guanylate cyclase	Hemostasis	Platelet homeostasis	0.74273	0.948367	9.7848e-05	0.919723	0.828582	1	1	0.00683538	1	1
R-HSA-9013148	CDC42 GTPase cycle	Signal Transduction	Signaling by Rho GTPases, Miro GTPases and RHOBTB3	0.392073	0.347429	0.02745	9.94022e-05	0.0939533	1	1	0.402671	0.0182927	0.972174
R-HSA-3371571	HSF1-dependent transactivation	Cellular responses to stimuli	Cellular responses to stress	9.99756e-05	0.895135	0.98517	0.813597	0.308834	0.00429019	1	1	1	0.972174
R-HSA-8941332	RUNX2 regulates genes involved in cell migration	Gene expression (Transcription)	RNA Polymerase II Transcription	0.810894	0.807061	0.000113727	0.567895		1	1	0.00783277	1
R-HSA-1236977	Endosomal/Vacuolar pathway	Immune System	Adaptive Immune System	0.860314	0.000346293	0.216939	0.00292247	0.000139978	1	0.0290886	0.855152	0.182655	0.0807871
R-HSA-196854	Metabolism of vitamins and cofactors	Metabolism	Metabolism of vitamins and cofactors	0.000143311	0.772806	0.950558	0.980665	0.611574	0.00595591	1	1	1	0.972174
R-HSA-9754189	Germ layer formation at gastrulation	Developmental Biology	Gastrulation	0.984497	0.627274	0.282498	0.428338	0.000163787	1	1	0.965982	1	0.0827125
R-HSA-9012999	RHO GTPase cycle	Signal Transduction	Signaling by Rho GTPases, Miro GTPases and RHOBTB3	0.126042	0.210544	0.0195151	0.000171295	0.701269	0.779458	1	0.333667	0.0215151	0.972174
R-HSA-1483206	Glycerophospholipid biosynthesis	Metabolism	Metabolism of lipids	0.000176973	0.998735	0.96332	0.976399	0.4497	0.00709231	1	1	1	0.972174
R-HSA-449147	Signaling by Interleukins	Immune System	Cytokine Signaling in Immune system	0.981922	0.960473	0.00112431	0.00018169	0.231051	1	1	0.0478075	0.0220231	0.972174
R-HSA-9733709	Cardiogenesis	Developmental Biology	Cardiogenesis	0.9774	0.563107	0.000188997	0.144451	0.866856	1	1	0.0124368	0.997919	1
R-HSA-3371568	Attenuation phase	Cellular responses to stimuli	Cellular responses to stress	0.000193284	0.93577	0.948711	0.753256	0.308834	0.00758291	1	1	1	0.972174
R-HSA-2142700	Synthesis of Lipoxins (LX)	Metabolism	Metabolism of lipids	0.00020097	0.313639	0.52363	0.428338	0.0493044	0.00782186	1	1	1	1
R-HSA-210990	PECAM1 interactions	Hemostasis	Cell surface interactions at the vascular wall	0.917816	0.191538	0.281763	0.00020468	0.63458	1	1	0.965982	0.02408	1
R-HSA-76002	Platelet activation, signaling and aggregation	Hemostasis	Platelet activation, signaling and aggregation	0.0406665	0.623288	0.000816007	0.000228881	0.700481	0.389509	1	0.0381814	0.0261578	0.972174
R-HSA-8934593	Regulation of RUNX1 Expression and Activity	Gene expression (Transcription)	RNA Polymerase II Transcription	0.984497	0.948367	0.000254466	0.753256	0.896604	1	1	0.0157512	1	1
R-HSA-418346	Platelet homeostasis	Hemostasis	Platelet homeostasis	0.848553	0.449962	0.000280833	0.653543	0.946835	1	1	0.0167472	1	1
R-HSA-9006936	Signaling by TGFB family members	Signal Transduction	Signaling by TGFB family members	0.987747	0.462937	0.000286988	0.335155	0.897971	1	1	0.0169081	1	1
R-HSA-9018677	Biosynthesis of DHA-derived SPMs	Metabolism	Metabolism of lipids	0.00029953	0.536329	0.773224	0.567895	0.0364174	0.0110443	1	1	1	1
R-HSA-9013695	NOTCH4 Intracellular Domain Regulates Transcription	Signal Transduction	Signaling by NOTCH	0.942649	0.900169	0.0549342	0.000303648	0.483921	1	1	0.613307	0.0337387	0.972174
R-HSA-8963743	Digestion and absorption	Digestion and absorption		0.000306395	0.861207	0.628013	0.243847	0.222293	0.0112131	1	1	1	1
R-HSA-9709957	Sensory Perception	Sensory Perception		0.000311985	0.458714	0.613673	0.919226	0.750651	0.0113332	1	1	1	0.972174
R-HSA-430039	mRNA decay by 5' to 3' exoribonuclease	Metabolism of RNA	Deadenylation-dependent mRNA decay	0.993271	0.000321607	0.892116	0.428338	0.222293	1	0.0286041	1	1	1
R-HSA-75892	Platelet Adhesion to exposed collagen	Hemostasis	Platelet Adhesion to exposed collagen	0.891495	0.069438	0.0141124	0.000331104	0.716016	1	1	0.263187	0.0351045	1
R-HSA-194315	Signaling by Rho GTPases	Signal Transduction	Signaling by Rho GTPases, Miro GTPases and RHOBTB3	0.466629	0.327958	0.00189131	0.000333492	0.759351	1	1	0.0695377	0.0351045	0.972174
R-HSA-425407	SLC-mediated transmembrane transport	Transport of small molecules	SLC-mediated transmembrane transport	0.000339679	0.294091	0.977804	0.989563	0.158295	0.0116488	1	1	1	0.972174
R-HSA-6806834	Signaling by MET	Signal Transduction	Signaling by Receptor Tyrosine Kinases	0.84351	0.000340047	0.00178664	0.413777	0.998236	1	0.0290886	0.0663606	1	1
R-HSA-420029	Tight junction interactions	Cell-Cell communication	Cell junction organization	0.0235492	0.000340706	0.941942	0.685311	0.529876	0.266709	0.0290886	1	1	1
R-HSA-202733	Cell surface interactions at the vascular wall	Hemostasis	Cell surface interactions at the vascular wall	0.0430717	0.0813532	0.114137	0.000370181	0.0939533	0.406982	1	0.653235	0.0370181	0.972174
R-HSA-416476	G alpha (q) signalling events	Signal Transduction	Signaling by GPCR	0.163111	0.249513	0.00679237	0.000370181	0.495485	0.855491	1	0.160753	0.0370181	0.972174
R-HSA-3906995	Diseases associated with O-glycosylation of proteins	Disease	Diseases of metabolism	0.848553	0.346147	0.000372807	0.0159616	0.815909	1	1	0.0209543	0.502726	0.99479
R-HSA-8953854	Metabolism of RNA	Metabolism of RNA		1	0.000381182	1	1	0.998563	1	0.0308758	1	1	1
R-HSA-186797	Signaling by PDGF	Signal Transduction	Signaling by Receptor Tyrosine Kinases	0.343018	0.839323	0.000383687	0.194068	0.751013	1	1	0.0213208	0.997919	0.972174
R-HSA-9716542	Signaling by Rho GTPases, Miro GTPases and RHOBTB3	Signal Transduction	Signaling by Rho GTPases, Miro GTPases and RHOBTB3	0.603293	0.286634	0.00392477	0.000399577	0.774694	1	1	0.114239	0.0389831	0.972174
R-HSA-6790901	rRNA modification in the nucleus and cytosol	Metabolism of RNA	rRNA processing	0.519017	0.000424594	0.999545	0.673444	0.828582	1	0.0337888	1	1	1
R-HSA-1483257	Phospholipid metabolism	Metabolism	Metabolism of lipids	0.000467219	0.998707	0.971641	0.319701	0.858519	0.015275	1	1	1	1
R-HSA-1630316	Glycosaminoglycan metabolism	Metabolism	Metabolism of carbohydrates	0.898972	0.925312	0.0004789	0.370215	0.787495	1	1	0.024603	1	0.974122
R-HSA-114508	Effects of PIP2 hydrolysis	Hemostasis	Platelet activation, signaling and aggregation	0.553699	0.563107	0.000483004	0.0341915	0.560658	1	1	0.024603	0.746258	0.972174
R-HSA-8963899	Plasma lipoprotein remodeling	Transport of small molecules	Plasma lipoprotein assembly, remodeling, and clearance	0.00049539	0.990085	0.765718	0.269462	0.628876	0.0160887	1	1	1	0.972174
R-HSA-381426	Regulation of Insulin-like Growth Factor (IGF) transport and uptake by Insulin-like Growth Factor Binding Proteins (IGFBPs)	Metabolism of proteins	Regulation of Insulin-like Growth Factor (IGF) transport and uptake by Insulin-like Growth Factor Binding Proteins (IGFBPs)	0.00502633	0.185337	0.000627137	0.603617	0.968124	0.0966633	1	0.0316154	1	1
R-HSA-114608	Platelet degranulation	Hemostasis	Platelet activation, signaling and aggregation	0.000649357	0.895227	0.0232829	0.029839	0.723045	0.0206782	1	0.363749	0.746258	0.972174
R-HSA-4086398	Ca2+ pathway	Signal Transduction	Signaling by WNT	0.773185	0.473133	0.00065129	0.509944	0.991835	1	1	0.032498	1	1
R-HSA-8878166	Transcriptional regulation by RUNX2	Gene expression (Transcription)	RNA Polymerase II Transcription	0.990441	0.658381	0.000661932	0.190631	0.989467	1	1	0.0326084	0.997919	1
R-HSA-5576893	Phase 2 - plateau phase	Muscle contraction	Cardiac conduction	0.917816	0.807061	0.000666839	0.25125	0.779344	1	1	0.0326084	1	1
R-HSA-2243919	Crosslinking of collagen fibrils	Extracellular matrix organization	Collagen formation	0.451427	0.973306	0.000773336	0.305983	0.162674	1	1	0.0374417	1	0.972174
R-HSA-1433557	Signaling by SCF-KIT	Signal Transduction	Signaling by Receptor Tyrosine Kinases	0.405772	0.0782002	0.694296	0.000775288	0.54319	1	1	1	0.061594	0.972174
R-HSA-9658195	Leishmania infection	Disease	Infectious disease	0.072893	0.0875384	0.0576044	0.000802317	0.477594	0.55955	1	0.630901	0.061594	0.972174
R-HSA-9824443	Parasitic Infection Pathways	Disease	Infectious disease	0.072893	0.0875384	0.0576044	0.000802317	0.477594	0.55955	1	0.630901	0.061594	0.972174
R-HSA-3595177	Defective CHSY1 causes TPBS	Disease	Diseases of metabolism	0.750365	0.731819	0.0008224	0.243847	0.222293	1	1	0.0381814	1	1
R-HSA-8941284	RUNX2 regulates chondrocyte maturation	Gene expression (Transcription)	RNA Polymerase II Transcription	0.750365	0.807061	0.0008224	0.428338	0.222293	1	1	0.0381814	1	1
R-HSA-9761174	Formation of intermediate mesoderm	Developmental Biology	Gastrulation	0.750365	0.731819	0.0008224	0.0593556		1	1	0.0381814	1
R-HSA-71384	Ethanol oxidation	Metabolism	Biological oxidations	0.00083131	0.627274	0.460936	0.567895	0.222293	0.0253214	1	1	1	1
R-HSA-2730905	Role of LAT2/NTAL/LAB on calcium mobilization	Immune System	Innate Immune System	0.451193	0.219897	0.709545	0.000846917	0.779344	1	1	1	0.061594	1
R-HSA-447041	CHL1 interactions	Developmental Biology	Nervous system development	0.613552	0.430852	0.191166	0.000846917		1	1	0.855152	0.061594
R-HSA-2022923	Dermatan sulfate biosynthesis	Metabolism	Metabolism of carbohydrates	0.891495	0.861207	0.000867628	0.243847	0.529876	1	1	0.0392843	1	1
R-HSA-428542	Regulation of commissural axon pathfinding by SLIT and ROBO	Developmental Biology	Nervous system development	0.613552	0.731819	0.000867628	0.673444	0.63458	1	1	0.0392843	1	1
R-HSA-3781865	Diseases of glycosylation	Disease	Diseases of metabolism	0.353928	0.698402	0.000876516	0.268982	0.969314	1	1	0.0393226	1	1
R-HSA-373076	Class A/1 (Rhodopsin-like receptors)	Signal Transduction	Signaling by GPCR	0.204012	0.337132	0.360502	0.000876519	0.175427	0.855491	1	1	0.0626085	0.972174
R-HSA-140837	Intrinsic Pathway of Fibrin Clot Formation	Hemostasis	Formation of Fibrin Clot (Clotting Cascade)	0.00108859	0.900169	0.773224	0.25125	0.529876	0.0310077	1	1	1	1
R-HSA-159782	Removal of aminoterminal propeptides from gamma-carboxylated proteins	Metabolism of proteins	Post-translational protein modification	0.00108859	0.861207	0.671294	0.428338	0.529876	0.0310077	1	1	1	1
R-HSA-159854	Gamma-carboxylation, transport, and amino-terminal cleavage of proteins	Metabolism of proteins	Post-translational protein modification	0.00108859	0.861207	0.671294	0.428338	0.529876	0.0310077	1	1	1	1
R-HSA-173736	Alternative complement activation	Immune System	Innate Immune System	0.00108859	0.861207	0.671294			0.0310077	1	1
R-HSA-5686938	Regulation of TLR by endogenous ligand	Immune System	Innate Immune System	0.00108859	0.807061	0.709545	0.451554	0.779344	0.0310077	1	1	1	1
R-HSA-2187338	Visual phototransduction	Sensory Perception	Visual phototransduction	0.00109387	0.960538	0.782549	0.978614	0.897971	0.0310077	1	1	1	1
R-HSA-170834	Signaling by TGF-beta Receptor Complex	Signal Transduction	Signaling by TGFB family members	0.969975	0.467663	0.00109709	0.364863	0.977409	1	1	0.0470592	1	1
R-HSA-8963691	Phenylalanine and tyrosine metabolism	Metabolism	Metabolism of amino acids and derivatives	0.00111541	0.627274	0.579041	0.428338	0.0109114	0.0310794	1	1	1	1
R-HSA-8963901	Chylomicron remodeling	Transport of small molecules	Plasma lipoprotein assembly, remodeling, and clearance	0.00111541	0.861207	0.579041	0.673444	0.63458	0.0310794	1	1	1	1
R-HSA-8964058	HDL remodeling	Transport of small molecules	Plasma lipoprotein assembly, remodeling, and clearance	0.00111541	0.861207	0.579041	0.673444	0.529876	0.0310794	1	1	1	1
R-HSA-909733	Interferon alpha/beta signaling	Immune System	Cytokine Signaling in Immune system	0.563321	0.00837679	0.808109	0.00126868	0.00111886	1	0.404225	1	0.0845785	0.431108
R-HSA-2892245	POU5F1 (OCT4), SOX2, NANOG repress genes related to differentiation	Developmental Biology	Transcriptional regulation of pluripotent stem cells	0.860314	0.807061	0.799625	0.567895	0.00117381	1	1	1	1	0.431108
R-HSA-418457	cGMP effects	Hemostasis	Platelet homeostasis	0.520792	0.928201	0.00120318	0.859207	0.63458	1	1	0.0494414	1	1
R-HSA-186712	Regulation of beta-cell development	Developmental Biology	Regulation of beta-cell development	0.0012388	0.99902	0.440195	0.788353	0.896604	0.0331736	1	1	1	1
R-HSA-9662851	Anti-inflammatory response favouring Leishmania parasite infection	Disease	Infectious disease	0.58485	0.0238479	0.158766	0.001246	0.681387	1	0.76727	0.805638	0.0845785	0.972174
R-HSA-9664433	Leishmania parasite growth and survival	Disease	Infectious disease	0.58485	0.0238479	0.158766	0.001246	0.681387	1	0.76727	0.805638	0.0845785	0.972174
R-HSA-9660826	Purinergic signaling in leishmaniasis infection	Disease	Infectious disease	0.00125145	0.861207	0.349441	0.230607	0.716016	0.0331736	1	1	0.997919	1
R-HSA-9664424	Cell recruitment (pro-inflammatory response)	Disease	Infectious disease	0.00125145	0.861207	0.349441	0.230607	0.716016	0.0331736	1	1	0.997919	1
R-HSA-9748787	Azathioprine ADME	Drug ADME	Azathioprine ADME	0.00125145	0.287457	0.861791	0.673444	0.63458	0.0331736	1	1	1	1
R-HSA-68877	Mitotic Prometaphase	Cell Cycle	Cell Cycle, Mitotic	1	0.999562	0.00126025	0.99196	0.990609	1	1	0.0513552	1	1
R-HSA-512988	Interleukin-3, Interleukin-5 and GM-CSF signaling	Immune System	Cytokine Signaling in Immune system	0.576057	0.351625	0.493519	0.00126868	0.213125	1	1	1	0.0845785	0.972174
R-HSA-1643685	Disease	Disease		0.0225552	0.00129765	0.696174	0.103301	0.993578	0.258346	0.0949379	1	0.997919	1
R-HSA-9662361	Sensory processing of sound by outer hair cells of the cochlea	Sensory Perception	Sensory processing of sound	0.00137098	0.25623	0.592858	0.347392	0.784222	0.0358047	1	1	1	0.972174
R-HSA-5576891	Cardiac conduction	Muscle contraction	Cardiac conduction	0.573492	0.645966	0.00141773	0.412334	0.433647	1	1	0.0568254	1	0.972174
R-HSA-3560782	Diseases associated with glycosaminoglycan metabolism	Disease	Diseases of metabolism	0.66871	0.948132	0.0014445	0.954262	0.896604	1	1	0.0574275	1	1
R-HSA-2173789	TGF-beta receptor signaling activates SMADs	Signal Transduction	Signaling by TGFB family members	0.985929	0.450237	0.00146026	0.0705752	0.91972	1	1	0.0575861	0.9893	1
R-HSA-913531	Interferon Signaling	Immune System	Cytokine Signaling in Immune system	0.820995	0.75225	0.992876	0.0186514	0.0014924	1	1	1	0.556758	0.502441
R-HSA-3371497	HSP90 chaperone cycle for steroid hormone receptors (SHR) in the presence of ligand	Cellular responses to stimuli	Cellular responses to stress	0.00160328	0.948132	0.548685	0.685311	0.215764	0.0409505	1	1	1	1
R-HSA-210991	Basigin interactions	Hemostasis	Cell surface interactions at the vascular wall	0.450597	0.0761806	0.892116	0.451554	0.00162697	1	1	1	1	0.505613
R-HSA-2500257	Resolution of Sister Chromatid Cohesion	Cell Cycle	Cell Cycle, Mitotic	0.999918	0.993873	0.00165126	0.685311	0.91972	1	1	0.0630833	1	1
R-HSA-1368082	RORA activates gene expression	Circadian Clock	RORA activates gene expression	0.827013	0.928201	0.00201635	0.753256	0.716016	1	1	0.0729473	1	1
R-HSA-5213460	RIPK1-mediated regulated necrosis	Programmed Cell Death	Regulated Necrosis	0.738956	0.00204221	0.959977	0.153873	0.188015	1	0.136227	1	0.997919	0.972174
R-HSA-5675482	Regulation of necroptotic cell death	Programmed Cell Death	Regulated Necrosis	0.738956	0.00204221	0.959977	0.153873	0.188015	1	0.136227	1	0.997919	0.972174
R-HSA-5663202	Diseases of signal transduction by growth factor receptors and second messengers	Disease	Diseases of signal transduction by growth factor receptors and second messengers	0.8794	0.984508	0.176746	0.00205246	0.999195	1	1	0.855152	0.130315	1
R-HSA-400253	Circadian Clock	Circadian Clock		0.759705	0.885517	0.00206988	0.912759	0.91972	1	1	0.0738811	1	1
R-HSA-76005	Response to elevated platelet cytosolic Ca2+	Hemostasis	Platelet activation, signaling and aggregation	0.00208175	0.907518	0.0378354	0.0370163	0.749274	0.0497996	1	0.486575	0.791792	0.972174
R-HSA-8963693	Aspartate and asparagine metabolism	Metabolism	Metabolism of amino acids and derivatives	0.856753	0.627274	0.00223975	0.673444	0.716016	1	1	0.0782311	1	1
R-HSA-452723	Transcriptional regulation of pluripotent stem cells	Developmental Biology	Transcriptional regulation of pluripotent stem cells	0.403196	0.836544	0.385339	0.753256	0.00225973	1	1	1	1	0.515909
R-HSA-9759475	Regulation of CDH11 Expression and Function	Cell-Cell communication	Cell junction organization	0.998327	0.890768	0.00230854	0.742633	0.896604	1	1	0.0794984	1	1
R-HSA-983170	Antigen Presentation: Folding, assembly and peptide loading of class I MHC	Immune System	Adaptive Immune System	0.818251	0.00232134	0.922867	0.0208187	0.0124186	1	0.152603	1	0.599099	0.972174
R-HSA-199220	Vitamin B5 (pantothenate) metabolism	Metabolism	Metabolism of vitamins and cofactors	0.860314	0.62744	0.861791	0.428338	0.00240937	1	1	1	1	1
R-HSA-1474165	Reproduction	Reproduction		0.864386	0.351603	0.518481	0.382038	0.00242631	1	1	1	1	0.515909
R-HSA-8957275	Post-translational protein phosphorylation	Metabolism of proteins	Post-translational protein modification	0.0098393	0.289134	0.00258488	0.530513	0.985142	0.154654	1	0.0871562	1	1
R-HSA-418594	G alpha (i) signalling events	Signal Transduction	Signaling by GPCR	0.86605	0.373891	0.00275275	0.0259201	0.232518	1	1	0.0909525	0.668907	0.972174
R-HSA-1638091	Heparan sulfate/heparin (HS-GAG) metabolism	Metabolism	Metabolism of carbohydrates	0.867622	0.743162	0.00280359	0.919723	0.896604	1	1	0.0920105	1	1
R-HSA-5423646	Aflatoxin activation and detoxification	Metabolism	Biological oxidations	0.00286823	0.807061	0.671294	0.149222	0.529876	0.0639354	1	1	1	1
R-HSA-8963888	Chylomicron assembly	Transport of small molecules	Plasma lipoprotein assembly, remodeling, and clearance	0.00286823	0.861207	0.709545	0.753256	0.63458	0.0639354	1	1	1	1
R-HSA-438064	Post NMDA receptor activation events	Neuronal System	Transmission across Chemical Synapses	0.00292937	0.808295	0.226893	0.260792	0.54319	0.065003	1	0.869521	1	0.972174
R-HSA-9033241	Peroxisomal protein import	Protein localization	Peroxisomal protein import	0.00301262	0.98853	0.998209	0.673444	0.529876	0.066549	1	1	1	1
R-HSA-1912422	Pre-NOTCH Expression and Processing	Signal Transduction	Signaling by NOTCH	0.982976	0.902986	0.0704091	0.00302687	0.879435	1	1	0.653235	0.186269	1
R-HSA-373752	Netrin-1 signaling	Developmental Biology	Nervous system development	0.369602	0.916684	0.00303995	0.260792	0.43617	1	1	0.0977983	1	0.972174
R-HSA-9006931	Signaling by Nuclear Receptors	Signal Transduction	Signaling by Nuclear Receptors	0.948001	0.681675	0.00312281	0.841045	0.817354	1	1	0.0998075	1	0.99479
R-HSA-3772470	Negative regulation of TCF-dependent signaling by WNT ligand antagonists	Signal Transduction	Signaling by WNT	0.937754	0.397921	0.00319554	0.428338	0.716016	1	1	0.100741	1	1
R-HSA-6788467	IL-6-type cytokine receptor ligand interactions	Immune System	Cytokine Signaling in Immune system	0.917816	0.807061	0.00319554	0.149222	0.222293	1	1	0.100741	1	1
R-HSA-8964011	HDL clearance	Transport of small molecules	Plasma lipoprotein assembly, remodeling, and clearance	0.00343717	0.731819	0.460936	0.673444	0.395281	1	1	1	1	1
R-HSA-8964208	Phenylalanine metabolism	Metabolism	Metabolism of amino acids and derivatives	0.00343717	0.482029	0.390002	0.428338	0.0493044	1	1	1	1	1
R-HSA-5673001	RAF/MAP kinase cascade	Signal Transduction	MAPK family signaling cascades	0.689664	0.902666	0.288978	0.00345076	0.870327	1	1	0.965982	0.202785	1
R-HSA-5684996	MAPK1/MAPK3 signaling	Signal Transduction	MAPK family signaling cascades	0.672532	0.919256	0.183863	0.00345076	0.815519	1	1	0.855152	0.202785	0.99479
R-HSA-167044	Signalling to RAS	Signal Transduction	Signaling by Receptor Tyrosine Kinases	0.567003	0.817812	0.822956	0.00349805	0.529876	1	1	1	1	1
R-HSA-6783783	Interleukin-10 signaling	Immune System	Cytokine Signaling in Immune system	0.928031	0.627274	0.00692572	0.00349805	0.828582	1	1	0.160753	1	1
R-HSA-5368286	Mitochondrial translation initiation	Metabolism of proteins	Translation	0.303363	0.00350704	0.999952	0.859207	0.529876	0.971692	0.214972	1	1	1
R-HSA-5419276	Mitochondrial translation termination	Metabolism of proteins	Translation	0.403262	0.00350704	0.999952	0.859207	0.529876	1	0.214972	1	1	1
R-HSA-159740	Gamma-carboxylation of protein precursors	Metabolism of proteins	Post-translational protein modification	0.00354246	0.861207	0.628013	0.243847	0.395281	0.0739244	1	1	1	1
R-HSA-159763	Transport of gamma-carboxylated protein precursors from the endoplasmic reticulum to the Golgi apparatus	Metabolism of proteins	Post-translational protein modification	0.00354246	0.861207	0.628013	0.243847	0.395281	0.0739244	1	1	1	1
R-HSA-2871809	FCERI mediated Ca+2 mobilization	Immune System	Innate Immune System	0.351722	0.642853	0.0223668	0.00361063	0.267143	1	1	0.358603	0.203416	0.972174
R-HSA-912526	Interleukin receptor SHC signaling	Immune System	Cytokine Signaling in Immune system	0.396603	0.703946	0.282498	0.00361063	0.63458	1	1	0.965982	0.203416	1
R-HSA-5218859	Regulated Necrosis	Programmed Cell Death	Regulated Necrosis	0.172026	0.00371219	0.997702	0.395037	0.253709	0.855491	0.224513	1	1	0.972174
R-HSA-168256	Immune System	Immune System		0.132057	0.811395	0.987002	0.00465747	0.0037497	0.804482	1	1	0.241946	0.6728
R-HSA-8986944	Transcriptional Regulation by MECP2	Gene expression (Transcription)	RNA Polymerase II Transcription	0.696247	0.948953	0.00375659	0.395037	0.879435	1	1	0.110669	1	1
R-HSA-9033500	TYSND1 cleaves peroxisomal proteins	Protein localization	Peroxisomal protein import	0.00398301	0.627274	0.52363	0.243847		0.0807136	1	1	1
R-HSA-1912399	Pre-NOTCH Processing in the Endoplasmic Reticulum	Signal Transduction	Signaling by NOTCH	0.856753	0.627274	0.11622	0.0040581	0.222293	1	1	1	0.219357	1
R-HSA-5083630	Defective LFNG causes SCDO3	Disease	Diseases of metabolism	0.810894	0.627274	0.11622	0.0040581	0.395281	1	1	1	0.219357	1
R-HSA-9006335	Signaling by Erythropoietin	Signal Transduction	Signaling by Erythropoietin	0.619433	0.16866	0.861791	0.0040581	0.779344	1	1	1	0.219357	1
R-HSA-5663220	RHO GTPases Activate Formins	Signal Transduction	Signaling by Rho GTPases, Miro GTPases and RHOBTB3	0.999219	0.973263	0.00420854	0.175676	0.977409	1	1	0.117251	0.997919	1
R-HSA-373755	Semaphorin interactions	Developmental Biology	Nervous system development	0.510522	0.277875	0.00422657	0.023454	0.578569	1	1	0.117251	0.630683	0.972174
R-HSA-9705671	SARS-CoV-2 activates/modulates innate and adaptive immune responses	Disease	Infectious disease	0.712638	0.00856698	0.926814	0.00427441	0.0728709	1	0.409051	1	0.227969	0.972174
R-HSA-450282	MAPK targets/ Nuclear events mediated by MAP kinases	Immune System	Innate Immune System	0.76032	0.990085	0.00429896	0.153873	0.63458	1	1	0.117251	0.997919	1
R-HSA-9759476	Regulation of Homotypic Cell-Cell Adhesion	Cell-Cell communication	Cell junction organization	0.999042	0.890768	0.00429896	0.742633	0.896604	1	1	0.117251	1	1
R-HSA-9764260	Regulation of Expression and Function of Type II Classical Cadherins	Cell-Cell communication	Cell junction organization	0.999042	0.890768	0.00429896	0.742633	0.896604	1	1	0.117251	1	1
R-HSA-198933	Immunoregulatory interactions between a Lymphoid and a non-Lymphoid cell	Immune System	Adaptive Immune System	0.224662	0.00449495	0.245497	0.0341749	0.024962	0.855491	0.25809	0.917096	0.746258	0.972174
R-HSA-422356	Regulation of insulin secretion	Metabolism	Integration of energy metabolism	0.964977	0.00449495	0.158766	0.233844	0.604649	1	0.25809	0.805638	0.997919	0.972174
R-HSA-210745	Regulation of gene expression in beta cells	Developmental Biology	Regulation of beta-cell development	0.00455395	0.962873	0.456415	0.919723	0.529876	0.0889744	1	1	1	1
R-HSA-3000157	Laminin interactions	Extracellular matrix organization	Laminin interactions	0.156089	0.246805	0.0252868	0.00463889	0.0107189	0.839636	1	0.382885	0.241946	0.972174
R-HSA-9648025	EML4 and NUDC in mitotic spindle formation	Cell Cycle	Cell Cycle, Mitotic	0.999675	0.989984	0.00465239	0.685311	0.95163	1	1	0.122068	1	1
R-HSA-190373	FGFR1c ligand binding and activation	Signal Transduction	Signaling by Receptor Tyrosine Kinases	0.891495	0.900169	0.00474632	0.428338	0.222293	1	1	0.122068	1	1
R-HSA-450341	Activation of the AP-1 family of transcription factors	Immune System	Innate Immune System	0.856753	0.807061	0.00474632	0.567895	0.395281	1	1	0.122068	1	1
R-HSA-5632681	Ligand-receptor interactions	Signal Transduction	Signaling by Hedgehog	0.447724	0.703946	0.00474632	0.673444	0.529876	1	1	0.122068	1	1
R-HSA-9683673	Maturation of protein 3a	Disease	Infectious disease	0.856753	0.308553	0.00474632	0.753256	0.716016	1	1	0.122068	1	1
R-HSA-9694719	Maturation of protein 3a.1	Disease	Infectious disease	0.856753	0.308553	0.00474632	0.753256	0.716016	1	1	0.122068	1	1
R-HSA-9762293	Regulation of CDH11 gene transcription	Cell-Cell communication	Cell junction organization	0.891495	0.807061	0.00474632	0.567895	0.395281	1	1	0.122068	1	1
R-HSA-2682334	EPH-Ephrin signaling	Developmental Biology	Nervous system development	0.430838	0.0283204	0.00479224	0.340484	0.718675	1	0.845141	0.122068	1	0.972174
R-HSA-4420332	Defective B3GALT6 causes EDSP2 and SEMDJL1	Disease	Diseases of metabolism	0.643859	0.948367	0.00479284	0.859207	0.828582	1	1	0.122068	1	1
R-HSA-5368287	Mitochondrial translation	Metabolism of proteins	Translation	0.40256	0.00480789	0.999977	0.893677	0.529876	1	0.265959	1	1	1
R-HSA-5389840	Mitochondrial translation elongation	Metabolism of proteins	Translation	0.351532	0.00480789	0.999952	0.893677	0.529876	1	0.265959	1	1	1
R-HSA-3238698	WNT ligand biogenesis and trafficking	Signal Transduction	Signaling by WNT	0.696341	0.00497534	0.105948	0.428338	0.529876	1	0.271905	0.653235	1	1
R-HSA-9013408	RHOG GTPase cycle	Signal Transduction	Signaling by Rho GTPases, Miro GTPases and RHOBTB3	0.20927	0.875788	0.727761	0.00498583	0.632734	0.855491	1	1	0.249291	0.972174
R-HSA-174824	Plasma lipoprotein assembly, remodeling, and clearance	Transport of small molecules	Plasma lipoprotein assembly, remodeling, and clearance	0.00543729	0.518332	0.954996	0.560719	0.853094	0.101468	1	1	1	1
R-HSA-168138	Toll Like Receptor 9 (TLR9) Cascade	Immune System	Innate Immune System	0.98973	0.716952	0.05214	0.00550259	0.879435	1	1	0.596033	0.258945	1
R-HSA-168181	Toll Like Receptor 7/8 (TLR7/8) Cascade	Immune System	Innate Immune System	0.986016	0.806842	0.0424185	0.00550259	0.879435	1	1	0.520308	0.258945	1
R-HSA-975138	TRAF6 mediated induction of NFkB and MAP kinases upon TLR7/8 or 9 activation	Immune System	Innate Immune System	0.996953	0.806842	0.0340448	0.00550259	0.879435	1	1	0.463414	0.258945	1
R-HSA-975155	MyD88 dependent cascade initiated on endosome	Immune System	Innate Immune System	0.986016	0.806842	0.0424185	0.00550259	0.879435	1	1	0.520308	0.258945	1
R-HSA-2022928	HS-GAG biosynthesis	Metabolism	Metabolism of carbohydrates	0.543276	0.751656	0.00569026	0.893677	0.866856	1	1	0.138947	1	1
R-HSA-3595174	Defective CHST14 causes EDS, musculocontractural type	Disease	Diseases of metabolism	0.670479	0.627274	0.00571502	0.243847	0.222293	1	1	1	1	1
R-HSA-399710	Activation of AMPA receptors	Neuronal System	Transmission across Chemical Synapses	0.565047	0.627274	0.00571502	0.428338	0.395281	1	1	1	1	1
R-HSA-9754119	Drug-mediated inhibition of CDK4/CDK6 activity	Cell Cycle	Cell Cycle, Mitotic	0.750365	0.627274	0.00571502	0.567895	0.529876	1	1	1	1	1
R-HSA-1793185	Chondroitin sulfate/dermatan sulfate metabolism	Metabolism	Metabolism of carbohydrates	0.926437	0.996218	0.00576816	0.457074	0.962465	1	1	0.138947	1	1
R-HSA-3928665	EPH-ephrin mediated repulsion of cells	Developmental Biology	Nervous system development	0.788065	0.133646	0.00576816	0.215229	0.982479	1	1	0.138947	0.997919	1
R-HSA-9840310	Glycosphingolipid catabolism	Metabolism	Metabolism of lipids	0.0060996	0.703946	0.986902	0.567895	0.222293	0.112877	1	1	1	1
R-HSA-400451	Free fatty acids regulate insulin secretion	Metabolism	Integration of energy metabolism	0.810894	0.00614369	0.460936	0.428338	0.529876	1	1	1	1	1
R-HSA-9706369	Negative regulation of FLT3	Immune System	Cytokine Signaling in Immune system	0.964298	0.00614369	0.628013	0.25125	0.222293	1	1	1	1	1
R-HSA-194138	Signaling by VEGF	Signal Transduction	Signaling by Receptor Tyrosine Kinases	0.377255	0.18032	0.0759082	0.00615233	0.9719	1	1	0.653235	0.286155	1
R-HSA-500792	GPCR ligand binding	Signal Transduction	Signaling by GPCR	0.0620833	0.367174	0.033078	0.00669601	0.480066	0.506444	1	0.451819	0.304364	0.972174
R-HSA-8980692	RHOA GTPase cycle	Signal Transduction	Signaling by Rho GTPases, Miro GTPases and RHOBTB3	0.456618	0.157324	0.0194206	0.00669601	0.232518	1	1	0.333375	0.304364	0.972174
R-HSA-3560783	Defective B4GALT7 causes EDS, progeroid type	Disease	Diseases of metabolism	0.696341	0.948367	0.00692572	0.859207	0.828582	1	1	0.160753	1	1
R-HSA-3560801	Defective B3GAT3 causes JDSSDHD	Disease	Diseases of metabolism	0.643859	0.948367	0.00692572	0.859207	0.828582	1	1	0.160753	1	1
R-HSA-388844	Receptor-type tyrosine-protein phosphatases	Neuronal System	Protein-protein interactions at synapses	0.74273	0.697388	0.00692572	0.753256	0.866856	1	1	0.160753	1	1
R-HSA-5173105	O-linked glycosylation	Metabolism of proteins	Post-translational protein modification	0.865192	0.379006	0.00693636	0.550964	0.205281	1	1	0.160753	1	0.972174
R-HSA-3928662	EPHB-mediated forward signaling	Developmental Biology	Nervous system development	0.84592	0.611614	0.00698393	0.157307	0.68856	1	1	0.161092	0.997919	0.972174
R-HSA-1483255	PI Metabolism	Metabolism	Metabolism of lipids	0.293584	0.864039	0.831526	0.00709311	0.989467	0.961106	1	1	0.311785	1
R-HSA-9013694	Signaling by NOTCH4	Signal Transduction	Signaling by NOTCH	0.999628	0.784623	0.902935	0.00709311	0.456517	1	1	1	0.311785	0.972174
R-HSA-352230	Amino acid transport across the plasma membrane	Transport of small molecules	SLC-mediated transmembrane transport	0.0553383	0.222257	0.853279	0.567895	0.00744717	0.478623	1	1	1	0.972174
R-HSA-111465	Apoptotic cleavage of cellular proteins	Programmed Cell Death	Apoptosis	0.366868	0.00745991	0.890314	0.292818	0.828582	1	0.37598	1	1	1
R-HSA-8939211	ESR-mediated signaling	Signal Transduction	Signaling by Nuclear Receptors	0.976428	0.546446	0.00751386	0.73054	0.914864	1	1	0.172501	1	1
R-HSA-157118	Signaling by NOTCH	Signal Transduction	Signaling by NOTCH	0.997412	0.941411	0.0992833	0.00769793	0.776546	1	1	0.653235	0.331094	0.972174
R-HSA-3299685	Detoxification of Reactive Oxygen Species	Cellular responses to stimuli	Cellular responses to stress	0.00770029	0.962873	0.941942	0.813597	0.308834	0.134865	1	1	1	0.972174
R-HSA-8957322	Metabolism of steroids	Metabolism	Metabolism of lipids	0.00777941	0.999843	0.905914	0.996396	0.940563	0.135766	1	1	1	1
R-HSA-8876384	Listeria monocytogenes entry into host cells	Disease	Infectious disease	0.667672	0.00778693	0.87789	0.539934	0.716016	1	0.388149	1	1	1
R-HSA-8866427	VLDLR internalisation and degradation	Transport of small molecules	Plasma lipoprotein assembly, remodeling, and clearance	0.964298	0.00790451	0.709545	0.567895	0.529876	1	0.389727	1	1	1
R-HSA-191273	Cholesterol biosynthesis	Metabolism	Metabolism of lipids	0.00817068	0.986206	0.948711	0.859207	0.779344	0.140102	1	1	1	1
R-HSA-399956	CRMPs in Sema3A signaling	Developmental Biology	Nervous system development	0.964298	0.861207	0.00823108	0.10498	0.63458	1	1	0.187209	0.997919	1
R-HSA-6803157	Antimicrobial peptides	Immune System	Innate Immune System	0.00838654	0.928201	0.843573	0.813597	0.63458	0.140952	1	1	1	1
R-HSA-8963898	Plasma lipoprotein assembly	Transport of small molecules	Plasma lipoprotein assembly, remodeling, and clearance	0.00838654	0.928201	0.861791	0.859207	0.716016	0.140952	1	1	1	1
R-HSA-975577	N-Glycan antennae elongation	Metabolism of proteins	Post-translational protein modification	0.00838654	0.226348	0.534318	0.813597	0.215764	0.140952	1	1	1	1
R-HSA-9818027	NFE2L2 regulating anti-oxidant/detoxification enzymes	Cellular responses to stimuli	Cellular responses to stress	0.00838654	0.536329	0.843573	0.243847	0.126091	0.140952	1	1	1	1
R-HSA-9823730	Formation of definitive endoderm	Developmental Biology	Gastrulation	0.00838654	0.973306	0.799625	0.525985	0.866856	0.140952	1	1	1	1
R-HSA-1660662	Glycosphingolipid metabolism	Metabolism	Metabolism of lipids	0.00839612	0.634546	0.992031	0.813597	0.529876	0.140952	1	1	1	1
R-HSA-210747	Regulation of gene expression in early pancreatic precursor cells	Developmental Biology	Regulation of beta-cell development	0.00845021	0.900169	0.671294	0.567895	0.395281	0.140952	1	1	1	1
R-HSA-2142691	Synthesis of Leukotrienes (LT) and Eoxins (EX)	Metabolism	Metabolism of lipids	0.00845021	0.536329	0.671294	0.673444	0.308834	0.140952	1	1	1	0.972174
R-HSA-2672351	Stimuli-sensing channels	Transport of small molecules	Ion channel transport	0.00853472	0.266684	0.444684	0.8308	0.155638	0.141007	1	1	1	0.972174
R-HSA-2142753	Arachidonic acid metabolism	Metabolism	Metabolism of lipids	0.00853615	0.6972	0.493519	0.456024	0.105089	0.141007	1	1	1	0.972174
R-HSA-187687	Signalling to ERKs	Signal Transduction	Signaling by Receptor Tyrosine Kinases	0.629408	0.916061	0.954692	0.00861485	0.716016	1	1	1	0.348075	1
R-HSA-451927	Interleukin-2 family signaling	Immune System	Cytokine Signaling in Immune system	0.314087	0.916061	0.479558	0.00861485	0.483921	0.987758	1	1	0.348075	0.972174
R-HSA-9664323	FCGR3A-mediated IL10 synthesis	Disease	Infectious disease	0.229389	0.479813	0.157249	0.00861485	0.323218	0.855491	1	0.802658	0.348075	0.972174
R-HSA-190242	FGFR1 ligand binding and activation	Signal Transduction	Signaling by Receptor Tyrosine Kinases	0.917816	0.948367	0.00862501	0.428338	0.395281	1	1	0.192586	1	1
R-HSA-5607763	CLEC7A (Dectin-1) induces NFAT activation	Immune System	Innate Immune System	0.302308	0.703946	0.00862501	0.567895	0.63458	0.971692	1	0.192586	1	1
R-HSA-8943723	Regulation of PTEN mRNA translation	Signal Transduction	Intracellular signaling by second messengers	0.917816	0.807061	0.00862501	0.428338	0.716016	1	1	0.192586	1	1
R-HSA-9759811	Regulation of CDH11 mRNA translation by microRNAs	Cell-Cell communication	Cell junction organization	0.917816	0.807061	0.00862501	0.567895	0.716016	1	1	0.192586	1	1
R-HSA-445355	Smooth Muscle Contraction	Muscle contraction	Smooth Muscle Contraction	0.0380734	0.303091	0.00873877	0.292818	0.853094	0.371188	1	0.194239	1	1
R-HSA-9707616	Heme signaling	Cellular responses to stimuli	Cellular responses to stress	0.491853	0.996321	0.00946818	0.516803	0.91972	1	1	0.205775	1	1
R-HSA-1368108	BMAL1:CLOCK,NPAS2 activates circadian gene expression	Circadian Clock	BMAL1:CLOCK,NPAS2 activates circadian gene expression	0.400655	0.916061	0.00966936	0.859207	0.529876	1	1	0.207382	1	1
R-HSA-9013508	NOTCH3 Intracellular Domain Regulates Transcription	Signal Transduction	Signaling by NOTCH	0.667672	0.563107	0.00966936	0.0242813	0.308834	1	1	0.207382	0.630683	0.972174
R-HSA-9615017	FOXO-mediated transcription of oxidative stress, metabolic and neuronal genes	Gene expression (Transcription)	RNA Polymerase II Transcription	0.954413	0.563107	0.00966936	0.567895	0.63458	1	1	0.207382	1	1
R-HSA-5683057	MAPK family signaling cascades	Signal Transduction	MAPK family signaling cascades	0.856611	0.929286	0.0103103	0.0118215	0.795622	1	1	0.220163	0.441927	0.983571
R-HSA-383280	Nuclear Receptor transcription pathway	Gene expression (Transcription)	RNA Polymerase II Transcription	0.0483912	0.934119	0.0108084	0.919723	0.896604	0.426323	1	0.226891	1	1
R-HSA-433692	Proton-coupled monocarboxylate transport	Transport of small molecules	SLC-mediated transmembrane transport	0.350931	0.28026	0.460936	0.243847	0.0109114	1	1	1	1	1
R-HSA-446107	Type I hemidesmosome assembly	Cell-Cell communication	Cell junction organization	0.0238346	0.159607	0.628013	0.243847	0.0109114	0.267471	1	1	1	1
R-HSA-5619070	Defective SLC16A1 causes symptomatic deficiency in lactate transport (SDLT)	Disease	Disorders of transmembrane transporters	0.565047		0.309746		0.0109114	1		1		1
R-HSA-3781860	Diseases associated with N-glycosylation of proteins	Disease	Diseases of metabolism	0.0109581	0.313639	0.925608	0.428338		0.168795	1	1	1
R-HSA-9619483	Activation of AMPK downstream of NMDARs	Neuronal System	Transmission across Chemical Synapses	0.0109581	0.766871	0.719509	0.0968329	0.126091	0.168795	1	1	0.997919	1
R-HSA-373760	L1CAM interactions	Developmental Biology	Nervous system development	0.426647	0.51467	0.0134278	0.0110073	0.392847	1	1	0.259366	0.43166	0.972174
R-HSA-2142688	Synthesis of 5-eicosatetraenoic acids	Metabolism	Metabolism of lipids	0.011152	0.313639	0.579041	0.243847	0.0761583	0.168795	1	1	1	0.972174
R-HSA-389887	Beta-oxidation of pristanoyl-CoA	Metabolism	Metabolism of lipids	0.011152	0.807061	0.579041	0.428338	0.395281	0.168795	1	1	1	1
R-HSA-74182	Ketone body metabolism	Metabolism	Metabolism of lipids	0.011152	0.900169	0.579041	0.673444	0.63458	0.168795	1	1	1	1
R-HSA-77111	Synthesis of Ketone Bodies	Metabolism	Metabolism of lipids	0.011152	0.861207	0.579041	0.673444	0.63458	0.168795	1	1	1	1
R-HSA-428157	Sphingolipid metabolism	Metabolism	Metabolism of lipids	0.011243	0.42709	0.972147	0.788353	0.192202	0.169648	1	1	1	0.972174
R-HSA-140534	Caspase activation via Death Receptors in the presence of ligand	Programmed Cell Death	Apoptosis	0.22768	0.627274	0.579041	0.0113621	0.215764	0.855491	1	1	0.432843	1
R-HSA-1433559	Regulation of KIT signaling	Signal Transduction	Signaling by Receptor Tyrosine Kinases	0.860314	0.219897	0.414731	0.0113621	0.866856	1	1	1	0.432843	1
R-HSA-1855204	Synthesis of IP3 and IP4 in the cytosol	Metabolism	Inositol phosphate metabolism	0.303297	0.697388	0.31594	0.0113621	0.399376	0.971692	1	0.976531	0.432843	0.972174
R-HSA-9648002	RAS processing	Signal Transduction	MAPK family signaling cascades	0.449327	0.01173	0.915794	0.149222	0.395281	1	0.526806	1	1	1
R-HSA-9682385	FLT3 signaling in disease	Disease	Diseases of signal transduction by growth factor receptors and second messengers	0.914278	0.01173	0.665851	0.10498	0.896604	1	0.526806	1	0.997919	1
R-HSA-418555	G alpha (s) signalling events	Signal Transduction	Signaling by GPCR	0.136457	0.829984	0.014155	0.011765	0.855968	0.820462	1	0.263187	0.441927	1
R-HSA-200425	Carnitine metabolism	Metabolism	Metabolism of lipids	0.0118712	0.430852	0.822956	0.243847	0.529876	0.174825	1	1	1	1
R-HSA-400508	Incretin synthesis, secretion, and inactivation	Metabolism of proteins	Peptide hormone metabolism	0.0118712	0.563107	0.773224	0.919723	0.63458	0.174825	1	1	1	1
R-HSA-3371511	HSF1 activation	Cellular responses to stimuli	Cellular responses to stress	0.011958	0.598141	0.972414	0.813597	0.188015	0.175244	1	1	1	0.972174
R-HSA-1236975	Antigen processing-Cross presentation	Immune System	Adaptive Immune System	0.952538	0.123305	0.9926	0.0831288	0.0119752	1	1	1	0.997919	0.972174
R-HSA-425393	Transport of inorganic cations/anions and amino acids/oligopeptides	Transport of small molecules	SLC-mediated transmembrane transport	0.012007	0.154373	0.782549	0.701781	0.0825083	0.175244	1	1	1	0.972174
R-HSA-442755	Activation of NMDA receptors and postsynaptic events	Neuronal System	Transmission across Chemical Synapses	0.012007	0.93951	0.0829597	0.21073	0.604649	0.175244	1	0.653235	0.997919	0.972174
R-HSA-111885	Opioid Signalling	Signal Transduction	Signaling by GPCR	0.621763	0.206362	0.0120686	0.0638258	0.799623	1	1	0.245825	0.953824	0.986405
R-HSA-389357	CD28 dependent PI3K/Akt signaling	Immune System	Adaptive Immune System	0.827013	0.948367	0.0121153	0.673444	0.63458	1	1	0.245825	1	1
R-HSA-190370	FGFR1b ligand binding and activation	Signal Transduction	Signaling by Receptor Tyrosine Kinases	0.750365	0.807061	0.013054	0.243847	0.395281	1	1	0.257151	1	1
R-HSA-3595172	Defective CHST3 causes SEDCJD	Disease	Diseases of metabolism	0.750365	0.731819	0.013054	0.243847	0.222293	1	1	0.257151	1	1
R-HSA-8866376	Reelin signalling pathway	Developmental Biology	Nervous system development	0.670479	0.191538	0.013054	0.567895	0.529876	1	1	0.257151	1	1
R-HSA-9032759	NTRK2 activates RAC1	Signal Transduction	Signaling by Receptor Tyrosine Kinases	0.750365	0.313639	0.013054	0.567895	0.395281	1	1	0.257151	1	1
R-HSA-9032845	Activated NTRK2 signals through CDK5	Signal Transduction	Signaling by Receptor Tyrosine Kinases	0.750365	0.731819	0.013054	0.567895	0.222293	1	1	0.257151	1	1
R-HSA-173623	Classical antibody-mediated complement activation	Immune System	Innate Immune System	0.425908	0.482029	0.0134924		0.222293	1	1	1		1
R-HSA-9007892	Interleukin-38 signaling	Immune System	Cytokine Signaling in Immune system	0.425908	0.482029	0.0134924	0.243847	0.222293	1	1	1	1	1
R-HSA-9024909	BDNF activates NTRK2 (TRKB) signaling	Signal Transduction	Signaling by Receptor Tyrosine Kinases	0.425908	0.482029	0.0134924	0.243847	0.222293	1	1	1	1	1
R-HSA-1482883	Acyl chain remodeling of DAG and TAG	Metabolism	Metabolism of lipids	0.0138606	0.807061	0.460936	0.428338	0.222293	0.187044	1	1	1	1
R-HSA-1614517	Sulfide oxidation to sulfate	Metabolism	Metabolism of amino acids and derivatives	0.0138606	0.078491	0.460936	0.243847	0.395281	0.187044	1	1	1	1
R-HSA-448706	Interleukin-1 processing	Immune System	Cytokine Signaling in Immune system	0.0138606	0.482029	0.579041	0.567895	0.529876	0.187044	1	1	1	1
R-HSA-6806942	MET Receptor Activation	Signal Transduction	Signaling by Receptor Tyrosine Kinases	0.0138606	0.13782	0.460936	0.753256	0.395281	0.187044	1	1	1	1
R-HSA-8935690	Digestion	Digestion and absorption	Digestion	0.0138606	0.731819	0.460936	0.243847	0.222293	0.187044	1	1	1	1
R-HSA-9018676	Biosynthesis of D-series resolvins	Metabolism	Metabolism of lipids	0.0138606	0.482029	0.460936	0.243847	0.0493044	0.187044	1	1	1	1
R-HSA-9018682	Biosynthesis of maresins	Metabolism	Metabolism of lipids	0.0138606	0.482029	0.460936	0.243847	0.126091	0.187044	1	1	1	1
R-HSA-9018896	Biosynthesis of E-series 18(S)-resolvins	Metabolism	Metabolism of lipids	0.0138606	0.482029	0.460936	0.243847	0.0493044	0.187044	1	1	1	1
R-HSA-9758890	Transport of RCbl within the body	Metabolism	Metabolism of vitamins and cofactors	0.0138606	0.731819	0.460936		0.529876	0.187044	1	1		1
R-HSA-202131	Metabolism of nitric oxide: NOS3 activation and regulation	Metabolism	Metabolism of nitric oxide: NOS3 activation and regulation	0.265597	0.536329	0.773224	0.0141026	0.308834	0.883044	1	1	0.465755	0.972174
R-HSA-75158	TRAIL signaling	Signal Transduction	Death Receptor Signaling	0.157346	0.482029	0.579041	0.0141026	0.126091	0.839636	1	1	0.465755	1
R-HSA-9664420	Killing mechanisms	Disease	Infectious disease	0.680934	0.807061	0.0141124	0.567895	0.395281	1	1	0.263187	1	1
R-HSA-9673324	WNT5:FZD7-mediated leishmania damping	Disease	Infectious disease	0.680934	0.807061	0.0141124	0.567895	0.395281	1	1	0.263187	1	1
R-HSA-9700645	ALK mutants bind TKIs	Disease	Diseases of signal transduction by growth factor receptors and second messengers	0.856753	0.861207	0.0141124	0.753256	0.779344	1	1	0.263187	1	1
R-HSA-193368	Synthesis of bile acids and bile salts via 7alpha-hydroxycholesterol	Metabolism	Metabolism of lipids	0.0141996	0.928201	0.570292	0.673444	0.63458	0.187044	1	1	1	1
R-HSA-8978934	Metabolism of cofactors	Metabolism	Metabolism of vitamins and cofactors	0.0141996	0.948367	0.822956	0.149222	0.222293	0.187044	1	1	1	1
R-HSA-70370	Galactose catabolism	Metabolism	Metabolism of carbohydrates	0.0142051	0.28026	0.309746			1	1	1
R-HSA-8849175	Threonine catabolism	Metabolism	Metabolism of amino acids and derivatives	0.0142051	0.28026	0.309746			1	1	1
R-HSA-8852405	Signaling by MST1	Signal Transduction	Signaling by Receptor Tyrosine Kinases	0.0142051	0.191538	0.390002	0.567895	0.222293	1	1	1	1	1
R-HSA-8963676	Intestinal absorption	Digestion and absorption	Intestinal absorption	0.0142051	0.482029	0.309746			1	1	1
R-HSA-9026395	Biosynthesis of DHA-derived sulfido conjugates	Metabolism	Metabolism of lipids	0.0142051	0.078491	0.309746			1	1	1
R-HSA-9026762	Biosynthesis of maresin conjugates in tissue regeneration (MCTR)	Metabolism	Metabolism of lipids	0.0142051	0.078491	0.309746			1	1	1
R-HSA-9662001	Defective factor VIII causes hemophilia A	Disease	Diseases of hemostasis	0.0142051	0.627274	0.390002	0.25125	0.529876	1	1	1	1	1
R-HSA-171007	p38MAPK events	Signal Transduction	Signaling by Receptor Tyrosine Kinases	0.58525	0.703946	0.709545	0.0144222	0.395281	1	1	1	1	1
R-HSA-194306	Neurophilin interactions with VEGF and VEGFR	Signal Transduction	Signaling by Receptor Tyrosine Kinases	0.670479	0.482029	0.390002	0.0144222	0.222293	1	1	1	1	1
R-HSA-2029481	FCGR activation	Immune System	Innate Immune System	0.670479	0.313639	0.579041	0.0144222	0.308834	1	1	1	1	0.972174
R-HSA-203641	NOSTRIN mediated eNOS trafficking	Metabolism	Metabolism of nitric oxide: NOS3 activation and regulation	0.750365	0.28026	0.390002	0.0144222	0.222293	1	1	1	1	1
R-HSA-3304351	Signaling by TGF-beta Receptor Complex in Cancer	Disease	Diseases of signal transduction by growth factor receptors and second messengers	0.750365	0.731819	0.52363	0.0144222	0.395281	1	1	1	1	1
R-HSA-3656534	Loss of Function of TGFBR1 in Cancer	Disease	Diseases of signal transduction by growth factor receptors and second messengers	0.670479	0.731819	0.460936	0.0144222	0.395281	1	1	1	1	1
R-HSA-3656535	TGFBR1 LBD Mutants in Cancer	Disease	Diseases of signal transduction by growth factor receptors and second messengers	0.425908	0.482029	0.309746	0.0144222	0.222293	1	1	1	1	1
R-HSA-5210891	Uptake and function of anthrax toxins	Disease	Infectious disease	0.377718	0.861207	0.327036	0.0144222	0.63458	1	1	0.976531	1	1
R-HSA-5621480	Dectin-2 family	Immune System	Innate Immune System	0.964298	0.861207	0.456415	0.0144222	0.0785243	1	1	1	1	0.972174
R-HSA-5654716	Downstream signaling of activated FGFR4	Signal Transduction	Signaling by Receptor Tyrosine Kinases	0.619433	0.634546	0.74335	0.0144222	0.63458	1	1	1	1	1
R-HSA-9027276	Erythropoietin activates Phosphoinositide-3-kinase (PI3K)	Signal Transduction	Signaling by Erythropoietin	0.535741	0.069438	0.628013	0.0144222	0.395281	1	1	1	1	1
R-HSA-9027284	Erythropoietin activates RAS	Signal Transduction	Signaling by Erythropoietin	0.738369	0.101689	0.709545	0.0144222	0.529876	1	1	1	1	1
R-HSA-202040	G-protein activation	Signal Transduction	Signaling by GPCR	0.827013	0.0145667	0.414731	0.539934	0.716016	1	0.611801	1	1	1
R-HSA-983712	Ion channel transport	Transport of small molecules	Ion channel transport	0.0145962	0.724685	0.661977	0.825713	0.0442702	0.190371	1	1	1	0.972174
R-HSA-9662360	Sensory processing of sound by inner hair cells of the cochlea	Sensory Perception	Sensory processing of sound	0.0149535	0.165298	0.679694	0.792064	0.54319	0.194515	1	1	1	0.972174
R-HSA-163200	Respiratory electron transport, ATP synthesis by chemiosmotic coupling, and heat production by uncoupling proteins.	Metabolism	The citric acid (TCA) cycle and respiratory electron transport	0.0157457	0.673509	0.98149	0.980357	0.12251	0.203202	1	1	1	0.972174
R-HSA-375276	Peptide ligand-binding receptors	Signal Transduction	Signaling by GPCR	0.0393563	0.626723	0.574164	0.0159616	0.12251	0.379181	1	1	0.502726	0.972174
R-HSA-1483166	Synthesis of PA	Metabolism	Metabolism of lipids	0.0160974	0.766871	0.773301	0.753256	0.828582	0.207196	1	1	1	1
R-HSA-381070	IRE1alpha activates chaperones	Cellular responses to stimuli	Cellular responses to stress	0.705232	0.016173	0.989783	0.753256	0.529876	1	0.64921	1	1	1
R-HSA-2173782	Binding and Uptake of Ligands by Scavenger Receptors	Vesicle-mediated transport	Binding and Uptake of Ligands by Scavenger Receptors	0.0165178	0.787389	0.242347	0.157307	0.592635	0.208235	1	0.908106	0.997919	0.972174
R-HSA-418990	Adherens junctions interactions	Cell-Cell communication	Cell junction organization	0.734601	0.839323	0.0166703	0.932639	0.681387	1	1	0.302977	1	0.972174
R-HSA-194068	Bile acid and bile salt metabolism	Metabolism	Metabolism of lipids	0.0167705	0.992875	0.83859	0.753256	0.866856	0.209926	1	1	1	1
R-HSA-499943	Interconversion of nucleotide di- and triphosphates	Metabolism	Metabolism of nucleotides	0.0167826	0.298442	0.954692	0.567895	0.529876	0.209926	1	1	1	1
R-HSA-1474151	Tetrahydrobiopterin (BH4) synthesis, recycling, salvage and regulation	Metabolism	Metabolism of vitamins and cofactors	0.0168232	0.807061	0.709545	0.0593556	0.222293	0.209926	1	1	1	1
R-HSA-390247	Beta-oxidation of very long chain fatty acids	Metabolism	Metabolism of lipids	0.0168232	0.861207	0.709545	0.243847		0.209926	1	1	1
R-HSA-166058	MyD88:MAL(TIRAP) cascade initiated on plasma membrane	Immune System	Innate Immune System	0.973346	0.923098	0.0436274	0.0170665	0.897971	1	1	0.528065	0.515892	1
R-HSA-168179	Toll Like Receptor TLR1:TLR2 Cascade	Immune System	Innate Immune System	0.973346	0.923098	0.0436274	0.0170665	0.897971	1	1	0.528065	0.515892	1
R-HSA-168188	Toll Like Receptor TLR6:TLR2 Cascade	Immune System	Innate Immune System	0.973346	0.923098	0.0436274	0.0170665	0.897971	1	1	0.528065	0.515892	1
R-HSA-181438	Toll Like Receptor 2 (TLR2) Cascade	Immune System	Innate Immune System	0.973346	0.923098	0.0436274	0.0170665	0.897971	1	1	0.528065	0.515892	1
R-HSA-9013106	RHOC GTPase cycle	Signal Transduction	Signaling by Rho GTPases, Miro GTPases and RHOBTB3	0.349677	0.142795	0.242319	0.0170665	0.231641	1	1	0.908106	0.515892	0.972174
R-HSA-399954	Sema3A PAK dependent Axon repulsion	Developmental Biology	Nervous system development	0.887643	0.703946	0.0170765	0.382038	0.215764	1	1	0.305876	1	1
R-HSA-6783589	Interleukin-6 family signaling	Immune System	Cytokine Signaling in Immune system	0.860314	0.928201	0.0170765	0.354194	0.63458	1	1	0.305876	1	1
R-HSA-350054	Notch-HLH transcription pathway	Gene expression (Transcription)	RNA Polymerase II Transcription	0.999042	0.98081	0.0173156	0.0208187	0.483921	1	1	0.306786	0.599099	0.972174
R-HSA-418360	Platelet calcium homeostasis	Hemostasis	Platelet homeostasis	0.503204	0.298442	0.0173156	0.354194	0.483921	1	1	0.306786	1	0.972174
R-HSA-9772573	Late SARS-CoV-2 Infection Events	Disease	Infectious disease	0.641193	0.0174069	0.37826	0.890794	0.740126	1	0.691844	1	1	0.972174
R-HSA-141424	Amplification of signal from the kinetochores	Cell Cycle	Cell Cycle Checkpoints	1	0.985138	0.0176406	0.813597	0.896604	1	1	0.309185	1	1
R-HSA-141444	Amplification of signal from unattached kinetochores via a MAD2 inhibitory signal	Cell Cycle	Cell Cycle Checkpoints	1	0.985138	0.0176406	0.813597	0.896604	1	1	0.309185	1	1
R-HSA-2219528	PI3K/AKT Signaling in Cancer	Disease	Diseases of signal transduction by growth factor receptors and second messengers	0.432283	0.905676	0.0176406	0.0718727	0.997058	1	1	0.309185	0.991348	1
R-HSA-351906	Apoptotic cleavage of cell adhesion proteins	Programmed Cell Death	Apoptosis	0.0430651	0.0178452	0.671294	0.305983	0.395281	0.406982	0.691844	1	1	1
R-HSA-5357956	TNFR1-induced NF-kappa-B signaling pathway	Signal Transduction	Death Receptor Signaling	0.979637	0.0178452	0.83859	0.428338	0.395281	1	0.691844	1	1	1
R-HSA-6807004	Negative regulation of MET activity	Signal Transduction	Signaling by Receptor Tyrosine Kinases	0.818393	0.0178452	0.282498	0.753256	0.716016	1	0.691844	0.965982	1	1
R-HSA-9659379	Sensory processing of sound	Sensory Perception	Sensory processing of sound	0.0184368	0.161849	0.57045	0.653543	0.638779	0.223797	1	1	1	0.972174
R-HSA-1428517	The citric acid (TCA) cycle and respiratory electron transport	Metabolism	The citric acid (TCA) cycle and respiratory electron transport	0.0187384	0.883049	0.998798	0.993652	0.0393111	0.226838	1	1	1	0.972174
R-HSA-2122947	NOTCH1 Intracellular Domain Regulates Transcription	Signal Transduction	Signaling by NOTCH	0.964668	0.743162	0.0192243	0.144451	0.390137	1	1	0.333357	0.997919	0.972174
R-HSA-373080	Class B/2 (Secretin family receptors)	Signal Transduction	Signaling by GPCR	0.0908479	0.269998	0.0194298	0.4563	0.919525	0.641034	1	0.333375	1	1
R-HSA-6802946	Signaling by moderate kinase activity BRAF mutants	Disease	Diseases of signal transduction by growth factor receptors and second messengers	0.0194502	0.823697	0.945617	0.347392	0.853094	0.232643	1	1	1	1
R-HSA-6802949	Signaling by RAS mutants	Disease	Diseases of signal transduction by growth factor receptors and second messengers	0.0194502	0.823697	0.945617	0.347392	0.853094	0.232643	1	1	1	1
R-HSA-6802955	Paradoxical activation of RAF signaling by kinase inactive BRAF	Disease	Diseases of signal transduction by growth factor receptors and second messengers	0.0194502	0.823697	0.945617	0.347392	0.853094	0.232643	1	1	1	1
R-HSA-9649948	Signaling downstream of RAS mutants	Disease	Diseases of signal transduction by growth factor receptors and second messengers	0.0194502	0.823697	0.945617	0.347392	0.853094	0.232643	1	1	1	1
R-HSA-8936459	RUNX1 regulates genes involved in megakaryocyte differentiation and platelet function	Gene expression (Transcription)	RNA Polymerase II Transcription	0.9689	0.858538	0.020471	0.673444	0.483921	1	1	0.346353	1	0.972174
R-HSA-211945	Phase I - Functionalization of compounds	Metabolism	Biological oxidations	0.0206444	0.911565	0.984526	0.395037	0.140974	0.241623	1	1	1	0.972174
R-HSA-8854214	TBC/RABGAPs	Vesicle-mediated transport	Membrane Trafficking	0.884242	0.0207363	0.900593	0.859207	0.529876	1	0.756187	1	1	1
R-HSA-166520	Signaling by NTRKs	Signal Transduction	Signaling by Receptor Tyrosine Kinases	0.911317	0.765847	0.0687093	0.0207586	0.997722	1	1	0.653235	0.599099	1
R-HSA-9012852	Signaling by NOTCH3	Signal Transduction	Signaling by NOTCH	0.558051	0.266164	0.160388	0.0208187	0.0785243	1	1	0.811196	0.599099	0.972174
R-HSA-8849471	PTK6 Regulates RHO GTPases, RAS GTPase and MAP kinases	Signal Transduction	Signaling by Non-Receptor Tyrosine Kinases	0.827013	0.0212813	0.709545	0.753256	0.395281	1	0.756187	1	1	1
R-HSA-8866904	Negative regulation of activity of TFAP2 (AP-2) family transcription factors	Gene expression (Transcription)	RNA Polymerase II Transcription	0.856753	0.0212813	0.579041	0.567895	0.215764	1	0.756187	1	1	1
R-HSA-8875360	InlB-mediated entry of Listeria monocytogenes into host cell	Disease	Infectious disease	0.643859	0.0212813	0.773224	0.673444	0.529876	1	0.756187	1	1	1
R-HSA-937041	IKK complex recruitment mediated by RIP1	Immune System	Innate Immune System	0.972963	0.0212813	0.799625	0.539934	0.529876	1	0.756187	1	1	1
R-HSA-139853	Elevation of cytosolic Ca2+ levels	Hemostasis	Platelet homeostasis	0.451193	0.861207	0.0213903	0.243847	0.716016	1	1	0.346353	1	1
R-HSA-2024101	CS/DS degradation	Metabolism	Metabolism of carbohydrates	0.917816	0.731819	0.0213903	0.428338	0.222293	1	1	0.346353	1	1
R-HSA-419408	Lysosphingolipid and LPA receptors	Signal Transduction	Signaling by GPCR	0.738369	0.482029	0.0213903	0.567895	0.529876	1	1	0.346353	1	1
R-HSA-9659787	Aberrant regulation of mitotic G1/S transition in cancer due to RB1 defects	Disease	Diseases of mitotic cell cycle	0.786719	0.900169	0.0213903	0.539934	0.828582	1	1	0.346353	1	1
R-HSA-9661069	Defective binding of RB1 mutants to E2F1,(E2F2, E2F3)	Disease	Diseases of mitotic cell cycle	0.786719	0.900169	0.0213903	0.539934	0.828582	1	1	0.346353	1	1
R-HSA-9768759	Regulation of NPAS4 gene expression	Gene expression (Transcription)	RNA Polymerase II Transcription	0.952858	0.807061	0.0213903	0.428338	0.63458	1	1	0.346353	1	1
R-HSA-9696273	RND1 GTPase cycle	Signal Transduction	Signaling by Rho GTPases, Miro GTPases and RHOBTB3	0.0214062	0.416309	0.890314	0.617917	0.866856	0.249349	1	1	1	1
R-HSA-196836	Vitamin C (ascorbate) metabolism	Metabolism	Metabolism of vitamins and cofactors	0.22768	0.0219673	0.628013	0.567895	0.529876	0.855491	1	1	1	1
R-HSA-434316	Fatty Acids bound to GPR40 (FFAR1) regulate insulin secretion	Metabolism	Integration of energy metabolism	0.750365	0.0219673	0.390002	0.243847	0.395281	1	1	1	1	1
R-HSA-8876493	InlA-mediated entry of Listeria monocytogenes into host cells	Disease	Infectious disease	0.680934	0.0219673	0.671294	0.567895	0.395281	1	1	1	1	1
R-HSA-937072	TRAF6-mediated induction of TAK1 complex within TLR4 complex	Immune System	Innate Immune System	0.937754	0.0219673	0.74335	0.0968329	0.222293	1	1	1	0.997919	1
R-HSA-975163	IRAK2 mediated activation of TAK1 complex upon TLR7/8 or 9 stimulation	Immune System	Innate Immune System	0.917816	0.0219673	0.709545	0.0968329	0.222293	1	1	1	0.997919	1
R-HSA-1296072	Voltage gated Potassium channels	Neuronal System	Potassium Channels	0.71153	0.159607	0.0223668	0.230607	0.828582	1	1	0.358603	0.997919	1
R-HSA-1971475	A tetrasaccharide linker sequence is required for GAG synthesis	Metabolism	Metabolism of carbohydrates	0.783283	0.973306	0.0223668	0.859207	0.828582	1	1	0.358603	1	1
R-HSA-198725	Nuclear Events (kinase and transcription factor activation)	Signal Transduction	Signaling by Receptor Tyrosine Kinases	0.924656	0.871067	0.0229097	0.292818	0.779344	1	1	0.363749	1	1
R-HSA-1660499	Synthesis of PIPs at the plasma membrane	Metabolism	Metabolism of lipids	0.0990524	0.854714	0.717941	0.0229219	0.970878	0.674318	1	1	0.630683	1
R-HSA-1266695	Interleukin-7 signaling	Immune System	Cytokine Signaling in Immune system	0.979526	0.372603	0.0232184	0.673444	0.866856	1	1	0.363749	1	1
R-HSA-2022870	Chondroitin sulfate biosynthesis	Metabolism	Metabolism of carbohydrates	0.818393	0.890768	0.0232184	0.230607	0.716016	1	1	0.363749	0.997919	1
R-HSA-400042	Adrenaline,noradrenaline inhibits insulin secretion	Metabolism	Integration of energy metabolism	0.942649	0.0887119	0.0232184	0.685311	0.896604	1	1	0.363749	1	1
R-HSA-438066	Unblocking of NMDA receptors, glutamate binding and activation	Neuronal System	Transmission across Chemical Synapses	0.186865	0.948367	0.0232184	0.753256	0.716016	0.855491	1	0.363749	1	1
R-HSA-445144	Signal transduction by L1	Developmental Biology	Nervous system development	0.74273	0.745334	0.0232184	0.0705752	0.395281	1	1	0.363749	0.9893	1
R-HSA-195721	Signaling by WNT	Signal Transduction	Signaling by WNT	0.999265	0.474668	0.0232607	0.802853	0.999045	1	1	0.363749	1	1
R-HSA-111471	Apoptotic factor-mediated response	Programmed Cell Death	Apoptosis	0.0234668	0.28026	0.892116	0.428338	0.222293	0.266392	1	1	1	1
R-HSA-111457	Release of apoptotic factors from the mitochondria	Programmed Cell Death	Apoptosis	0.0238346		0.628013	0.243847		0.267471		1	1
R-HSA-3000484	Scavenging by Class F Receptors	Vesicle-mediated transport	Binding and Uptake of Ligands by Scavenger Receptors	0.0238346	0.482029	0.52363	0.149222	0.222293	0.267471	1	1	1	1
R-HSA-381771	Synthesis, secretion, and inactivation of Glucagon-like Peptide-1 (GLP-1)	Metabolism of proteins	Peptide hormone metabolism	0.0238346	0.62744	0.628013	0.813597	0.529876	0.267471	1	1	1	1
R-HSA-9009391	Extra-nuclear estrogen signaling	Signal Transduction	Signaling by Nuclear Receptors	0.933822	0.0238479	0.0587075	0.159513	0.962465	1	0.76727	0.632496	0.997919	1
R-HSA-3134975	Regulation of innate immune responses to cytosolic DNA	Immune System	Innate Immune System	0.302308	0.0238503	0.671294	0.243847	0.222293	0.971692	0.76727	1	1	1
R-HSA-399997	Acetylcholine regulates insulin secretion	Metabolism	Integration of energy metabolism	0.891495	0.0238503	0.579041	0.0471947	0.716016	1	0.76727	1	1	1
R-HSA-8866907	Activation of the TFAP2 (AP-2) family of transcription factors	Gene expression (Transcription)	RNA Polymerase II Transcription	0.1033	0.0238503	0.628013	0.428338	0.0761583	0.686428	0.76727	1	1	0.972174
R-HSA-936964	Activation of IRF3, IRF7 mediated by TBK1, IKBKE	Immune System	Innate Immune System	0.520792	0.0238503	0.74335	0.149222	0.529876	1	0.76727	1	1	1
R-HSA-418886	Netrin mediated repulsion signals	Developmental Biology	Nervous system development	0.447724	0.482029	0.0238682	0.567895	0.529876	1	1	0.364735	1	1
R-HSA-426496	Post-transcriptional silencing by small RNAs	Gene expression (Transcription)	Gene Silencing by RNA	0.856753	0.731819	0.0238682	0.428338	0.63458	1	1	0.364735	1	1
R-HSA-428543	Inactivation of CDC42 and RAC1	Developmental Biology	Nervous system development	0.856753	0.861207	0.0238682	0.673444	0.395281	1	1	0.364735	1	1
R-HSA-428890	Role of ABL in ROBO-SLIT signaling	Developmental Biology	Nervous system development	0.810894	0.731819	0.0238682	0.567895	0.63458	1	1	0.364735	1	1
R-HSA-447043	Neurofascin interactions	Developmental Biology	Nervous system development	0.856753	0.627274	0.0238682	0.428338	0.215764	1	1	0.364735	1	1
R-HSA-9032500	Activated NTRK2 signals through FYN	Signal Transduction	Signaling by Receptor Tyrosine Kinases	0.810894	0.313639	0.0238682	0.567895	0.529876	1	1	0.364735	1	1
R-HSA-9664407	Parasite infection	Disease	Infectious disease	0.443077	0.133646	0.717941	0.0239432	0.0445746	1	1	1	0.630683	0.972174
R-HSA-9664417	Leishmania phagocytosis	Disease	Infectious disease	0.443077	0.133646	0.717941	0.0239432	0.0445746	1	1	1	0.630683	0.972174
R-HSA-9664422	FCGR3A-mediated phagocytosis	Disease	Infectious disease	0.443077	0.133646	0.717941	0.0239432	0.0445746	1	1	1	0.630683	0.972174
R-HSA-166166	MyD88-independent TLR4 cascade	Immune System	Innate Immune System	0.991221	0.5766	0.0694084	0.0240081	0.919525	1	1	0.653235	0.630683	1
R-HSA-937061	TRIF(TICAM1)-mediated TLR4 signaling	Immune System	Innate Immune System	0.991221	0.5766	0.0694084	0.0240081	0.919525	1	1	0.653235	0.630683	1
R-HSA-168142	Toll Like Receptor 10 (TLR10) Cascade	Immune System	Innate Immune System	0.997453	0.879952	0.0380684	0.024226	0.853094	1	1	0.486575	0.630683	1
R-HSA-168176	Toll Like Receptor 5 (TLR5) Cascade	Immune System	Innate Immune System	0.997453	0.879952	0.0380684	0.024226	0.853094	1	1	0.486575	0.630683	1
R-HSA-975871	MyD88 cascade initiated on plasma membrane	Immune System	Innate Immune System	0.997453	0.879952	0.0380684	0.024226	0.853094	1	1	0.486575	0.630683	1
R-HSA-446353	Cell-extracellular matrix interactions	Cell-Cell communication	Cell junction organization	0.887643	0.703946	0.0871169	0.0242813	0.395281	1	1	0.653235	0.630683	1
R-HSA-5339562	Uptake and actions of bacterial toxins	Disease	Infectious disease	0.190306	0.8687	0.568618	0.0242813	0.483921	0.855491	1	1	0.630683	0.972174
R-HSA-9013700	NOTCH4 Activation and Transmission of Signal to the Nucleus	Signal Transduction	Signaling by NOTCH	0.952858	0.313639	0.628013	0.0242813	0.395281	1	1	1	0.630683	1
R-HSA-70221	Glycogen breakdown (glycogenolysis)	Metabolism	Metabolism of carbohydrates	0.0693071	0.766871	0.74335	0.673444	0.0245676	0.544545	1	1	1	0.972174
R-HSA-1500931	Cell-Cell communication	Cell-Cell communication		0.0252758	0.0288141	0.044418	0.210439	0.395072	0.279082	0.854255	0.534985	0.997919	0.972174
R-HSA-5617833	Cilium Assembly	Organelle biogenesis and maintenance	Cilium Assembly	0.999995	0.971885	0.0252908	0.955343	0.988274	1	1	0.382885	1	1
R-HSA-9013423	RAC3 GTPase cycle	Signal Transduction	Signaling by Rho GTPases, Miro GTPases and RHOBTB3	0.511231	0.391736	0.0254195	0.0314407	0.765125	1	1	0.383646	0.746258	0.972174
R-HSA-195258	RHO GTPase Effectors	Signal Transduction	Signaling by Rho GTPases, Miro GTPases and RHOBTB3	0.792574	0.884477	0.0256874	0.228341	0.665334	1	1	0.383854	0.997919	0.972174
R-HSA-69618	Mitotic Spindle Checkpoint	Cell Cycle	Cell Cycle Checkpoints	1	0.940442	0.0267047	0.859207	0.937679	1	1	0.393332	1	1
R-HSA-1236974	ER-Phagosome pathway	Immune System	Adaptive Immune System	0.969217	0.173412	0.999858	0.0344026	0.027163	1	1	1	0.746258	0.972174
R-HSA-4085001	Sialic acid metabolism	Metabolism of proteins	Post-translational protein modification	0.027926	0.8687	0.0373936	0.893677	0.253709	0.302316	1	0.486575	1	0.972174
R-HSA-114604	GPVI-mediated activation cascade	Hemostasis	Platelet activation, signaling and aggregation	0.503204	0.131685	0.0283227	0.0890355	0.628876	1	1	0.409491	0.997919	0.972174
R-HSA-9634815	Transcriptional Regulation by NPAS4	Gene expression (Transcription)	RNA Polymerase II Transcription	0.98218	0.751656	0.0283227	0.919723	0.779344	1	1	0.409491	1	1
R-HSA-1980143	Signaling by NOTCH1	Signal Transduction	Signaling by NOTCH	0.831313	0.808295	0.028388	0.114518	0.490841	1	1	0.409491	0.997919	0.972174
R-HSA-166016	Toll Like Receptor 4 (TLR4) Cascade	Immune System	Innate Immune System	0.987747	0.850289	0.0284809	0.0666735	0.959088	1	1	0.409623	0.980492	1
R-HSA-446728	Cell junction organization	Cell-Cell communication	Cell junction organization	0.140471	0.0292146	0.0743111	0.525404	0.270445	0.820462	0.860502	0.653235	1	0.972174
R-HSA-163841	Gamma carboxylation, hypusinylation, hydroxylation, and arylsulfatase activation	Metabolism of proteins	Post-translational protein modification	0.029397	0.527618	0.980847	0.742633	0.866856	0.316147	1	1	1	1
R-HSA-190840	Microtubule-dependent trafficking of connexons from Golgi to the plasma membrane	Vesicle-mediated transport	Membrane Trafficking	0.0295203	0.861207	0.414731	0.25125	0.395281	0.316778	1	1	1	1
R-HSA-1296071	Potassium Channels	Neuronal System	Potassium Channels	0.783108	0.370022	0.0297284	0.608715	0.799623	1	1	0.425063	1	0.986405
R-HSA-6799198	Complex I biogenesis	Metabolism	The citric acid (TCA) cycle and respiratory electron transport	0.0506608	0.986728	0.949554	0.753256	0.0300168	0.442748	1	1	1	0.972174
R-HSA-1483249	Inositol phosphate metabolism	Metabolism	Inositol phosphate metabolism	0.566395	0.787389	0.544586	0.0301014	0.740126	1	1	1	0.746258	0.972174
R-HSA-381119	Unfolded Protein Response (UPR)	Cellular responses to stimuli	Cellular responses to stress	0.897426	0.0303982	0.988076	0.617917	0.399376	1	0.889588	1	1	0.972174
R-HSA-212676	Dopamine Neurotransmitter Release Cycle	Neuronal System	Transmission across Chemical Synapses	0.818393	0.483708	0.0306241	0.673444	0.308834	1	1	0.42914	1	0.972174
R-HSA-525793	Myogenesis	Developmental Biology	Myogenesis	0.887643	0.951035	0.0306241	0.0705752	0.937679	1	1	0.42914	0.9893	1
R-HSA-9620244	Long-term potentiation	Neuronal System	Transmission across Chemical Synapses	0.131689	0.948367	0.0306241	0.354194	0.828582	0.80362	1	0.42914	1	1
R-HSA-8964043	Plasma lipoprotein clearance	Transport of small molecules	Plasma lipoprotein assembly, remodeling, and clearance	0.0308329	0.170813	0.96877	0.954262	0.779344	0.325683	1	1	1	1
R-HSA-2219530	Constitutive Signaling by Aberrant PI3K in Cancer	Disease	Diseases of signal transduction by growth factor receptors and second messengers	0.180797	0.806842	0.0308471	0.0638258	0.991835	0.855491	1	0.42914	0.953824	1
R-HSA-5617472	Activation of anterior HOX genes in hindbrain development during early embryogenesis	Developmental Biology	Activation of HOX genes during differentiation	0.899866	0.133646	0.0308471	0.305983	0.866856	1	1	0.42914	1	1
R-HSA-5619507	Activation of HOX genes during differentiation	Developmental Biology	Activation of HOX genes during differentiation	0.899866	0.133646	0.0308471	0.305983	0.866856	1	1	0.42914	1	1
R-HSA-983189	Kinesins	Hemostasis	Factors involved in megakaryocyte development and platelet production	0.180797	0.895135	0.0308471	0.8308	0.0785243	0.855491	1	0.42914	1	0.972174
R-HSA-112315	Transmission across Chemical Synapses	Neuronal System	Transmission across Chemical Synapses	0.0682661	0.737623	0.0312421	0.386554	0.638684	0.540835	1	0.42914	1	0.972174
R-HSA-2029482	Regulation of actin dynamics for phagocytic cup formation	Immune System	Innate Immune System	0.308101	0.289955	0.752712	0.308554	0.0314009	0.983037	1	1	1	0.972174
R-HSA-432722	Golgi Associated Vesicle Biogenesis	Vesicle-mediated transport	Membrane Trafficking	0.0314371	0.0566407	0.99622	0.939399	0.866856	0.330124	1	1	1	1
R-HSA-9609736	Assembly and cell surface presentation of NMDA receptors	Neuronal System	Transmission across Chemical Synapses	0.0321023	0.992875	0.0851786	0.230607	0.560658	0.335671	1	0.653235	0.997919	0.972174
R-HSA-163765	ChREBP activates metabolic gene expression	Metabolism	Integration of energy metabolism	0.0324296	0.28026	0.822956	0.243847		0.336938	1	1	1
R-HSA-190861	Gap junction assembly	Vesicle-mediated transport	Membrane Trafficking	0.0324296	0.948367	0.604205	0.0646307	0.395281	0.336938	1	1	0.953958	1
R-HSA-5357769	Caspase activation via extrinsic apoptotic signalling pathway	Programmed Cell Death	Apoptosis	0.0324296	0.861207	0.496328	0.0714769	0.253709	0.336938	1	1	0.9893	0.972174
R-HSA-9013404	RAC2 GTPase cycle	Signal Transduction	Signaling by Rho GTPases, Miro GTPases and RHOBTB3	0.573987	0.527311	0.232462	0.0327544	0.370132	1	1	0.889288	0.746258	0.972174
R-HSA-2644602	Signaling by NOTCH1 PEST Domain Mutants in Cancer	Disease	Diseases of signal transduction by growth factor receptors and second messengers	0.967342	0.611614	0.131773	0.0330889	0.162674	1	1	0.70732	0.746258	0.972174
R-HSA-2644603	Signaling by NOTCH1 in Cancer	Disease	Diseases of signal transduction by growth factor receptors and second messengers	0.967342	0.611614	0.131773	0.0330889	0.162674	1	1	0.70732	0.746258	0.972174
R-HSA-2644606	Constitutive Signaling by NOTCH1 PEST Domain Mutants	Disease	Diseases of signal transduction by growth factor receptors and second messengers	0.967342	0.611614	0.131773	0.0330889	0.162674	1	1	0.70732	0.746258	0.972174
R-HSA-2894858	Signaling by NOTCH1 HD+PEST Domain Mutants in Cancer	Disease	Diseases of signal transduction by growth factor receptors and second messengers	0.967342	0.611614	0.131773	0.0330889	0.162674	1	1	0.70732	0.746258	0.972174
R-HSA-2894862	Constitutive Signaling by NOTCH1 HD+PEST Domain Mutants	Disease	Diseases of signal transduction by growth factor receptors and second messengers	0.967342	0.611614	0.131773	0.0330889	0.162674	1	1	0.70732	0.746258	0.972174
R-HSA-450294	MAP kinase activation	Immune System	Cytokine Signaling in Immune system	0.958976	0.815873	0.0405475	0.0330889	0.828582	1	1	0.505809	0.746258	1
R-HSA-5620971	Pyroptosis	Programmed Cell Death	Regulated Necrosis	0.033114	0.397921	0.941942	0.673444	0.222293	0.342624	1	1	1	1
R-HSA-611105	Respiratory electron transport	Metabolism	The citric acid (TCA) cycle and respiratory electron transport	0.0331166	0.791964	0.97042	0.965486	0.181356	0.342624	1	1	1	0.972174
R-HSA-1482788	Acyl chain remodelling of PC	Metabolism	Metabolism of lipids	0.0336074	0.766871	0.604205	0.753256	0.779344	0.344314	1	1	1	1
R-HSA-71288	Creatine metabolism	Metabolism	Metabolism of amino acids and derivatives	0.0336158	0.807061	0.52363	0.567895	0.63458	0.344314	1	1	1	1
R-HSA-9018679	Biosynthesis of EPA-derived SPMs	Metabolism	Metabolism of lipids	0.0336158	0.482029	0.52363	0.243847	0.0493044	0.344314	1	1	1	1
R-HSA-9758920	Formation of lateral plate mesoderm	Developmental Biology	Gastrulation	0.0336158	0.861207	0.147464	0.567895	0.222293	0.344314	1	0.763875	1	1
R-HSA-3928663	EPHA-mediated growth cone collapse	Developmental Biology	Nervous system development	0.0337012	0.0965027	0.120269	0.269462	0.95163	0.344314	1	0.669834	1	1
R-HSA-5626467	RHO GTPases activate IQGAPs	Signal Transduction	Signaling by Rho GTPases, Miro GTPases and RHOBTB3	0.0337012	0.287457	0.719509	0.0438643	0.399376	0.344314	1	1	0.831625	0.972174
R-HSA-381038	XBP1(S) activates chaperone genes	Cellular responses to stimuli	Cellular responses to stress	0.673409	0.0337206	0.986902	0.753256	0.529876	1	0.923272	1	1	1
R-HSA-400685	Sema4D in semaphorin signaling	Developmental Biology	Nervous system development	0.092989	0.0337206	0.604205	0.144451	0.63458	0.653321	0.923272	1	0.997919	1
R-HSA-8949215	Mitochondrial calcium ion transport	Transport of small molecules	Mitochondrial calcium ion transport	0.351722	0.0337206	0.925608	0.813597	0.395281	1	0.923272	1	1	1
R-HSA-9607240	FLT3 Signaling	Immune System	Cytokine Signaling in Immune system	0.945503	0.0337206	0.302254	0.104303	0.253709	1	0.923272	0.965982	0.997919	0.972174
R-HSA-2454202	Fc epsilon receptor (FCERI) signaling	Immune System	Innate Immune System	0.985326	0.620577	0.499516	0.0337988	0.645425	1	1	1	0.746258	0.972174
R-HSA-15869	Metabolism of nucleotides	Metabolism	Metabolism of nucleotides	0.0340862	0.334845	0.998765	0.395037	0.628876	0.346802	1	1	1	0.972174
R-HSA-5205685	PINK1-PRKN Mediated Mitophagy	Autophagy	Macroautophagy	0.98218	0.034155	0.941942	0.243847	0.395281	1	0.923272	1	1	1
R-HSA-5696397	Gap-filling DNA repair synthesis and ligation in GG-NER	DNA Repair	Nucleotide Excision Repair	0.928031	0.034155	0.892116	0.243847	0.215764	1	0.923272	1	1	1
R-HSA-8949664	Processing of SMDT1	Transport of small molecules	Mitochondrial calcium ion transport	0.23603	0.034155	0.822956	0.753256	0.395281	0.855491	0.923272	1	1	1
R-HSA-9703648	Signaling by FLT3 ITD and TKD mutants	Disease	Diseases of signal transduction by growth factor receptors and second messengers	0.786719	0.034155	0.709545	0.0471947	0.716016	1	0.923272	1	1	1
R-HSA-112409	RAF-independent MAPK1/3 activation	Signal Transduction	MAPK family signaling cascades	0.112139	0.948367	0.171769	0.0341915	0.126091	0.708223	1	0.852742	0.746258	1
R-HSA-194313	VEGF ligand-receptor interactions	Signal Transduction	Signaling by Receptor Tyrosine Kinases	0.750365	0.731819	0.106265	0.0341915		1	1	0.653235	0.746258
R-HSA-195399	VEGF binds to VEGFR leading to receptor dimerization	Signal Transduction	Signaling by Receptor Tyrosine Kinases	0.750365	0.731819	0.106265	0.0341915		1	1	0.653235	0.746258
R-HSA-5621575	CD209 (DC-SIGN) signaling	Immune System	Innate Immune System	0.696341	0.397921	0.456415	0.0341915	0.779344	1	1	1	0.746258	1
R-HSA-912631	Regulation of signaling by CBL	Immune System	Cytokine Signaling in Immune system	0.23603	0.0557419	0.570292	0.0341915	0.483921	0.855491	1	1	0.746258	0.972174
R-HSA-9674555	Signaling by CSF3 (G-CSF)	Immune System	Cytokine Signaling in Immune system	0.154213	0.2766	0.93428	0.0341915	0.0785243	0.836574	1	1	0.746258	0.972174
R-HSA-1912408	Pre-NOTCH Transcription and Translation	Signal Transduction	Signaling by NOTCH	0.989376	0.895135	0.0352351	0.04937	0.821614	1	1	0.473653	0.847554	0.99479
R-HSA-201451	Signaling by BMP	Signal Transduction	Signaling by TGFB family members	0.9296	0.751656	0.0352351	0.539934	0.716016	1	1	0.473653	1	1
R-HSA-977225	Amyloid fiber formation	Metabolism of proteins	Amyloid fiber formation	0.0357934	0.168367	0.196386	0.509944	0.982479	0.360433	1	0.855152	1	1
R-HSA-112308	Presynaptic depolarization and calcium channel opening	Neuronal System	Transmission across Chemical Synapses	0.535741	0.430852	0.147464	0.428338	0.0364174	1	1	0.763875	1	1
R-HSA-164944	Nef and signal transduction	Disease	Infectious disease	0.750365	0.191538	0.460936	0.0471947	0.0364174	1	1	1	1	1
R-HSA-8939242	RUNX1 regulates transcription of genes involved in differentiation of keratinocytes	Gene expression (Transcription)	RNA Polymerase II Transcription	0.750365	0.13782	0.52363	0.243847	0.0364174	1	1	1	1	1
R-HSA-1566977	Fibronectin matrix formation	Extracellular matrix organization	Fibronectin matrix formation	0.565047	0.482029	0.0373479	0.149222	0.222293	1	1	1	1	1
R-HSA-73943	Reversal of alkylation damage by DNA dioxygenases	DNA Repair	DNA Damage Reversal	0.750365	0.482029	0.0373479			1	1	1
R-HSA-8875513	MET interacts with TNS proteins	Signal Transduction	Signaling by Receptor Tyrosine Kinases	0.565047	0.627274	0.0373479	0.354194	0.529876	1	1	1	1	1
R-HSA-8939256	RUNX1 regulates transcription of genes involved in WNT signaling	Gene expression (Transcription)	RNA Polymerase II Transcription	0.670479	0.482029	0.0373479		0.395281	1	1	1		1
R-HSA-8941333	RUNX2 regulates genes involved in differentiation of myeloid cells	Gene expression (Transcription)	RNA Polymerase II Transcription	0.670479	0.627274	0.0373479	0.243847	0.395281	1	1	1	1	1
R-HSA-8985586	SLIT2:ROBO1 increases RHOA activity	Developmental Biology	Nervous system development	0.670479	0.28026	0.0373479	0.428338	0.222293	1	1	1	1	1
R-HSA-9026527	Activated NTRK2 signals through PLCG1	Signal Transduction	Signaling by Receptor Tyrosine Kinases	0.670479	0.731819	0.0373479	0.243847	0.395281	1	1	1	1	1
R-HSA-9832991	Formation of the posterior neural plate	Developmental Biology	Gastrulation	0.425908	0.627274	0.0373479	0.25125	0.222293	1	1	1	1	1
R-HSA-8878171	Transcriptional regulation by RUNX1	Gene expression (Transcription)	RNA Polymerase II Transcription	0.999812	0.965805	0.0374377	0.410227	0.531159	1	1	0.486575	1	0.972174
R-HSA-5633008	TP53 Regulates Transcription of Cell Death Genes	Gene expression (Transcription)	RNA Polymerase II Transcription	0.0380734	0.391592	0.986902	0.305983	0.828582	0.371188	1	1	1	1
R-HSA-110056	MAPK3 (ERK1) activation	Signal Transduction	MAPK family signaling cascades	0.856753	0.627274	0.0382096	0.0593556	0.395281	1	1	0.486575	1	1
R-HSA-8948700	Competing endogenous RNAs (ceRNAs) regulate PTEN translation	Signal Transduction	Intracellular signaling by second messengers	0.891495	0.731819	0.0382096	0.428338	0.63458	1	1	0.486575	1	1
R-HSA-9768778	Regulation of NPAS4 mRNA translation	Gene expression (Transcription)	RNA Polymerase II Transcription	0.891495	0.731819	0.0382096	0.428338	0.63458	1	1	0.486575	1	1
R-HSA-1852241	Organelle biogenesis and maintenance	Organelle biogenesis and maintenance		0.999915	0.993457	0.0387641	0.957858	0.978562	1	1	0.492354	1	1
R-HSA-5620916	VxPx cargo-targeting to cilium	Organelle biogenesis and maintenance	Cilium Assembly	0.567003	0.563107	0.0393553	0.243847	0.395281	1	1	0.49728	1	1
R-HSA-2032785	YAP1- and WWTR1 (TAZ)-stimulated gene expression	Gene expression (Transcription)	RNA Polymerase II Transcription	0.58525	0.973306	0.0417592	0.354194	0.716016	1	1	0.515815	1	1
R-HSA-392451	G beta:gamma signalling through PI3Kgamma	Signal Transduction	Signaling by GPCR	0.972963	0.372603	0.0417592	0.525985	0.63458	1	1	0.515815	1	1
R-HSA-1614558	Degradation of cysteine and homocysteine	Metabolism	Metabolism of amino acids and derivatives	0.0430651	0.430852	0.628013	0.243847	0.779344	0.406982	1	1	1	1
R-HSA-189483	Heme degradation	Metabolism	Metabolism of porphyrins	0.0430651	0.948367	0.709545	0.567895	0.828582	0.406982	1	1	1	1
R-HSA-400511	Synthesis, secretion, and inactivation of Glucose-dependent Insulinotropic Polypeptide (GIP)	Metabolism of proteins	Peptide hormone metabolism	0.0430651	0.219897	0.671294	0.673444	0.222293	0.406982	1	1	1	1
R-HSA-83936	Transport of nucleosides and free purine and pyrimidine bases across the plasma membrane	Transport of small molecules	SLC-mediated transmembrane transport	0.0430651	0.313639	0.671294	0.243847	0.395281	0.406982	1	1	1	1
R-HSA-110312	Translesion synthesis by REV1	DNA Repair	DNA Damage Bypass	0.979526	0.043772	0.822956		0.222293	1	1	1		1
R-HSA-5655862	Translesion synthesis by POLK	DNA Repair	DNA Damage Bypass	0.979526	0.043772	0.822956		0.0493044	1	1	1		1
R-HSA-9013407	RHOH GTPase cycle	Signal Transduction	Signaling by Rho GTPases, Miro GTPases and RHOBTB3	0.404796	0.479813	0.964645	0.0438643	0.399376	1	1	1	0.831625	0.972174
R-HSA-446203	Asparagine N-linked glycosylation	Metabolism of proteins	Post-translational protein modification	0.0449369	0.17748	0.988043	0.835317	0.601043	0.417542	1	1	1	0.972174
R-HSA-9656223	Signaling by RAF1 mutants	Disease	Diseases of signal transduction by growth factor receptors and second messengers	0.0451334	0.787389	0.926285	0.457074	0.853094	0.417542	1	1	1	1
R-HSA-166665	Terminal pathway of complement	Immune System	Innate Immune System	0.0465087	0.731819	0.390002	0.243847	0.395281	1	1	1	1	1
R-HSA-189085	Digestion of dietary carbohydrate	Digestion and absorption	Digestion	0.0465087	0.627274	0.390002	0.243847	0.222293	1	1	1	1	1
R-HSA-193144	Estrogen biosynthesis	Metabolism	Metabolism of lipids	0.0465087	0.482029	0.390002		0.222293	1	1	1		1
R-HSA-3000471	Scavenging by Class B Receptors	Vesicle-mediated transport	Binding and Uptake of Ligands by Scavenger Receptors	0.0465087	0.731819	0.460936	0.567895	0.716016	1	1	1	1	1
R-HSA-389599	Alpha-oxidation of phytanate	Metabolism	Metabolism of lipids	0.0465087	0.482029	0.460936		0.222293	1	1	1		1
R-HSA-444257	RSK activation	Neuronal System	Transmission across Chemical Synapses	0.0465087	0.627274	0.460936	0.567895	0.395281	1	1	1	1	1
R-HSA-6807047	Cholesterol biosynthesis via desmosterol	Metabolism	Metabolism of lipids	0.0465087	0.28026	0.390002		0.395281	1	1	1		1
R-HSA-6807062	Cholesterol biosynthesis via lathosterol	Metabolism	Metabolism of lipids	0.0465087	0.28026	0.390002		0.395281	1	1	1		1
R-HSA-8866423	VLDL assembly	Transport of small molecules	Plasma lipoprotein assembly, remodeling, and clearance	0.0465087	0.627274	0.390002	0.567895	0.395281	1	1	1	1	1
R-HSA-8964046	VLDL clearance	Transport of small molecules	Plasma lipoprotein assembly, remodeling, and clearance	0.0465087	0.313639	0.390002	0.567895	0.222293	1	1	1	1	1
R-HSA-9020265	Biosynthesis of aspirin-triggered D-series resolvins	Metabolism	Metabolism of lipids	0.0465087	0.28026	0.390002	0.243847	0.0493044	1	1	1	1	1
R-HSA-9023661	Biosynthesis of E-series 18(R)-resolvins	Metabolism	Metabolism of lipids	0.0465087	0.28026	0.390002	0.243847	0.0493044	1	1	1	1	1
R-HSA-9651496	Defects of contact activation system (CAS) and kallikrein/kinin system (KKS)	Disease	Diseases of hemostasis	0.0465087	0.627274	0.52363	0.25125	0.63458	1	1	1	1	1
R-HSA-9671793	Diseases of hemostasis	Disease	Diseases of hemostasis	0.0465087	0.627274	0.52363	0.25125	0.63458	1	1	1	1	1
R-HSA-9758881	Uptake of dietary cobalamins into enterocytes	Metabolism	Metabolism of vitamins and cofactors	0.0465087	0.28026	0.390002	0.428338	0.222293	1	1	1	1	1
R-HSA-192105	Synthesis of bile acids and bile salts	Metabolism	Metabolism of lipids	0.0466358	0.973306	0.743504	0.753256	0.779344	0.417542	1	1	1	1
R-HSA-975576	N-glycan antennae elongation in the medial/trans-Golgi	Metabolism of proteins	Post-translational protein modification	0.0466358	0.127062	0.743504	0.893677	0.399376	0.417542	1	1	1	0.972174
R-HSA-5357801	Programmed Cell Death	Programmed Cell Death		0.880651	0.0470735	0.995545	0.383494	0.719077	1	1	1	1	0.972174
R-HSA-190872	Transport of connexons to the plasma membrane	Vesicle-mediated transport	Membrane Trafficking	0.0471693	0.900169	0.456415	0.25125	0.395281	0.417542	1	1	1	1
R-HSA-2214320	Anchoring fibril formation	Extracellular matrix organization	Collagen formation	0.0471693	0.563107	0.414731	0.451554	0.0785243	0.417542	1	1	1	0.972174
R-HSA-170670	Adenylate cyclase inhibitory pathway	Signal Transduction	Signaling by GPCR	0.377718	0.807061	0.327036	0.0471947	0.529876	1	1	0.976531	1	1
R-HSA-203615	eNOS activation	Metabolism	Metabolism of nitric oxide: NOS3 activation and regulation	0.302308	0.536329	0.671294	0.0471947	0.529876	0.971692	1	1	1	1
R-HSA-2660825	Signaling by NOTCH1 t(7;9)(NOTCH1:M1580_K2555) Translocation Mutant	Disease	Diseases of signal transduction by growth factor receptors and second messengers	0.248751	0.482029	0.147464	0.0471947	0.222293	1	1	0.763875	1	1
R-HSA-2660826	Constitutive Signaling by NOTCH1 t(7;9)(NOTCH1:M1580_K2555) Translocation Mutant	Disease	Diseases of signal transduction by growth factor receptors and second messengers	0.248751	0.482029	0.147464	0.0471947	0.222293	1	1	0.763875	1	1
R-HSA-2691230	Signaling by NOTCH1 HD Domain Mutants in Cancer	Disease	Diseases of signal transduction by growth factor receptors and second messengers	0.265597	0.536329	0.456415	0.0471947	0.222293	0.883044	1	1	1	1
R-HSA-2691232	Constitutive Signaling by NOTCH1 HD Domain Mutants	Disease	Diseases of signal transduction by growth factor receptors and second messengers	0.265597	0.536329	0.456415	0.0471947	0.222293	0.883044	1	1	1	1
R-HSA-3371378	Regulation by c-FLIP	Programmed Cell Death	Apoptosis	0.22768	0.482029	0.579041	0.0471947	0.126091	0.855491	1	1	1	1
R-HSA-373753	Nephrin family interactions	Cell-Cell communication	Nephrin family interactions	0.140516	0.766871	0.248019	0.0471947	0.68856	0.820462	1	0.922291	1	0.972174
R-HSA-380108	Chemokine receptors bind chemokines	Signal Transduction	Signaling by GPCR	0.972963	0.807061	0.185469	0.0471947	0.716016	1	1	0.855152	1	1
R-HSA-418038	Nucleotide-like (purinergic) receptors	Signal Transduction	Signaling by GPCR	0.810894	0.219897	0.460936	0.0471947	0.395281	1	1	1	1	1
R-HSA-419812	Calcitonin-like ligand receptors	Signal Transduction	Signaling by GPCR	0.447724	0.731819	0.147464	0.0471947	0.529876	1	1	0.763875	1	1
R-HSA-446388	Regulation of cytoskeletal remodeling and cell spreading by IPP complex components	Cell-Cell communication	Cell junction organization	0.856753	0.627274	0.628013	0.0471947		1	1	1	1
R-HSA-450302	activated TAK1 mediates p38 MAPK activation	Immune System	Cytokine Signaling in Immune system	0.954413	0.0557419	0.904687	0.0471947	0.222293	1	1	1	1	1
R-HSA-5218900	CASP8 activity is inhibited	Programmed Cell Death	Regulated Necrosis	0.22768	0.482029	0.579041	0.0471947	0.126091	0.855491	1	1	1	1
R-HSA-5620924	Intraflagellar transport	Organelle biogenesis and maintenance	Cilium Assembly	0.84592	0.351625	0.235139	0.0471947	0.63458	1	1	0.889288	1	1
R-HSA-5654696	Downstream signaling of activated FGFR2	Signal Transduction	Signaling by Receptor Tyrosine Kinases	0.874227	0.634546	0.456415	0.0471947	0.779344	1	1	1	1	1
R-HSA-5654708	Downstream signaling of activated FGFR3	Signal Transduction	Signaling by Receptor Tyrosine Kinases	0.818393	0.298442	0.74335	0.0471947	0.716016	1	1	1	1	1
R-HSA-5654743	Signaling by FGFR4	Signal Transduction	Signaling by Receptor Tyrosine Kinases	0.844207	0.2766	0.925608	0.0471947	0.828582	1	1	1	1	1
R-HSA-5673000	RAF activation	Signal Transduction	MAPK family signaling cascades	0.576057	0.836544	0.964645	0.0471947	0.716016	1	1	1	1	1
R-HSA-6803211	TP53 Regulates Transcription of Death Receptors and Ligands	Gene expression (Transcription)	RNA Polymerase II Transcription	0.613552	0.308553	0.628013	0.0471947	0.222293	1	1	1	1	1
R-HSA-69416	Dimerization of procaspase-8	Programmed Cell Death	Apoptosis	0.22768	0.482029	0.579041	0.0471947	0.126091	0.855491	1	1	1	1
R-HSA-8935964	RUNX1 regulates expression of components of tight junctions	Gene expression (Transcription)	RNA Polymerase II Transcription	0.810894	0.13782	0.460936	0.0471947	0.222293	1	1	1	1	1
R-HSA-8963889	Assembly of active LPL and LIPC lipase complexes	Transport of small molecules	Plasma lipoprotein assembly, remodeling, and clearance	0.102463	0.807061	0.414731	0.0471947	0.529876	0.686428	1	1	1	1
R-HSA-9662834	CD163 mediating an anti-inflammatory response	Disease	Infectious disease	0.670479	0.069438	0.52363	0.0471947	0.395281	1	1	1	1	1
R-HSA-9669938	Signaling by KIT in disease	Disease	Diseases of signal transduction by growth factor receptors and second messengers	0.510782	0.298442	0.570292	0.0471947	0.91972	1	1	1	1	1
R-HSA-9670439	Signaling by phosphorylated juxtamembrane, extracellular and kinase domain KIT mutants	Disease	Diseases of signal transduction by growth factor receptors and second messengers	0.510782	0.298442	0.570292	0.0471947	0.91972	1	1	1	1	1
R-HSA-9702518	STAT5 activation downstream of FLT3 ITD mutants	Disease	Diseases of signal transduction by growth factor receptors and second messengers	0.750365	0.13782	0.52363	0.0471947	0.395281	1	1	1	1	1
R-HSA-445095	Interaction between L1 and Ankyrins	Developmental Biology	Nervous system development	0.993271	0.703946	0.915794	0.451554	0.0473947	1	1	1	1	0.972174
R-HSA-8982491	Glycogen metabolism	Metabolism	Metabolism of carbohydrates	0.121637	0.416309	0.915794	0.753256	0.0473947	0.758916	1	1	1	0.972174
R-HSA-9705462	Inactivation of CSF3 (G-CSF) signaling	Immune System	Cytokine Signaling in Immune system	0.288201	0.416309	0.904687	0.25125	0.0473947	0.946892	1	1	1	0.972174
R-HSA-112040	G-protein mediated events	Signal Transduction	Signaling by GPCR	0.303372	0.560329	0.0758801	0.0480962	0.456517	0.971692	1	0.653235	0.832835	0.972174
R-HSA-5218920	VEGFR2 mediated vascular permeability	Signal Transduction	Signaling by Receptor Tyrosine Kinases	0.351722	0.287457	0.415664	0.0480962	0.716016	1	1	1	0.832835	1
R-HSA-9013424	RHOV GTPase cycle	Signal Transduction	Signaling by Rho GTPases, Miro GTPases and RHOBTB3	0.0757014	0.0672043	0.83859	0.0480962	0.308834	0.572018	1	1	0.832835	0.972174
R-HSA-9753281	Paracetamol ADME	Drug ADME	Paracetamol ADME	0.0483809	0.973306	0.861791	0.673444	0.390137	0.426323	1	1	1	0.972174
R-HSA-1170546	Prolactin receptor signaling	Immune System	Cytokine Signaling in Immune system	0.856753	0.62744	0.628013	0.428338	0.0493044	1	1	1	1	1
R-HSA-1679131	Trafficking and processing of endosomal TLR	Immune System	Innate Immune System	0.856753	0.0557419	0.52363		0.0493044	1	1	1		1
R-HSA-196843	Vitamin B2 (riboflavin) metabolism	Metabolism	Metabolism of vitamins and cofactors	0.670479	0.191538	0.390002		0.0493044	1	1	1		1
R-HSA-2142816	Synthesis of (16-20)-hydroxyeicosatetraenoic acids (HETE)	Metabolism	Metabolism of lipids	0.248751	0.482029	0.309746	0.0593556	0.0493044	1	1	1	1	1
R-HSA-380994	ATF4 activates genes in response to endoplasmic reticulum stress	Cellular responses to stimuli	Cellular responses to stress	0.74273	0.483708	0.822956	0.243847	0.0493044	1	1	1	1	1
R-HSA-381042	PERK regulates gene expression	Cellular responses to stimuli	Cellular responses to stress	0.750988	0.446021	0.892116	0.567895	0.0493044	1	1	1	1	1
R-HSA-389977	Post-chaperonin tubulin folding pathway	Metabolism of proteins	Protein folding	0.098366	0.62744	0.534318	0.149222	0.0493044	0.670914	1	1	1	1
R-HSA-450604	KSRP (KHSRP) binds and destabilizes mRNA	Metabolism of RNA	Regulation of mRNA stability by proteins that bind AU-rich elements	0.917816	0.900169	0.628013	0.567895	0.0493044	1	1	1	1	1
R-HSA-9012546	Interleukin-18 signaling	Immune System	Cytokine Signaling in Immune system	0.0954809	0.28026	0.460936	0.243847	0.0493044	0.657638	1	1	1	1
R-HSA-9018683	Biosynthesis of DPA-derived SPMs	Metabolism	Metabolism of lipids	0.14763		0.309746		0.0493044	1		1		1
R-HSA-9020558	Interleukin-2 signaling	Immune System	Cytokine Signaling in Immune system	0.810894	0.731819	0.191166	0.25125	0.0493044	1	1	0.855152	1	1
R-HSA-9025094	Biosynthesis of DPAn-3 SPMs	Metabolism	Metabolism of lipids	0.14763		0.309746		0.0493044	1		1		1
R-HSA-9026286	Biosynthesis of DPAn-3-derived protectins and resolvins	Metabolism	Metabolism of lipids	0.05868		0.218947		0.0493044	1		1		1
R-HSA-9026290	Biosynthesis of DPAn-3-derived maresins	Metabolism	Metabolism of lipids	0.05868		0.218947		0.0493044	1		1		1
R-HSA-9026403	Biosynthesis of DPAn-3-derived 13-series resolvins	Metabolism	Metabolism of lipids	0.05868		0.218947		0.0493044	1		1		1
R-HSA-9027604	Biosynthesis of electrophilic ω-3 PUFA oxo-derivatives	Metabolism	Metabolism of lipids	0.14763		0.309746		0.0493044	1		1		1
R-HSA-9758274	Regulation of NF-kappa B signaling	Immune System	Innate Immune System	0.979526	0.069438	0.822956	0.567895	0.0493044	1	1	1	1	1
R-HSA-448424	Interleukin-17 signaling	Immune System	Cytokine Signaling in Immune system	0.942654	0.815873	0.0657755	0.04937	0.628876	1	1	0.653235	0.847554	0.972174
R-HSA-606279	Deposition of new CENPA-containing nucleosomes at the centromere	Cell Cycle	Chromosome Maintenance	0.993271	0.807061	0.0494509	0.243847	0.63458	1	1	0.578505	1	1
R-HSA-774815	Nucleosome assembly	Cell Cycle	Chromosome Maintenance	0.993271	0.807061	0.0494509	0.243847	0.63458	1	1	0.578505	1	1
R-HSA-8862803	Deregulated CDK5 triggers multiple neurodegenerative pathways in Alzheimer's disease models	Disease	Diseases of programmed cell death	0.342119	0.287457	0.0494509	0.753256	0.308834	1	1	0.578505	1	0.972174
R-HSA-8863678	Neurodegenerative Diseases	Disease	Diseases of programmed cell death	0.342119	0.287457	0.0494509	0.753256	0.308834	1	1	0.578505	1	0.972174
R-HSA-9694635	Translation of Structural Proteins.1	Disease	Infectious disease	0.804823	0.0495424	0.490839	0.965486	0.896604	1	1	1	1	1
R-HSA-5620920	Cargo trafficking to the periciliary membrane	Organelle biogenesis and maintenance	Cilium Assembly	0.957845	0.968223	0.0507273	0.673444	0.63458	1	1	0.590611	1	1
R-HSA-6802957	Oncogenic MAPK signaling	Disease	Diseases of signal transduction by growth factor receptors and second messengers	0.0508341	0.778275	0.895748	0.370215	0.965179	0.442748	1	1	1	1
R-HSA-110313	Translesion synthesis by Y family DNA polymerases bypasses lesions on DNA template	DNA Repair	DNA Damage Bypass	0.885399	0.0512681	0.64764	0.243847	0.308834	1	1	1	1	0.972174
R-HSA-432720	Lysosome Vesicle Biogenesis	Vesicle-mediated transport	Membrane Trafficking	0.322151	0.0512681	0.972414	0.673444	0.716016	0.987758	1	1	1	1
R-HSA-5357905	Regulation of TNFR1 signaling	Signal Transduction	Death Receptor Signaling	0.997803	0.0512681	0.939782	0.673444	0.399376	1	1	1	1	0.972174
R-HSA-5654741	Signaling by FGFR3	Signal Transduction	Signaling by Receptor Tyrosine Kinases	0.866134	0.0512681	0.93428	0.0968329	0.866856	1	1	1	0.997919	1
R-HSA-75893	TNF signaling	Signal Transduction	Death Receptor Signaling	0.997858	0.0512681	0.890949	0.673444	0.188015	1	1	1	1	0.972174
R-HSA-201722	Formation of the beta-catenin:TCF transactivating complex	Signal Transduction	Signaling by WNT	0.9689	0.817812	0.0520831	0.617917	0.716016	1	1	0.596033	1	1
R-HSA-4420097	VEGFA-VEGFR2 Pathway	Signal Transduction	Signaling by Receptor Tyrosine Kinases	0.326193	0.118142	0.14933	0.0529103	0.965179	0.987758	1	0.771092	0.90445	1
R-HSA-421270	Cell-cell junction organization	Cell-Cell communication	Cell junction organization	0.238061	0.054654	0.125587	0.921268	0.645425	0.855491	1	0.692835	1	0.972174
R-HSA-3656237	Defective EXT2 causes exostoses 2	Disease	Diseases of metabolism	0.520792	0.928201	0.0549342	0.859207	0.779344	1	1	0.613307	1	1
R-HSA-3656253	Defective EXT1 causes exostoses 1, TRPS2 and CHDS	Disease	Diseases of metabolism	0.520792	0.928201	0.0549342	0.859207	0.779344	1	1	0.613307	1	1
R-HSA-399955	SEMA3A-Plexin repulsion signaling by inhibiting Integrin adhesion	Developmental Biology	Nervous system development	0.972963	0.308553	0.0549342	0.305983	0.529876	1	1	0.613307	1	1
R-HSA-418885	DCC mediated attractive signaling	Developmental Biology	Nervous system development	0.952858	0.731819	0.0549342	0.159474	0.63458	1	1	0.613307	0.997919	1
R-HSA-199991	Membrane Trafficking	Vesicle-mediated transport	Membrane Trafficking	0.858312	0.0550706	0.973593	0.975786	0.817753	1	1	1	1	0.99479
R-HSA-110320	Translesion Synthesis by POLH	DNA Repair	DNA Damage Bypass	0.984497	0.0557419	0.843573		0.222293	1	1	1		1
R-HSA-174048	APC/C:Cdc20 mediated degradation of Cyclin B	Cell Cycle	Cell Cycle, Mitotic	0.942649	0.0557419	0.570292	0.243847	0.395281	1	1	1	1	1
R-HSA-205043	NRIF signals cell death from the nucleus	Signal Transduction	Death Receptor Signaling	0.988261	0.0557419	0.570292	0.428338	0.222293	1	1	1	1	1
R-HSA-450321	JNK (c-Jun kinases) phosphorylation and activation mediated by activated human TAK1	Immune System	Cytokine Signaling in Immune system	0.942649	0.0557419	0.31594	0.25125	0.222293	1	1	0.976531	1	1
R-HSA-9708530	Regulation of BACH1 activity	Cellular responses to stimuli	Cellular responses to stress	0.891495	0.0557419	0.671294			1	1	1
R-HSA-198693	AKT phosphorylates targets in the nucleus	Signal Transduction	Intracellular signaling by second messengers	0.917816	0.627274	0.0559603	0.673444	0.222293	1	1	0.621922	1	1
R-HSA-2514853	Condensation of Prometaphase Chromosomes	Cell Cycle	Cell Cycle, Mitotic	0.856753	0.962873	0.0559603			1	1	0.621922
R-HSA-5668914	Diseases of metabolism	Disease	Diseases of metabolism	0.0787332	0.883723	0.0576151	0.264752	0.992022	0.585012	1	0.630901	1	1
R-HSA-428930	Thromboxane signalling through TP receptor	Hemostasis	Platelet activation, signaling and aggregation	0.964298	0.057661	0.414731	0.382038	0.399376	1	1	1	1	0.972174
R-HSA-445989	TAK1-dependent IKK and NF-kappa-B activation	Immune System	Innate Immune System	0.989376	0.057661	0.467098	0.153873	0.399376	1	1	1	0.997919	0.972174
R-HSA-111452	Activation and oligomerization of BAK protein	Programmed Cell Death	Apoptosis	0.05868	0.28026	0.218947			1	1	1
R-HSA-114294	Activation, translocation and oligomerization of BAX	Programmed Cell Death	Apoptosis	0.05868	0.28026	0.218947			1	1	1
R-HSA-1307965	betaKlotho-mediated ligand binding	Signal Transduction	Signaling by Receptor Tyrosine Kinases	0.05868	0.482029	0.218947			1	1	1
R-HSA-141333	Biogenic amines are oxidatively deaminated to aldehydes by MAOA and MAOB	Metabolism	Biological oxidations	0.05868	0.482029	0.218947			1	1	1
R-HSA-180897	Vpr-mediated induction of apoptosis by mitochondrial outer membrane permeabilization	Disease	Infectious disease	0.05868	0.482029	0.218947			1	1	1
R-HSA-209905	Catecholamine biosynthesis	Metabolism	Metabolism of amino acids and derivatives	0.05868	0.28026	0.218947	0.243847		1	1	1	1
R-HSA-3359462	Defective AMN causes MGA1	Disease	Diseases of metabolism	0.05868	0.28026	0.218947	0.428338		1	1	1	1
R-HSA-3359463	Defective CUBN causes MGA1	Disease	Diseases of metabolism	0.05868	0.28026	0.218947	0.428338		1	1	1	1
R-HSA-3359485	Defective CD320 causes MMATC	Disease	Diseases of metabolism	0.05868	0.28026	0.218947			1	1	1
R-HSA-380612	Metabolism of serotonin	Neuronal System	Transmission across Chemical Synapses	0.05868	0.482029	0.218947			1	1	1
R-HSA-5578999	Defective GCLC causes HAGGSD	Disease	Diseases of metabolism	0.05868		0.218947			1		1
R-HSA-5659898	Intestinal saccharidase deficiencies	Disease	Diseases of metabolism	0.05868	0.482029	0.218947	0.243847	0.222293	1	1	1	1	1
R-HSA-5690338	Defective ABCC6 causes PXE	Disease	Disorders of transmembrane transporters	0.05868	0.482029	0.218947			1	1	1
R-HSA-77108	Utilization of Ketone Bodies	Metabolism	Metabolism of lipids	0.05868	0.627274	0.218947	0.428338		1	1	1	1
R-HSA-844615	The AIM2 inflammasome	Immune System	Innate Immune System	0.05868		0.218947	0.243847		1		1	1
R-HSA-8981373	Intestinal hexose absorption	Digestion and absorption	Intestinal absorption	0.05868	0.28026	0.218947			1	1	1
R-HSA-9026766	Biosynthesis of protectin and resolvin conjugates in tissue regeneration (PCTR and RCTR)	Metabolism	Metabolism of lipids	0.05868	0.078491	0.218947			1	1	1
R-HSA-3304349	Loss of Function of SMAD2/3 in Cancer	Disease	Diseases of signal transduction by growth factor receptors and second messengers	0.670479	0.731819	0.460936	0.0593556	0.222293	1	1	1	1	1
R-HSA-3304356	SMAD2/3 Phosphorylation Motif Mutants in Cancer	Disease	Diseases of signal transduction by growth factor receptors and second messengers	0.565047	0.731819	0.390002	0.0593556	0.222293	1	1	1	1	1
R-HSA-3642278	Loss of Function of TGFBR2 in Cancer	Disease	Diseases of signal transduction by growth factor receptors and second messengers	0.242294	0.482029	0.218947	0.0593556		1	1	1	1
R-HSA-3642279	TGFBR2 MSI Frameshift Mutants in Cancer	Disease	Diseases of signal transduction by growth factor receptors and second messengers		0.482029	0.11622	0.0593556			1	1	1
R-HSA-3645790	TGFBR2 Kinase Domain Mutants in Cancer	Disease	Diseases of signal transduction by growth factor receptors and second messengers	0.242294	0.482029	0.218947	0.0593556		1	1	1	1
R-HSA-3656532	TGFBR1 KD Mutants in Cancer	Disease	Diseases of signal transduction by growth factor receptors and second messengers	0.565047	0.731819	0.390002	0.0593556	0.222293	1	1	1	1	1
R-HSA-5654719	SHC-mediated cascade:FGFR4	Signal Transduction	Signaling by Receptor Tyrosine Kinases	0.389885	0.766871	0.671294	0.0593556	0.395281	1	1	1	1	1
R-HSA-5654720	PI-3K cascade:FGFR4	Signal Transduction	Signaling by Receptor Tyrosine Kinases	0.451193	0.861207	0.579041	0.0593556	0.222293	1	1	1	1	1
R-HSA-74749	Signal attenuation	Signal Transduction	Signaling by Receptor Tyrosine Kinases	0.22768	0.731819	0.628013	0.0593556	0.395281	0.855491	1	1	1	1
R-HSA-9735804	Diseases of nucleotide metabolism	Disease	Diseases of metabolism	0.248751	0.28026	0.309746	0.0593556	0.395281	1	1	1	1	1
R-HSA-9818749	Regulation of NFE2L2 gene expression	Cellular responses to stimuli	Cellular responses to stress	0.670479	0.731819	0.52363	0.0593556	0.395281	1	1	1	1	1
R-HSA-75153	Apoptotic execution phase	Programmed Cell Death	Apoptosis	0.627977	0.0605559	0.806071	0.292818	0.866856	1	1	1	1	1
R-HSA-437239	Recycling pathway of L1	Developmental Biology	Nervous system development	0.0876461	0.598141	0.0608347	0.215229	0.784222	0.628387	1	0.641124	0.997919	0.972174
R-HSA-9024446	NR1H2 and NR1H3-mediated signaling	Signal Transduction	Signaling by Nuclear Receptors	0.84592	0.998101	0.0608347	0.97396	0.267143	1	1	0.641124	1	0.972174
R-HSA-9029569	NR1H3 & NR1H2 regulate gene expression linked to cholesterol transport and efflux	Signal Transduction	Signaling by Nuclear Receptors	0.819394	0.99488	0.0620659	0.965486	0.253709	1	1	0.652693	1	0.972174
R-HSA-901032	ER Quality Control Compartment (ERQC)	Metabolism of proteins	Post-translational protein modification	0.0624793	0.313639	0.93428	0.243847		0.506444	1	1	1
R-HSA-9619665	EGR2 and SOX10-mediated initiation of Schwann cell myelination	Developmental Biology	Nervous system development	0.0624793	0.745334	0.248019	0.10498	0.828582	0.506444	1	0.922291	0.997919	1
R-HSA-9749641	Aspirin ADME	Drug ADME	Aspirin ADME	0.0624793	0.858538	0.93428	0.243847	0.127749	0.506444	1	1	1	0.972174
R-HSA-9614085	FOXO-mediated transcription	Gene expression (Transcription)	RNA Polymerase II Transcription	0.967342	0.104095	0.0627981	0.525985	0.95163	1	1	0.653235	1	1
R-HSA-1483213	Synthesis of PE	Metabolism	Metabolism of lipids	0.0635674	0.627274	0.579041	0.243847	0.222293	0.511879	1	1	1	1
R-HSA-418889	Caspase activation via Dependence Receptors in the absence of ligand	Programmed Cell Death	Apoptosis	0.0635674	0.627274	0.191166	0.813597	0.63458	0.511879	1	0.855152	1	1
R-HSA-5666185	RHO GTPases Activate Rhotekin and Rhophilins	Signal Transduction	Signaling by Rho GTPases, Miro GTPases and RHOBTB3	0.0635674	0.536329	0.52363	0.25125	0.395281	0.511879	1	1	1	1
R-HSA-9755088	Ribavirin ADME	Drug ADME	Ribavirin ADME	0.0635674	0.482029	0.52363	0.149222	0.529876	0.511879	1	1	1	1
R-HSA-2029480	Fcgamma receptor (FCGR) dependent phagocytosis	Immune System	Innate Immune System	0.144817	0.150514	0.290565	0.0638258	0.142635	0.820462	1	0.965982	0.953824	0.972174
R-HSA-198753	ERK/MAPK targets	Signal Transduction	Signaling by Receptor Tyrosine Kinases	0.450597	0.948367	0.126438	0.0646307	0.395281	1	1	0.692835	0.953958	1
R-HSA-9703465	Signaling by FLT3 fusion proteins	Disease	Diseases of signal transduction by growth factor receptors and second messengers	0.887643	0.118206	0.456415	0.0646307	0.866856	1	1	1	0.953958	1
R-HSA-948021	Transport to the Golgi and subsequent modification	Metabolism of proteins	Post-translational protein modification	0.280354	0.0654929	0.992972	0.767217	0.352076	0.926454	1	1	1	0.972174
R-HSA-189445	Metabolism of porphyrins	Metabolism	Metabolism of porphyrins	0.0657916	0.973306	0.915794	0.567895	0.828582	0.525476	1	1	1	1
R-HSA-389948	PD-1 signaling	Immune System	Adaptive Immune System	0.0657916	0.948367	0.941942	0.243847		0.525476	1	1	1
R-HSA-420092	Glucagon-type ligand receptors	Signal Transduction	Signaling by GPCR	0.0657916	0.479813	0.636051	0.859207	0.779344	0.525476	1	1	1	1
R-HSA-442742	CREB1 phosphorylation through NMDA receptor-mediated activation of RAS signaling	Neuronal System	Transmission across Chemical Synapses	0.0657916	0.582441	0.665851	0.159474	0.716016	0.525476	1	1	0.997919	1
R-HSA-110314	Recognition of DNA damage by PCNA-containing replication complex	DNA Repair	DNA Damage Bypass	0.963847	0.0672043	0.693649	0.428338	0.63458	1	1	1	1	1
R-HSA-2028269	Signaling by Hippo	Signal Transduction	Signaling by Hippo	0.750988	0.0672043	0.221743	0.305983	0.63458	1	1	0.862629	1	1
R-HSA-5656169	Termination of translesion DNA synthesis	DNA Repair	DNA Damage Bypass	0.76032	0.0672043	0.765718	0.243847	0.308834	1	1	1	1	0.972174
R-HSA-9683701	Translation of Structural Proteins	Disease	Infectious disease	0.974807	0.0672043	0.177284	0.919723	0.779344	1	1	0.855152	1	1
R-HSA-983231	Factors involved in megakaryocyte development and platelet production	Hemostasis	Factors involved in megakaryocyte development and platelet production	0.294178	0.91358	0.0679624	0.525404	0.202444	0.961771	1	0.653235	1	0.972174
R-HSA-2029485	Role of phospholipids in phagocytosis	Immune System	Innate Immune System	0.0685377	0.351625	0.148434		0.628876	0.542111	1	0.767275		0.972174
R-HSA-1483115	Hydrolysis of LPC	Metabolism	Metabolism of lipids	0.670479	0.482029	0.0689808	0.428338	0.395281	1	1	1	1	1
R-HSA-166786	Creation of C4 and C2 activators	Immune System	Innate Immune System	0.670479	0.627274	0.0689808	0.243847	0.222293	1	1	1	1	1
R-HSA-1839122	Signaling by activated point mutants of FGFR1	Disease	Diseases of signal transduction by growth factor receptors and second messengers	0.750365	0.731819	0.0689808	0.428338	0.222293	1	1	1	1	1
R-HSA-211163	AKT-mediated inactivation of FOXO1A	Developmental Biology	Regulation of beta-cell development	0.670479	0.482029	0.0689808	0.567895		1	1	1	1
R-HSA-3656243	Defective ST3GAL3 causes MCT12 and EIEE15	Disease	Diseases of metabolism	0.670479	0.731819	0.0689808	0.243847	0.222293	1	1	1	1	1
R-HSA-5221030	TET1,2,3 and TDG demethylate DNA	Gene expression (Transcription)	Epigenetic regulation of gene expression	0.670479	0.482029	0.0689808	0.428338		1	1	1	1
R-HSA-5658034	HHAT G278V doesn't palmitoylate Hh-Np	Disease	Diseases of signal transduction by growth factor receptors and second messengers	0.248751	0.627274	0.0689808	0.243847	0.222293	1	1	1	1	1
R-HSA-73942	DNA Damage Reversal	DNA Repair	DNA Damage Reversal	0.810894	0.627274	0.0689808			1	1	1
R-HSA-8939246	RUNX1 regulates transcription of genes involved in differentiation of myeloid cells	Gene expression (Transcription)	RNA Polymerase II Transcription	0.750365	0.627274	0.0689808	0.243847	0.395281	1	1	1	1	1
R-HSA-8952158	RUNX3 regulates BCL2L11 (BIM) transcription	Gene expression (Transcription)	RNA Polymerase II Transcription	0.670479	0.28026	0.0689808	0.428338	0.222293	1	1	1	1	1
R-HSA-8985801	Regulation of cortical dendrite branching	Developmental Biology	Nervous system development	0.248751	0.482029	0.0689808	0.243847	0.222293	1	1	1	1	1
R-HSA-9623433	NR1H2 & NR1H3 regulate gene expression to control bile acid homeostasis	Signal Transduction	Signaling by Nuclear Receptors	0.810894	0.482029	0.0689808	0.243847		1	1	1	1
R-HSA-193775	Synthesis of bile acids and bile salts via 24-hydroxycholesterol	Metabolism	Metabolism of lipids	0.0693071	0.807061	0.74335	0.428338	0.529876	0.544545	1	1	1	1
R-HSA-3296469	Defects in cobalamin (B12) metabolism	Disease	Diseases of metabolism	0.0693071	0.807061	0.671294	0.428338	0.222293	0.544545	1	1	1	1
R-HSA-168164	Toll Like Receptor 3 (TLR3) Cascade	Immune System	Innate Immune System	0.991221	0.716952	0.0694084	0.0831288	0.90136	1	1	0.653235	0.997919	1
R-HSA-1169092	Activation of RAS in B cells	Immune System	Adaptive Immune System	0.750365	0.069438	0.390002	0.243847	0.395281	1	1	1	1	1
R-HSA-174414	Processive synthesis on the C-strand of the telomere	Cell Cycle	Chromosome Maintenance	0.984497	0.069438	0.843573	0.243847	0.716016	1	1	1	1	1
R-HSA-174437	Removal of the Flap Intermediate from the C-strand	Cell Cycle	Chromosome Maintenance	0.979526	0.069438	0.799625	0.243847	0.716016	1	1	1	1	1
R-HSA-381033	ATF6 (ATF6-alpha) activates chaperones	Cellular responses to stimuli	Cellular responses to stress	0.952858	0.069438	0.74335			1	1	1
R-HSA-381183	ATF6 (ATF6-alpha) activates chaperone genes	Cellular responses to stimuli	Cellular responses to stress	0.917816	0.069438	0.671294			1	1	1
R-HSA-416550	Sema4D mediated inhibition of cell attachment and migration	Developmental Biology	Nervous system development	0.302308	0.069438	0.579041	0.567895		0.971692	1	1	1
R-HSA-418359	Reduction of cytosolic Ca++ levels	Hemostasis	Platelet homeostasis	0.680934	0.069438	0.281763	0.25125	0.395281	1	1	0.965982	1	1
R-HSA-5358508	Mismatch Repair	DNA Repair	Mismatch Repair	0.952858	0.069438	0.773224	0.243847	0.529876	1	1	1	1	1
R-HSA-5358565	Mismatch repair (MMR) directed by MSH2:MSH6 (MutSalpha)	DNA Repair	Mismatch Repair	0.937754	0.069438	0.74335	0.243847	0.529876	1	1	1	1	1
R-HSA-5358606	Mismatch repair (MMR) directed by MSH2:MSH3 (MutSbeta)	DNA Repair	Mismatch Repair	0.952858	0.069438	0.773224	0.243847	0.529876	1	1	1	1	1
R-HSA-9017802	Noncanonical activation of NOTCH3	Signal Transduction	Signaling by NOTCH	0.856753	0.069438	0.52363	0.243847	0.222293	1	1	1	1	1
R-HSA-9664873	Pexophagy	Autophagy	Macroautophagy	0.952858	0.069438	0.773224	0.428338		1	1	1	1
R-HSA-9705677	SARS-CoV-2 targets PDZ proteins in cell-cell junction	Disease	Infectious disease	0.350931	0.069438	0.460936	0.25125	0.222293	1	1	1	1	1
R-HSA-975110	TRAF6 mediated IRF7 activation in TLR7/8 or 9 signaling	Immune System	Innate Immune System	0.327417	0.069438	0.773224	0.243847		0.987758	1	1	1
R-HSA-9020702	Interleukin-1 signaling	Immune System	Cytokine Signaling in Immune system	0.999511	0.765847	0.786797	0.0699408	0.821614	1	1	1	0.9893	0.99479
R-HSA-9634597	GPER1 signaling	Signal Transduction	Signaling by GPCR	0.819394	0.479813	0.219942	0.0699408	0.740126	1	1	0.856984	0.9893	0.972174
R-HSA-425366	Transport of bile salts and organic acids, metal ions and amine compounds	Transport of small molecules	SLC-mediated transmembrane transport	0.0700138	0.832524	0.924184	0.991579	0.231641	0.544545	1	1	1	0.972174
R-HSA-1482801	Acyl chain remodelling of PS	Metabolism	Metabolism of lipids	0.098366	0.861207	0.0700773	0.567895	0.716016	0.670914	1	0.653235	1	1
R-HSA-3928664	Ephrin signaling	Developmental Biology	Nervous system development	0.451427	0.563107	0.0700773	0.382038	0.399376	1	1	0.653235	1	0.972174
R-HSA-189200	Cellular hexose transport	Transport of small molecules	SLC-mediated transmembrane transport	0.0701076	0.483708	0.773224	0.428338	0.395281	0.544545	1	1	1	1
R-HSA-196741	Cobalamin (Cbl, vitamin B12) transport and metabolism	Metabolism	Metabolism of vitamins and cofactors	0.0701076	0.703946	0.773224	0.428338	0.529876	0.544545	1	1	1	1
R-HSA-210744	Regulation of gene expression in late stage (branching morphogenesis) pancreatic bud precursor cells	Developmental Biology	Regulation of beta-cell development	0.0701076	0.948367	0.456415	0.451554	0.63458	0.544545	1	1	1	1
R-HSA-416572	Sema4D induced cell migration and growth-cone collapse	Developmental Biology	Nervous system development	0.0701076	0.225767	0.456415	0.209404	0.63458	0.544545	1	1	0.997919	1
R-HSA-9617324	Negative regulation of NMDA receptor-mediated neuronal transmission	Neuronal System	Transmission across Chemical Synapses	0.0701076	0.861207	0.216939	0.354194	0.529876	0.544545	1	0.855152	1	1
R-HSA-9696264	RND3 GTPase cycle	Signal Transduction	Signaling by Rho GTPases, Miro GTPases and RHOBTB3	0.0703138	0.391592	0.964645	0.790776	0.896604	0.544545	1	1	1	1
R-HSA-1489509	DAG and IP3 signaling	Signal Transduction	Intracellular signaling by second messengers	0.107359	0.895135	0.0704091	0.382038	0.68856	0.701063	1	0.653235	1	0.972174
R-HSA-2871796	FCERI mediated MAPK activation	Immune System	Innate Immune System	0.868248	0.333524	0.0879874	0.0705752	0.896604	1	1	0.653235	0.9893	1
R-HSA-74751	Insulin receptor signalling cascade	Signal Transduction	Signaling by Receptor Tyrosine Kinases	0.129423	0.560329	0.64764	0.0705752	0.896604	0.794358	1	1	0.9893	1
R-HSA-157858	Gap junction trafficking and regulation	Vesicle-mediated transport	Membrane Trafficking	0.358409	0.745334	0.412905	0.0714769	0.866856	1	1	1	0.9893	1
R-HSA-168643	Nucleotide-binding domain, leucine rich repeat containing receptor (NLR) signaling pathways	Immune System	Innate Immune System	0.705232	0.0737508	0.679694	0.0714769	0.779344	1	1	1	0.9893	1
R-HSA-3858494	Beta-catenin independent WNT signaling	Signal Transduction	Signaling by WNT	0.996786	0.484979	0.0721464	0.852502	0.999182	1	1	0.653235	1	1
R-HSA-9609507	Protein localization	Protein localization		0.0729104	0.835028	0.999991	0.980357	0.68856	0.55955	1	1	1	0.972174
R-HSA-112310	Neurotransmitter release cycle	Neuronal System	Transmission across Chemical Synapses	0.0951476	0.2766	0.0730996	0.813597	0.560658	0.657638	1	0.653235	1	0.972174
R-HSA-3214815	HDACs deacetylate histones	Chromatin organization	Chromatin modifying enzymes	0.999686	0.98081	0.0730996	0.859207	0.866856	1	1	0.653235	1	1
R-HSA-5576892	Phase 0 - rapid depolarisation	Muscle contraction	Cardiac conduction	0.587512	0.446021	0.0730996	0.305983	0.483921	1	1	0.653235	1	0.972174
R-HSA-9031628	NGF-stimulated transcription	Signal Transduction	Signaling by Receptor Tyrosine Kinases	0.991345	0.479813	0.0730996	0.893677	0.63458	1	1	0.653235	1	1
R-HSA-451326	Activation of kainate receptors upon glutamate binding	Neuronal System	Transmission across Chemical Synapses	0.928031	0.0737508	0.282498	0.617917	0.828582	1	1	0.965982	1	1
R-HSA-1251985	Nuclear signaling by ERBB4	Signal Transduction	Signaling by Receptor Tyrosine Kinases	0.553699	0.797806	0.0737815	0.893677	0.628876	1	1	0.653235	1	0.972174
R-HSA-2559585	Oncogene Induced Senescence	Cellular responses to stimuli	Cellular responses to stress	0.991345	0.446021	0.0737815	0.617917	0.91972	1	1	0.653235	1	1
R-HSA-9734009	Defective Intrinsic Pathway for Apoptosis	Disease	Diseases of programmed cell death	0.256218	0.287457	0.0737815	0.753256	0.308834	0.876216	1	0.653235	1	0.972174
R-HSA-70268	Pyruvate metabolism	Metabolism	The citric acid (TCA) cycle and respiratory electron transport	0.314087	0.900169	0.941942	0.673444	0.0743853	0.987758	1	1	1	0.972174
R-HSA-111933	Calmodulin induced events	Signal Transduction	Intracellular signaling by second messengers	0.0757014	0.890768	0.412905	0.382038	0.399376	0.572018	1	1	1	0.972174
R-HSA-111997	CaM pathway	Signal Transduction	Intracellular signaling by second messengers	0.0757014	0.890768	0.412905	0.382038	0.399376	0.572018	1	1	1	0.972174
R-HSA-1638074	Keratan sulfate/keratin metabolism	Metabolism	Metabolism of carbohydrates	0.497059	0.446021	0.274914	0.305983	0.0761583	1	1	0.965982	1	0.972174
R-HSA-2022854	Keratan sulfate biosynthesis	Metabolism	Metabolism of carbohydrates	0.303297	0.634546	0.171769	0.230607	0.0761583	0.971692	1	0.852742	0.997919	0.972174
R-HSA-210500	Glutamate Neurotransmitter Release Cycle	Neuronal System	Transmission across Chemical Synapses	0.510782	0.0761806	0.0871169	0.567895	0.529876	1	1	0.653235	1	1
R-HSA-2173791	TGF-beta receptor signaling in EMT (epithelial to mesenchymal transition)	Signal Transduction	Signaling by TGFB family members	0.186865	0.0761806	0.799625	0.10498	0.395281	0.855491	1	1	0.997919	1
R-HSA-2979096	NOTCH2 Activation and Transmission of Signal to the Nucleus	Signal Transduction	Signaling by NOTCH	0.619433	0.0761806	0.665851	0.539934	0.716016	1	1	1	1	1
R-HSA-392851	Prostacyclin signalling through prostacyclin receptor	Hemostasis	Platelet homeostasis	0.937754	0.0761806	0.281763	0.813597	0.63458	1	1	0.965982	1	1
R-HSA-418217	G beta:gamma signalling through PLC beta	Signal Transduction	Signaling by GPCR	0.937754	0.0761806	0.281763	0.813597	0.716016	1	1	0.965982	1	1
R-HSA-5656121	Translesion synthesis by POLI	DNA Repair	DNA Damage Bypass	0.984497	0.0761806	0.822956		0.222293	1	1	1		1
R-HSA-9617828	FOXO-mediated transcription of cell cycle genes	Gene expression (Transcription)	RNA Polymerase II Transcription	0.827013	0.0761806	0.414731	0.0968329	0.63458	1	1	1	0.997919	1
R-HSA-9013405	RHOD GTPase cycle	Signal Transduction	Signaling by Rho GTPases, Miro GTPases and RHOBTB3	0.0762799	0.7033	0.847681	0.331967	0.866856	0.573737	1	1	1	1
R-HSA-2980736	Peptide hormone metabolism	Metabolism of proteins	Peptide hormone metabolism	0.0766598	0.449962	0.380936	0.863792	0.592635	0.574831	1	1	1	0.972174
R-HSA-6802952	Signaling by BRAF and RAF1 fusions	Disease	Diseases of signal transduction by growth factor receptors and second messengers	0.0766598	0.498823	0.946015	0.694961	0.965179	0.574831	1	1	1	1
R-HSA-2299718	Condensation of Prophase Chromosomes	Cell Cycle	Cell Cycle, Mitotic	0.937754	0.731819	0.0768842	0.243847	0.395281	1	1	0.653235	1	1
R-HSA-5140745	WNT5A-dependent internalization of FZD2, FZD5 and ROR2	Signal Transduction	Signaling by WNT	0.917816	0.536329	0.0768842	0.859207	0.779344	1	1	0.653235	1	1
R-HSA-9614399	Regulation of localization of FOXO transcription factors	Gene expression (Transcription)	RNA Polymerase II Transcription	0.937754	0.430852	0.0768842	0.813597	0.529876	1	1	0.653235	1	1
R-HSA-73893	DNA Damage Bypass	DNA Repair	DNA Damage Bypass	0.940464	0.0782002	0.544586	0.428338	0.399376	1	1	1	1	0.972174
R-HSA-1299308	Tandem of pore domain in a weak inwardly rectifying K+ channels (TWIK)	Neuronal System	Potassium Channels	0.242294	0.078491	0.11622			1	1	1
R-HSA-174403	Glutathione synthesis and recycling	Metabolism	Biological oxidations	0.22768	0.078491	0.579041	0.428338	0.222293	0.855491	1	1	1	1
R-HSA-209952	Peptide hormone biosynthesis	Metabolism of proteins	Peptide hormone metabolism	0.350931	0.078491	0.460936		0.395281	1	1	1		1
R-HSA-3134973	LRR FLII-interacting protein 1 (LRRFIP1) activates type I IFN production	Immune System	Innate Immune System	0.242294	0.078491	0.309746	0.243847	0.395281	1	1	1	1	1
R-HSA-417973	Adenosine P1 receptors	Signal Transduction	Signaling by GPCR	0.242294	0.078491		0.243847		1	1		1
R-HSA-5653890	Lactose synthesis	Metabolism	Metabolism of carbohydrates	0.242294	0.078491	0.218947	0.243847	0.222293	1	1	1	1	1
R-HSA-73614	Pyrimidine salvage	Metabolism	Metabolism of nucleotides	0.856753	0.078491	0.579041	0.567895	0.222293	1	1	1	1	1
R-HSA-937042	IRAK2 mediated activation of TAK1 complex	Immune System	Innate Immune System	0.917816	0.078491	0.709545	0.428338		1	1	1	1
R-HSA-9637628	Modulation by Mtb of host immune system	Disease	Infectious disease	0.856753	0.078491	0.191166	0.428338	0.395281	1	1	0.855152	1	1
R-HSA-9645460	Alpha-protein kinase 1 signaling pathway	Immune System	Innate Immune System	0.786719	0.078491	0.3715	0.428338		1	1	1	1
R-HSA-9683683	Maturation of protein E	Disease	Infectious disease	0.670479	0.078491	0.390002			1	1	1
R-HSA-9694493	Maturation of protein E.1	Disease	Infectious disease	0.670479	0.078491	0.390002			1	1	1
R-HSA-9706377	FLT3 signaling by CBL mutants	Disease	Diseases of signal transduction by growth factor receptors and second messengers	0.810894	0.078491	0.460936	0.243847	0.222293	1	1	1	1	1
R-HSA-5674135	MAP2K and MAPK activation	Signal Transduction	MAPK family signaling cascades	0.0807588	0.787389	0.890314	0.649344	0.853094	0.597085	1	1	1	1
R-HSA-177929	Signaling by EGFR	Signal Transduction	Signaling by Receptor Tyrosine Kinases	0.926437	0.0811492	0.806071	0.19006	0.970878	1	1	1	0.997919	1
R-HSA-186763	Downstream signal transduction	Signal Transduction	Signaling by Receptor Tyrosine Kinases	0.0813571	0.416309	0.765718	0.539934	0.821614	0.597085	1	1	1	0.99479
R-HSA-163685	Integration of energy metabolism	Metabolism	Integration of energy metabolism	0.328723	0.0824224	0.529597	0.190631	0.625017	0.987758	1	1	0.997919	0.972174
R-HSA-913709	O-linked glycosylation of mucins	Metabolism of proteins	Post-translational protein modification	0.61777	0.450237	0.735757	0.890794	0.0825083	1	1	1	1	0.972174
R-HSA-446219	Synthesis of substrates in N-glycan biosythesis	Metabolism of proteins	Post-translational protein modification	0.0938525	0.845497	0.0825879	0.8308	0.519641	0.65563	1	0.653235	1	0.972174
R-HSA-936837	Ion transport by P-type ATPases	Transport of small molecules	Ion channel transport	0.0829639	0.781852	0.820904	0.395037	0.213125	0.601856	1	1	1	0.972174
R-HSA-5653656	Vesicle-mediated transport	Vesicle-mediated transport		0.746756	0.0832182	0.9436	0.876482	0.764365	1	1	1	1	0.972174
R-HSA-168898	Toll-like Receptor Cascades	Immune System	Innate Immune System	0.953477	0.547744	0.0848054	0.100683	0.83134	1	1	0.653235	0.997919	0.997214
R-HSA-3000480	Scavenging by Class A Receptors	Vesicle-mediated transport	Binding and Uptake of Ligands by Scavenger Receptors	0.131689	0.858538	0.0871169	0.331967	0.162674	0.80362	1	0.653235	1	0.972174
R-HSA-9022699	MECP2 regulates neuronal receptors and channels	Gene expression (Transcription)	RNA Polymerase II Transcription	0.887643	0.219897	0.0871169	0.354194	0.529876	1	1	0.653235	1	1
R-HSA-977068	Termination of O-glycan biosynthesis	Metabolism of proteins	Post-translational protein modification	0.979526	0.766871	0.0871169	0.673444	0.483921	1	1	0.653235	1	0.972174
R-HSA-202427	Phosphorylation of CD3 and TCR zeta chains	Immune System	Adaptive Immune System	0.0871852	0.817812	0.941942	0.567895	0.222293	0.627836	1	1	1	1
R-HSA-983695	Antigen activates B Cell Receptor (BCR) leading to generation of second messengers	Immune System	Adaptive Immune System	0.303297	0.351625	0.0879874	0.0968329	0.68856	0.971692	1	0.653235	0.997919	0.972174
R-HSA-199992	trans-Golgi Network Vesicle Budding	Vesicle-mediated transport	Membrane Trafficking	0.0884696	0.133646	0.999416	0.980357	0.95163	0.633365	1	1	1	1
R-HSA-9758941	Gastrulation	Developmental Biology	Gastrulation	0.784117	0.997131	0.109346	0.235151	0.0884942	1	1	0.653235	0.997919	0.972174
R-HSA-1643713	Signaling by EGFR in Cancer	Disease	Diseases of signal transduction by growth factor receptors and second messengers	0.786156	0.0887119	0.892116	0.159474	0.779344	1	1	1	0.997919	1
R-HSA-418592	ADP signalling through P2Y purinoceptor 1	Hemostasis	Platelet activation, signaling and aggregation	0.984497	0.0887119	0.249395	0.539934	0.779344	1	1	0.923895	1	1
R-HSA-73884	Base Excision Repair	DNA Repair	Base Excision Repair	0.929545	0.0887119	0.98517	0.243847	0.779344	1	1	1	1	1
R-HSA-73933	Resolution of Abasic Sites (AP sites)	DNA Repair	Base Excision Repair	0.791489	0.0887119	0.96877	0.243847	0.779344	1	1	1	1	1
R-HSA-8849932	Synaptic adhesion-like molecules	Neuronal System	Protein-protein interactions at synapses	0.567003	0.0887119	0.196266	0.813597	0.866856	1	1	0.855152	1	1
R-HSA-8878159	Transcriptional regulation by RUNX3	Gene expression (Transcription)	RNA Polymerase II Transcription	0.992661	0.977251	0.470462	0.0890355	0.989467	1	1	1	0.997919	1
R-HSA-69278	Cell Cycle, Mitotic	Cell Cycle	Cell Cycle, Mitotic	1	0.992452	0.0929711	0.995434	0.98538	1	1	0.653235	1	1
R-HSA-202430	Translocation of ZAP-70 to Immunological synapse	Immune System	Adaptive Immune System	0.092989	0.928201	0.925608	0.428338		0.653321	1	1	1
R-HSA-449836	Other interleukin signaling	Immune System	Cytokine Signaling in Immune system	0.092989	0.900169	0.349441	0.0968329	0.529876	0.653321	1	1	0.997919	1
R-HSA-9013420	RHOU GTPase cycle	Signal Transduction	Signaling by Rho GTPases, Miro GTPases and RHOBTB3	0.169139	0.642853	0.288759	0.0948872	0.483921	0.855491	1	0.965982	0.997919	0.972174
R-HSA-111996	Ca-dependent events	Signal Transduction	Signaling by GPCR	0.0951476	0.890768	0.242347	0.382038	0.399376	0.657638	1	0.908106	1	0.972174
R-HSA-1300642	Sperm Motility And Taxes	Reproduction	Fertilization	0.0954809	0.482029	0.390002			0.657638	1	1
R-HSA-163680	AMPK inhibits chREBP transcriptional activation activity	Metabolism	Integration of energy metabolism	0.0954809	0.627274	0.460936	0.243847	0.716016	0.657638	1	1	1	1
R-HSA-2142670	Synthesis of epoxy (EET) and dihydroxyeicosatrienoic acids (DHET)	Metabolism	Metabolism of lipids	0.0954809	0.627274	0.390002	0.149222	0.126091	0.657638	1	1	1	1
R-HSA-5661270	Formation of xylulose-5-phosphate	Metabolism	Metabolism of carbohydrates	0.0954809	0.313639	0.460936	0.243847		0.657638	1	1	1
R-HSA-8964026	Chylomicron clearance	Transport of small molecules	Plasma lipoprotein assembly, remodeling, and clearance	0.0954809	0.627274	0.460936	0.428338	0.222293	0.657638	1	1	1	1
R-HSA-9757110	Prednisone ADME	Drug ADME	Prednisone ADME	0.0954809	0.28026	0.460936	0.243847	0.395281	0.657638	1	1	1	1
R-HSA-9758919	Epithelial-Mesenchymal Transition (EMT) during gastrulation	Developmental Biology	Gastrulation	0.0954809	0.430852	0.106265	0.567895	0.222293	0.657638	1	0.653235	1	1
R-HSA-2151201	Transcriptional activation of mitochondrial biogenesis	Organelle biogenesis and maintenance	Mitochondrial biogenesis	0.924656	0.997357	0.0961668	0.863792	0.779344	1	1	0.653235	1	1
R-HSA-6811440	Retrograde transport at the Trans-Golgi-Network	Vesicle-mediated transport	Membrane Trafficking	0.995495	0.0965027	0.997398	0.673444	0.63458	1	1	1	1	1
R-HSA-210993	Tie2 Signaling	Hemostasis	Cell surface interactions at the vascular wall	0.098366	0.397921	0.773224	0.0968329	0.779344	0.670914	1	1	0.997919	1
R-HSA-389513	CTLA4 inhibitory signaling	Immune System	Adaptive Immune System	0.964298	0.861207	0.185469	0.0968329	0.63458	1	1	0.855152	0.997919	1
R-HSA-8956319	Nucleotide catabolism	Metabolism	Metabolism of nucleotides	0.156089	0.634546	0.964645	0.0968329	0.395281	0.839636	1	1	0.997919	1
R-HSA-8983432	Interleukin-15 signaling	Immune System	Cytokine Signaling in Immune system	0.917816	0.807061	0.236234	0.0968329	0.529876	1	1	0.889288	0.997919	1
R-HSA-199418	Negative regulation of the PI3K/AKT network	Signal Transduction	Intracellular signaling by second messengers	0.48173	0.589909	0.0976953	0.414754	0.997058	1	1	0.653235	1	1
R-HSA-9006925	Intracellular signaling by second messengers	Signal Transduction	Intracellular signaling by second messengers	0.973171	0.991478	0.0980049	0.577608	0.991365	1	1	0.653235	1	1
R-HSA-881907	Gastrin-CREB signalling pathway via PKC and MAPK	Signal Transduction	Signaling by GPCR	0.098366	0.536329	0.799625	0.451554	0.63458	0.670914	1	1	1	1
R-HSA-9694614	Attachment and Entry	Disease	Infectious disease	0.098366	0.962873	0.126438	0.305983	0.866856	0.670914	1	0.692835	1	1
R-HSA-264642	Acetylcholine Neurotransmitter Release Cycle	Neuronal System	Transmission across Chemical Synapses	0.937754	0.313639	0.100667	0.428338	0.222293	1	1	0.653235	1	1
R-HSA-381753	Olfactory Signaling Pathway	Sensory Perception	Olfactory Signaling Pathway	0.917816	0.900169	0.100667	0.859207	0.215764	1	1	0.653235	1	1
R-HSA-4641265	Repression of WNT target genes	Signal Transduction	Signaling by WNT	0.265597	0.900169	0.100667	0.673444	0.63458	0.883044	1	0.653235	1	1
R-HSA-5578768	Physiological factors	Muscle contraction	Cardiac conduction	0.738369	0.703946	0.100667	0.25125	0.63458	1	1	0.653235	1	1
R-HSA-8941856	RUNX3 regulates NOTCH signaling	Gene expression (Transcription)	RNA Polymerase II Transcription	0.738369	0.861207	0.100667	0.354194	0.716016	1	1	0.653235	1	1
R-HSA-9796292	Formation of axial mesoderm	Developmental Biology	Gastrulation	0.451193	0.900169	0.100667	0.451554	0.716016	1	1	0.653235	1	1
R-HSA-6807878	COPI-mediated anterograde transport	Vesicle-mediated transport	Membrane Trafficking	0.69864	0.101009	0.994608	0.269462	0.162674	1	1	1	1	0.972174
R-HSA-432040	Vasopressin regulates renal water homeostasis via Aquaporins	Transport of small molecules	Aquaporin-mediated transport	0.243241	0.101293	0.568618	0.525985	0.628876	0.855491	1	1	1	0.972174
R-HSA-1592389	Activation of Matrix Metalloproteinases	Extracellular matrix organization	Degradation of the extracellular matrix	0.510782	0.101689	0.249395	0.243847	0.399376	1	1	0.923895	1	0.972174
R-HSA-168927	TICAM1, RIP1-mediated IKK complex recruitment	Immune System	Innate Immune System	0.964298	0.101689	0.773224	0.753256	0.395281	1	1	1	1	1
R-HSA-1482925	Acyl chain remodelling of PG	Metabolism	Metabolism of lipids	0.102463	0.807061	0.414731	0.243847	0.529876	0.686428	1	1	1	1
R-HSA-163615	PKA activation	Signal Transduction	Intracellular signaling by second messengers	0.102463	0.861207	0.799625	0.159474	0.308834	0.686428	1	1	0.997919	0.972174
R-HSA-211981	Xenobiotics	Metabolism	Biological oxidations	0.102463	0.430852	0.74335	0.149222	0.215764	0.686428	1	1	1	1
R-HSA-74217	Purine salvage	Metabolism	Metabolism of nucleotides	0.102463	0.731819	0.709545	0.149222	0.63458	0.686428	1	1	1	1
R-HSA-75205	Dissolution of Fibrin Clot	Hemostasis	Dissolution of Fibrin Clot	0.102463	0.563107	0.327036	0.567895	0.395281	0.686428	1	0.976531	1	1
R-HSA-1187000	Fertilization	Reproduction	Fertilization	0.1033	0.313639	0.628013	0.428338	0.395281	0.686428	1	1	1	1
R-HSA-2046104	alpha-linolenic (omega3) and linoleic (omega6) acid metabolism	Metabolism	Metabolism of lipids	0.1033	0.731819	0.709545	0.567895	0.395281	0.686428	1	1	1	1
R-HSA-2046106	alpha-linolenic acid (ALA) metabolism	Metabolism	Metabolism of lipids	0.1033	0.731819	0.709545	0.567895	0.395281	0.686428	1	1	1	1
R-HSA-391160	Signal regulatory protein family interactions	Cell-Cell communication	Signal regulatory protein family interactions	0.1033	0.313639	0.236234	0.428338	0.395281	0.686428	1	0.889288	1	1
R-HSA-442720	CREB1 phosphorylation through the activation of Adenylate Cyclase	Neuronal System	Transmission across Chemical Synapses	0.1033	0.313639	0.671294	0.567895	0.529876	0.686428	1	1	1	1
R-HSA-879518	Transport of organic anions	Transport of small molecules	SLC-mediated transmembrane transport	0.1033	0.861207	0.671294	0.428338	0.395281	0.686428	1	1	1	1
R-HSA-9613354	Lipophagy	Autophagy	Macroautophagy	0.1033	0.627274	0.628013	0.243847	0.395281	0.686428	1	1	1	1
R-HSA-9652817	Signaling by MAPK mutants	Disease	Diseases of signal transduction by growth factor receptors and second messengers	0.1033	0.627274	0.628013	0.428338		0.686428	1	1	1
R-HSA-389356	CD28 co-stimulation	Immune System	Adaptive Immune System	0.71153	0.751656	0.103503	0.305983	0.828582	1	1	0.653235	1	1
R-HSA-9687139	Aberrant regulation of mitotic cell cycle due to RB1 defects	Disease	Diseases of mitotic cell cycle	0.952953	0.858538	0.103503	0.617917	0.896604	1	1	0.653235	1	1
R-HSA-112043	PLC beta mediated events	Signal Transduction	Signaling by GPCR	0.208649	0.449482	0.117083	0.104303	0.390137	0.855491	1	0.657333	0.997919	0.972174
R-HSA-211897	Cytochrome P450 - arranged by substrate type	Metabolism	Biological oxidations	0.322151	0.8687	0.822583	0.10498	0.188015	0.987758	1	1	0.997919	0.972174
R-HSA-8853659	RET signaling	Developmental Biology	Nervous system development	0.576057	0.582441	0.198217	0.10498	0.91972	1	1	0.855152	0.997919	1
R-HSA-9604323	Negative regulation of NOTCH4 signaling	Signal Transduction	Signaling by NOTCH	0.99871	0.830895	0.997053	0.10498	0.395281	1	1	1	0.997919	1
R-HSA-9616222	Transcriptional regulation of granulopoiesis	Developmental Biology	Transcriptional regulation of granulopoiesis	0.351722	0.93577	0.105948	0.10498	0.866856	1	1	0.653235	0.997919	1
R-HSA-112314	Neurotransmitter receptors and postsynaptic signal transmission	Neuronal System	Transmission across Chemical Synapses	0.184348	0.934436	0.105148	0.297778	0.817354	0.855491	1	0.653235	1	0.99479
R-HSA-397795	G-protein beta:gamma signalling	Signal Transduction	Signaling by GPCR	0.954413	0.287457	0.105948	0.649344	0.779344	1	1	0.653235	1	1
R-HSA-9006115	Signaling by NTRK2 (TRKB)	Signal Transduction	Signaling by Receptor Tyrosine Kinases	0.971388	0.225767	0.105948	0.159474	0.828582	1	1	0.653235	0.997919	1
R-HSA-112411	MAPK1 (ERK2) activation	Signal Transduction	MAPK family signaling cascades	0.350931	0.731819	0.106265	0.243847	0.395281	1	1	0.653235	1	1
R-HSA-190377	FGFR2b ligand binding and activation	Signal Transduction	Signaling by Receptor Tyrosine Kinases	0.750365	0.627274	0.106265	0.243847	0.395281	1	1	0.653235	1	1
R-HSA-2980767	Activation of NIMA Kinases NEK9, NEK6, NEK7	Cell Cycle	Cell Cycle, Mitotic	0.670479	0.28026	0.106265		0.222293	1	1	0.653235		1
R-HSA-5339717	Signaling by LRP5 mutants	Disease	Diseases of signal transduction by growth factor receptors and second messengers	0.670479	0.627274	0.106265	0.243847	0.395281	1	1	0.653235	1	1
R-HSA-5576894	Phase 1 - inactivation of fast Na+ channels	Muscle contraction	Cardiac conduction	0.750365	0.28026	0.106265	0.428338	0.395281	1	1	0.653235	1	1
R-HSA-5654219	Phospholipase C-mediated cascade: FGFR1	Signal Transduction	Signaling by Receptor Tyrosine Kinases	0.856753	0.900169	0.106265	0.428338	0.529876	1	1	0.653235	1	1
R-HSA-8951671	RUNX3 regulates YAP1-mediated transcription	Gene expression (Transcription)	RNA Polymerase II Transcription	0.750365	0.861207	0.106265	0.25125	0.529876	1	1	0.653235	1	1
R-HSA-9028335	Activated NTRK2 signals through PI3K	Signal Transduction	Signaling by Receptor Tyrosine Kinases	0.810894	0.731819	0.106265	0.428338	0.395281	1	1	0.653235	1	1
R-HSA-9819196	Zygotic genome activation (ZGA)	Developmental Biology	Maternal to zygotic transition (MZT)	0.670479	0.627274	0.106265	0.428338	0.395281	1	1	0.653235	1	1
R-HSA-163125	Post-translational modification: synthesis of GPI-anchored proteins	Metabolism of proteins	Post-translational protein modification	0.538249	0.644245	0.107358	0.395037	0.267143	1	1	0.653235	1	0.972174
R-HSA-187037	Signaling by NTRK1 (TRKA)	Signal Transduction	Signaling by Receptor Tyrosine Kinases	0.921684	0.808287	0.122928	0.10982	0.993672	1	1	0.679232	0.997919	1
R-HSA-5694530	Cargo concentration in the ER	Vesicle-mediated transport	Membrane Trafficking	0.112139	0.127062	0.765718	0.567895	0.828582	0.708223	1	1	1	1
R-HSA-418597	G alpha (z) signalling events	Signal Transduction	Signaling by GPCR	0.576057	0.217386	0.112394	0.1342	0.68856	1	1	0.653235	0.997919	0.972174
R-HSA-5654736	Signaling by FGFR1	Signal Transduction	Signaling by Receptor Tyrosine Kinases	0.964668	0.527618	0.112394	0.153873	0.91972	1	1	0.653235	0.997919	1
R-HSA-9022692	Regulation of MECP2 expression and activity	Gene expression (Transcription)	RNA Polymerase II Transcription	0.96253	0.973306	0.112394	0.859207	0.828582	1	1	0.653235	1	1
R-HSA-73887	Death Receptor Signaling	Signal Transduction	Death Receptor Signaling	0.983361	0.11267	0.763178	0.143408	0.513703	1	1	1	0.997919	0.972174
R-HSA-109703	PKB-mediated events	Signal Transduction	Signaling by Receptor Tyrosine Kinases	0.242294		0.11622	0.243847		1		1	1
R-HSA-111448	Activation of NOXA and translocation to mitochondria	Programmed Cell Death	Apoptosis	0.425908	0.28026	0.11622	0.243847	0.395281	1	1	1	1	1
R-HSA-111995	phospho-PLA2 pathway	Signal Transduction	Signaling by GPCR	0.242294		0.11622			1		1
R-HSA-112122	ALKBH2 mediated reversal of alkylation damage	DNA Repair	DNA Damage Reversal	0.242294		0.11622			1		1
R-HSA-112126	ALKBH3 mediated reversal of alkylation damage	DNA Repair	DNA Damage Reversal	0.565047	0.28026	0.11622			1	1	1
R-HSA-1296053	Classical Kir channels	Neuronal System	Potassium Channels	0.425908	0.482029	0.11622	0.243847	0.222293	1	1	1	1	1
R-HSA-1296067	Potassium transport channels	Neuronal System	Potassium Channels	0.242294	0.28026	0.11622			1	1	1
R-HSA-1299287	Tandem pore domain halothane-inhibited K+ channel (THIK)	Neuronal System	Potassium Channels	0.242294	0.28026	0.11622		0.222293	1	1	1		1
R-HSA-1299316	TWIK-releated acid-sensitive K+ channel (TASK)	Neuronal System	Potassium Channels	0.242294		0.11622			1		1
R-HSA-139910	Activation of BMF and translocation to mitochondria	Programmed Cell Death	Apoptosis	0.425908	0.482029	0.11622			1	1	1
R-HSA-1483076	Synthesis of CL	Metabolism	Metabolism of lipids	0.242294		0.11622			1		1
R-HSA-1483101	Synthesis of PS	Metabolism	Metabolism of lipids	0.242294		0.11622			1		1
R-HSA-1483152	Hydrolysis of LPE	Metabolism	Metabolism of lipids	0.242294	0.28026	0.11622	0.243847		1	1	1	1
R-HSA-162585	Uncoating of the HIV Virion	Disease	Infectious disease		0.28026	0.11622		0.222293		1	1		1
R-HSA-162589	Reverse Transcription of HIV RNA	Disease	Infectious disease		0.28026	0.11622		0.222293		1	1		1
R-HSA-163316	Mitochondrial transcription termination	Gene expression (Transcription)	Transcription from mitochondrial promoters	0.242294		0.11622			1		1
R-HSA-164516	Minus-strand DNA synthesis	Disease	Infectious disease		0.28026	0.11622		0.222293		1	1		1
R-HSA-164525	Plus-strand DNA synthesis	Disease	Infectious disease		0.28026	0.11622		0.222293		1	1		1
R-HSA-165158	Activation of AKT2	Signal Transduction	Signaling by Receptor Tyrosine Kinases		0.482029	0.11622	0.243847			1	1	1
R-HSA-165160	PDE3B signalling	Signal Transduction	Signaling by Receptor Tyrosine Kinases	0.242294		0.11622	0.243847		1		1	1
R-HSA-165181	Inhibition of TSC complex formation by PKB	Signal Transduction	MTOR signalling	0.242294		0.11622			1		1
R-HSA-167021	PLC-gamma1 signalling	Signal Transduction	Signaling by Receptor Tyrosine Kinases	0.425908	0.482029	0.11622		0.222293	1	1	1		1
R-HSA-168275	Entry of Influenza Virion into Host Cell via Endocytosis	Disease	Infectious disease		0.28026	0.11622		0.222293		1	1		1
R-HSA-169131	Inhibition of PKR	Disease	Infectious disease	0.242294		0.11622			1		1
R-HSA-171286	Synthesis and processing of ENV and VPU	Disease	Infectious disease	0.242294		0.11622	0.243847	0.222293	1		1	1	1
R-HSA-1839120	Signaling by FGFR1 amplification mutants	Disease	Diseases of signal transduction by growth factor receptors and second messengers	0.242294	0.28026	0.11622	0.243847	0.222293	1	1	1	1	1
R-HSA-1839128	FGFR4 mutant receptor activation	Disease	Diseases of signal transduction by growth factor receptors and second messengers	0.242294	0.28026	0.11622			1	1	1
R-HSA-187024	NGF-independant TRKA activation	Signal Transduction	Signaling by Receptor Tyrosine Kinases	0.242294	0.627274	0.11622	0.567895	0.222293	1	1	1	1	1
R-HSA-187042	TRKA activation by NGF	Signal Transduction	Signaling by Receptor Tyrosine Kinases	0.242294	0.28026	0.11622			1	1	1
R-HSA-190374	FGFR1c and Klotho ligand binding and activation	Signal Transduction	Signaling by Receptor Tyrosine Kinases	0.242294	0.627274	0.11622	0.428338	0.222293	1	1	1	1	1
R-HSA-192814	vRNA Synthesis	Disease	Infectious disease	0.242294		0.11622		0.222293	1		1		1
R-HSA-193993	Mineralocorticoid biosynthesis	Metabolism	Metabolism of lipids	0.242294		0.11622			1		1
R-HSA-198765	Signalling to ERK5	Signal Transduction	Signaling by Receptor Tyrosine Kinases	0.242294		0.11622			1		1
R-HSA-2023837	Signaling by FGFR2 amplification mutants	Disease	Diseases of signal transduction by growth factor receptors and second messengers	0.242294	0.28026	0.11622	0.243847	0.222293	1	1	1	1	1
R-HSA-2033515	t(4;14) translocations of FGFR3	Disease	Diseases of signal transduction by growth factor receptors and second messengers	0.242294	0.28026	0.11622	0.243847	0.222293	1	1	1	1	1
R-HSA-203754	NOSIP mediated eNOS trafficking	Metabolism	Metabolism of nitric oxide: NOS3 activation and regulation	0.242294		0.11622	0.243847	0.222293	1		1	1	1
R-HSA-209931	Serotonin and melatonin biosynthesis	Metabolism	Metabolism of amino acids and derivatives	0.242294	0.28026	0.11622			1	1	1
R-HSA-211916	Vitamins	Metabolism	Biological oxidations	0.242294	0.28026	0.11622	0.428338		1	1	1	1
R-HSA-211994	Sterols are 12-hydroxylated by CYP8B1	Metabolism	Biological oxidations	0.242294	0.28026	0.11622	0.243847	0.222293	1	1	1	1	1
R-HSA-2160456	Phenylketonuria	Disease	Diseases of metabolism	0.242294	0.28026	0.11622			1	1	1
R-HSA-217271	FMO oxidises nucleophiles	Metabolism	Biological oxidations	0.242294		0.11622	0.243847	0.222293	1		1	1	1
R-HSA-2187335	The retinoid cycle in cones (daylight vision)	Sensory Perception	Visual phototransduction	0.242294		0.11622			1		1
R-HSA-2206280	MPS IX - Natowicz syndrome	Disease	Diseases of metabolism	0.242294		0.11622			1		1
R-HSA-2206282	MPS IIIB - Sanfilippo syndrome B	Disease	Diseases of metabolism	0.242294		0.11622			1		1
R-HSA-2206285	MPS VI - Maroteaux-Lamy syndrome	Disease	Diseases of metabolism	0.242294		0.11622			1		1
R-HSA-2206291	MPS IIIC - Sanfilippo syndrome C	Disease	Diseases of metabolism	0.242294		0.11622			1		1
R-HSA-2206292	MPS VII - Sly syndrome	Disease	Diseases of metabolism	0.242294		0.11622			1		1
R-HSA-2206296	MPS II - Hunter syndrome	Disease	Diseases of metabolism		0.28026	0.11622				1	1
R-HSA-2206302	MPS I - Hurler syndrome	Disease	Diseases of metabolism	0.242294		0.11622			1		1
R-HSA-2206305	MPS IIID - Sanfilippo syndrome D	Disease	Diseases of metabolism	0.242294		0.11622			1		1
R-HSA-2206308	MPS IV - Morquio syndrome B	Disease	Diseases of metabolism	0.242294	0.28026	0.11622			1	1	1
R-HSA-2408552	Methylation of MeSeH for excretion	Metabolism	Metabolism of amino acids and derivatives	0.242294		0.11622			1		1
R-HSA-2855086	Ficolins bind to repetitive carbohydrate structures on the target cell surface	Immune System	Innate Immune System	0.242294	0.28026	0.11622	0.243847		1	1	1	1
R-HSA-2978092	Abnormal conversion of 2-oxoglutarate to 2-hydroxyglutarate	Disease	Diseases of metabolism	0.242294	0.28026	0.11622	0.243847		1	1	1	1
R-HSA-3229133	Glycogen storage disease type Ib (SLC37A4)	Disease	Diseases of metabolism	0.242294		0.11622			1		1
R-HSA-3359454	Defective TCN2 causes TCN2 deficiency	Disease	Diseases of metabolism	0.242294		0.11622			1		1
R-HSA-3359467	Defective MTRR causes HMAE	Disease	Diseases of metabolism	0.242294	0.28026	0.11622			1	1	1
R-HSA-3359469	Defective MTR causes HMAG	Disease	Diseases of metabolism	0.242294	0.28026	0.11622			1	1	1
R-HSA-3359471	Defective MMAB causes MMA, cblB type	Disease	Diseases of metabolism	0.242294		0.11622			1		1
R-HSA-3359474	Defective MMACHC causes MAHCC	Disease	Diseases of metabolism	0.242294		0.11622			1		1
R-HSA-3371598	Defective BTD causes biotidinase deficiency	Disease	Diseases of metabolism	0.242294		0.11622			1		1
R-HSA-351143	Agmatine biosynthesis	Metabolism	Metabolism of amino acids and derivatives	0.242294	0.28026	0.11622			1	1	1
R-HSA-3560792	Defective SLC26A2 causes chondrodysplasias	Disease	Disorders of transmembrane transporters	0.242294	0.28026	0.11622		0.222293	1	1	1		1
R-HSA-3560796	Defective PAPSS2 causes SEMD-PA	Disease	Diseases of metabolism	0.242294	0.28026	0.11622	0.243847		1	1	1	1
R-HSA-3656234	Defective HEXA causes GM2G1	Disease	Diseases of metabolism			0.11622					1
R-HSA-3858516	Glycogen storage disease type 0 (liver GYS2)	Disease	Diseases of metabolism	0.242294	0.28026	0.11622	0.243847		1	1	1	1
R-HSA-389397	Orexin and neuropeptides FF and QRFP bind to their respective receptors	Signal Transduction	Signaling by GPCR	0.242294	0.28026	0.11622		0.222293	1	1	1		1
R-HSA-389542	NADPH regeneration	Metabolism	Metabolism of vitamins and cofactors	0.242294	0.28026	0.11622	0.243847		1	1	1	1
R-HSA-4043911	Defective PMM2 causes PMM2-CDG	Disease	Diseases of metabolism	0.242294	0.28026	0.11622			1	1	1
R-HSA-4085023	Defective GFPT1 causes CMSTA1	Disease	Diseases of metabolism	0.242294		0.11622			1		1
R-HSA-419771	Opsins	Signal Transduction	Signaling by GPCR	0.242294	0.28026	0.11622			1	1	1
R-HSA-427652	Sodium-coupled phosphate cotransporters	Transport of small molecules	SLC-mediated transmembrane transport	0.242294	0.28026	0.11622	0.428338		1	1	1	1
R-HSA-432030	Transport of glycerol from adipocytes to the liver by Aquaporins	Transport of small molecules	Aquaporin-mediated transport	0.242294		0.11622			1		1
R-HSA-434313	Intracellular metabolism of fatty acids regulates insulin secretion	Metabolism	Integration of energy metabolism	0.242294	0.28026	0.11622	0.243847	0.222293	1	1	1	1	1
R-HSA-4549380	Defective ALG1 causes CDG-1k	Disease	Diseases of metabolism	0.242294		0.11622			1		1
R-HSA-4551295	Defective ALG11 causes CDG-1p	Disease	Diseases of metabolism	0.242294		0.11622			1		1
R-HSA-4570571	Defective RFT1 causes CDG-1n	Disease	Diseases of metabolism	0.242294		0.11622			1		1
R-HSA-4720475	Defective ALG3 causes CDG-1d	Disease	Diseases of metabolism		0.28026	0.11622				1	1
R-HSA-4724289	Defective ALG6 causes CDG-1c	Disease	Diseases of metabolism	0.242294		0.11622			1		1
R-HSA-4724325	Defective ALG8 causes CDG-1h	Disease	Diseases of metabolism	0.242294		0.11622			1		1
R-HSA-4755579	Defective SRD5A3 causes SRD5A3-CDG, KHRZ	Disease	Diseases of metabolism	0.242294		0.11622	0.243847	0.222293	1		1	1	1
R-HSA-4755583	Defective DOLK causes DOLK-CDG	Disease	Diseases of metabolism	0.242294		0.11622			1		1
R-HSA-4793950	Defective MAN1B1 causes MRT15	Disease	Diseases of metabolism	0.242294		0.11622			1		1
R-HSA-4793952	Defective MGAT2 causes CDG-2a	Disease	Diseases of metabolism	0.242294		0.11622	0.243847		1		1	1
R-HSA-4793953	Defective B4GALT1 causes CDG-2d	Disease	Diseases of metabolism	0.242294	0.28026	0.11622			1	1	1
R-HSA-4793954	Defective MOGS causes CDG-2b	Disease	Diseases of metabolism	0.242294		0.11622	0.243847		1		1	1
R-HSA-500753	Pyrimidine biosynthesis	Metabolism	Metabolism of nucleotides	0.242294		0.11622			1		1
R-HSA-5083628	Defective POMGNT1 causes MDDGA3, MDDGB3 and MDDGC3	Disease	Diseases of metabolism	0.242294	0.28026	0.11622		0.222293	1	1	1		1
R-HSA-5250982	Toxicity of tetanus toxin (tetX)	Disease	Infectious disease	0.242294	0.28026	0.11622			1	1	1
R-HSA-5263617	Metabolism of ingested MeSeO2H into MeSeH	Metabolism	Metabolism of amino acids and derivatives	0.242294	0.28026	0.11622			1	1	1
R-HSA-5339700	Signaling by TCF7L2 mutants	Disease	Diseases of signal transduction by growth factor receptors and second messengers	0.242294	0.28026	0.11622	0.243847	0.395281	1	1	1	1	1
R-HSA-5340573	LGK974 inhibits PORCN	Disease	Diseases of signal transduction by growth factor receptors and second messengers	0.242294		0.11622			1		1
R-HSA-5467345	Deletions in the AXIN1 gene destabilize the destruction complex	Disease	Diseases of signal transduction by growth factor receptors and second messengers	0.242294		0.11622			1		1
R-HSA-5545619	XAV939 stabilizes AXIN	Disease	Diseases of signal transduction by growth factor receptors and second messengers	0.242294	0.482029	0.11622		0.222293	1	1	1		1
R-HSA-5578995	Defective TPMT causes TPMT deficiency	Disease	Diseases of metabolism	0.242294		0.11622			1		1
R-HSA-5578996	Defective CYP27A1 causes CTX	Disease	Diseases of metabolism		0.28026	0.11622				1	1
R-HSA-5578997	Defective AHCY causes HMAHCHD	Disease	Diseases of metabolism	0.242294		0.11622	0.243847	0.222293	1		1	1	1
R-HSA-5578998	Defective OPLAH causes OPLAHD	Disease	Diseases of metabolism	0.242294		0.11622			1		1
R-HSA-5579006	Defective GSS causes GSS deficiency	Disease	Diseases of metabolism	0.242294		0.11622			1		1
R-HSA-5579007	Defective ACY1 causes encephalopathy	Disease	Diseases of metabolism	0.242294	0.28026	0.11622			1	1	1
R-HSA-5579012	Defective MAOA causes BRUNS	Disease	Diseases of metabolism	0.242294	0.28026	0.11622			1	1	1
R-HSA-5579027	Defective CYP27B1 causes VDDR1B	Disease	Diseases of metabolism	0.242294		0.11622			1		1
R-HSA-5579031	Defective ACTH causes obesity and POMCD	Disease	Diseases of metabolism	0.242294	0.28026	0.11622			1	1	1
R-HSA-5579032	Defective TBXAS1 causes GHDD	Disease	Diseases of metabolism	0.242294	0.28026	0.11622			1	1	1
R-HSA-5602415	UNC93B1 deficiency - HSE	Disease	Diseases of Immune System	0.242294	0.482029	0.11622			1	1	1
R-HSA-5602571	TRAF3 deficiency - HSE	Disease	Diseases of Immune System	0.242294	0.482029	0.11622	0.243847	0.222293	1	1	1	1	1
R-HSA-5609974	Defective PGM1 causes PGM1-CDG	Disease	Diseases of metabolism	0.242294	0.28026	0.11622			1	1	1
R-HSA-5609976	Defective GALK1 causes GALCT2	Disease	Diseases of metabolism	0.242294		0.11622			1		1
R-HSA-5609977	Defective GALE causes EDG	Disease	Diseases of metabolism	0.242294		0.11622			1		1
R-HSA-561048	Organic anion transport	Transport of small molecules	SLC-mediated transmembrane transport	0.242294		0.11622		0.222293	1		1		1
R-HSA-5619037	Defective SLC35A1 causes congenital disorder of glycosylation 2F (CDG2F)	Disease	Disorders of transmembrane transporters	0.242294		0.11622			1		1
R-HSA-5619039	Defective SLC12A6 causes agenesis of the corpus callosum, with peripheral neuropathy (ACCPN)	Disease	Disorders of transmembrane transporters	0.242294		0.11622			1		1
R-HSA-5619041	Defective SLC36A2 causes iminoglycinuria (IG) and hyperglycinuria (HG)	Disease	Disorders of transmembrane transporters	0.242294		0.11622			1		1
R-HSA-5619043	Defective SLC2A1 causes GLUT1 deficiency syndrome 1 (GLUT1DS1)	Disease	Disorders of transmembrane transporters		0.28026	0.11622	0.243847	0.222293		1	1	1	1
R-HSA-5619044	Defective SLC6A19 causes Hartnup disorder (HND)	Disease	Disorders of transmembrane transporters	0.242294		0.11622			1		1
R-HSA-5619047	Defective SLC2A9 causes hypouricemia renal 2 (RHUC2)	Disease	Disorders of transmembrane transporters	0.242294	0.28026	0.11622			1	1	1
R-HSA-5619048	Defective SLC11A2 causes hypochromic microcytic anemia, with iron overload 1 (AHMIO1)	Disease	Disorders of transmembrane transporters		0.28026	0.11622		0.222293		1	1		1
R-HSA-5619052	Defective SLC9A9 causes autism 16 (AUTS16)	Disease	Disorders of transmembrane transporters	0.242294	0.28026	0.11622			1	1	1
R-HSA-5619053	Defective SLC22A5 causes systemic primary carnitine deficiency (CDSP)	Disease	Disorders of transmembrane transporters	0.242294	0.28026	0.11622			1	1	1
R-HSA-5619054	Defective SLC4A4 causes renal tubular acidosis, proximal, with ocular abnormalities and mental retardation (pRTA-OA)	Disease	Disorders of transmembrane transporters	0.242294	0.28026	0.11622			1	1	1
R-HSA-5619056	Defective HK1 causes hexokinase deficiency (HK deficiency)	Disease	Disorders of transmembrane transporters	0.242294	0.28026	0.11622	0.243847		1	1	1	1
R-HSA-5619061	Defective SLC33A1 causes spastic paraplegia 42 (SPG42)	Disease	Disorders of transmembrane transporters			0.11622					1
R-HSA-5619062	Defective SLC1A3 causes episodic ataxia 6 (EA6)	Disease	Disorders of transmembrane transporters	0.242294	0.28026	0.11622	0.243847		1	1	1	1
R-HSA-5619063	Defective SLC29A3 causes histiocytosis-lymphadenopathy plus syndrome (HLAS)	Disease	Disorders of transmembrane transporters	0.242294		0.11622			1		1
R-HSA-5619066	Defective SLC22A18 causes lung cancer (LNCR) and embryonal rhabdomyosarcoma 1 (RMSE1)	Disease	Disorders of transmembrane transporters	0.242294		0.11622			1		1
R-HSA-5619067	Defective SLC1A1 is implicated in schizophrenia 18 (SCZD18) and dicarboxylic aminoaciduria (DCBXA)	Disease	Disorders of transmembrane transporters	0.242294		0.11622		0.222293	1		1		1
R-HSA-5619072	Defective SLC35A2 causes congenital disorder of glycosylation 2M (CDG2M)	Disease	Disorders of transmembrane transporters	0.242294	0.28026	0.11622			1	1	1
R-HSA-5619078	Defective SLC35C1 causes congenital disorder of glycosylation 2C (CDG2C)	Disease	Disorders of transmembrane transporters	0.242294	0.28026	0.11622			1	1	1
R-HSA-5619085	Defective SLC26A3 causes congenital secretory chloride diarrhea 1 (DIAR1)	Disease	Disorders of transmembrane transporters	0.242294		0.11622			1		1
R-HSA-5619088	Defective SLC39A4 causes acrodermatitis enteropathica, zinc-deficiency type (AEZ)	Disease	Disorders of transmembrane transporters	0.242294		0.11622			1		1
R-HSA-5619092	Defective SLC9A6 causes X-linked, syndromic mental retardation,, Christianson type (MRXSCH)	Disease	Disorders of transmembrane transporters			0.11622					1
R-HSA-5619095	Defective SLCO2A1 causes primary, autosomal recessive hypertrophic osteoarthropathy 2 (PHOAR2)	Disease	Disorders of transmembrane transporters	0.242294	0.28026	0.11622	0.243847		1	1	1	1
R-HSA-5619098	Defective SLC2A2 causes Fanconi-Bickel syndrome (FBS)	Disease	Disorders of transmembrane transporters	0.242294	0.28026	0.11622			1	1	1
R-HSA-5619108	Defective SLC27A4 causes ichthyosis prematurity syndrome (IPS)	Disease	Disorders of transmembrane transporters	0.242294		0.11622	0.243847		1		1	1
R-HSA-5624958	ARL13B-mediated ciliary trafficking of INPP5E	Organelle biogenesis and maintenance	Cilium Assembly	0.242294		0.11622	0.243847		1		1	1
R-HSA-5632968	Defective Mismatch Repair Associated With MSH6	Disease	Diseases of DNA repair	0.242294		0.11622			1		1
R-HSA-5633231	Defective ALG14 causes ALG14-CMS	Disease	Diseases of metabolism	0.242294		0.11622			1		1
R-HSA-5652227	Fructose biosynthesis	Metabolism	Metabolism of carbohydrates	0.242294	0.28026	0.11622		0.222293	1	1	1		1
R-HSA-5657560	Hereditary fructose intolerance	Disease	Diseases of metabolism	0.242294		0.11622			1		1
R-HSA-5657562	Essential fructosuria	Disease	Diseases of metabolism	0.242294		0.11622			1		1
R-HSA-5657655	MGMT-mediated DNA damage reversal	DNA Repair	DNA Damage Reversal	0.242294	0.28026	0.11622			1	1	1
R-HSA-5659735	Defective SLC6A19 causes Hartnup disorder (HND).1	Disease	Disorders of transmembrane transporters	0.242294		0.11622			1		1
R-HSA-5659996	RPIA deficiency: failed conversion of R5P to RU5P	Disease	Diseases of metabolism	0.242294	0.28026	0.11622			1	1	1
R-HSA-5660489	MTF1 activates gene expression	Cellular responses to stimuli	Response to metal ions	0.242294	0.28026	0.11622	0.243847		1	1	1	1
R-HSA-5662702	Melanin biosynthesis	Metabolism	Metabolism of amino acids and derivatives	0.242294	0.28026	0.11622		0.222293	1	1	1		1
R-HSA-5662853	Essential pentosuria	Disease	Diseases of metabolism	0.242294	0.28026	0.11622			1	1	1
R-HSA-5663020	Defective SLC35A1 causes congenital disorder of glycosylation 2F (CDG2F).1	Disease	Disorders of transmembrane transporters	0.242294		0.11622			1		1
R-HSA-5674404	PTEN Loss of Function in Cancer	Disease	Diseases of signal transduction by growth factor receptors and second messengers	0.242294	0.28026	0.11622		0.222293	1	1	1		1
R-HSA-5678420	Defective ABCC9 causes CMD10, ATFB12 and Cantu syndrome	Disease	Disorders of transmembrane transporters	0.242294		0.11622			1		1
R-HSA-5678771	Defective ABCB4 causes PFIC3, ICP3 and GBD1	Disease	Disorders of transmembrane transporters	0.242294		0.11622			1		1
R-HSA-5679001	Defective ABCC2 causes DJS	Disease	Disorders of transmembrane transporters	0.242294		0.11622		0.222293	1		1		1
R-HSA-5682294	Defective ABCA12 causes ARCI4B	Disease	Disorders of transmembrane transporters	0.242294		0.11622			1		1
R-HSA-5683177	Defective ABCC8 can cause hypo- and hyper-glycemias	Disease	Disorders of transmembrane transporters	0.242294		0.11622			1		1
R-HSA-5683329	Defective ABCD4 causes MAHCJ	Disease	Disorders of transmembrane transporters	0.242294		0.11622		0.222293	1		1		1
R-HSA-5683371	Defective ABCB6 causes MCOPCB7	Disease	Disorders of transmembrane transporters	0.242294	0.28026	0.11622			1	1	1
R-HSA-5683678	Defective ABCA3 causes SMDP3	Disease	Disorders of transmembrane transporters	0.242294		0.11622	0.243847		1		1	1
R-HSA-5684045	Defective ABCD1 causes ALD	Disease	Disorders of transmembrane transporters	0.242294		0.11622			1		1
R-HSA-5687613	Diseases associated with surfactant metabolism	Disease	Diseases of metabolism	0.425908	0.28026	0.11622	0.428338	0.529876	1	1	1	1	1
R-HSA-5688399	Defective ABCA3 causes SMDP3.1	Disease	Diseases of metabolism	0.242294		0.11622	0.243847		1		1	1
R-HSA-6791055	TALDO1 deficiency: failed conversion of SH7P, GA3P to Fru(6)P, E4P	Disease	Diseases of metabolism	0.242294	0.28026	0.11622		0.222293	1	1	1		1
R-HSA-6791461	RPIA deficiency: failed conversion of RU5P to R5P	Disease	Diseases of metabolism	0.242294	0.28026	0.11622			1	1	1
R-HSA-6791462	TALDO1 deficiency: failed conversion of Fru(6)P, E4P to SH7P, GA3P	Disease	Diseases of metabolism	0.242294	0.28026	0.11622		0.222293	1	1	1		1
R-HSA-6809583	Retinoid metabolism disease events	Disease	Diseases of the neuronal system	0.242294	0.28026	0.11622	0.243847	0.222293	1	1	1	1	1
R-HSA-73843	5-Phosphoribose 1-diphosphate biosynthesis	Metabolism	Metabolism of carbohydrates	0.242294	0.28026	0.11622		0.222293	1	1	1		1
R-HSA-77285	Beta oxidation of myristoyl-CoA to lauroyl-CoA	Metabolism	Metabolism of lipids		0.627274	0.11622		0.222293		1	1		1
R-HSA-8853333	Signaling by FGFR2 fusions	Disease	Diseases of signal transduction by growth factor receptors and second messengers	0.242294	0.28026	0.11622	0.243847	0.222293	1	1	1	1	1
R-HSA-8853334	Signaling by FGFR3 fusions in cancer	Disease	Diseases of signal transduction by growth factor receptors and second messengers	0.242294	0.28026	0.11622	0.243847	0.222293	1	1	1	1	1
R-HSA-8877627	Vitamin E	Metabolism	Metabolism of vitamins and cofactors	0.242294		0.11622			1		1
R-HSA-8942233	Intestinal infectious diseases	Disease	Infectious disease	0.242294	0.28026	0.11622			1	1	1
R-HSA-8951911	RUNX3 regulates RUNX1-mediated transcription	Gene expression (Transcription)	RNA Polymerase II Transcription	0.425908	0.482029	0.11622	0.243847	0.222293	1	1	1	1	1
R-HSA-8963678	Intestinal lipid absorption	Digestion and absorption	Intestinal absorption	0.242294	0.28026	0.11622			1	1	1
R-HSA-9018681	Biosynthesis of protectins	Metabolism	Metabolism of lipids	0.242294		0.11622	0.428338	0.222293	1		1	1	1
R-HSA-9022534	Loss of MECP2 binding ability to 5hmC-DNA	Disease	Disorders of Developmental Biology	0.242294		0.11622			1		1
R-HSA-9022927	MECP2 regulates transcription of genes involved in GABA signaling	Gene expression (Transcription)	RNA Polymerase II Transcription	0.242294	0.28026	0.11622			1	1	1
R-HSA-9025046	NTF3 activates NTRK2 (TRKB) signaling	Signal Transduction	Signaling by Receptor Tyrosine Kinases	0.242294	0.28026	0.11622	0.243847	0.222293	1	1	1	1	1
R-HSA-9033807	ABO blood group biosynthesis	Metabolism	Metabolism of carbohydrates	0.242294	0.28026	0.11622	0.243847		1	1	1	1
R-HSA-9034013	NTF3 activates NTRK3 signaling	Signal Transduction	Signaling by Receptor Tyrosine Kinases	0.242294		0.11622		0.222293	1		1		1
R-HSA-9034793	Activated NTRK3 signals through PLCG1	Signal Transduction	Signaling by Receptor Tyrosine Kinases	0.425908	0.28026	0.11622		0.395281	1	1	1		1
R-HSA-9036092	Defective AVP does not bind AVPR2 and causes neurohypophyseal diabetes insipidus (NDI)	Disease	Disorders of transmembrane transporters	0.242294	0.28026	0.11622			1	1	1
R-HSA-9037628	Rhesus blood group biosynthesis	Metabolism	Metabolism of carbohydrates	0.242294		0.11622			1		1
R-HSA-9605310	Defective Base Excision Repair Associated with MUTYH	Disease	Diseases of DNA repair	0.242294		0.11622			1		1
R-HSA-9608287	Defective MUTYH substrate binding	Disease	Diseases of DNA repair	0.242294		0.11622			1		1
R-HSA-9608290	Defective MUTYH substrate processing	Disease	Diseases of DNA repair	0.242294		0.11622			1		1
R-HSA-9616334	Defective Base Excision Repair Associated with NEIL1	Disease	Diseases of DNA repair	0.242294		0.11622			1		1
R-HSA-9629232	Defective Base Excision Repair Associated with NEIL3	Disease	Diseases of DNA repair	0.242294		0.11622			1		1
R-HSA-9630747	Diseases of Cellular Senescence	Disease	Diseases of cellular response to stress	0.425908		0.11622	0.243847	0.222293	1		1	1	1
R-HSA-9630750	Evasion of Oncogene Induced Senescence Due to p16INK4A Defects	Disease	Diseases of cellular response to stress	0.425908		0.11622	0.243847	0.222293	1		1	1	1
R-HSA-9630794	Evasion of Oncogene Induced Senescence Due to Defective p16INK4A binding to CDK4 and CDK6	Disease	Diseases of cellular response to stress	0.425908		0.11622	0.243847	0.222293	1		1	1	1
R-HSA-9632693	Evasion of Oxidative Stress Induced Senescence Due to p16INK4A Defects	Disease	Diseases of cellular response to stress	0.425908		0.11622	0.243847	0.222293	1		1	1	1
R-HSA-9632700	Evasion of Oxidative Stress Induced Senescence Due to Defective p16INK4A binding to CDK4 and CDK6	Disease	Diseases of cellular response to stress	0.425908		0.11622	0.243847	0.222293	1		1	1	1
R-HSA-9635644	Inhibition of membrane repair	Disease	Infectious disease	0.242294		0.11622	0.243847		1		1	1
R-HSA-9636003	NEIL3-mediated resolution of ICLs	DNA Repair	Base Excision Repair	0.242294		0.11622			1		1
R-HSA-9636667	Manipulation of host energy metabolism	Disease	Infectious disease	0.425908	0.28026	0.11622			1	1	1
R-HSA-9640463	Wax biosynthesis	Metabolism	Metabolism of lipids	0.425908	0.28026	0.11622	0.428338	0.222293	1	1	1	1	1
R-HSA-9645722	Defective Intrinsic Pathway for Apoptosis Due to p14ARF Loss of Function	Disease	Diseases of programmed cell death	0.242294		0.11622			1		1
R-HSA-9656249	Defective Base Excision Repair Associated with OGG1	Disease	Diseases of DNA repair	0.242294		0.11622			1		1
R-HSA-9656255	Defective OGG1 Substrate Binding	Disease	Diseases of DNA repair	0.242294		0.11622			1		1
R-HSA-9656256	Defective OGG1 Substrate Processing	Disease	Diseases of DNA repair	0.242294		0.11622			1		1
R-HSA-9657050	Defective OGG1 Localization	Disease	Diseases of DNA repair	0.242294		0.11622			1		1
R-HSA-9657689	Defective SERPING1 causes hereditary angioedema	Disease	Diseases of hemostasis			0.11622		0.222293			1		1
R-HSA-9661070	Defective translocation of RB1 mutants to the nucleus	Disease	Diseases of mitotic cell cycle	0.242294		0.11622	0.243847		1		1	1
R-HSA-9669914	Dasatinib-resistant KIT mutants	Disease	Diseases of signal transduction by growth factor receptors and second messengers	0.242294		0.11622		0.222293	1		1		1
R-HSA-9669917	Imatinib-resistant KIT mutants	Disease	Diseases of signal transduction by growth factor receptors and second messengers	0.242294		0.11622		0.222293	1		1		1
R-HSA-9669921	KIT mutants bind TKIs	Disease	Diseases of signal transduction by growth factor receptors and second messengers	0.242294		0.11622		0.222293	1		1		1
R-HSA-9669924	Masitinib-resistant KIT mutants	Disease	Diseases of signal transduction by growth factor receptors and second messengers	0.242294		0.11622		0.222293	1		1		1
R-HSA-9669926	Nilotinib-resistant KIT mutants	Disease	Diseases of signal transduction by growth factor receptors and second messengers	0.242294		0.11622		0.222293	1		1		1
R-HSA-9669929	Regorafenib-resistant KIT mutants	Disease	Diseases of signal transduction by growth factor receptors and second messengers	0.242294		0.11622		0.222293	1		1		1
R-HSA-9669933	Signaling by kinase domain mutants of KIT	Disease	Diseases of signal transduction by growth factor receptors and second messengers	0.242294		0.11622		0.222293	1		1		1
R-HSA-9669934	Sunitinib-resistant KIT mutants	Disease	Diseases of signal transduction by growth factor receptors and second messengers	0.242294		0.11622		0.222293	1		1		1
R-HSA-9669935	Signaling by juxtamembrane domain KIT mutants	Disease	Diseases of signal transduction by growth factor receptors and second messengers	0.242294		0.11622		0.222293	1		1		1
R-HSA-9669936	Sorafenib-resistant KIT mutants	Disease	Diseases of signal transduction by growth factor receptors and second messengers	0.242294		0.11622		0.222293	1		1		1
R-HSA-9669937	Drug resistance of KIT mutants	Disease	Diseases of signal transduction by growth factor receptors and second messengers	0.242294		0.11622		0.222293	1		1		1
R-HSA-9672383	Defective factor IX causes thrombophilia	Disease	Diseases of hemostasis	0.242294	0.28026	0.11622	0.243847	0.222293	1	1	1	1	1
R-HSA-9672391	Defective F8 cleavage by thrombin	Disease	Diseases of hemostasis	0.242294	0.28026	0.11622	0.243847	0.222293	1	1	1	1	1
R-HSA-9672396	Defective cofactor function of FVIIIa variant	Disease	Diseases of hemostasis	0.242294	0.28026	0.11622	0.243847	0.222293	1	1	1	1	1
R-HSA-9673202	Defective F9 variant does not activate FX	Disease	Diseases of hemostasis	0.242294	0.28026	0.11622	0.243847	0.222293	1	1	1	1	1
R-HSA-9673221	Defective F9 activation	Disease	Diseases of hemostasis	0.242294		0.11622			1		1
R-HSA-9673766	Signaling by cytosolic PDGFRA and PDGFRB fusion proteins	Disease	Diseases of signal transduction by growth factor receptors and second messengers			0.11622	0.243847				1	1
R-HSA-9674396	Imatinib-resistant PDGFR mutants	Disease	Diseases of signal transduction by growth factor receptors and second messengers	0.242294	0.28026	0.11622	0.243847	0.222293	1	1	1	1	1
R-HSA-9674401	Sunitinib-resistant PDGFR mutants	Disease	Diseases of signal transduction by growth factor receptors and second messengers	0.242294	0.28026	0.11622	0.243847	0.222293	1	1	1	1	1
R-HSA-9674403	Regorafenib-resistant PDGFR mutants	Disease	Diseases of signal transduction by growth factor receptors and second messengers	0.242294	0.28026	0.11622	0.243847	0.222293	1	1	1	1	1
R-HSA-9674404	Sorafenib-resistant PDGFR mutants	Disease	Diseases of signal transduction by growth factor receptors and second messengers	0.242294	0.28026	0.11622	0.243847	0.222293	1	1	1	1	1
R-HSA-9674415	Drug resistance of PDGFR mutants	Disease	Diseases of signal transduction by growth factor receptors and second messengers	0.242294	0.28026	0.11622	0.243847	0.222293	1	1	1	1	1
R-HSA-9674428	PDGFR mutants bind TKIs	Disease	Diseases of signal transduction by growth factor receptors and second messengers	0.242294	0.28026	0.11622	0.243847	0.222293	1	1	1	1	1
R-HSA-9675132	Diseases of cellular response to stress	Disease	Diseases of cellular response to stress	0.425908		0.11622	0.243847	0.222293	1		1	1	1
R-HSA-9680187	Signaling by extracellular domain mutants of KIT	Disease	Diseases of signal transduction by growth factor receptors and second messengers	0.242294		0.11622		0.222293	1		1		1
R-HSA-9686347	Microbial modulation of RIPK1-mediated regulated necrosis	Disease	Diseases of programmed cell death	0.242294		0.11622	0.567895	0.529876	1		1	1	1
R-HSA-9692913	SARS-CoV-1-mediated effects on programmed cell death	Disease	Infectious disease	0.242294	0.28026	0.11622	0.428338	0.395281	1	1	1	1	1
R-HSA-9694301	Maturation of replicase proteins	Disease	Infectious disease	0.242294	0.28026	0.11622			1	1	1
R-HSA-9709275	Impaired BRCA2 translocation to the nucleus	Disease	Diseases of DNA repair	0.242294	0.28026	0.11622			1	1	1
R-HSA-9723905	Loss of function of TP53 in cancer due to loss of tetramerization ability	Disease	Diseases of programmed cell death	0.242294		0.11622			1		1
R-HSA-9723907	Loss of Function of TP53 in Cancer	Disease	Diseases of programmed cell death	0.242294		0.11622			1		1
R-HSA-9729555	Sensory perception of sour taste	Sensory Perception	Sensory perception of taste	0.242294	0.28026	0.11622	0.243847		1	1	1	1
R-HSA-9730628	Sensory perception of salty taste	Sensory Perception	Sensory perception of taste	0.242294	0.28026	0.11622			1	1	1
R-HSA-9734195	Defective APRT disrupts adenine salvage	Disease	Diseases of metabolism	0.242294	0.28026	0.11622			1	1	1
R-HSA-9734281	Defective HPRT1 disrupts guanine and hypoxanthine salvage	Disease	Diseases of metabolism	0.242294		0.11622			1		1
R-HSA-9735763	Defective PNP disrupts phosphorolysis of (deoxy)guanosine and (deoxy)inosine	Disease	Diseases of metabolism	0.242294		0.11622	0.243847	0.222293	1		1	1	1
R-HSA-9735786	Nucleotide catabolism defects	Disease	Diseases of metabolism	0.242294		0.11622	0.243847	0.222293	1		1	1	1
R-HSA-975574	Reactions specific to the hybrid N-glycan synthesis pathway	Metabolism of proteins	Post-translational protein modification	0.242294		0.11622	0.243847		1		1	1
R-HSA-9763198	Impaired BRCA2 binding to SEM1 (DSS1)	Disease	Diseases of DNA repair	0.242294	0.28026	0.11622			1	1	1
R-HSA-445717	Aquaporin-mediated transport	Transport of small molecules	Aquaporin-mediated transport	0.117264	0.170813	0.64764	0.590658	0.628876	0.732563	1	1	1	0.972174
R-HSA-9679191	Potential therapeutics for SARS	Disease	Infectious disease	0.981091	0.967854	0.117973	0.921268	0.959088	1	1	0.661566	1	1
R-HSA-1236382	Constitutive Signaling by Ligand-Responsive EGFR Cancer Variants	Disease	Diseases of signal transduction by growth factor receptors and second messengers	0.71153	0.118206	0.822956	0.354194	0.779344	1	1	1	1	1
R-HSA-164952	The role of Nef in HIV-1 replication and disease pathogenesis	Disease	Infectious disease	0.963847	0.118206	0.196266	0.456024	0.321898	1	1	0.855152	1	0.972174
R-HSA-500657	Presynaptic function of Kainate receptors	Neuronal System	Transmission across Chemical Synapses	0.937754	0.118206	0.281763	0.813597	0.716016	1	1	0.965982	1	1
R-HSA-5627123	RHO GTPases activate PAKs	Signal Transduction	Signaling by Rho GTPases, Miro GTPases and RHOBTB3	0.342119	0.118206	0.126438	0.813597	0.716016	1	1	0.692835	1	1
R-HSA-5637815	Signaling by Ligand-Responsive EGFR Variants in Cancer	Disease	Diseases of signal transduction by growth factor receptors and second messengers	0.71153	0.118206	0.822956	0.354194	0.779344	1	1	1	1	1
R-HSA-8964038	LDL clearance	Transport of small molecules	Plasma lipoprotein assembly, remodeling, and clearance	0.451427	0.118206	0.799625	0.753256	0.529876	1	1	1	1	1
R-HSA-9013507	NOTCH3 Activation and Transmission of Signal to the Nucleus	Signal Transduction	Signaling by NOTCH	0.553699	0.118206	0.93428	0.354194	0.126091	1	1	1	1	1
R-HSA-2132295	MHC class II antigen presentation	Immune System	Adaptive Immune System	0.782584	0.269993	0.763178	0.983211	0.12251	1	1	1	1	0.972174
R-HSA-5619102	SLC transporter disorders	Disease	Disorders of transmembrane transporters	0.467432	0.370326	0.99416	0.893677	0.12251	1	1	1	1	0.972174
R-HSA-5687128	MAPK6/MAPK4 signaling	Signal Transduction	MAPK family signaling cascades	0.999152	0.84965	0.122928	0.912759	0.740126	1	1	0.679232	1	0.972174
R-HSA-1369062	ABC transporters in lipid homeostasis	Transport of small molecules	ABC-family proteins mediated transport	0.738369	0.482029	0.709545	0.813597	0.126091	1	1	1	1	1
R-HSA-167172	Transcription of the HIV genome	Disease	Infectious disease	0.999993	0.921326	0.974253	0.567895	0.126091	1	1	1	1	1
R-HSA-429947	Deadenylation of mRNA	Metabolism of RNA	Deadenylation-dependent mRNA decay	0.909937	0.962873	0.534318	0.428338	0.126091	1	1	1	1	1
R-HSA-5576886	Phase 4 - resting membrane potential	Muscle contraction	Cardiac conduction	0.302308	0.397921	0.628013	0.567895	0.126091	0.971692	1	1	1	1
R-HSA-8866906	TFAP2 (AP-2) family regulates transcription of other transcription factors	Gene expression (Transcription)	RNA Polymerase II Transcription	0.248751	0.191538	0.309746	0.243847	0.126091	1	1	1	1	1
R-HSA-8866911	TFAP2 (AP-2) family regulates transcription of cell cycle factors	Gene expression (Transcription)	RNA Polymerase II Transcription	0.670479	0.313639	0.309746	0.243847	0.126091	1	1	1	1	1
R-HSA-9706374	FLT3 signaling through SRC family kinases	Immune System	Cytokine Signaling in Immune system	0.565047	0.28026	0.309746	0.243847	0.126091	1	1	1	1	1
R-HSA-1839124	FGFR1 mutant receptor activation	Disease	Diseases of signal transduction by growth factor receptors and second messengers	0.619433	0.516494	0.126438	0.617917	0.828582	1	1	0.692835	1	1
R-HSA-5635838	Activation of SMO	Signal Transduction	Signaling by Hedgehog	0.186865	0.703946	0.126438	0.673444	0.716016	0.855491	1	0.692835	1	1
R-HSA-1358803	Downregulation of ERBB2:ERBB3 signaling	Signal Transduction	Signaling by Receptor Tyrosine Kinases	0.786719	0.62744	0.126949	0.673444	0.395281	1	1	0.692835	1	1
R-HSA-1502540	Signaling by Activin	Signal Transduction	Signaling by TGFB family members	0.964298	0.159607	0.126949		0.63458	1	1	0.692835		1
R-HSA-181429	Serotonin Neurotransmitter Release Cycle	Neuronal System	Transmission across Chemical Synapses	0.827013	0.13782	0.126949	0.567895	0.395281	1	1	0.692835	1	1
R-HSA-181430	Norepinephrine Neurotransmitter Release Cycle	Neuronal System	Transmission across Chemical Synapses	0.786719	0.219897	0.126949	0.428338	0.222293	1	1	0.692835	1	1
R-HSA-2162123	Synthesis of Prostaglandins (PG) and Thromboxanes (TX)	Metabolism	Metabolism of lipids	0.738369	0.807061	0.126949	0.243847	0.222293	1	1	0.692835	1	1
R-HSA-6782210	Gap-filling DNA repair synthesis and ligation in TC-NER	DNA Repair	Nucleotide Excision Repair	0.999938	0.450237	0.99097	0.428338	0.127749	1	1	1	1	0.972174
R-HSA-936440	Negative regulators of DDX58/IFIH1 signaling	Immune System	Innate Immune System	0.888806	0.351625	0.964645	0.243847	0.127749	1	1	1	1	0.972174
R-HSA-425397	Transport of vitamins, nucleosides, and related molecules	Transport of small molecules	SLC-mediated transmembrane transport	0.129423	0.391592	0.909968	0.673444	0.779344	0.794358	1	1	1	1
R-HSA-6802948	Signaling by high-kinase activity BRAF mutants	Disease	Diseases of signal transduction by growth factor receptors and second messengers	0.129423	0.8687	0.879056	0.649344	0.853094	0.794358	1	1	1	1
R-HSA-9035034	RHOF GTPase cycle	Signal Transduction	Signaling by Rho GTPases, Miro GTPases and RHOBTB3	0.129423	0.743162	0.336573	0.457074	0.866856	0.794358	1	0.990876	1	1
R-HSA-381340	Transcriptional regulation of white adipocyte differentiation	Developmental Biology	Transcriptional regulation of white adipocyte differentiation	0.968429	0.855453	0.129961	0.239945	0.740126	1	1	0.703778	0.997919	0.972174
R-HSA-381676	Glucagon-like Peptide-1 (GLP1) regulates insulin secretion	Metabolism	Integration of energy metabolism	0.76032	0.131685	0.302254	0.525985	0.740126	1	1	0.965982	1	0.972174
R-HSA-9660821	ADORA2B mediated anti-inflammatory cytokines production	Disease	Infectious disease	0.725758	0.131685	0.539969	0.331967	0.68856	1	1	1	1	0.972174
R-HSA-1614635	Sulfur amino acid metabolism	Metabolism	Metabolism of amino acids and derivatives	0.131689	0.536329	0.456415	0.567895	0.866856	0.80362	1	1	1	1
R-HSA-983705	Signaling by the B Cell Receptor (BCR)	Immune System	Adaptive Immune System	0.983911	0.704712	0.797548	0.1342	0.829781	1	1	1	0.997919	0.995638
R-HSA-5358351	Signaling by Hedgehog	Signal Transduction	Signaling by Hedgehog	0.950628	0.918597	0.137362	0.608715	0.561333	1	1	0.734609	1	0.972174
R-HSA-1295596	Spry regulation of FGF signaling	Signal Transduction	Signaling by Receptor Tyrosine Kinases	0.827013	0.13782	0.74335	0.243847	0.529876	1	1	1	1	1
R-HSA-174490	Membrane binding and targetting of GAG proteins	Disease	Infectious disease	0.952858	0.13782	0.822956	0.428338	0.395281	1	1	1	1	1
R-HSA-174495	Synthesis And Processing Of GAG, GAGPOL Polyproteins	Disease	Infectious disease	0.952858	0.13782	0.822956	0.428338	0.395281	1	1	1	1	1
R-HSA-375280	Amine ligand-binding receptors	Signal Transduction	Signaling by GPCR	0.451193	0.13782	0.822956	0.428338	0.395281	1	1	1	1	1
R-HSA-5689877	Josephin domain DUBs	Metabolism of proteins	Post-translational protein modification	0.917816	0.13782	0.709545	0.243847	0.222293	1	1	1	1	1
R-HSA-69166	Removal of the Flap Intermediate	DNA Replication	Synthesis of DNA	0.937754	0.13782	0.671294	0.428338	0.63458	1	1	1	1	1
R-HSA-69183	Processive synthesis on the lagging strand	DNA Replication	Synthesis of DNA	0.937754	0.13782	0.709545	0.428338	0.63458	1	1	1	1	1
R-HSA-9013973	TICAM1-dependent activation of IRF3/IRF7	Immune System	Innate Immune System	0.451193	0.13782	0.709545	0.243847	0.395281	1	1	1	1	1
R-HSA-937039	IRAK1 recruits IKK complex	Immune System	Innate Immune System	0.827013	0.13782	0.74335	0.567895	0.222293	1	1	1	1	1
R-HSA-9634635	Estrogen-stimulated signaling through PRKCZ	Signal Transduction	Signaling by Nuclear Receptors	0.350931	0.13782	0.309746		0.222293	1	1	1		1
R-HSA-9733458	Induction of Cell-Cell Fusion	Disease	Infectious disease	0.265597	0.13782	0.3715	0.428338	0.395281	0.883044	1	1	1	1
R-HSA-975144	IRAK1 recruits IKK complex upon TLR7/8 or 9 stimulation	Immune System	Innate Immune System	0.827013	0.13782	0.74335	0.567895	0.222293	1	1	1	1	1
R-HSA-70263	Gluconeogenesis	Metabolism	Metabolism of carbohydrates	0.140516	0.219897	0.765718	0.673444	0.395281	0.820462	1	1	1	1
R-HSA-71406	Pyruvate metabolism and Citric Acid (TCA) cycle	Metabolism	The citric acid (TCA) cycle and respiratory electron transport	0.550713	0.99488	0.990977	0.673444	0.140974	1	1	1	1	0.972174
R-HSA-111931	PKA-mediated phosphorylation of CREB	Signal Transduction	Intracellular signaling by second messengers	0.141958	0.62744	0.822956	0.159474	0.308834	0.820462	1	1	0.997919	0.972174
R-HSA-5627117	RHO GTPases Activate ROCKs	Signal Transduction	Signaling by Rho GTPases, Miro GTPases and RHOBTB3	0.141958	0.225767	0.155346	0.525985	0.529876	0.820462	1	0.799621	1	1
R-HSA-74259	Purine catabolism	Metabolism	Metabolism of nucleotides	0.141958	0.731819	0.799625	0.567895	0.395281	0.820462	1	1	1	1
R-HSA-9673767	Signaling by PDGFRA transmembrane, juxtamembrane and kinase domain mutants	Disease	Diseases of signal transduction by growth factor receptors and second messengers	0.141958	0.308553	0.709545	0.243847	0.779344	0.820462	1	1	1	1
R-HSA-9673770	Signaling by PDGFRA extracellular domain mutants	Disease	Diseases of signal transduction by growth factor receptors and second messengers	0.141958	0.308553	0.709545	0.243847	0.779344	0.820462	1	1	1	1
R-HSA-8943724	Regulation of PTEN gene transcription	Signal Transduction	Intracellular signaling by second messengers	0.997605	0.948953	0.143465	0.863792	0.95163	1	1	0.759245	1	1
R-HSA-9013026	RHOB GTPase cycle	Signal Transduction	Signaling by Rho GTPases, Miro GTPases and RHOBTB3	0.246173	0.339254	0.479949	0.145192	0.468348	0.855491	1	1	0.997919	0.972174
R-HSA-5362517	Signaling by Retinoic Acid	Signal Transduction	Signaling by Nuclear Receptors	0.534718	0.391592	0.14522	0.813597	0.68856	1	1	0.763875	1	0.972174
R-HSA-1296052	Ca2+ activated K+ channels	Neuronal System	Potassium Channels	0.750365	0.731819	0.147464	0.428338	0.395281	1	1	0.763875	1	1
R-HSA-2033519	Activated point mutants of FGFR2	Disease	Diseases of signal transduction by growth factor receptors and second messengers	0.891495	0.807061	0.147464	0.428338	0.395281	1	1	0.763875	1	1
R-HSA-446210	Synthesis of UDP-N-acetyl-glucosamine	Metabolism of proteins	Post-translational protein modification	0.535741	0.482029	0.147464	0.243847		1	1	0.763875	1
R-HSA-5576890	Phase 3 - rapid repolarisation	Muscle contraction	Cardiac conduction	0.670479	0.28026	0.147464	0.567895	0.395281	1	1	0.763875	1	1
R-HSA-5654221	Phospholipase C-mediated cascade; FGFR2	Signal Transduction	Signaling by Receptor Tyrosine Kinases	0.917816	0.861207	0.147464	0.428338	0.529876	1	1	0.763875	1	1
R-HSA-5658623	FGFRL1 modulation of FGFR1 signaling	Signal Transduction	Signaling by Receptor Tyrosine Kinases	0.891495	0.861207	0.147464	0.149222	0.222293	1	1	0.763875	1	1
R-HSA-8985947	Interleukin-9 signaling	Immune System	Cytokine Signaling in Immune system	0.750365	0.627274	0.147464	0.567895	0.395281	1	1	0.763875	1	1
R-HSA-9020958	Interleukin-21 signaling	Immune System	Cytokine Signaling in Immune system	0.750365	0.731819	0.147464	0.567895	0.395281	1	1	0.763875	1	1
R-HSA-9617629	Regulation of FOXO transcriptional activity by acetylation	Gene expression (Transcription)	RNA Polymerase II Transcription	0.856753	0.482029	0.147464	0.567895	0.529876	1	1	0.763875	1	1
R-HSA-111957	Cam-PDE 1 activation	Signal Transduction	Intracellular signaling by second messengers	0.14763	0.482029	0.309746	0.428338		1	1	1	1
R-HSA-112313	Neurotransmitter uptake and metabolism In glial cells	Neuronal System	Transmission across Chemical Synapses	0.14763	0.191538	0.309746	0.243847		1	1	1	1
R-HSA-1236973	Cross-presentation of particulate exogenous antigens (phagosomes)	Immune System	Adaptive Immune System	0.14763	0.627274	0.390002	0.243847	0.395281	1	1	1	1	1
R-HSA-140834	Extrinsic Pathway of Fibrin Clot Formation	Hemostasis	Formation of Fibrin Clot (Clotting Cascade)	0.14763	0.627274	0.309746	0.428338	0.395281	1	1	1	1	1
R-HSA-156587	Amino Acid conjugation	Metabolism	Biological oxidations	0.14763	0.627274	0.309746	0.243847		1	1	1	1
R-HSA-159424	Conjugation of carboxylic acids	Metabolism	Biological oxidations	0.14763	0.627274	0.309746	0.243847		1	1	1	1
R-HSA-167060	NGF processing	Signal Transduction	Signaling by Receptor Tyrosine Kinases	0.14763	0.28026	0.390002	0.149222	0.222293	1	1	1	1	1
R-HSA-173599	Formation of the active cofactor, UDP-glucuronate	Metabolism	Biological oxidations	0.14763	0.28026	0.218947	0.243847	0.529876	1	1	1	1	1
R-HSA-177128	Conjugation of salicylate with glycine	Metabolism	Biological oxidations	0.14763	0.482029	0.309746	0.243847		1	1	1	1
R-HSA-177135	Conjugation of benzoate with glycine	Metabolism	Biological oxidations	0.14763	0.627274	0.309746	0.243847		1	1	1	1
R-HSA-210455	Astrocytic Glutamate-Glutamine Uptake And Metabolism	Neuronal System	Transmission across Chemical Synapses	0.14763	0.191538	0.309746	0.243847		1	1	1	1
R-HSA-380615	Serotonin clearance from the synaptic cleft	Neuronal System	Transmission across Chemical Synapses	0.14763	0.627274	0.309746			1	1	1
R-HSA-426048	Arachidonate production from DAG	Hemostasis	Platelet activation, signaling and aggregation	0.14763	0.28026	0.309746	0.428338	0.222293	1	1	1	1	1
R-HSA-427975	Proton/oligopeptide cotransporters	Transport of small molecules	SLC-mediated transmembrane transport	0.14763		0.309746			1		1
R-HSA-72200	mRNA Editing: C to U Conversion	Metabolism of RNA	mRNA Editing	0.14763	0.482029	0.309746	0.243847	0.222293	1	1	1	1	1
R-HSA-74713	IRS activation	Signal Transduction	Signaling by Receptor Tyrosine Kinases	0.14763	0.627274	0.390002	0.243847	0.222293	1	1	1	1	1
R-HSA-75094	Formation of the Editosome	Metabolism of RNA	mRNA Editing	0.14763	0.482029	0.309746	0.243847	0.222293	1	1	1	1	1
R-HSA-77288	mitochondrial fatty acid beta-oxidation of unsaturated fatty acids	Metabolism	Metabolism of lipids	0.14763	0.731819	0.390002		0.529876	1	1	1		1
R-HSA-77350	Beta oxidation of hexanoyl-CoA to butanoyl-CoA	Metabolism	Metabolism of lipids	0.14763	0.627274	0.390002			1	1	1
R-HSA-8963684	Tyrosine catabolism	Metabolism	Metabolism of amino acids and derivatives	0.14763	0.28026	0.309746		0.222293	1	1	1		1
R-HSA-9036866	Expression and Processing of Neurotrophins	Signal Transduction	Signaling by Receptor Tyrosine Kinases	0.14763	0.28026	0.390002	0.149222	0.222293	1	1	1	1	1
R-HSA-964975	Vitamin B6 activation to pyridoxal phosphate	Metabolism	Metabolism of vitamins and cofactors	0.14763	0.28026	0.309746			1	1	1
R-HSA-69273	Cyclin A/B1/B2 associated events during G2/M transition	Cell Cycle	Cell Cycle, Mitotic	0.848538	0.807061	0.148434	0.243847	0.222293	1	1	0.767275	1	1
R-HSA-170660	Adenylate cyclase activating pathway	Signal Transduction	Signaling by GPCR	0.22768	0.731819	0.236234	0.149222	0.529876	0.855491	1	0.889288	1	1
R-HSA-170968	Frs2-mediated activation	Signal Transduction	Signaling by Receptor Tyrosine Kinases	0.917816	0.627274	0.671294	0.149222	0.395281	1	1	1	1	1
R-HSA-180336	SHC1 events in EGFR signaling	Signal Transduction	Signaling by Receptor Tyrosine Kinases	0.786719	0.308553	0.74335	0.149222	0.529876	1	1	1	1	1
R-HSA-191650	Regulation of gap junction activity	Vesicle-mediated transport	Membrane Trafficking	0.670479	0.191538	0.390002	0.149222	0.395281	1	1	1	1	1
R-HSA-3270619	IRF3-mediated induction of type I IFN	Immune System	Innate Immune System	0.810894	0.627274	0.579041	0.149222	0.529876	1	1	1	1	1
R-HSA-389960	Formation of tubulin folding intermediates by CCT/TriC	Metabolism of proteins	Protein folding	0.16958	0.928201	0.636051	0.149222	0.222293	0.855491	1	1	1	1
R-HSA-417957	P2Y receptors	Signal Transduction	Signaling by GPCR	0.750365	0.731819	0.460936	0.149222	0.395281	1	1	1	1	1
R-HSA-442982	Ras activation upon Ca2+ influx through NMDA receptor	Neuronal System	Transmission across Chemical Synapses	0.23603	0.372603	0.456415	0.149222	0.529876	0.855491	1	1	1	1
R-HSA-5336415	Uptake and function of diphtheria toxin	Disease	Infectious disease	0.248751	0.731819	0.52363	0.149222	0.222293	1	1	1	1	1
R-HSA-5654688	SHC-mediated cascade:FGFR1	Signal Transduction	Signaling by Receptor Tyrosine Kinases	0.860314	0.817812	0.327036	0.149222	0.63458	1	1	0.976531	1	1
R-HSA-5654689	PI-3K cascade:FGFR1	Signal Transduction	Signaling by Receptor Tyrosine Kinases	0.937754	0.900169	0.236234	0.149222	0.529876	1	1	0.889288	1	1
R-HSA-5654695	PI-3K cascade:FGFR2	Signal Transduction	Signaling by Receptor Tyrosine Kinases	0.827013	0.861207	0.281763	0.149222	0.529876	1	1	0.965982	1	1
R-HSA-5654699	SHC-mediated cascade:FGFR2	Signal Transduction	Signaling by Receptor Tyrosine Kinases	0.74273	0.766871	0.3715	0.149222	0.63458	1	1	1	1	1
R-HSA-5654704	SHC-mediated cascade:FGFR3	Signal Transduction	Signaling by Receptor Tyrosine Kinases	0.643859	0.397921	0.671294	0.149222	0.529876	1	1	1	1	1
R-HSA-5654710	PI-3K cascade:FGFR3	Signal Transduction	Signaling by Receptor Tyrosine Kinases	0.738369	0.430852	0.579041	0.149222	0.395281	1	1	1	1	1
R-HSA-5655253	Signaling by FGFR2 in disease	Disease	Diseases of signal transduction by growth factor receptors and second messengers	0.885399	0.745334	0.805164	0.149222	0.779344	1	1	1	1	1
R-HSA-5655332	Signaling by FGFR3 in disease	Disease	Diseases of signal transduction by growth factor receptors and second messengers	0.783283	0.298442	0.709545	0.149222	0.716016	1	1	1	1	1
R-HSA-8851805	MET activates RAS signaling	Signal Transduction	Signaling by Receptor Tyrosine Kinases	0.696341	0.308553	0.773224	0.149222	0.529876	1	1	1	1	1
R-HSA-8851907	MET activates PI3K/AKT signaling	Signal Transduction	Signaling by Receptor Tyrosine Kinases	0.350931	0.191538	0.390002	0.149222	0.395281	1	1	1	1	1
R-HSA-8865999	MET activates PTPN11	Signal Transduction	Signaling by Receptor Tyrosine Kinases	0.248751	0.482029	0.309746	0.149222	0.222293	1	1	1	1	1
R-HSA-8941855	RUNX3 regulates CDKN1A transcription	Gene expression (Transcription)	RNA Polymerase II Transcription	0.670479	0.482029	0.390002	0.149222	0.395281	1	1	1	1	1
R-HSA-1280218	Adaptive Immune System	Immune System	Adaptive Immune System	0.999497	0.486349	0.940997	0.149677	0.468071	1	1	1	0.997919	0.972174
R-HSA-1475029	Reversible hydration of carbon dioxide	Metabolism	Reversible hydration of carbon dioxide	0.151488	0.731819	0.671294		0.529876	0.827281	1	1		1
R-HSA-193807	Synthesis of bile acids and bile salts via 27-hydroxycholesterol	Metabolism	Metabolism of lipids	0.151488	0.900169	0.327036	0.567895	0.63458	0.827281	1	0.976531	1	1
R-HSA-376172	DSCAM interactions	Developmental Biology	Nervous system development	0.151488	0.900169	0.281763	0.673444		0.827281	1	0.965982	1
R-HSA-5669034	TNFs bind their physiological receptors	Immune System	Cytokine Signaling in Immune system	0.151488	0.807061	0.74335	0.451554	0.395281	0.827281	1	1	1	1
R-HSA-6804116	TP53 Regulates Transcription of Genes Involved in G1 Cell Cycle Arrest	Gene expression (Transcription)	RNA Polymerase II Transcription	0.151488	0.627274	0.709545	0.243847	0.222293	0.827281	1	1	1	1
R-HSA-75109	Triglyceride biosynthesis	Metabolism	Metabolism of lipids	0.151488	0.807061	0.671294		0.395281	0.827281	1	1		1
R-HSA-918233	TRAF3-dependent IRF activation pathway	Immune System	Innate Immune System	0.151488	0.807061	0.74335	0.243847	0.395281	0.827281	1	1	1	1
R-HSA-6811436	COPI-independent Golgi-to-ER retrograde traffic	Vesicle-mediated transport	Membrane Trafficking	0.153756	0.351625	0.569098	0.742633	0.188015	0.836574	1	1	1	0.972174
R-HSA-163359	Glucagon signaling in metabolic regulation	Metabolism	Integration of energy metabolism	0.154213	0.582441	0.447984	0.456024	0.68856	0.836574	1	1	1	0.972174
R-HSA-4090294	SUMOylation of intracellular receptors	Metabolism of proteins	Post-translational protein modification	0.154213	0.98081	0.196266	0.813597	0.716016	0.836574	1	0.855152	1	1
R-HSA-9725371	Nuclear events stimulated by ALK signaling in cancer	Disease	Diseases of signal transduction by growth factor receptors and second messengers	0.964298	0.298442	0.155346	0.673444	0.483921	1	1	0.799621	1	0.972174
R-HSA-202433	Generation of second messenger molecules	Immune System	Adaptive Immune System	0.156089	0.951035	0.879056	0.753256	0.63458	0.839636	1	1	1	1
R-HSA-5625740	RHO GTPases activate PKNs	Signal Transduction	Signaling by Rho GTPases, Miro GTPases and RHOBTB3	0.156089	0.560329	0.539969	0.701781	0.828582	0.839636	1	1	1	1
R-HSA-77289	Mitochondrial Fatty Acid Beta-Oxidation	Metabolism	Metabolism of lipids	0.156089	0.971819	0.822583	0.753256	0.188015	0.839636	1	1	1	0.972174
R-HSA-6804758	Regulation of TP53 Activity through Acetylation	Gene expression (Transcription)	RNA Polymerase II Transcription	0.942365	0.928201	0.157249	0.813597	0.63458	1	1	0.802658	1	1
R-HSA-199920	CREB phosphorylation	Signal Transduction	Signaling by Receptor Tyrosine Kinases	0.157346	0.482029	0.52363	0.673444	0.222293	0.839636	1	1	1	1
R-HSA-2151209	Activation of PPARGC1A (PGC-1alpha) by phosphorylation	Organelle biogenesis and maintenance	Mitochondrial biogenesis	0.157346	0.731819	0.52363	0.428338	0.395281	0.839636	1	1	1	1
R-HSA-432047	Passive transport by Aquaporins	Transport of small molecules	Aquaporin-mediated transport	0.157346	0.731819	0.460936	0.243847		0.839636	1	1	1
R-HSA-549127	Organic cation transport	Transport of small molecules	SLC-mediated transmembrane transport	0.157346	0.191538	0.390002	0.428338	0.222293	0.839636	1	1	1	1
R-HSA-5652084	Fructose metabolism	Metabolism	Metabolism of carbohydrates	0.157346	0.627274	0.52363	0.243847	0.395281	0.839636	1	1	1	1
R-HSA-8875656	MET receptor recycling	Signal Transduction	Signaling by Receptor Tyrosine Kinases	0.157346	0.313639	0.579041	0.354194	0.395281	0.839636	1	1	1	1
R-HSA-199977	ER to Golgi Anterograde Transport	Vesicle-mediated transport	Membrane Trafficking	0.512074	0.158402	0.99211	0.573274	0.638779	1	1	1	1	0.972174
R-HSA-2467813	Separation of Sister Chromatids	Cell Cycle	Cell Cycle, Mitotic	0.999997	0.974597	0.158701	0.863792	0.853094	1	1	0.805638	1	1
R-HSA-9013409	RHOJ GTPase cycle	Signal Transduction	Signaling by Rho GTPases, Miro GTPases and RHOBTB3	0.439882	0.892959	0.158766	0.308554	0.225392	1	1	0.805638	1	0.972174
R-HSA-168638	NOD1/2 Signaling Pathway	Immune System	Innate Immune System	0.888806	0.16866	0.805164	0.159474	0.395281	1	1	1	0.997919	1
R-HSA-5654687	Downstream signaling of activated FGFR1	Signal Transduction	Signaling by Receptor Tyrosine Kinases	0.874227	0.751656	0.216939	0.159474	0.828582	1	1	0.855152	0.997919	1
R-HSA-8956321	Nucleotide salvage	Metabolism	Metabolism of nucleotides	0.396603	0.219897	0.861791	0.159474	0.308834	1	1	1	0.997919	0.972174
R-HSA-179409	APC-Cdc20 mediated degradation of Nek2A	Cell Cycle	Cell Cycle, Mitotic	0.963847	0.159607	0.892116	0.243847	0.395281	1	1	1	1	1
R-HSA-6803204	TP53 Regulates Transcription of Genes Involved in Cytochrome C Release	Gene expression (Transcription)	RNA Polymerase II Transcription	0.186865	0.159607	0.799625	0.428338	0.63458	0.855491	1	1	1	1
R-HSA-8964315	G beta:gamma signalling through BTK	Signal Transduction	Signaling by GPCR	0.891495	0.159607	0.236234	0.813597	0.716016	1	1	0.889288	1	1
R-HSA-9629569	Protein hydroxylation	Metabolism of proteins	Post-translational protein modification	0.288201	0.159607	0.843573	0.567895	0.395281	0.946892	1	1	1	1
R-HSA-9671555	Signaling by PDGFR in disease	Disease	Diseases of signal transduction by growth factor receptors and second messengers	0.288201	0.159607	0.496328	0.354194	0.866856	0.946892	1	1	1	1
R-HSA-9717189	Sensory perception of taste	Sensory Perception	Sensory perception of taste	0.520792	0.159607	0.671294	0.673444	0.395281	1	1	1	1	1
R-HSA-8873719	RAB geranylgeranylation	Metabolism of proteins	Post-translational protein modification	0.40636	0.168367	0.984526	0.965486	0.866856	1	1	1	1	1
R-HSA-5625900	RHO GTPases activate CIT	Signal Transduction	Signaling by Rho GTPases, Miro GTPases and RHOBTB3	0.327417	0.16866	0.216939	0.539934	0.63458	0.987758	1	0.855152	1	1
R-HSA-6783310	Fanconi Anemia Pathway	DNA Repair	Fanconi Anemia Pathway	0.99708	0.16866	0.954692		0.716016	1	1	1		1
R-HSA-982772	Growth hormone receptor signaling	Immune System	Cytokine Signaling in Immune system	0.520792	0.16866	0.861791	0.673444	0.399376	1	1	1	1	0.972174
R-HSA-416482	G alpha (12/13) signalling events	Signal Transduction	Signaling by GPCR	0.50175	0.182866	0.169345	0.203048	0.787495	1	1	0.842421	0.997919	0.974122
R-HSA-109606	Intrinsic Pathway for Apoptosis	Programmed Cell Death	Apoptosis	0.61777	0.170813	0.847681	0.954262	0.390137	1	1	1	1	0.972174
R-HSA-196849	Metabolism of water-soluble vitamins and cofactors	Metabolism	Metabolism of vitamins and cofactors	0.229473	0.213662	0.948691	0.98883	0.171357	0.855491	1	1	1	0.972174
R-HSA-182971	EGFR downregulation	Signal Transduction	Signaling by Receptor Tyrosine Kinases	0.9296	0.171955	0.786241	0.382038	0.828582	1	1	1	1	1
R-HSA-392518	Signal amplification	Hemostasis	Platelet activation, signaling and aggregation	0.993271	0.171955	0.349441	0.209404	0.483921	1	1	1	0.997919	0.972174
R-HSA-456926	Thrombin signalling through proteinase activated receptors (PARs)	Hemostasis	Platelet activation, signaling and aggregation	0.450597	0.171955	0.636051	0.269462	0.628876	1	1	1	1	0.972174
R-HSA-5628897	TP53 Regulates Metabolic Genes	Gene expression (Transcription)	RNA Polymerase II Transcription	0.507665	0.171997	0.685699	0.991579	0.72596	1	1	1	1	0.972174
R-HSA-109704	PI3K Cascade	Signal Transduction	Signaling by Receptor Tyrosine Kinases	0.172067	0.6972	0.447984	0.305983	0.828582	0.855491	1	1	1	1
R-HSA-9668328	Sealing of the nuclear envelope (NE) by ESCRT-III	Cell Cycle	Cell Cycle, Mitotic	0.172067	0.890768	0.786241	0.354194	0.222293	0.855491	1	1	1	1
R-HSA-114452	Activation of BH3-only proteins	Programmed Cell Death	Apoptosis	0.99708	0.172239	0.349441	0.919723	0.828582	1	1	1	1	1
R-HSA-5685942	HDR through Homologous Recombination (HRR)	DNA Repair	DNA Double-Strand Break Repair	0.999663	0.172239	0.812215	0.428338	0.560658	1	1	1	1	0.972174
R-HSA-446193	Biosynthesis of the N-glycan precursor (dolichol lipid-linked oligosaccharide, LLO) and transfer to a nascent protein	Metabolism of proteins	Post-translational protein modification	0.178246	0.892959	0.172397	0.863792	0.519641	0.855491	1	0.85499	1	0.972174
R-HSA-5578775	Ion homeostasis	Muscle contraction	Cardiac conduction	0.172916	0.743162	0.192722	0.790776	0.68856	0.855491	1	0.855152	1	0.972174
R-HSA-446652	Interleukin-1 family signaling	Immune System	Cytokine Signaling in Immune system	0.978827	0.866696	0.598206	0.175676	0.720357	1	1	1	0.997919	0.972174
R-HSA-983169	Class I MHC mediated antigen processing & presentation	Immune System	Adaptive Immune System	0.999947	0.457268	0.997795	0.252837	0.176701	1	1	1	0.999355	0.972174
R-HSA-2173796	SMAD2/SMAD3:SMAD4 heterotrimer regulates transcription	Signal Transduction	Signaling by TGFB family members	0.974807	0.697388	0.177284	0.742633	0.716016	1	1	0.855152	1	1
R-HSA-2428928	IRS-related events triggered by IGF1R	Signal Transduction	Signaling by Receptor Tyrosine Kinases	0.328369	0.47628	0.177284	0.456024	0.937679	0.987758	1	0.855152	1	1
R-HSA-3769402	Deactivation of the beta-catenin transactivating complex	Signal Transduction	Signaling by WNT	0.779103	0.506043	0.177981	0.395037	0.828582	1	1	0.855152	1	1
R-HSA-9759194	Nuclear events mediated by NFE2L2	Cellular responses to stimuli	Cellular responses to stress	0.852157	0.745076	0.998054	0.863792	0.181356	1	1	1	1	0.972174
R-HSA-9018519	Estrogen-dependent gene expression	Signal Transduction	Signaling by Nuclear Receptors	0.908221	0.976362	0.184538	0.995216	0.799623	1	1	0.855152	1	0.986405
R-HSA-197264	Nicotinamide salvaging	Metabolism	Metabolism of vitamins and cofactors	0.783283	0.703946	0.185469	0.567895	0.828582	1	1	0.855152	1	1
R-HSA-9005891	Loss of function of MECP2 in Rett syndrome	Disease	Disorders of Developmental Biology	0.979526	0.861207	0.185469	0.673444	0.222293	1	1	0.855152	1	1
R-HSA-9005895	Pervasive developmental disorders	Disease	Disorders of Developmental Biology	0.979526	0.861207	0.185469	0.673444	0.222293	1	1	0.855152	1	1
R-HSA-9675151	Disorders of Developmental Biology	Disease	Disorders of Developmental Biology	0.979526	0.861207	0.185469	0.673444	0.222293	1	1	0.855152	1	1
R-HSA-9697154	Disorders of Nervous System Development	Disease	Disorders of Developmental Biology	0.979526	0.861207	0.185469	0.673444	0.222293	1	1	0.855152	1	1
R-HSA-3295583	TRP channels	Transport of small molecules	Ion channel transport	0.186865	0.807061	0.456415	0.567895	0.560658	0.855491	1	1	1	0.972174
R-HSA-8876725	Protein methylation	Metabolism of proteins	Post-translational protein modification	0.186865	0.219897	0.799625	0.567895	0.529876	0.855491	1	1	1	1
R-HSA-5663213	RHO GTPases Activate WASPs and WAVEs	Signal Transduction	Signaling by Rho GTPases, Miro GTPases and RHOBTB3	0.447856	0.479813	0.805164	0.525985	0.188015	1	1	1	1	0.972174
R-HSA-6782135	Dual incision in TC-NER	DNA Repair	Nucleotide Excision Repair	0.999962	0.498823	0.991899	0.428338	0.188015	1	1	1	1	0.972174
R-HSA-6814122	Cooperation of PDCL (PhLP1) and TRiC/CCT in G-protein beta folding	Metabolism of proteins	Protein folding	0.985972	0.659379	0.743504	0.539934	0.188015	1	1	1	1	0.972174
R-HSA-193648	NRAGE signals death through JNK	Signal Transduction	Death Receptor Signaling	0.679357	0.498823	0.188122	0.40713	0.829781	1	1	0.855152	1	0.995638
R-HSA-9013406	RHOQ GTPase cycle	Signal Transduction	Signaling by Rho GTPases, Miro GTPases and RHOBTB3	0.569807	0.835202	0.188122	0.248212	0.213125	1	1	0.855152	0.997919	0.972174
R-HSA-204998	Cell death signalling via NRAGE, NRIF and NADE	Signal Transduction	Death Receptor Signaling	0.85369	0.188525	0.34102	0.550964	0.681387	1	1	1	1	0.972174
R-HSA-1482839	Acyl chain remodelling of PE	Metabolism	Metabolism of lipids	0.190306	0.900169	0.31594	0.673444	0.253709	0.855491	1	0.976531	1	0.972174
R-HSA-380320	Recruitment of NuMA to mitotic centrosomes	Cell Cycle	Cell Cycle, Mitotic	0.966192	0.923098	0.190839	0.965501	0.934513	1	1	0.855152	1	1
R-HSA-1059683	Interleukin-6 signaling	Immune System	Cytokine Signaling in Immune system	0.535741	0.807061	0.191166	0.567895	0.63458	1	1	0.855152	1	1
R-HSA-1234158	Regulation of gene expression by Hypoxia-inducible Factor	Cellular responses to stimuli	Cellular responses to stress	0.535741	0.627274	0.191166	0.567895	0.395281	1	1	0.855152	1	1
R-HSA-190241	FGFR2 ligand binding and activation	Signal Transduction	Signaling by Receptor Tyrosine Kinases	0.917816	0.807061	0.191166	0.428338	0.395281	1	1	0.855152	1	1
R-HSA-2025928	Calcineurin activates NFAT	Immune System	Adaptive Immune System	0.447724	0.807061	0.191166	0.25125	0.63458	1	1	0.855152	1	1
R-HSA-2428933	SHC-related events triggered by IGF1R	Signal Transduction	Signaling by Receptor Tyrosine Kinases	0.738369	0.308553	0.191166	0.567895	0.63458	1	1	0.855152	1	1
R-HSA-2468052	Establishment of Sister Chromatid Cohesion	Cell Cycle	Cell Cycle, Mitotic	0.856753	0.627274	0.191166			1	1	0.855152
R-HSA-2559584	Formation of Senescence-Associated Heterochromatin Foci (SAHF)	Cellular responses to stimuli	Cellular responses to stress	0.891495	0.627274	0.191166	0.25125	0.222293	1	1	0.855152	1	1
R-HSA-418890	Role of second messengers in netrin-1 signaling	Developmental Biology	Nervous system development	0.613552	0.731819	0.191166		0.215764	1	1	0.855152		1
R-HSA-420499	Class C/3 (Metabotropic glutamate/pheromone receptors)	Signal Transduction	Signaling by GPCR	0.535741	0.928201	0.191166	0.428338	0.222293	1	1	0.855152	1	1
R-HSA-425561	Sodium/Calcium exchangers	Transport of small molecules	SLC-mediated transmembrane transport	0.447724	0.313639	0.191166	0.673444	0.222293	1	1	0.855152	1	1
R-HSA-430116	GP1b-IX-V activation signalling	Hemostasis	Platelet activation, signaling and aggregation	0.856753	0.313639	0.191166	0.673444	0.716016	1	1	0.855152	1	1
R-HSA-8984722	Interleukin-35 Signalling	Immune System	Cytokine Signaling in Immune system	0.856753	0.861207	0.191166	0.567895	0.395281	1	1	0.855152	1	1
R-HSA-9020956	Interleukin-27 signaling	Immune System	Cytokine Signaling in Immune system	0.856753	0.731819	0.191166	0.567895	0.395281	1	1	0.855152	1	1
R-HSA-9752946	Expression and translocation of olfactory receptors	Sensory Perception	Olfactory Signaling Pathway	0.856753	0.731819	0.191166	0.813597	0.395281	1	1	0.855152	1	1
R-HSA-193692	Regulated proteolysis of p75NTR	Signal Transduction	Death Receptor Signaling	0.891495	0.191538	0.671294	0.567895	0.395281	1	1	1	1	1
R-HSA-209543	p75NTR recruits signalling complexes	Signal Transduction	Death Receptor Signaling	0.827013	0.191538	0.773224	0.243847		1	1	1	1
R-HSA-444473	Formyl peptide receptors bind formyl peptides and many other ligands	Signal Transduction	Signaling by GPCR	0.565047	0.191538	0.218947	0.428338	0.395281	1	1	1	1	1
R-HSA-549132	Organic cation/anion/zwitterion transport	Transport of small molecules	SLC-mediated transmembrane transport	0.22768	0.191538	0.460936	0.428338	0.395281	0.855491	1	1	1	1
R-HSA-73621	Pyrimidine catabolism	Metabolism	Metabolism of nucleotides	0.891495	0.191538	0.628013	0.428338		1	1	1	1
R-HSA-73929	Base-Excision Repair, AP Site Formation	DNA Repair	Base Excision Repair	0.696341	0.191538	0.799625		0.222293	1	1	1		1
R-HSA-8849469	PTK6 Regulates RTKs and Their Effectors AKT1 and DOK1	Signal Transduction	Signaling by Non-Receptor Tyrosine Kinases	0.891495	0.191538	0.579041	0.243847	0.222293	1	1	1	1	1
R-HSA-9014325	TICAM1,TRAF6-dependent induction of TAK1 complex	Immune System	Innate Immune System	0.917816	0.191538	0.671294	0.428338		1	1	1	1
R-HSA-9619229	Activation of RAC1 downstream of NMDARs	Neuronal System	Transmission across Chemical Synapses	0.350931	0.191538	0.52363	0.673444		1	1	1	1
R-HSA-9636383	Prevention of phagosomal-lysosomal fusion	Disease	Infectious disease	0.891495	0.191538	0.579041	0.243847		1	1	1	1
R-HSA-9649913	RAS GTPase cycle mutants	Disease	Diseases of signal transduction by growth factor receptors and second messengers	0.670479	0.191538	0.218947		0.222293	1	1	1		1
R-HSA-9683610	Maturation of nucleoprotein	Disease	Infectious disease	0.738369	0.191538	0.709545	0.428338	0.222293	1	1	1	1	1
R-HSA-9706019	RHOBTB3 ATPase cycle	Signal Transduction	Signaling by Rho GTPases, Miro GTPases and RHOBTB3	0.856753	0.191538	0.579041	0.243847	0.222293	1	1	1	1	1
R-HSA-9753510	Signaling by RAS GAP mutants	Disease	Diseases of signal transduction by growth factor receptors and second messengers	0.670479	0.191538	0.218947		0.222293	1	1	1		1
R-HSA-9753512	Signaling by RAS GTPase mutants	Disease	Diseases of signal transduction by growth factor receptors and second messengers	0.670479	0.191538	0.218947		0.222293	1	1	1		1
R-HSA-9818035	NFE2L2 regulating ER-stress associated genes	Cellular responses to stimuli	Cellular responses to stress	0.425908	0.191538	0.309746		0.222293	1	1	1		1
R-HSA-8856828	Clathrin-mediated endocytosis	Vesicle-mediated transport	Membrane Trafficking	0.527701	0.191711	0.428662	0.957463	0.468348	1	1	1	1	0.972174
R-HSA-8856688	Golgi-to-ER retrograde transport	Vesicle-mediated transport	Membrane Trafficking	0.492238	0.505218	0.514049	0.983211	0.192202	1	1	1	1	0.972174
R-HSA-1236394	Signaling by ERBB4	Signal Transduction	Signaling by Receptor Tyrosine Kinases	0.58485	0.498823	0.192722	0.790776	0.632734	1	1	0.855152	1	0.972174
R-HSA-204005	COPII-mediated vesicle transport	Vesicle-mediated transport	Membrane Trafficking	0.510522	0.194307	0.946015	0.813597	0.896604	1	1	1	1	1
R-HSA-2024096	HS-GAG degradation	Metabolism	Metabolism of carbohydrates	0.619433	0.948367	0.196266	0.813597	0.779344	1	1	0.855152	1	1
R-HSA-9634638	Estrogen-dependent nuclear events downstream of ESR-membrane signaling	Signal Transduction	Signaling by Nuclear Receptors	0.991112	0.703946	0.196266	0.685311	0.395281	1	1	0.855152	1	1
R-HSA-2404192	Signaling by Type 1 Insulin-like Growth Factor 1 Receptor (IGF1R)	Signal Transduction	Signaling by Receptor Tyrosine Kinases	0.366868	0.47628	0.198217	0.269462	0.937679	1	1	0.855152	1	1
R-HSA-2428924	IGF1R signaling cascade	Signal Transduction	Signaling by Receptor Tyrosine Kinases	0.366868	0.47628	0.198217	0.269462	0.937679	1	1	0.855152	1	1
R-HSA-9646399	Aggrephagy	Autophagy	Macroautophagy	0.198557	0.540766	0.288759	0.451554	0.529876	0.855491	1	0.965982	1	1
R-HSA-429914	Deadenylation-dependent mRNA decay	Metabolism of RNA	Deadenylation-dependent mRNA decay	0.994974	0.206067	0.859716	0.753256	0.215764	1	1	1	1	1
R-HSA-111932	CaMK IV-mediated phosphorylation of CREB	Signal Transduction	Intracellular signaling by second messengers	0.206276	0.731819	0.327036	0.428338		0.855491	1	0.976531	1
R-HSA-159418	Recycling of bile acids and salts	Metabolism	Metabolism of lipids	0.206276	0.861207	0.671294	0.243847	0.395281	0.855491	1	1	1	1
R-HSA-2453864	Retinoid cycle disease events	Disease	Diseases of the neuronal system	0.206276	0.861207	0.671294	0.813597	0.63458	0.855491	1	1	1	1
R-HSA-2474795	Diseases associated with visual transduction	Disease	Diseases of the neuronal system	0.206276	0.861207	0.671294	0.813597	0.63458	0.855491	1	1	1	1
R-HSA-3322077	Glycogen synthesis	Metabolism	Metabolism of carbohydrates	0.206276	0.483708	0.773224	0.428338	0.395281	0.855491	1	1	1	1
R-HSA-5668599	RHO GTPases Activate NADPH Oxidases	Signal Transduction	Signaling by Rho GTPases, Miro GTPases and RHOBTB3	0.206276	0.219897	0.74335	0.673444	0.222293	0.855491	1	1	1	1
R-HSA-9675143	Diseases of the neuronal system	Disease	Diseases of the neuronal system	0.206276	0.861207	0.671294	0.813597	0.63458	0.855491	1	1	1	1
R-HSA-2122948	Activated NOTCH1 Transmits Signal to the Nucleus	Signal Transduction	Signaling by NOTCH	0.358409	0.516494	0.357617	0.209404	0.779344	1	1	1	0.997919	1
R-HSA-2871837	FCERI mediated NF-kB activation	Immune System	Innate Immune System	0.999006	0.829787	0.997585	0.209404	0.779344	1	1	1	0.997919	1
R-HSA-5223345	Miscellaneous transport and binding events	Transport of small molecules	Miscellaneous transport and binding events	0.211358	0.948367	0.87789	0.753256	0.529876	0.855491	1	1	1	1
R-HSA-5579029	Metabolic disorders of biological oxidation enzymes	Disease	Diseases of metabolism	0.211358	0.900169	0.861791	0.354194	0.63458	0.855491	1	1	1	1
R-HSA-190236	Signaling by FGFR	Signal Transduction	Signaling by Receptor Tyrosine Kinases	0.716048	0.626723	0.211852	0.395037	0.962465	1	1	0.855152	1	1
R-HSA-447115	Interleukin-12 family signaling	Immune System	Cytokine Signaling in Immune system	0.627977	0.911565	0.717941	0.456024	0.213125	1	1	1	1	0.972174
R-HSA-193704	p75 NTR receptor-mediated signalling	Signal Transduction	Death Receptor Signaling	0.854792	0.213662	0.578316	0.412334	0.755696	1	1	1	1	0.972174
R-HSA-5621481	C-type lectin receptors (CLRs)	Immune System	Innate Immune System	0.997528	0.866893	0.740342	0.215229	0.360838	1	1	1	0.997919	0.972174
R-HSA-2173793	Transcriptional activity of SMAD2/SMAD3:SMAD4 heterotrimer	Gene expression (Transcription)	RNA Polymerase II Transcription	0.900167	0.745334	0.215463	0.790776	0.779344	1	1	0.855152	1	1
R-HSA-1268020	Mitochondrial protein import	Protein localization	Mitochondrial protein import	0.263002	0.47628	0.997971	0.813597	0.215764	0.882795	1	1	1	1
R-HSA-204174	Regulation of pyruvate dehydrogenase (PDH) complex	Metabolism	The citric acid (TCA) cycle and respiratory electron transport	0.327417	0.627274	0.773224		0.215764	0.987758	1	1		1
R-HSA-420597	Nectin/Necl trans heterodimerization	Cell-Cell communication	Cell junction organization	0.22768	0.731819	0.579041	0.567895	0.215764	0.855491	1	1	1	1
R-HSA-674695	RNA Polymerase II Pre-transcription Events	Gene expression (Transcription)	RNA Polymerase II Transcription	0.99995	0.948953	0.957315	0.673444	0.215764	1	1	1	1	1
R-HSA-70171	Glycolysis	Metabolism	Metabolism of carbohydrates	0.887452	0.416309	0.998209	0.753256	0.215764	1	1	1	1	1
R-HSA-71240	Tryptophan catabolism	Metabolism	Metabolism of amino acids and derivatives	0.451193	0.62744	0.709545	0.428338	0.215764	1	1	1	1	1
R-HSA-416993	Trafficking of GluR2-containing AMPA receptors	Neuronal System	Transmission across Chemical Synapses	0.984497	0.703946	0.216939	0.893677	0.779344	1	1	0.855152	1	1
R-HSA-5218921	VEGFR2 mediated cell proliferation	Signal Transduction	Signaling by Receptor Tyrosine Kinases	0.396603	0.287457	0.216939	0.25125	0.779344	1	1	0.855152	1	1
R-HSA-1834949	Cytosolic sensors of pathogen-associated DNA	Immune System	Innate Immune System	0.720622	0.217386	0.99572	0.269462	0.896604	1	1	1	1	1
R-HSA-9696270	RND2 GTPase cycle	Signal Transduction	Signaling by Rho GTPases, Miro GTPases and RHOBTB3	0.229982	0.217386	0.879056	0.305983	0.828582	0.855491	1	1	1	1
R-HSA-201681	TCF dependent signaling in response to WNT	Signal Transduction	Signaling by WNT	0.998648	0.871233	0.217621	0.543013	0.990609	1	1	0.855152	1	1
R-HSA-5620912	Anchoring of the basal body to the plasma membrane	Organelle biogenesis and maintenance	Cilium Assembly	0.999725	0.89371	0.218216	0.991579	0.946835	1	1	0.855152	1	1
R-HSA-1237112	Methionine salvage pathway	Metabolism	Metabolism of amino acids and derivatives	0.565047		0.218947	0.243847	0.222293	1		1	1	1
R-HSA-1299503	TWIK related potassium channel (TREK)	Neuronal System	Potassium Channels	0.425908	0.482029	0.218947	0.243847		1	1	1	1
R-HSA-1300645	Acrosome Reaction and Sperm:Oocyte Membrane Binding	Reproduction	Fertilization	0.242294	0.28026	0.218947	0.428338	0.395281	1	1	1	1	1
R-HSA-141334	PAOs oxidise polyamines to amines	Metabolism	Biological oxidations	0.425908		0.218947		0.222293	1		1		1
R-HSA-1462054	Alpha-defensins	Immune System	Innate Immune System	0.425908		0.218947			1		1
R-HSA-156582	Acetylation	Metabolism	Biological oxidations	0.425908		0.218947			1		1
R-HSA-163754	Insulin effects increased synthesis of Xylulose-5-Phosphate	Metabolism	Integration of energy metabolism	0.425908	0.482029	0.218947	0.243847	0.395281	1	1	1	1	1
R-HSA-166187	Mitochondrial Uncoupling	Metabolism	The citric acid (TCA) cycle and respiratory electron transport	0.242294	0.28026	0.218947	0.243847		1	1	1	1
R-HSA-166662	Lectin pathway of complement activation	Immune System	Innate Immune System	0.425908	0.28026	0.218947	0.243847		1	1	1	1
R-HSA-167826	The fatty acid cycling model	Metabolism	The citric acid (TCA) cycle and respiratory electron transport	0.242294	0.28026	0.218947			1	1	1
R-HSA-167827	The proton buffering model	Metabolism	The citric acid (TCA) cycle and respiratory electron transport	0.242294	0.28026	0.218947			1	1	1
R-HSA-168315	Inhibition of Host mRNA Processing and RNA Silencing	Disease	Infectious disease	0.242294		0.218947		0.222293	1		1		1
R-HSA-170145	Phosphorylation of proteins involved in the G2/M transition by Cyclin A:Cdc2 complexes	Cell Cycle	Cell Cycle, Mitotic	0.425908		0.218947			1		1
R-HSA-173107	Binding and entry of HIV virion	Disease	Infectious disease	0.425908	0.482029	0.218947	0.243847	0.395281	1	1	1	1	1
R-HSA-175567	Integration of viral DNA into host genomic DNA	Disease	Infectious disease	0.425908	0.482029	0.218947	0.243847	0.222293	1	1	1	1	1
R-HSA-176034	Interactions of Tat with host cellular proteins	Disease	Infectious disease	0.425908		0.218947	0.243847		1		1	1
R-HSA-177539	Autointegration results in viral DNA circles	Disease	Infectious disease	0.425908	0.482029	0.218947	0.243847	0.222293	1	1	1	1	1
R-HSA-187015	Activation of TRKA receptors	Signal Transduction	Signaling by Receptor Tyrosine Kinases	0.425908	0.731819	0.218947	0.567895	0.222293	1	1	1	1	1
R-HSA-190371	FGFR3b ligand binding and activation	Signal Transduction	Signaling by Receptor Tyrosine Kinases	0.670479	0.482029	0.218947	0.243847	0.222293	1	1	1	1	1
R-HSA-192905	vRNP Assembly	Disease	Infectious disease	0.425908	0.28026	0.218947			1	1	1
R-HSA-194002	Glucocorticoid biosynthesis	Metabolism	Metabolism of lipids	0.425908	0.28026	0.218947			1	1	1
R-HSA-198745	Signalling to STAT3	Signal Transduction	Signaling by Receptor Tyrosine Kinases	0.425908	0.482029	0.218947		0.222293	1	1	1		1
R-HSA-205017	NFG and proNGF binds to p75NTR	Signal Transduction	Death Receptor Signaling	0.425908	0.28026	0.218947			1	1	1
R-HSA-211728	Regulation of PAK-2p34 activity by PS-GAP/RHG10	Programmed Cell Death	Apoptosis	0.425908	0.482029	0.218947	0.243847		1	1	1	1
R-HSA-211736	Stimulation of the cell death response by PAK-2p34	Programmed Cell Death	Apoptosis	0.425908	0.28026	0.218947	0.243847		1	1	1	1
R-HSA-211958	Miscellaneous substrates	Metabolism	Biological oxidations	0.425908	0.28026	0.218947		0.222293	1	1	1		1
R-HSA-211979	Eicosanoids	Metabolism	Biological oxidations	0.425908	0.482029	0.218947	0.243847	0.222293	1	1	1	1	1
R-HSA-2142712	Synthesis of 12-eicosatetraenoic acid derivatives	Metabolism	Metabolism of lipids	0.425908	0.28026	0.218947			1	1	1
R-HSA-2142850	Hyaluronan biosynthesis and export	Metabolism	Metabolism of carbohydrates	0.242294	0.627274	0.218947	0.243847	0.395281	1	1	1	1	1
R-HSA-2161517	Abacavir transmembrane transport	Drug ADME	Abacavir ADME	0.242294	0.28026	0.218947	0.428338	0.222293	1	1	1	1	1
R-HSA-2161541	Abacavir metabolism	Drug ADME	Abacavir ADME	0.425908		0.218947			1		1
R-HSA-2466712	Biosynthesis of A2E, implicated in retinal degradation	Sensory Perception	Visual phototransduction	0.425908		0.218947			1		1
R-HSA-2473224	Antagonism of Activin by Follistatin	Signal Transduction	Signaling by TGFB family members	0.425908	0.28026	0.218947		0.222293	1	1	1		1
R-HSA-2534343	Interaction With Cumulus Cells And The Zona Pellucida	Reproduction	Fertilization	0.425908	0.28026	0.218947			1	1	1
R-HSA-2562578	TRIF-mediated programmed cell death	Immune System	Innate Immune System	0.425908	0.28026	0.218947	0.451554	0.63458	1	1	1	1	1
R-HSA-3000497	Scavenging by Class H Receptors	Vesicle-mediated transport	Binding and Uptake of Ligands by Scavenger Receptors	0.425908	0.482029	0.218947	0.428338	0.395281	1	1	1	1	1
R-HSA-3249367	STAT6-mediated induction of chemokines	Immune System	Innate Immune System	0.425908		0.218947		0.222293	1		1		1
R-HSA-3304347	Loss of Function of SMAD4 in Cancer	Disease	Diseases of signal transduction by growth factor receptors and second messengers	0.425908	0.28026	0.218947		0.222293	1	1	1		1
R-HSA-3311021	SMAD4 MH2 Domain Mutants in Cancer	Disease	Diseases of signal transduction by growth factor receptors and second messengers	0.425908	0.28026	0.218947		0.222293	1	1	1		1
R-HSA-3315487	SMAD2/3 MH2 Domain Mutants in Cancer	Disease	Diseases of signal transduction by growth factor receptors and second messengers	0.425908	0.28026	0.218947		0.222293	1	1	1		1
R-HSA-3359473	Defective MMADHC causes MMAHCD	Disease	Diseases of metabolism	0.425908	0.28026	0.218947			1	1	1
R-HSA-352238	Breakdown of the nuclear lamina	Programmed Cell Death	Apoptosis	0.242294	0.28026	0.218947	0.243847		1	1	1	1
R-HSA-373756	SDK interactions	Cell-Cell communication	Cell junction organization	0.425908	0.482029	0.218947	0.243847	0.222293	1	1	1	1	1
R-HSA-379398	Enzymatic degradation of Dopamine by monoamine oxidase	Neuronal System	Transmission across Chemical Synapses	0.425908	0.482029	0.218947			1	1	1
R-HSA-3814836	Glycogen storage disease type XV (GYG1)	Disease	Diseases of metabolism		0.482029	0.218947		0.222293		1	1		1
R-HSA-3828062	Glycogen storage disease type 0 (muscle GYS1)	Disease	Diseases of metabolism		0.482029	0.218947		0.222293		1	1		1
R-HSA-3878781	Glycogen storage disease type IV (GBE1)	Disease	Diseases of metabolism	0.425908	0.28026	0.218947	0.428338		1	1	1	1
R-HSA-390648	Muscarinic acetylcholine receptors	Signal Transduction	Signaling by GPCR	0.425908	0.28026	0.218947	0.243847	0.222293	1	1	1	1	1
R-HSA-390650	Histamine receptors	Signal Transduction	Signaling by GPCR	0.425908	0.28026	0.218947			1	1	1
R-HSA-390651	Dopamine receptors	Signal Transduction	Signaling by GPCR			0.218947					1
R-HSA-391906	Leukotriene receptors	Signal Transduction	Signaling by GPCR	0.425908	0.28026	0.218947			1	1	1
R-HSA-392023	Adrenaline signalling through Alpha-2 adrenergic receptor	Hemostasis	Platelet activation, signaling and aggregation	0.425908		0.218947			1		1
R-HSA-427601	Multifunctional anion exchangers	Transport of small molecules	SLC-mediated transmembrane transport	0.248751	0.482029	0.218947		0.395281	1	1	1		1
R-HSA-428559	Proton-coupled neutral amino acid transporters	Transport of small molecules	SLC-mediated transmembrane transport	0.425908	0.28026	0.218947			1	1	1
R-HSA-428643	Organic anion transporters	Transport of small molecules	SLC-mediated transmembrane transport	0.565047		0.218947		0.529876	1		1		1
R-HSA-444411	Rhesus glycoproteins mediate ammonium transport.	Transport of small molecules	SLC-mediated transmembrane transport	0.425908		0.218947			1		1
R-HSA-451307	Activation of Na-permeable kainate receptors	Neuronal System	Transmission across Chemical Synapses	0.425908	0.482029	0.218947	0.243847	0.222293	1	1	1	1	1
R-HSA-4755609	Defective DHDDS causes RP59	Disease	Diseases of metabolism	0.425908	0.28026	0.218947	0.243847		1	1	1	1
R-HSA-480985	Synthesis of dolichyl-phosphate-glucose	Metabolism of proteins	Post-translational protein modification	0.425908		0.218947			1		1
R-HSA-5083627	Defective LARGE causes MDDGA6 and MDDGB6	Disease	Diseases of metabolism	0.425908	0.28026	0.218947	0.243847	0.222293	1	1	1	1	1
R-HSA-5250968	Toxicity of botulinum toxin type A (botA)	Disease	Infectious disease	0.242294	0.482029	0.218947	0.428338	0.395281	1	1	1	1	1
R-HSA-5250992	Toxicity of botulinum toxin type E (botE)	Disease	Infectious disease	0.242294	0.482029	0.218947	0.428338	0.222293	1	1	1	1	1
R-HSA-5334118	DNA methylation	Gene expression (Transcription)	Epigenetic regulation of gene expression	0.425908	0.482029	0.218947	0.428338	0.222293	1	1	1	1	1
R-HSA-5357609	Glycogen storage disease type II (GAA)	Disease	Diseases of metabolism	0.242294	0.482029	0.218947		0.222293	1	1	1		1
R-HSA-5545483	Defective Mismatch Repair Associated With MLH1	Disease	Diseases of DNA repair	0.425908		0.218947			1		1
R-HSA-5602636	IKBKB deficiency causes SCID	Disease	Diseases of Immune System	0.425908		0.218947	0.243847		1		1	1
R-HSA-5602680	MyD88 deficiency (TLR5)	Disease	Diseases of Immune System	0.425908		0.218947	0.243847		1		1	1
R-HSA-5603027	IKBKG deficiency causes anhidrotic ectodermal dysplasia with immunodeficiency (EDA-ID) (via TLR)	Disease	Diseases of Immune System	0.425908		0.218947	0.243847		1		1	1
R-HSA-5619049	Defective SLC40A1 causes hemochromatosis 4 (HFE4) (macrophages)	Disease	Disorders of transmembrane transporters	0.242294	0.28026	0.218947	0.243847		1	1	1	1
R-HSA-5619060	Defective CP causes aceruloplasminemia (ACERULOP)	Disease	Disorders of transmembrane transporters	0.242294	0.28026	0.218947	0.243847		1	1	1	1
R-HSA-5619099	Defective AVP does not bind AVPR1A,B and causes neurohypophyseal diabetes insipidus (NDI)	Disease	Disorders of transmembrane transporters	0.425908	0.28026	0.218947			1	1	1
R-HSA-5619113	Defective SLC3A1 causes cystinuria (CSNU)	Disease	Disorders of transmembrane transporters	0.425908		0.218947			1		1
R-HSA-5627083	RHO GTPases regulate CFTR trafficking	Signal Transduction	Signaling by Rho GTPases, Miro GTPases and RHOBTB3	0.425908	0.482029	0.218947	0.428338	0.222293	1	1	1	1	1
R-HSA-5632927	Defective Mismatch Repair Associated With MSH3	Disease	Diseases of DNA repair	0.425908		0.218947			1		1
R-HSA-5632928	Defective Mismatch Repair Associated With MSH2	Disease	Diseases of DNA repair	0.425908		0.218947			1		1
R-HSA-5632987	Defective Mismatch Repair Associated With PMS2	Disease	Diseases of DNA repair	0.425908		0.218947			1		1
R-HSA-5655799	Defective SLC40A1 causes hemochromatosis 4 (HFE4) (duodenum)	Disease	Disorders of transmembrane transporters	0.242294	0.482029	0.218947		0.222293	1	1	1		1
R-HSA-5660862	Defective SLC7A7 causes lysinuric protein intolerance (LPI)	Disease	Disorders of transmembrane transporters	0.425908	0.482029	0.218947		0.222293	1	1	1		1
R-HSA-5660883	Defective SLC7A9 causes cystinuria (CSNU)	Disease	Disorders of transmembrane transporters	0.425908		0.218947			1		1
R-HSA-5682113	Defective ABCA1 causes TGD	Disease	Disorders of transmembrane transporters	0.242294	0.482029	0.218947	0.243847	0.222293	1	1	1	1	1
R-HSA-629587	Highly sodium permeable postsynaptic acetylcholine nicotinic receptors	Neuronal System	Transmission across Chemical Synapses	0.425908	0.482029	0.218947			1	1	1
R-HSA-629594	Highly calcium permeable postsynaptic nicotinic acetylcholine receptors	Neuronal System	Transmission across Chemical Synapses	0.670479	0.731819	0.218947			1	1	1
R-HSA-629597	Highly calcium permeable nicotinic acetylcholine receptors	Neuronal System	Transmission across Chemical Synapses	0.425908	0.482029	0.218947			1	1	1
R-HSA-6791465	Pentose phosphate pathway disease	Disease	Diseases of metabolism	0.425908	0.482029	0.218947		0.222293	1	1	1		1
R-HSA-6804754	Regulation of TP53 Expression	Gene expression (Transcription)	RNA Polymerase II Transcription	0.425908	0.28026	0.218947		0.222293	1	1	1		1
R-HSA-6806664	Metabolism of vitamin K	Metabolism	Metabolism of vitamins and cofactors	0.565047	0.28026	0.218947			1	1	1
R-HSA-69200	Phosphorylation of proteins involved in G1/S transition by active Cyclin E:Cdk2 complexes	Cell Cycle	Cell Cycle, Mitotic	0.425908		0.218947	0.243847		1		1	1
R-HSA-71737	Pyrophosphate hydrolysis	Metabolism	Pyrophosphate hydrolysis	0.425908	0.28026	0.218947			1	1	1
R-HSA-73728	RNA Polymerase I Promoter Opening	Gene expression (Transcription)	RNA Polymerase I Transcription	0.565047	0.28026	0.218947			1	1	1
R-HSA-73930	Abasic sugar-phosphate removal via the single-nucleotide replacement pathway	DNA Repair	Base Excision Repair	0.425908	0.28026	0.218947			1	1	1
R-HSA-75064	mRNA Editing: A to I Conversion	Metabolism of RNA	mRNA Editing	0.242294		0.218947	0.243847	0.222293	1		1	1	1
R-HSA-75102	C6 deamination of adenosine	Metabolism of RNA	mRNA Editing	0.242294		0.218947	0.243847	0.222293	1		1	1	1
R-HSA-75108	Activation, myristolyation of BID and translocation to mitochondria	Programmed Cell Death	Apoptosis	0.425908	0.28026	0.218947		0.222293	1	1	1		1
R-HSA-75896	Plasmalogen biosynthesis	Metabolism	Metabolism of lipids	0.425908	0.28026	0.218947			1	1	1
R-HSA-77042	Formation of editosomes by ADAR proteins	Metabolism of RNA	mRNA Editing	0.242294		0.218947	0.243847	0.222293	1		1	1	1
R-HSA-77305	Beta oxidation of palmitoyl-CoA to myristoyl-CoA	Metabolism	Metabolism of lipids	0.242294	0.627274	0.218947			1	1	1
R-HSA-880009	Interconversion of 2-oxoglutarate and 2-hydroxyglutarate	Metabolism	The citric acid (TCA) cycle and respiratory electron transport	0.565047	0.28026	0.218947			1	1	1
R-HSA-8849472	PTK6 Down-Regulation	Signal Transduction	Signaling by Non-Receptor Tyrosine Kinases	0.242294		0.218947			1		1
R-HSA-8853336	Signaling by plasma membrane FGFR1 fusions	Disease	Diseases of signal transduction by growth factor receptors and second messengers	0.425908	0.28026	0.218947	0.243847	0.222293	1	1	1	1	1
R-HSA-8854521	Interaction between PHLDA1 and AURKA	Cell Cycle	Cell Cycle, Mitotic	0.425908	0.28026	0.218947	0.243847	0.222293	1	1	1	1	1
R-HSA-8877330	RUNX1 and FOXP3 control the development of regulatory T lymphocytes (Tregs)	Gene expression (Transcription)	RNA Polymerase II Transcription	0.565047	0.482029	0.218947		0.395281	1	1	1		1
R-HSA-8949275	RUNX3 Regulates Immune Response and Cell Migration	Gene expression (Transcription)	RNA Polymerase II Transcription	0.425908	0.28026	0.218947	0.567895		1	1	1	1
R-HSA-8964540	Alanine metabolism	Metabolism	Metabolism of amino acids and derivatives	0.425908		0.218947		0.222293	1		1		1
R-HSA-8981607	Intracellular oxygen transport	Transport of small molecules	Intracellular oxygen transport	0.425908		0.218947		0.222293	1		1		1
R-HSA-8983711	OAS antiviral response	Immune System	Cytokine Signaling in Immune system	0.425908		0.218947			1		1
R-HSA-9013957	TLR3-mediated TICAM1-dependent programmed cell death	Immune System	Innate Immune System	0.425908	0.28026	0.218947	0.673444	0.529876	1	1	1	1	1
R-HSA-9014826	Interleukin-36 pathway	Immune System	Cytokine Signaling in Immune system	0.425908	0.28026	0.218947		0.222293	1	1	1		1
R-HSA-9014843	Interleukin-33 signaling	Immune System	Cytokine Signaling in Immune system	0.425908	0.28026	0.218947	0.428338	0.222293	1	1	1	1	1
R-HSA-9026357	NTF4 activates NTRK2 (TRKB) signaling	Signal Transduction	Signaling by Receptor Tyrosine Kinases	0.425908	0.482029	0.218947	0.243847	0.222293	1	1	1	1	1
R-HSA-9027307	Biosynthesis of maresin-like SPMs	Metabolism	Metabolism of lipids	0.425908	0.28026	0.218947			1	1	1
R-HSA-9031528	NR1H2 & NR1H3 regulate gene expression linked to triglyceride lipolysis in adipose	Signal Transduction	Signaling by Nuclear Receptors	0.565047		0.218947			1		1
R-HSA-916853	Degradation of GABA	Neuronal System	Transmission across Chemical Synapses	0.242294		0.218947	0.243847		1		1	1
R-HSA-9636249	Inhibition of nitric oxide production	Disease	Infectious disease	0.425908	0.482029	0.218947			1	1	1
R-HSA-9657688	Defective factor XII causes hereditary angioedema	Disease	Diseases of hemostasis	0.242294	0.28026	0.218947		0.222293	1	1	1		1
R-HSA-9663199	Defective DNA double strand break response due to BRCA1 loss of function	Disease	Diseases of DNA repair	0.425908		0.218947	0.243847	0.222293	1		1	1	1
R-HSA-9667769	Acetylcholine inhibits contraction of outer hair cells	Sensory Perception	Sensory processing of sound	0.242294	0.482029	0.218947		0.222293	1	1	1		1
R-HSA-9668250	Defective factor IX causes hemophilia B	Disease	Diseases of hemostasis	0.425908	0.28026	0.218947	0.243847	0.222293	1	1	1	1	1
R-HSA-9674519	Defective F8 sulfation at Y1699	Disease	Diseases of hemostasis	0.242294	0.28026	0.218947	0.428338	0.222293	1	1	1	1	1
R-HSA-9699150	Defective DNA double strand break response due to BARD1 loss of function	Disease	Diseases of DNA repair	0.425908		0.218947	0.243847	0.222293	1		1	1	1
R-HSA-9708296	tRNA-derived small RNA (tsRNA or tRNA-related fragment, tRF) biogenesis	Gene expression (Transcription)	Gene Silencing by RNA	0.565047		0.218947			1		1
R-HSA-9734091	Drug-mediated inhibition of MET activation	Signal Transduction	Signaling by Receptor Tyrosine Kinases	0.425908	0.482029	0.218947	0.428338	0.222293	1	1	1	1	1
R-HSA-9734207	Nucleotide salvage defects	Disease	Diseases of metabolism	0.565047	0.28026	0.218947	0.243847	0.222293	1	1	1	1	1
R-HSA-9754706	Atorvastatin ADME	Drug ADME	Atorvastatin ADME	0.425908	0.28026	0.218947	0.243847	0.63458	1	1	1	1	1
R-HSA-9793242	SUMOylation of nuclear envelope proteins	Metabolism of proteins	Post-translational protein modification	0.425908	0.482029	0.218947			1	1	1
R-HSA-9837092	FASTK family proteins regulate processing and stability of mitochondrial RNAs	Metabolism of RNA	Mitochondrial RNA degradation	0.565047	0.482029	0.218947			1	1	1
R-HSA-112399	IRS-mediated signalling	Signal Transduction	Signaling by Receptor Tyrosine Kinases	0.219384	0.506043	0.539969	0.305983	0.896604	0.855491	1	1	1	1
R-HSA-901042	Calnexin/calreticulin cycle	Metabolism of proteins	Post-translational protein modification	0.219384	0.536329	0.96877	0.243847		0.855491	1	1	1
R-HSA-111453	BH3-only proteins associate with and inactivate anti-apoptotic BCL-2 members	Programmed Cell Death	Apoptosis	0.810894	0.219897	0.52363	0.243847	0.63458	1	1	1	1	1
R-HSA-112412	SOS-mediated signalling	Signal Transduction	Signaling by Receptor Tyrosine Kinases	0.535741	0.219897	0.52363		0.529876	1	1	1		1
R-HSA-139915	Activation of PUMA and translocation to mitochondria	Programmed Cell Death	Apoptosis	0.750365	0.219897	0.390002	0.428338	0.529876	1	1	1	1	1
R-HSA-175474	Assembly Of The HIV Virion	Disease	Infectious disease	0.827013	0.219897	0.861791	0.567895	0.63458	1	1	1	1	1
R-HSA-180292	GAB1 signalosome	Signal Transduction	Signaling by Receptor Tyrosine Kinases	0.520792	0.219897	0.773224	0.25125	0.63458	1	1	1	1	1
R-HSA-622312	Inflammasomes	Immune System	Innate Immune System	0.327417	0.219897	0.496328	0.305983	0.63458	0.987758	1	1	1	1
R-HSA-912694	Regulation of IFNA/IFNB signaling	Immune System	Cytokine Signaling in Immune system	0.535741	0.219897	0.281763	0.428338	0.395281	1	1	0.965982	1	1
R-HSA-9709570	Impaired BRCA2 binding to RAD51	Disease	Diseases of DNA repair	0.998327	0.219897	0.948711	0.243847	0.63458	1	1	1	1	1
R-HSA-9675126	Diseases of mitotic cell cycle	Disease	Diseases of mitotic cell cycle	0.986778	0.890768	0.219942	0.617917	0.91972	1	1	0.856984	1	1
R-HSA-5655302	Signaling by FGFR1 in disease	Disease	Diseases of signal transduction by growth factor receptors and second messengers	0.76032	0.391592	0.221743	0.382038	0.91972	1	1	0.862629	1	1
R-HSA-917729	Endosomal Sorting Complex Required For Transport (ESCRT)	Vesicle-mediated transport	Membrane Trafficking	0.9065	0.222257	0.972414	0.753256	0.529876	1	1	1	1	1
R-HSA-110328	Recognition and association of DNA glycosylase with site containing an affected pyrimidine	DNA Repair	Base Excision Repair	0.827013	0.482029	0.74335		0.222293	1	1	1		1
R-HSA-110329	Cleavage of the damaged pyrimidine	DNA Repair	Base Excision Repair	0.827013	0.482029	0.74335		0.222293	1	1	1		1
R-HSA-111458	Formation of apoptosome	Programmed Cell Death	Apoptosis	0.738369	0.28026	0.671294	0.243847	0.222293	1	1	1	1	1
R-HSA-111461	Cytochrome c-mediated apoptotic response	Programmed Cell Death	Apoptosis	0.58525	0.28026	0.74335	0.428338	0.222293	1	1	1	1	1
R-HSA-113501	Inhibition of replication initiation of damaged DNA by RB1/E2F1	Cell Cycle	Cell Cycle, Mitotic	0.891495	0.807061	0.52363	0.567895	0.222293	1	1	1	1	1
R-HSA-113510	E2F mediated regulation of DNA replication	Cell Cycle	Cell Cycle, Mitotic	0.979526	0.861207	0.414731	0.567895	0.222293	1	1	1	1	1
R-HSA-114516	Disinhibition of SNARE formation	Hemostasis	Platelet activation, signaling and aggregation	0.750365	0.28026	0.460936	0.243847	0.222293	1	1	1	1	1
R-HSA-1222449	Mtb iron assimilation by chelation	Disease	Infectious disease					0.222293					1
R-HSA-1222499	Latent infection - Other responses of Mtb to phagocytosis	Disease	Infectious disease					0.222293					1
R-HSA-1247673	Erythrocytes take up oxygen and release carbon dioxide	Transport of small molecules	O2/CO2 exchange in erythrocytes	0.248751	0.482029	0.309746		0.222293	1	1	1		1
R-HSA-1296061	HCN channels	Neuronal System	Potassium Channels	0.670479	0.28026	0.390002		0.222293	1	1	1		1
R-HSA-1296346	Tandem pore domain potassium channels	Neuronal System	Potassium Channels	0.350931	0.430852	0.460936	0.428338	0.222293	1	1	1	1	1
R-HSA-1362277	Transcription of E2F targets under negative control by DREAM complex	Cell Cycle	Cell Cycle, Mitotic	0.952858	0.308553	0.74335	0.567895	0.222293	1	1	1	1	1
R-HSA-1362300	Transcription of E2F targets under negative control by p107 (RBL1) and p130 (RBL2) in complex with HDAC1	Cell Cycle	Cell Cycle, Mitotic	0.937754	0.430852	0.709545	0.567895	0.222293	1	1	1	1	1
R-HSA-140179	Amine Oxidase reactions	Metabolism	Biological oxidations	0.248751	0.482029	0.390002		0.222293	1	1	1		1
R-HSA-140342	Apoptosis induced DNA fragmentation	Programmed Cell Death	Apoptosis	0.810894	0.627274	0.460936	0.243847	0.222293	1	1	1	1	1
R-HSA-1482798	Acyl chain remodeling of CL	Metabolism	Metabolism of lipids	0.565047	0.482029	0.390002		0.222293	1	1	1		1
R-HSA-1483148	Synthesis of PG	Metabolism	Metabolism of lipids	0.350931	0.313639	0.579041	0.428338	0.222293	1	1	1	1	1
R-HSA-1483226	Synthesis of PI	Metabolism	Metabolism of lipids	0.248751	0.313639	0.390002	0.243847	0.222293	1	1	1	1	1
R-HSA-1538133	G0 and Early G1	Cell Cycle	Cell Cycle, Mitotic	0.984497	0.397921	0.282498	0.567895	0.222293	1	1	0.965982	1	1
R-HSA-156581	Methylation	Metabolism	Biological oxidations	0.302308	0.430852	0.671294	0.243847	0.222293	0.971692	1	1	1	1
R-HSA-1606341	IRF3 mediated activation of type 1 IFN	Immune System	Innate Immune System	0.425908	0.482029	0.309746	0.243847	0.222293	1	1	1	1	1
R-HSA-1614603	Cysteine formation from homocysteine	Metabolism	Metabolism of amino acids and derivatives					0.222293					1
R-HSA-163358	PKA-mediated phosphorylation of key metabolic factors	Metabolism	Integration of energy metabolism	0.565047		0.309746		0.222293	1		1		1
R-HSA-164843	2-LTR circle formation	Disease	Infectious disease	0.248751	0.482029	0.390002	0.243847	0.222293	1	1	1	1	1
R-HSA-164939	Nef mediated downregulation of CD28 cell surface expression	Disease	Infectious disease	0.242294			0.243847	0.222293	1			1	1
R-HSA-165054	Rev-mediated nuclear export of HIV RNA	Disease	Infectious disease	0.991345	0.861207	0.959977	0.243847	0.222293	1	1	1	1	1
R-HSA-1660517	Synthesis of PIPs at the late endosome membrane	Metabolism	Metabolism of lipids	0.937754	0.28026	0.671294		0.222293	1	1	1		1
R-HSA-1663150	The activation of arylsulfatases	Metabolism of proteins	Post-translational protein modification	0.891495	0.627274	0.671294	0.428338	0.222293	1	1	1	1	1
R-HSA-167152	Formation of HIV elongation complex in the absence of HIV Tat	Disease	Infectious disease	0.999899	0.992875	0.96756	0.428338	0.222293	1	1	1	1	1
R-HSA-167160	RNA Pol II CTD phosphorylation and interaction with CE during HIV infection	Disease	Infectious disease	0.999864	0.962873	0.975633		0.222293	1	1	1		1
R-HSA-167161	HIV Transcription Initiation	Disease	Infectious disease	0.999957	0.787389	0.960059	0.243847	0.222293	1	1	1	1	1
R-HSA-167162	RNA Polymerase II HIV Promoter Escape	Disease	Infectious disease	0.999957	0.787389	0.960059	0.243847	0.222293	1	1	1	1	1
R-HSA-167169	HIV Transcription Elongation	Disease	Infectious disease	0.999871	0.990085	0.963997	0.428338	0.222293	1	1	1	1	1
R-HSA-167200	Formation of HIV-1 elongation complex containing HIV-1 Tat	Disease	Infectious disease	0.999871	0.990085	0.963997	0.428338	0.222293	1	1	1	1	1
R-HSA-167238	Pausing and recovery of Tat-mediated HIV elongation	Disease	Infectious disease	0.996755	0.962873	0.948711	0.428338	0.222293	1	1	1	1	1
R-HSA-167243	Tat-mediated HIV elongation arrest and recovery	Disease	Infectious disease	0.996755	0.962873	0.948711	0.428338	0.222293	1	1	1	1	1
R-HSA-167246	Tat-mediated elongation of the HIV-1 transcript	Disease	Infectious disease	0.999871	0.990085	0.963997	0.428338	0.222293	1	1	1	1	1
R-HSA-167287	HIV elongation arrest and recovery	Disease	Infectious disease	0.997468	0.973306	0.954692	0.428338	0.222293	1	1	1	1	1
R-HSA-167290	Pausing and recovery of HIV elongation	Disease	Infectious disease	0.997468	0.973306	0.954692	0.428338	0.222293	1	1	1	1	1
R-HSA-167590	Nef Mediated CD4 Down-regulation	Disease	Infectious disease	0.750365	0.627274	0.390002	0.567895	0.222293	1	1	1	1	1
R-HSA-168271	Transport of Ribonucleoproteins into the Host Nucleus	Disease	Infectious disease	0.998327	0.731819	0.948711	0.243847	0.222293	1	1	1	1	1
R-HSA-168274	Export of Viral Ribonucleoproteins from Nucleus	Disease	Infectious disease	0.99779	0.731819	0.941942	0.243847	0.222293	1	1	1	1	1
R-HSA-168325	Viral Messenger RNA Synthesis	Disease	Infectious disease	0.998026	0.703946	0.983209	0.243847	0.222293	1	1	1	1	1
R-HSA-168333	NEP/NS2 Interacts with the Cellular Export Machinery	Disease	Infectious disease	0.99779	0.731819	0.941942	0.243847	0.222293	1	1	1	1	1
R-HSA-174362	Transport and synthesis of PAPS	Metabolism	Metabolism of carbohydrates	0.810894	0.807061	0.460936	0.243847	0.222293	1	1	1	1	1
R-HSA-176974	Unwinding of DNA	DNA Replication	Synthesis of DNA	0.891495		0.628013		0.222293	1		1		1
R-HSA-182218	Nef Mediated CD8 Down-regulation	Disease	Infectious disease	0.750365	0.482029	0.309746	0.567895	0.222293	1	1	1	1	1
R-HSA-1839130	Signaling by activated point mutants of FGFR3	Disease	Diseases of signal transduction by growth factor receptors and second messengers	0.810894	0.731819	0.390002	0.428338	0.222293	1	1	1	1	1
R-HSA-1855167	Synthesis of pyrophosphates in the cytosol	Metabolism	Inositol phosphate metabolism	0.302308	0.731819	0.628013	0.567895	0.222293	0.971692	1	1	1	1
R-HSA-187706	Signalling to p38 via RIT and RIN	Signal Transduction	Signaling by Receptor Tyrosine Kinases	0.565047	0.482029	0.309746	0.243847	0.222293	1	1	1	1	1
R-HSA-190239	FGFR3 ligand binding and activation	Signal Transduction	Signaling by Receptor Tyrosine Kinases	0.535741	0.430852	0.460936	0.428338	0.222293	1	1	1	1	1
R-HSA-190372	FGFR3c ligand binding and activation	Signal Transduction	Signaling by Receptor Tyrosine Kinases	0.535741	0.430852	0.460936	0.428338	0.222293	1	1	1	1	1
R-HSA-190375	FGFR2c ligand binding and activation	Signal Transduction	Signaling by Receptor Tyrosine Kinases	0.810894	0.731819	0.390002	0.428338	0.222293	1	1	1	1	1
R-HSA-190704	Oligomerization of connexins into connexons	Vesicle-mediated transport	Membrane Trafficking	0.565047	0.627274	0.309746	0.243847	0.222293	1	1	1	1	1
R-HSA-190827	Transport of connexins along the secretory pathway	Vesicle-mediated transport	Membrane Trafficking	0.565047	0.627274	0.309746	0.243847	0.222293	1	1	1	1	1
R-HSA-191859	snRNP Assembly	Metabolism of RNA	Metabolism of non-coding RNA	0.994974	0.563107	0.99622	0.673444	0.222293	1	1	1	1	1
R-HSA-193048	Androgen biosynthesis	Metabolism	Metabolism of lipids	0.670479	0.28026	0.390002	0.243847	0.222293	1	1	1	1	1
R-HSA-193639	p75NTR signals via NF-kB	Signal Transduction	Death Receptor Signaling	0.887643	0.430852	0.843573	0.428338	0.222293	1	1	1	1	1
R-HSA-193670	p75NTR negatively regulates cell cycle via SC1	Signal Transduction	Death Receptor Signaling	0.750365	0.28026	0.460936	0.243847	0.222293	1	1	1	1	1
R-HSA-194441	Metabolism of non-coding RNA	Metabolism of RNA	Metabolism of non-coding RNA	0.994974	0.563107	0.99622	0.673444	0.222293	1	1	1	1	1
R-HSA-196108	Pregnenolone biosynthesis	Metabolism	Metabolism of lipids	0.917816	0.482029	0.709545	0.243847	0.222293	1	1	1	1	1
R-HSA-196780	Biotin transport and metabolism	Metabolism	Metabolism of vitamins and cofactors	0.952858	0.627274	0.709545		0.222293	1	1	1		1
R-HSA-196791	Vitamin D (calciferol) metabolism	Metabolism	Metabolism of lipids	0.302308	0.627274	0.671294	0.567895	0.222293	0.971692	1	1	1	1
R-HSA-201688	WNT mediated activation of DVL	Signal Transduction	Signaling by WNT	0.750365	0.948367	0.460936		0.222293	1	1	1		1
R-HSA-2022857	Keratan sulfate degradation	Metabolism	Metabolism of carbohydrates	0.856753	0.313639	0.579041	0.428338	0.222293	1	1	1	1	1
R-HSA-2033514	FGFR3 mutant receptor activation	Disease	Diseases of signal transduction by growth factor receptors and second messengers	0.810894	0.731819	0.390002	0.428338	0.222293	1	1	1	1	1
R-HSA-209560	NF-kB is activated and signals survival	Signal Transduction	Death Receptor Signaling	0.827013	0.430852	0.799625	0.428338	0.222293	1	1	1	1	1
R-HSA-209776	Metabolism of amine-derived hormones	Metabolism	Metabolism of amino acids and derivatives	0.613552	0.627274	0.628013	0.428338	0.222293	1	1	1	1	1
R-HSA-209968	Thyroxine biosynthesis	Metabolism	Metabolism of amino acids and derivatives	0.810894	0.482029	0.52363	0.243847	0.222293	1	1	1	1	1
R-HSA-211999	CYP2E1 reactions	Metabolism	Biological oxidations	0.248751	0.627274	0.390002		0.222293	1	1	1		1
R-HSA-2161522	Abacavir ADME	Drug ADME	Abacavir ADME	0.565047	0.28026	0.390002	0.428338	0.222293	1	1	1	1	1
R-HSA-2173788	Downregulation of TGF-beta receptor signaling	Signal Transduction	Signaling by TGFB family members	0.942649	0.516494	0.31594	0.354194	0.222293	1	1	0.976531	1	1
R-HSA-2393930	Phosphate bond hydrolysis by NUDT proteins	Metabolism	Metabolism of nucleotides	0.350931	0.482029	0.52363		0.222293	1	1	1		1
R-HSA-2465910	MASTL Facilitates Mitotic Progression	Cell Cycle	Cell Cycle, Mitotic	0.891495	0.627274	0.579041		0.222293	1	1	1		1
R-HSA-2485179	Activation of the phototransduction cascade	Sensory Perception	Visual phototransduction	0.248751	0.627274	0.309746	0.243847	0.222293	1	1	1	1	1
R-HSA-2559586	DNA Damage/Telomere Stress Induced Senescence	Cellular responses to stimuli	Cellular responses to stress	0.963847	0.807061	0.636051	0.25125	0.222293	1	1	1	1	1
R-HSA-2564830	Cytosolic iron-sulfur cluster assembly	Metabolism	Cytosolic iron-sulfur cluster assembly	0.891495	0.807061	0.773224		0.222293	1	1	1		1
R-HSA-3065679	SUMO is proteolytically processed	Metabolism of proteins	Post-translational protein modification	0.425908	0.28026	0.309746	0.243847	0.222293	1	1	1	1	1
R-HSA-3215018	Processing and activation of SUMO	Metabolism of proteins	Post-translational protein modification	0.810894	0.482029	0.579041	0.243847	0.222293	1	1	1	1	1
R-HSA-3229121	Glycogen storage diseases	Disease	Diseases of metabolism	0.451193	0.703946	0.773224	0.428338	0.222293	1	1	1	1	1
R-HSA-3232142	SUMOylation of ubiquitinylation proteins	Metabolism of proteins	Post-translational protein modification	0.991345	0.807061	0.964645	0.859207	0.222293	1	1	1	1	1
R-HSA-3323169	Defects in biotin (Btn) metabolism	Disease	Diseases of metabolism	0.891495	0.482029	0.579041		0.222293	1	1	1		1
R-HSA-3371599	Defective HLCS causes multiple carboxylase deficiency	Disease	Diseases of metabolism	0.856753	0.482029	0.52363		0.222293	1	1	1		1
R-HSA-351200	Interconversion of polyamines	Metabolism	Metabolism of amino acids and derivatives	0.565047		0.309746		0.222293	1		1		1
R-HSA-3656225	Defective CHST6 causes MCDC1	Disease	Diseases of metabolism	0.670479	0.627274	0.390002	0.243847	0.222293	1	1	1	1	1
R-HSA-3656244	Defective B4GALT1 causes B4GALT1-CDG (CDG-2d)	Disease	Diseases of metabolism	0.670479	0.313639	0.390002	0.243847	0.222293	1	1	1	1	1
R-HSA-375281	Hormone ligand-binding receptors	Signal Transduction	Signaling by GPCR	0.565047	0.28026	0.309746		0.222293	1	1	1		1
R-HSA-3785653	Myoclonic epilepsy of Lafora	Disease	Diseases of metabolism	0.810894	0.536329	0.628013		0.222293	1	1	1		1
R-HSA-389957	Prefoldin mediated transfer of substrate to CCT/TriC	Metabolism of proteins	Protein folding	0.303297	0.563107	0.719509	0.25125	0.222293	0.971692	1	1	1	1
R-HSA-389958	Cooperation of Prefoldin and TriC/CCT in actin and tubulin folding	Metabolism of proteins	Protein folding	0.400655	0.563107	0.765718	0.25125	0.222293	1	1	1	1	1
R-HSA-390696	Adrenoceptors	Signal Transduction	Signaling by GPCR	0.565047	0.28026	0.309746		0.222293	1	1	1		1
R-HSA-391903	Eicosanoid ligand-binding receptors	Signal Transduction	Signaling by GPCR	0.856753	0.28026	0.579041	0.243847	0.222293	1	1	1	1	1
R-HSA-391908	Prostanoid ligand receptors	Signal Transduction	Signaling by GPCR	0.670479		0.390002	0.243847	0.222293	1		1	1	1
R-HSA-4043916	Defective MPI causes MPI-CDG	Disease	Diseases of metabolism					0.222293					1
R-HSA-4085377	SUMOylation of SUMOylation proteins	Metabolism of proteins	Post-translational protein modification	0.998734	0.731819	0.959977	0.428338	0.222293	1	1	1	1	1
R-HSA-427359	SIRT1 negatively regulates rRNA expression	Gene expression (Transcription)	Epigenetic regulation of gene expression	0.810894	0.482029	0.579041		0.222293	1	1	1		1
R-HSA-435368	Zinc efflux and compartmentalization by the SLC30 family	Transport of small molecules	SLC-mediated transmembrane transport	0.565047	0.482029	0.309746		0.222293	1	1	1		1
R-HSA-446199	Synthesis of Dolichyl-phosphate	Metabolism of proteins	Post-translational protein modification	0.810894	0.28026	0.52363	0.428338	0.222293	1	1	1	1	1
R-HSA-446205	Synthesis of GDP-mannose	Metabolism of proteins	Post-translational protein modification	0.670479	0.28026	0.390002	0.243847	0.222293	1	1	1	1	1
R-HSA-450520	HuR (ELAVL1) binds and stabilizes mRNA	Metabolism of RNA	Regulation of mRNA stability by proteins that bind AU-rich elements	0.670479	0.731819	0.52363	0.243847	0.222293	1	1	1	1	1
R-HSA-4615885	SUMOylation of DNA replication proteins	Metabolism of proteins	Post-translational protein modification	0.999897	0.861207	0.592858	0.428338	0.222293	1	1	1	1	1
R-HSA-4755510	SUMOylation of immune response proteins	Metabolism of proteins	Post-translational protein modification	0.917816	0.731819	0.709545	0.428338	0.222293	1	1	1	1	1
R-HSA-4839735	Signaling by AXIN mutants	Disease	Diseases of signal transduction by growth factor receptors and second messengers	0.952858	0.807061	0.671294	0.243847	0.222293	1	1	1	1	1
R-HSA-4839744	Signaling by APC mutants	Disease	Diseases of signal transduction by growth factor receptors and second messengers	0.952858	0.807061	0.671294	0.243847	0.222293	1	1	1	1	1
R-HSA-4839748	Signaling by AMER1 mutants	Disease	Diseases of signal transduction by growth factor receptors and second messengers	0.952858	0.807061	0.671294	0.243847	0.222293	1	1	1	1	1
R-HSA-5083629	Defective POMT2 causes MDDGA2, MDDGB2 and MDDGC2	Disease	Diseases of metabolism	0.565047	0.28026	0.309746		0.222293	1	1	1		1
R-HSA-5083633	Defective POMT1 causes MDDGA1, MDDGB1 and MDDGC1	Disease	Diseases of metabolism	0.565047	0.28026	0.309746		0.222293	1	1	1		1
R-HSA-5250955	Toxicity of botulinum toxin type D (botD)	Disease	Infectious disease	0.425908	0.627274	0.309746	0.243847	0.222293	1	1	1	1	1
R-HSA-5250971	Toxicity of botulinum toxin type C (botC)	Disease	Infectious disease	0.425908	0.28026	0.309746	0.243847	0.222293	1	1	1	1	1
R-HSA-5250981	Toxicity of botulinum toxin type F (botF)	Disease	Infectious disease	0.425908	0.627274	0.309746	0.243847	0.222293	1	1	1	1	1
R-HSA-532668	N-glycan trimming in the ER and Calnexin/Calreticulin cycle	Metabolism of proteins	Post-translational protein modification	0.297666	0.563107	0.986902	0.567895	0.222293	0.969936	1	1	1	1
R-HSA-5358493	Synthesis of diphthamide-EEF2	Metabolism of proteins	Post-translational protein modification	0.810894	0.482029	0.52363	0.243847	0.222293	1	1	1	1	1
R-HSA-5467337	APC truncation mutants have impaired AXIN binding	Disease	Diseases of signal transduction by growth factor receptors and second messengers	0.952858	0.807061	0.671294	0.243847	0.222293	1	1	1	1	1
R-HSA-5467340	AXIN missense mutants destabilize the destruction complex	Disease	Diseases of signal transduction by growth factor receptors and second messengers	0.952858	0.807061	0.671294	0.243847	0.222293	1	1	1	1	1
R-HSA-5467348	Truncations of AMER1 destabilize the destruction complex	Disease	Diseases of signal transduction by growth factor receptors and second messengers	0.952858	0.807061	0.671294	0.243847	0.222293	1	1	1	1	1
R-HSA-5579000	Defective CYP1B1 causes Glaucoma	Disease	Diseases of metabolism	0.242294			0.243847	0.222293	1			1	1
R-HSA-5579013	Defective CYP7B1 causes SPG5A and CBAS3	Disease	Diseases of metabolism		0.28026			0.222293		1			1
R-HSA-5579020	Defective SLC35D1 causes SCHBCKD	Disease	Diseases of metabolism	0.242294				0.222293	1				1
R-HSA-5619058	Defective SLCO1B3 causes hyperbilirubinemia, Rotor type (HBLRR)	Disease	Disorders of transmembrane transporters					0.222293					1
R-HSA-5619083	Defective SLC35A3 causes arthrogryposis, mental retardation, and seizures (AMRS)	Disease	Disorders of transmembrane transporters					0.222293					1
R-HSA-5619087	Defective SLC12A3 causes Gitelman syndrome (GS)	Disease	Disorders of transmembrane transporters					0.222293					1
R-HSA-5625970	RHO GTPases activate KTN1	Signal Transduction	Signaling by Rho GTPases, Miro GTPases and RHOBTB3	0.891495	0.861207	0.628013	0.673444	0.222293	1	1	1	1	1
R-HSA-5626978	TNFR1-mediated ceramide production	Signal Transduction	Death Receptor Signaling	0.350931	0.28026	0.390002		0.222293	1	1	1		1
R-HSA-5638302	Signaling by Overexpressed Wild-Type EGFR in Cancer	Disease	Diseases of signal transduction by growth factor receptors and second messengers	0.670479	0.627274	0.52363	0.428338	0.222293	1	1	1	1	1
R-HSA-5638303	Inhibition of Signaling by Overexpressed EGFR	Disease	Diseases of signal transduction by growth factor receptors and second messengers	0.670479	0.627274	0.52363	0.428338	0.222293	1	1	1	1	1
R-HSA-5649702	APEX1-Independent Resolution of AP Sites via the Single Nucleotide Replacement Pathway	DNA Repair	Base Excision Repair	0.750365	0.28026	0.52363		0.222293	1	1	1		1
R-HSA-5654228	Phospholipase C-mediated cascade; FGFR4	Signal Transduction	Signaling by Receptor Tyrosine Kinases	0.535741	0.861207	0.390002	0.243847	0.222293	1	1	1	1	1
R-HSA-5674499	Negative feedback regulation of MAPK pathway	Signal Transduction	MAPK family signaling cascades	0.750365	0.627274	0.460936	0.243847	0.222293	1	1	1	1	1
R-HSA-5676934	Protein repair	Metabolism of proteins	Protein repair	0.22768	0.28026	0.579041	0.243847	0.222293	0.855491	1	1	1	1
R-HSA-5688031	Defective pro-SFTPB causes SMDP1 and RDS	Disease	Diseases of metabolism					0.222293					1
R-HSA-5690714	CD22 mediated BCR regulation	Immune System	Adaptive Immune System	0.425908	0.28026	0.309746	0.428338	0.222293	1	1	1	1	1
R-HSA-6799990	Metal sequestration by antimicrobial proteins	Immune System	Innate Immune System		0.28026			0.222293		1			1
R-HSA-6802953	RAS signaling downstream of NF1 loss-of-function variants	Disease	Diseases of signal transduction by growth factor receptors and second messengers	0.856753	0.430852	0.390002	0.428338	0.222293	1	1	1	1	1
R-HSA-6803207	TP53 Regulates Transcription of Caspase Activators and Caspases	Gene expression (Transcription)	RNA Polymerase II Transcription	0.447724	0.731819	0.579041	0.243847	0.222293	1	1	1	1	1
R-HSA-6804757	Regulation of TP53 Degradation	Gene expression (Transcription)	RNA Polymerase II Transcription	0.95475	0.858538	0.671576	0.428338	0.222293	1	1	1	1	1
R-HSA-6804759	Regulation of TP53 Activity through Association with Co-factors	Gene expression (Transcription)	RNA Polymerase II Transcription	0.891495	0.308553	0.281763	0.567895	0.222293	1	1	0.965982	1	1
R-HSA-6811555	PI5P Regulates TP53 Acetylation	Gene expression (Transcription)	RNA Polymerase II Transcription	0.350931	0.482029	0.579041	0.243847	0.222293	1	1	1	1	1
R-HSA-68911	G2 Phase	Cell Cycle	Cell Cycle, Mitotic	0.670479	0.28026	0.309746		0.222293	1	1	1		1
R-HSA-70350	Fructose catabolism	Metabolism	Metabolism of carbohydrates	0.350931	0.482029	0.460936	0.243847	0.222293	1	1	1	1	1
R-HSA-70635	Urea cycle	Metabolism	Metabolism of amino acids and derivatives	0.535741	0.807061	0.579041		0.222293	1	1	1		1
R-HSA-70688	Proline catabolism	Metabolism	Metabolism of amino acids and derivatives					0.222293					1
R-HSA-70921	Histidine catabolism	Metabolism	Metabolism of amino acids and derivatives	0.670479	0.482029	0.460936	0.243847	0.222293	1	1	1	1	1
R-HSA-71032	Propionyl-CoA catabolism	Metabolism	Metabolism of lipids	0.670479	0.627274	0.309746		0.222293	1	1	1		1
R-HSA-72086	mRNA Capping	Metabolism of RNA	mRNA Capping	0.999069	0.962873	0.98099		0.222293	1	1	1		1
R-HSA-72165	mRNA Splicing - Minor Pathway	Metabolism of RNA	Processing of Capped Intron-Containing Pre-mRNA	0.900167	0.69963	0.993785	0.567895	0.222293	1	1	1	1	1
R-HSA-73772	RNA Polymerase I Promoter Escape	Gene expression (Transcription)	RNA Polymerase I Transcription	0.999922	0.890768	0.98099		0.222293	1	1	1		1
R-HSA-73776	RNA Polymerase II Promoter Escape	Gene expression (Transcription)	RNA Polymerase II Transcription	0.999957	0.787389	0.960059	0.243847	0.222293	1	1	1	1	1
R-HSA-73779	RNA Polymerase II Transcription Pre-Initiation And Promoter Opening	Gene expression (Transcription)	RNA Polymerase II Transcription	0.999957	0.787389	0.960059	0.243847	0.222293	1	1	1	1	1
R-HSA-73928	Depyrimidination	DNA Repair	Base Excision Repair	0.827013	0.482029	0.74335		0.222293	1	1	1		1
R-HSA-75953	RNA Polymerase II Transcription Initiation	Gene expression (Transcription)	RNA Polymerase II Transcription	0.999957	0.787389	0.960059	0.243847	0.222293	1	1	1	1	1
R-HSA-76042	RNA Polymerase II Transcription Initiation And Promoter Clearance	Gene expression (Transcription)	RNA Polymerase II Transcription	0.999957	0.787389	0.960059	0.243847	0.222293	1	1	1	1	1
R-HSA-76061	RNA Polymerase III Transcription Initiation From Type 1 Promoter	Gene expression (Transcription)	RNA Polymerase III Transcription	0.725758	0.861207	0.948711		0.222293	1	1	1		1
R-HSA-76071	RNA Polymerase III Transcription Initiation From Type 3 Promoter	Gene expression (Transcription)	RNA Polymerase III Transcription	0.8445	0.817812	0.941942	0.243847	0.222293	1	1	1	1	1
R-HSA-77075	RNA Pol II CTD phosphorylation and interaction with CE	Gene expression (Transcription)	RNA Polymerase II Transcription	0.999864	0.962873	0.975633		0.222293	1	1	1		1
R-HSA-77310	Beta oxidation of lauroyl-CoA to decanoyl-CoA-CoA	Metabolism	Metabolism of lipids	0.425908	0.731819	0.309746		0.222293	1	1	1		1
R-HSA-77346	Beta oxidation of decanoyl-CoA to octanoyl-CoA-CoA	Metabolism	Metabolism of lipids	0.670479	0.627274	0.460936		0.222293	1	1	1		1
R-HSA-77348	Beta oxidation of octanoyl-CoA to hexanoyl-CoA	Metabolism	Metabolism of lipids	0.565047	0.627274	0.390002		0.222293	1	1	1		1
R-HSA-877312	Regulation of IFNG signaling	Immune System	Cytokine Signaling in Immune system	0.535741	0.861207	0.671294	0.567895	0.222293	1	1	1	1	1
R-HSA-8848584	Wax and plasmalogen biosynthesis	Metabolism	Metabolism of lipids	0.670479	0.482029	0.309746	0.428338	0.222293	1	1	1	1	1
R-HSA-8849470	PTK6 Regulates Cell Cycle	Signal Transduction	Signaling by Non-Receptor Tyrosine Kinases	0.248751	0.28026	0.390002	0.243847	0.222293	1	1	1	1	1
R-HSA-8849473	PTK6 Expression	Signal Transduction	Signaling by Non-Receptor Tyrosine Kinases	0.670479	0.482029	0.460936	0.428338	0.222293	1	1	1	1	1
R-HSA-8849474	PTK6 Activates STAT3	Signal Transduction	Signaling by Non-Receptor Tyrosine Kinases	0.565047	0.627274	0.390002	0.243847	0.222293	1	1	1	1	1
R-HSA-8851708	Signaling by FGFR2 IIIa TM	Disease	Diseases of signal transduction by growth factor receptors and second messengers	0.696341	0.928201	0.843573	0.243847	0.222293	1	1	1	1	1
R-HSA-8853383	Lysosomal oligosaccharide catabolism	Metabolism	Metabolism of carbohydrates	0.670479	0.482029	0.390002		0.222293	1	1	1		1
R-HSA-8874211	CREB3 factors activate genes	Cellular responses to stimuli	Cellular responses to stress	0.891495	0.313639	0.579041		0.222293	1	1	1		1
R-HSA-8875555	MET activates RAP1 and RAC1	Signal Transduction	Signaling by Receptor Tyrosine Kinases	0.680934	0.313639	0.628013	0.382038	0.222293	1	1	1	1	1
R-HSA-888593	Reuptake of GABA	Neuronal System	Transmission across Chemical Synapses					0.222293					1
R-HSA-8939247	RUNX1 regulates transcription of genes involved in interleukin signaling	Gene expression (Transcription)	RNA Polymerase II Transcription	0.565047	0.627274	0.309746		0.222293	1	1	1		1
R-HSA-8948747	Regulation of PTEN localization	Signal Transduction	Intracellular signaling by second messengers	0.891495	0.313639	0.236234		0.222293	1	1	0.889288		1
R-HSA-8955332	Carboxyterminal post-translational modifications of tubulin	Metabolism of proteins	Post-translational protein modification	0.491853	0.797806	0.412905	0.230607	0.222293	1	1	1	0.997919	1
R-HSA-9006821	Alternative Lengthening of Telomeres (ALT)	Disease	Diseases of mitotic cell cycle	0.810894	0.28026	0.52363		0.222293	1	1	1		1
R-HSA-9020933	Interleukin-23 signaling	Immune System	Cytokine Signaling in Immune system	0.670479	0.731819	0.390002		0.222293	1	1	1		1
R-HSA-9022537	Loss of MECP2 binding ability to the NCoR/SMRT complex	Disease	Disorders of Developmental Biology	0.856753	0.731819	0.52363	0.428338	0.222293	1	1	1	1	1
R-HSA-9031525	NR1H2 & NR1H3 regulate gene expression to limit cholesterol uptake	Signal Transduction	Signaling by Nuclear Receptors	0.670479		0.309746		0.222293	1		1		1
R-HSA-933541	TRAF6 mediated IRF7 activation	Immune System	Innate Immune System	0.265597	0.731819	0.799625	0.428338	0.222293	0.883044	1	1	1	1
R-HSA-9603505	NTRK3 as a dependence receptor	Signal Transduction	Signaling by Receptor Tyrosine Kinases	0.565047		0.309746		0.222293	1		1		1
R-HSA-9609523	Insertion of tail-anchored proteins into the endoplasmic reticulum membrane	Protein localization	Insertion of tail-anchored proteins into the endoplasmic reticulum membrane	0.952953	0.506043	0.765718	0.428338	0.222293	1	1	1	1	1
R-HSA-9615933	Postmitotic nuclear pore complex (NPC) reformation	Cell Cycle	Cell Cycle, Mitotic	0.994905	0.807061	0.915794	0.243847	0.222293	1	1	1	1	1
R-HSA-9627069	Regulation of the apoptosome activity	Programmed Cell Death	Apoptosis	0.738369	0.28026	0.671294	0.243847	0.222293	1	1	1	1	1
R-HSA-9632974	NR1H2 & NR1H3 regulate gene expression linked to gluconeogenesis	Signal Transduction	Signaling by Nuclear Receptors	0.565047		0.309746	0.243847	0.222293	1		1	1	1
R-HSA-9634600	Regulation of glycolysis by fructose 2,6-bisphosphate metabolism	Metabolism	Metabolism of carbohydrates	0.917816	0.731819	0.579041		0.222293	1	1	1		1
R-HSA-9635465	Suppression of apoptosis	Disease	Infectious disease	0.670479	0.482029	0.309746	0.813597	0.222293	1	1	1	1	1
R-HSA-9637690	Response of Mtb to phagocytosis	Disease	Infectious disease	0.993271	0.703946	0.843573	0.859207	0.222293	1	1	1	1	1
R-HSA-9645135	STAT5 Activation	Immune System	Cytokine Signaling in Immune system	0.565047	0.482029	0.309746	0.428338	0.222293	1	1	1	1	1
R-HSA-964739	N-glycan trimming and elongation in the cis-Golgi	Metabolism of proteins	Post-translational protein modification	0.670479	0.627274	0.390002	0.243847	0.222293	1	1	1	1	1
R-HSA-9664535	LTC4-CYSLTR mediated IL4 production	Disease	Infectious disease	0.670479	0.482029	0.390002	0.243847	0.222293	1	1	1	1	1
R-HSA-9670095	Inhibition of DNA recombination at telomere	Cell Cycle	Chromosome Maintenance	0.99708	0.861207	0.925608		0.222293	1	1	1		1
R-HSA-9670613	Defective Inhibition of DNA Recombination at Telomere Due to DAXX Mutations	Disease	Diseases of mitotic cell cycle	0.810894	0.28026	0.52363		0.222293	1	1	1		1
R-HSA-9670615	Defective Inhibition of DNA Recombination at Telomere Due to ATRX Mutations	Disease	Diseases of mitotic cell cycle	0.810894	0.28026	0.52363		0.222293	1	1	1		1
R-HSA-9670621	Defective Inhibition of DNA Recombination at Telomere	Disease	Diseases of mitotic cell cycle	0.810894	0.28026	0.52363		0.222293	1	1	1		1
R-HSA-9672393	Defective F8 binding to von Willebrand factor	Disease	Diseases of hemostasis				0.243847	0.222293				1	1
R-HSA-9673013	Diseases of Telomere Maintenance	Disease	Diseases of mitotic cell cycle	0.810894	0.28026	0.52363		0.222293	1	1	1		1
R-HSA-9678110	Attachment and Entry.1	Disease	Infectious disease	0.425908	0.482029	0.309746		0.222293	1	1	1		1
R-HSA-9679504	Translation of Replicase and Assembly of the Replication Transcription Complex	Disease	Infectious disease	0.786719	0.928201	0.74335	0.428338	0.222293	1	1	1	1	1
R-HSA-9694631	Maturation of nucleoprotein.1	Disease	Infectious disease	0.827013	0.313639	0.799625	0.567895	0.222293	1	1	1	1	1
R-HSA-9694676	Translation of Replicase and Assembly of the Replication Transcription Complex.1	Disease	Infectious disease	0.827013	0.766871	0.773224	0.428338	0.222293	1	1	1	1	1
R-HSA-9707587	Regulation of HMOX1 expression and activity	Cellular responses to stimuli	Cellular responses to stress	0.565047	0.627274	0.390002		0.222293	1	1	1		1
R-HSA-9734735	Defective ADA disrupts (deoxy)adenosine deamination	Disease	Diseases of metabolism	0.242294			0.243847	0.222293	1			1	1
R-HSA-9754560	SARS-CoV-2 modulates autophagy	Disease	Infectious disease	0.891495	0.731819	0.628013	0.243847	0.222293	1	1	1	1	1
R-HSA-9764302	Regulation of CDH19 Expression and Function	Cell-Cell communication	Cell junction organization	0.750365	0.28026	0.460936	0.428338	0.222293	1	1	1	1	1
R-HSA-9818025	NFE2L2 regulating TCA cycle genes	Cellular responses to stimuli	Cellular responses to stress	0.565047	0.482029	0.309746	0.243847	0.222293	1	1	1	1	1
R-HSA-9818026	NFE2L2 regulating inflammation associated genes	Cellular responses to stimuli	Cellular responses to stress	0.425908	0.627274	0.309746		0.222293	1	1	1		1
R-HSA-9820841	M-decay: degradation of maternal mRNAs by maternally stored factors	Developmental Biology	Maternal to zygotic transition (MZT)	0.667672	0.98081	0.570292	0.428338	0.222293	1	1	1	1	1
R-HSA-9820865	Z-decay: degradation of maternal mRNAs by zygotically expressed factors	Developmental Biology	Maternal to zygotic transition (MZT)	0.891495	0.900169	0.579041		0.222293	1	1	1		1
R-HSA-391251	Protein folding	Metabolism of proteins	Protein folding	0.924036	0.470283	0.924184	0.331967	0.225392	1	1	1	1	0.972174
R-HSA-9755511	KEAP1-NFE2L2 pathway	Cellular responses to stimuli	Cellular responses to stress	0.795085	0.952446	0.996022	0.823179	0.225392	1	1	1	1	0.972174
R-HSA-1980145	Signaling by NOTCH2	Signal Transduction	Signaling by NOTCH	0.587512	0.225767	0.62249	0.456024	0.866856	1	1	1	1	1
R-HSA-110373	Resolution of AP sites via the multiple-nucleotide patch replacement pathway	DNA Repair	Base Excision Repair	0.942649	0.226348	0.892116	0.243847	0.716016	1	1	1	1	1
R-HSA-1839117	Signaling by cytosolic FGFR1 fusion mutants	Disease	Diseases of signal transduction by growth factor receptors and second messengers	0.520792	0.226348	0.414731	0.813597	0.779344	1	1	1	1	1
R-HSA-392170	ADP signalling through P2Y purinoceptor 12	Hemostasis	Platelet activation, signaling and aggregation	0.937754	0.226348	0.327036	0.539934	0.63458	1	1	0.976531	1	1
R-HSA-5651801	PCNA-Dependent Long Patch Base Excision Repair	DNA Repair	Base Excision Repair	0.979526	0.226348	0.843573	0.243847	0.63458	1	1	1	1	1
R-HSA-5654732	Negative regulation of FGFR3 signaling	Signal Transduction	Signaling by Receptor Tyrosine Kinases	0.874227	0.226348	0.861791	0.567895	0.63458	1	1	1	1	1
R-HSA-8964616	G beta:gamma signalling through CDC42	Signal Transduction	Signaling by GPCR	0.786719	0.226348	0.3715	0.893677	0.63458	1	1	1	1	1
R-HSA-2022377	Metabolism of Angiotensinogen to Angiotensins	Metabolism of proteins	Peptide hormone metabolism	0.22768	0.397921	0.236234	0.243847	0.63458	0.855491	1	0.889288	1	1
R-HSA-2168880	Scavenging of heme from plasma	Vesicle-mediated transport	Binding and Uptake of Ligands by Scavenger Receptors	0.22768	0.731819	0.579041	0.673444	0.716016	0.855491	1	1	1	1
R-HSA-5602498	MyD88 deficiency (TLR2/4)	Disease	Diseases of Immune System	0.22768	0.731819	0.628013	0.354194	0.779344	0.855491	1	1	1	1
R-HSA-77286	mitochondrial fatty acid beta-oxidation of saturated fatty acids	Metabolism	Metabolism of lipids	0.22768	0.861207	0.671294		0.395281	0.855491	1	1		1
R-HSA-1445148	Translocation of SLC2A4 (GLUT4) to the plasma membrane	Vesicle-mediated transport	Membrane Trafficking	0.375452	0.229384	0.323297	0.35762	0.784222	1	1	0.976531	1	0.972174
R-HSA-190828	Gap junction trafficking	Vesicle-mediated transport	Membrane Trafficking	0.229389	0.951035	0.329874	0.269462	0.828582	0.855491	1	0.978813	1	1
R-HSA-8979227	Triglyceride metabolism	Metabolism	Metabolism of lipids	0.229389	0.98081	0.915794	0.25125	0.716016	0.855491	1	1	1	1
R-HSA-180024	DARPP-32 events	Signal Transduction	Signaling by GPCR	0.887643	0.446021	0.249395	0.230607	0.779344	1	1	0.923895	0.997919	1
R-HSA-392517	Rap1 signalling	Immune System	Adaptive Immune System	0.979526	0.861207	0.799625	0.230607	0.716016	1	1	1	0.997919	1
R-HSA-5654738	Signaling by FGFR2	Signal Transduction	Signaling by Receptor Tyrosine Kinases	0.95043	0.54604	0.784089	0.230607	0.91972	1	1	1	0.997919	1
R-HSA-8939236	RUNX1 regulates transcription of genes involved in differentiation of HSCs	Gene expression (Transcription)	RNA Polymerase II Transcription	0.999638	0.782504	0.479949	0.230607	0.896604	1	1	1	0.997919	1
R-HSA-74752	Signaling by Insulin receptor	Signal Transduction	Signaling by Receptor Tyrosine Kinases	0.231108	0.746739	0.798548	0.239945	0.879435	0.855491	1	1	0.997919	1
R-HSA-5693606	DNA Double Strand Break Response	DNA Repair	DNA Double-Strand Break Repair	0.999438	0.540766	0.235139	0.567895	0.63458	1	1	0.889288	1	1
R-HSA-5365859	RA biosynthesis pathway	Signal Transduction	Signaling by Nuclear Receptors	0.23603	0.817812	0.274914	0.753256	0.529876	0.855491	1	0.965982	1	1
R-HSA-177504	Retrograde neurotrophin signalling	Signal Transduction	Signaling by Receptor Tyrosine Kinases	0.917816	0.536329	0.236234	0.673444	0.529876	1	1	0.889288	1	1
R-HSA-196025	Formation of annular gap junctions	Vesicle-mediated transport	Membrane Trafficking	0.891495	0.861207	0.236234	0.673444	0.716016	1	1	0.889288	1	1
R-HSA-2470946	Cohesin Loading onto Chromatin	Cell Cycle	Cell Cycle, Mitotic	0.891495	0.627274	0.236234			1	1	0.889288
R-HSA-442729	CREB1 phosphorylation through the activation of CaMKII/CaMKK/CaMKIV cascasde	Neuronal System	Transmission across Chemical Synapses	0.302308	0.627274	0.236234	0.243847		0.971692	1	0.889288	1
R-HSA-888590	GABA synthesis, release, reuptake and degradation	Neuronal System	Transmission across Chemical Synapses	0.613552	0.627274	0.236234	0.567895	0.395281	1	1	0.889288	1	1
R-HSA-9026519	Activated NTRK2 signals through RAS	Signal Transduction	Signaling by Receptor Tyrosine Kinases	0.738369	0.62744	0.236234	0.428338	0.529876	1	1	0.889288	1	1
R-HSA-9028731	Activated NTRK2 signals through FRS2 and FRS3	Signal Transduction	Signaling by Receptor Tyrosine Kinases	0.738369	0.62744	0.236234	0.243847	0.529876	1	1	0.889288	1	1
R-HSA-3247509	Chromatin modifying enzymes	Chromatin organization	Chromatin modifying enzymes	1	0.999989	0.238974	0.980665	0.997578	1	1	0.898219	1	1
R-HSA-4839726	Chromatin organization	Chromatin organization		1	0.999989	0.238974	0.980665	0.997578	1	1	0.898219	1	1
R-HSA-354192	Integrin signaling	Signal Transduction	Integrin signaling	0.786156	0.858538	0.765718	0.239945	0.390137	1	1	1	0.997919	0.972174
R-HSA-977444	GABA B receptor activation	Neuronal System	Transmission across Chemical Synapses	0.449327	0.871067	0.274914	0.239945	0.68856	1	1	0.965982	0.997919	0.972174
R-HSA-991365	Activation of GABAB receptors	Neuronal System	Transmission across Chemical Synapses	0.449327	0.871067	0.274914	0.239945	0.68856	1	1	0.965982	0.997919	0.972174
R-HSA-1368071	NR1D1 (REV-ERBA) represses gene expression	Circadian Clock	NR1D1 (REV-ERBA) represses gene expression	0.242294	0.28026				1	1
R-HSA-3359475	Defective MMAA causes MMA, cblA type	Disease	Diseases of metabolism	0.242294	0.28026				1	1
R-HSA-3359478	Defective MUT causes MMAM	Disease	Diseases of metabolism	0.242294	0.28026				1	1
R-HSA-3656248	Defective HEXB causes GM2G2	Disease	Diseases of metabolism	0.242294			0.243847		1			1
R-HSA-4549356	Defective DPAGT1 causes CDG-1j, CMSTA2	Disease	Diseases of metabolism	0.242294	0.28026				1	1
R-HSA-5467333	APC truncation mutants are not K63 polyubiquitinated	Disease	Diseases of signal transduction by growth factor receptors and second messengers	0.242294	0.28026				1	1
R-HSA-5467343	Deletions in the AMER1 gene destabilize the destruction complex	Disease	Diseases of signal transduction by growth factor receptors and second messengers	0.242294					1
R-HSA-5619035	Defective SLC17A5 causes Salla disease (SD) and ISSD	Disease	Disorders of transmembrane transporters	0.242294					1
R-HSA-5619068	Defective SLC2A10 causes arterial tortuosity syndrome (ATS)	Disease	Disorders of transmembrane transporters	0.242294					1
R-HSA-5688849	Defective CSF2RB causes SMDP5	Disease	Diseases of metabolism	0.242294	0.28026		0.243847	0.529876	1	1		1	1
R-HSA-5688890	Defective CSF2RA causes SMDP4	Disease	Diseases of metabolism	0.242294	0.28026		0.243847	0.529876	1	1		1	1
R-HSA-9630791	Evasion of Oncogene Induced Senescence Due to Defective p16INK4A binding to CDK4	Disease	Diseases of cellular response to stress	0.242294					1
R-HSA-9632697	Evasion of Oxidative Stress Induced Senescence Due to Defective p16INK4A binding to CDK4	Disease	Diseases of cellular response to stress	0.242294					1
R-HSA-9700649	Drug resistance of ALK mutants	Disease	Diseases of signal transduction by growth factor receptors and second messengers	0.242294	0.28026				1	1
R-HSA-9717264	ASP-3026-resistant ALK mutants	Disease	Diseases of signal transduction by growth factor receptors and second messengers	0.242294	0.28026				1	1
R-HSA-9717301	NVP-TAE684-resistant ALK mutants	Disease	Diseases of signal transduction by growth factor receptors and second messengers	0.242294	0.28026				1	1
R-HSA-9717316	alectinib-resistant ALK mutants	Disease	Diseases of signal transduction by growth factor receptors and second messengers	0.242294	0.28026				1	1
R-HSA-9717319	brigatinib-resistant ALK mutants	Disease	Diseases of signal transduction by growth factor receptors and second messengers	0.242294	0.28026				1	1
R-HSA-9717323	ceritinib-resistant ALK mutants	Disease	Diseases of signal transduction by growth factor receptors and second messengers	0.242294	0.28026				1	1
R-HSA-9717326	crizotinib-resistant ALK mutants	Disease	Diseases of signal transduction by growth factor receptors and second messengers	0.242294	0.28026				1	1
R-HSA-9717329	lorlatinib-resistant ALK mutants	Disease	Diseases of signal transduction by growth factor receptors and second messengers	0.242294	0.28026				1	1
R-HSA-9759774	Diseases of mitochondrial beta oxidation	Disease	Diseases of metabolism	0.242294	0.28026				1	1
R-HSA-9759785	Diseases of propionyl-CoA catabolism	Disease	Diseases of metabolism	0.242294	0.28026				1	1
R-HSA-2565942	Regulation of PLK1 Activity at G2/M Transition	Cell Cycle	Cell Cycle, Mitotic	0.996275	0.830895	0.242319	0.991579	0.919525	1	1	0.908106	1	1
R-HSA-111367	SLBP independent Processing of Histone Pre-mRNAs	Metabolism of RNA	Processing of Capped Intronless Pre-mRNA	0.810894	0.627274	0.579041	0.243847		1	1	1	1
R-HSA-113418	Formation of the Early Elongation Complex	Gene expression (Transcription)	RNA Polymerase II Transcription	0.999879	0.973306	0.98517	0.243847		1	1	1	1
R-HSA-1253288	Downregulation of ERBB4 signaling	Signal Transduction	Signaling by Receptor Tyrosine Kinases	0.613552	0.430852	0.628013	0.243847	0.395281	1	1	1	1	1
R-HSA-1299361	TWIK-related alkaline pH activated K+ channel (TALK)	Neuronal System	Potassium Channels				0.243847					1
R-HSA-1362409	Mitochondrial iron-sulfur cluster biogenesis	Metabolism	Mitochondrial iron-sulfur cluster biogenesis	0.327417	0.536329	0.74335	0.243847		0.987758	1	1	1
R-HSA-141405	Inhibition of the proteolytic activity of APC/C required for the onset of anaphase by mitotic spindle checkpoint components	Cell Cycle	Cell Cycle Checkpoints	0.979526	0.430852	0.799625	0.243847	0.395281	1	1	1	1	1
R-HSA-141430	Inactivation of APC/C via direct inhibition of the APC/C complex	Cell Cycle	Cell Cycle Checkpoints	0.979526	0.430852	0.799625	0.243847	0.395281	1	1	1	1	1
R-HSA-1433617	Regulation of signaling by NODAL	Developmental Biology	Signaling by NODAL	0.750365	0.430852	0.390002	0.243847	0.716016	1	1	1	1	1
R-HSA-156588	Glucuronidation	Metabolism	Biological oxidations	0.327417	0.482029	0.74335	0.243847	0.529876	0.987758	1	1	1	1
R-HSA-162592	Integration of provirus	Disease	Infectious disease	0.350931	0.731819	0.52363	0.243847	0.395281	1	1	1	1	1
R-HSA-162658	Golgi Cisternae Pericentriolar Stack Reorganization	Cell Cycle	Cell Cycle, Mitotic	0.810894	0.313639	0.579041	0.243847		1	1	1	1
R-HSA-162710	Synthesis of glycosylphosphatidylinositol (GPI)	Metabolism of proteins	Post-translational protein modification	0.972963	0.731819	0.74335	0.243847		1	1	1	1
R-HSA-162791	Attachment of GPI anchor to uPAR	Metabolism of proteins	Post-translational protein modification	0.856753	0.627274	0.52363	0.243847		1	1	1	1
R-HSA-163210	Formation of ATP by chemiosmotic coupling	Metabolism	The citric acid (TCA) cycle and respiratory electron transport	0.288201	0.287457	0.861791	0.243847	0.395281	0.946892	1	1	1	1
R-HSA-1660516	Synthesis of PIPs at the early endosome membrane	Metabolism	Metabolism of lipids	0.952858	0.807061	0.414731	0.243847	0.716016	1	1	1	1	1
R-HSA-167158	Formation of the HIV-1 Early Elongation Complex	Disease	Infectious disease	0.999879	0.973306	0.98517	0.243847		1	1	1	1
R-HSA-167242	Abortive elongation of HIV-1 transcript in the absence of Tat	Disease	Infectious disease	0.985972	0.900169	0.892116	0.243847		1	1	1	1
R-HSA-168277	Influenza Virus Induced Apoptosis	Disease	Infectious disease		0.482029		0.243847			1		1
R-HSA-170822	Regulation of Glucokinase by Glucokinase Regulatory Protein	Metabolism	Metabolism of carbohydrates	0.99708	0.482029	0.93428	0.243847	0.395281	1	1	1	1	1
R-HSA-171319	Telomere Extension By Telomerase	Cell Cycle	Chromosome Maintenance	0.994905	0.627274	0.892116	0.243847	0.63458	1	1	1	1	1
R-HSA-176412	Phosphorylation of the APC/C	Cell Cycle	Cell Cycle, Mitotic	0.972963	0.313639	0.414731	0.243847	0.395281	1	1	1	1	1
R-HSA-180689	APOBEC3G mediated resistance to HIV-1 infection	Disease	Infectious disease	0.425908	0.627274	0.309746	0.243847	0.395281	1	1	1	1	1
R-HSA-1855191	Synthesis of IPs in the nucleus	Metabolism	Inositol phosphate metabolism	0.565047		0.390002	0.243847		1		1	1
R-HSA-189451	Heme biosynthesis	Metabolism	Metabolism of porphyrins	0.265597	0.627274	0.773224	0.243847	0.395281	0.883044	1	1	1	1
R-HSA-190322	FGFR4 ligand binding and activation	Signal Transduction	Signaling by Receptor Tyrosine Kinases	0.447724	0.807061	0.390002	0.243847		1	1	1	1
R-HSA-196757	Metabolism of folate and pterines	Metabolism	Metabolism of vitamins and cofactors	0.520792	0.482029	0.671294	0.243847	0.395281	1	1	1	1	1
R-HSA-196783	Coenzyme A biosynthesis	Metabolism	Metabolism of vitamins and cofactors	0.535741	0.28026	0.579041	0.243847		1	1	1	1
R-HSA-196819	Vitamin B1 (thiamin) metabolism	Metabolism	Metabolism of vitamins and cofactors	0.565047	0.28026	0.309746	0.243847		1	1	1	1
R-HSA-198203	PI3K/AKT activation	Signal Transduction	Signaling by Receptor Tyrosine Kinases	0.447724	0.430852	0.52363	0.243847	0.529876	1	1	1	1	1
R-HSA-202670	ERKs are inactivated	Signal Transduction	Signaling by Receptor Tyrosine Kinases	0.738369	0.807061	0.671294	0.243847		1	1	1	1
R-HSA-205025	NADE modulates death signalling	Signal Transduction	Death Receptor Signaling	0.810894	0.627274	0.52363	0.243847		1	1	1	1
R-HSA-210746	Regulation of gene expression in endocrine-committed (NEUROG3+) progenitor cells	Developmental Biology	Regulation of beta-cell development				0.243847					1
R-HSA-2408508	Metabolism of ingested SeMet, Sec, MeSec into H2Se	Metabolism	Metabolism of amino acids and derivatives	0.425908	0.482029	0.309746	0.243847	0.395281	1	1	1	1	1
R-HSA-2408550	Metabolism of ingested H2SeO4 and H2SeO3 into H2Se	Metabolism	Metabolism of amino acids and derivatives	0.670479	0.627274	0.390002	0.243847		1	1	1	1
R-HSA-2644605	FBXW7 Mutants and NOTCH1 in Cancer	Disease	Diseases of signal transduction by growth factor receptors and second messengers	0.565047	0.731819	0.309746	0.243847		1	1	1	1
R-HSA-2644607	Loss of Function of FBXW7 in Cancer and NOTCH1 Signaling	Disease	Diseases of signal transduction by growth factor receptors and second messengers	0.565047	0.731819	0.309746	0.243847		1	1	1	1
R-HSA-3065676	SUMO is conjugated to E1 (UBA2:SAE1)	Metabolism of proteins	Post-translational protein modification	0.565047	0.28026	0.390002	0.243847		1	1	1	1
R-HSA-3065678	SUMO is transferred from E1 to E2 (UBE2I, UBC9)	Metabolism of proteins	Post-translational protein modification	0.750365	0.482029	0.52363	0.243847		1	1	1	1
R-HSA-3301854	Nuclear Pore Complex (NPC) Disassembly	Cell Cycle	Cell Cycle, Mitotic	0.999042	0.627274	0.83859	0.243847	0.395281	1	1	1	1	1
R-HSA-379716	Cytosolic tRNA aminoacylation	Metabolism of proteins	Translation	0.670479	0.627274	0.390002	0.243847		1	1	1	1
R-HSA-379726	Mitochondrial tRNA aminoacylation	Metabolism of proteins	Translation	0.917816	0.627274	0.628013	0.243847		1	1	1	1
R-HSA-380095	Tachykinin receptors bind tachykinins	Signal Transduction	Signaling by GPCR	0.565047	0.28026	0.309746	0.243847	0.395281	1	1	1	1	1
R-HSA-390450	Folding of actin by CCT/TriC	Metabolism of proteins	Protein folding	0.856753	0.627274	0.628013	0.243847		1	1	1	1
R-HSA-390471	Association of TriC/CCT with target proteins during biosynthesis	Metabolism of proteins	Protein folding	0.98218	0.928201	0.948711	0.243847	0.779344	1	1	1	1	1
R-HSA-390666	Serotonin receptors	Signal Transduction	Signaling by GPCR	0.425908	0.28026	0.390002	0.243847		1	1	1	1
R-HSA-422085	Synthesis, secretion, and deacylation of Ghrelin	Metabolism of proteins	Peptide hormone metabolism	0.680934	0.308553	0.671294	0.243847	0.529876	1	1	1	1	1
R-HSA-425381	Bicarbonate transporters	Transport of small molecules	SLC-mediated transmembrane transport	0.248751	0.430852	0.52363	0.243847	0.395281	1	1	1	1	1
R-HSA-425986	Sodium/Proton exchangers	Transport of small molecules	SLC-mediated transmembrane transport	0.810894	0.627274	0.52363	0.243847		1	1	1	1
R-HSA-426117	Cation-coupled Chloride cotransporters	Transport of small molecules	SLC-mediated transmembrane transport	0.670479	0.482029	0.390002	0.243847	0.395281	1	1	1	1	1
R-HSA-429958	mRNA decay by 3' to 5' exoribonuclease	Metabolism of RNA	Deadenylation-dependent mRNA decay	0.891495	0.627274	0.579041	0.243847		1	1	1	1
R-HSA-435354	Zinc transporters	Transport of small molecules	SLC-mediated transmembrane transport	0.783283	0.890768	0.822956	0.243847	0.63458	1	1	1	1	1
R-HSA-442380	Zinc influx into cells by the SLC39 gene family	Transport of small molecules	SLC-mediated transmembrane transport	0.860314	0.817812	0.74335	0.243847	0.529876	1	1	1	1	1
R-HSA-446343	Localization of the PINCH-ILK-PARVIN complex to focal adhesions	Cell-Cell communication	Cell junction organization	0.565047	0.28026	0.309746	0.243847		1	1	1	1
R-HSA-450513	Tristetraprolin (TTP, ZFP36) binds and destabilizes mRNA	Metabolism of RNA	Regulation of mRNA stability by proteins that bind AU-rich elements	0.917816	0.807061	0.671294	0.243847	0.395281	1	1	1	1	1
R-HSA-5362798	Release of Hh-Np from the secreting cell	Signal Transduction	Signaling by Hedgehog	0.248751	0.731819	0.309746	0.243847	0.529876	1	1	1	1	1
R-HSA-5579014	Defective CYP27B1 causes VDDR1A	Disease	Diseases of metabolism				0.243847					1
R-HSA-5579015	Defective CYP26B1 causes RHFCA	Disease	Diseases of metabolism		0.28026		0.243847			1		1
R-HSA-5579019	Defective FMO3 causes TMAU	Disease	Diseases of metabolism				0.243847					1
R-HSA-5602566	TICAM1 deficiency - HSE	Disease	Diseases of Immune System		0.28026		0.243847			1		1
R-HSA-5603037	IRAK4 deficiency (TLR5)	Disease	Diseases of Immune System	0.565047	0.28026	0.309746	0.243847		1	1	1	1
R-HSA-5619107	Defective TPR may confer susceptibility towards thyroid papillary carcinoma (TPC)	Disease	Disorders of transmembrane transporters	0.99708	0.482029	0.93428	0.243847	0.395281	1	1	1	1	1
R-HSA-5619111	Defective SLC20A2 causes idiopathic basal ganglia calcification 1 (IBGC1)	Disease	Disorders of transmembrane transporters				0.243847					1
R-HSA-5654712	FRS-mediated FGFR4 signaling	Signal Transduction	Signaling by Receptor Tyrosine Kinases	0.389885	0.766871	0.671294	0.243847	0.395281	1	1	1	1	1
R-HSA-5655291	Signaling by FGFR4 in disease	Disease	Diseases of signal transduction by growth factor receptors and second messengers	0.520792	0.308553	0.579041	0.243847	0.63458	1	1	1	1	1
R-HSA-5660668	CLEC7A/inflammasome pathway	Immune System	Innate Immune System	0.670479	0.482029	0.460936	0.243847	0.529876	1	1	1	1	1
R-HSA-5676594	TNF receptor superfamily (TNFSF) members mediating non-canonical NF-kB pathway	Immune System	Cytokine Signaling in Immune system	0.786719	0.430852	0.709545	0.243847	0.395281	1	1	1	1	1
R-HSA-5685938	HDR through Single Strand Annealing (SSA)	DNA Repair	DNA Double-Strand Break Repair	0.998734	0.62744	0.959977	0.243847	0.779344	1	1	1	1	1
R-HSA-5689901	Metalloprotease DUBs	Metabolism of proteins	Post-translational protein modification	0.860314	0.313639	0.773224	0.243847	0.395281	1	1	1	1	1
R-HSA-5693537	Resolution of D-Loop Structures	DNA Repair	DNA Double-Strand Break Repair	0.99779	0.900169	0.510254	0.243847	0.63458	1	1	1	1	1
R-HSA-5693554	Resolution of D-loop Structures through Synthesis-Dependent Strand Annealing (SDSA)	DNA Repair	DNA Double-Strand Break Repair	0.993271	0.861207	0.636051	0.243847	0.529876	1	1	1	1	1
R-HSA-5693568	Resolution of D-loop Structures through Holliday Junction Intermediates	DNA Repair	DNA Double-Strand Break Repair	0.99779	0.900169	0.510254	0.243847	0.63458	1	1	1	1	1
R-HSA-5693579	Homologous DNA Pairing and Strand Exchange	DNA Repair	DNA Double-Strand Break Repair	0.99982	0.483708	0.890314	0.243847	0.63458	1	1	1	1	1
R-HSA-5693616	Presynaptic phase of homologous DNA pairing and strand exchange	DNA Repair	DNA Double-Strand Break Repair	0.999585	0.397921	0.853279	0.243847	0.63458	1	1	1	1	1
R-HSA-5696400	Dual Incision in GG-NER	DNA Repair	Nucleotide Excision Repair	0.998255	0.266164	0.989783	0.243847	0.560658	1	1	1	1	0.972174
R-HSA-6782315	tRNA modification in the nucleus and cytosol	Metabolism of RNA	tRNA processing	0.999762	0.62744	0.978477	0.243847	0.529876	1	1	1	1	1
R-HSA-6782861	Synthesis of wybutosine at G37 of tRNA(Phe)	Metabolism of RNA	tRNA processing	0.670479		0.309746	0.243847		1		1	1
R-HSA-6783984	Glycine degradation	Metabolism	Metabolism of amino acids and derivatives	0.248751	0.482029	0.390002	0.243847		1	1	1	1
R-HSA-6803544	Ion influx/efflux at host-pathogen interface	Immune System	Innate Immune System	0.425908		0.309746	0.243847		1		1	1
R-HSA-6814848	Glycerophospholipid catabolism	Metabolism	Metabolism of lipids	0.670479	0.731819	0.390002	0.243847	0.395281	1	1	1	1	1
R-HSA-68952	DNA replication initiation	DNA Replication	Synthesis of DNA	0.565047	0.627274	0.309746	0.243847		1	1	1	1
R-HSA-68962	Activation of the pre-replicative complex	DNA Replication	DNA Replication Pre-Initiation	0.994905	0.308553	0.904687	0.243847	0.529876	1	1	1	1	1
R-HSA-69560	Transcriptional activation of p53 responsive genes	Cell Cycle	Cell Cycle Checkpoints	0.248751	0.28026	0.390002	0.243847		1	1	1	1
R-HSA-69895	Transcriptional activation of cell cycle inhibitor p21	Cell Cycle	Cell Cycle Checkpoints	0.248751	0.28026	0.390002	0.243847		1	1	1	1
R-HSA-71262	Carnitine synthesis	Metabolism	Metabolism of amino acids and derivatives	0.565047		0.309746	0.243847		1		1	1
R-HSA-73817	Purine ribonucleoside monophosphate biosynthesis	Metabolism	Metabolism of nucleotides	0.917816	0.482029	0.628013	0.243847		1	1	1	1
R-HSA-73863	RNA Polymerase I Transcription Termination	Gene expression (Transcription)	RNA Polymerase I Transcription	0.999922	0.916061	0.98099	0.243847	0.395281	1	1	1	1	1
R-HSA-73980	RNA Polymerase III Transcription Termination	Gene expression (Transcription)	RNA Polymerase III Transcription	0.914278	0.948367	0.248019	0.243847	0.395281	1	1	0.922291	1	1
R-HSA-75067	Processing of Capped Intronless Pre-mRNA	Metabolism of RNA	Processing of Capped Intronless Pre-mRNA	0.99779	0.861207	0.786241	0.243847	0.395281	1	1	1	1	1
R-HSA-75157	FasL/ CD95L signaling	Signal Transduction	Death Receptor Signaling	0.565047	0.28026	0.309746	0.243847	0.395281	1	1	1	1	1
R-HSA-76046	RNA Polymerase III Transcription Initiation	Gene expression (Transcription)	RNA Polymerase III Transcription	0.769808	0.817812	0.972414	0.243847	0.395281	1	1	1	1	1
R-HSA-77588	SLBP Dependent Processing of Replication-Dependent Histone Pre-mRNAs	Metabolism of RNA	Processing of Capped Intronless Pre-mRNA	0.810894	0.731819	0.579041	0.243847		1	1	1	1
R-HSA-804914	Transport of fatty acids	Transport of small molecules	SLC-mediated transmembrane transport	0.750365	0.482029	0.460936	0.243847		1	1	1	1
R-HSA-844623	The IPAF inflammasome	Immune System	Innate Immune System				0.243847					1
R-HSA-8847453	Synthesis of PIPs in the nucleus	Metabolism	Metabolism of lipids	0.565047		0.309746	0.243847		1		1	1
R-HSA-8850843	Phosphate bond hydrolysis by NTPDase proteins	Metabolism	Metabolism of nucleotides	0.535741	0.627274	0.579041	0.243847		1	1	1	1
R-HSA-8956320	Nucleotide biosynthesis	Metabolism	Metabolism of nucleotides	0.937754	0.482029	0.671294	0.243847		1	1	1	1
R-HSA-8964539	Glutamate and glutamine metabolism	Metabolism	Metabolism of amino acids and derivatives	0.265597	0.28026	0.671294	0.243847	0.529876	0.883044	1	1	1	1
R-HSA-9013419	RHOT2 GTPase cycle	Signal Transduction	Signaling by Rho GTPases, Miro GTPases and RHOBTB3	0.856753		0.579041	0.243847		1		1	1
R-HSA-9013425	RHOT1 GTPase cycle	Signal Transduction	Signaling by Rho GTPases, Miro GTPases and RHOBTB3	0.670479	0.28026	0.390002	0.243847		1	1	1	1
R-HSA-9022535	Loss of phosphorylation of MECP2 at T308	Disease	Disorders of Developmental Biology	0.750365	0.28026	0.460936	0.243847		1	1	1	1
R-HSA-9022538	Loss of MECP2 binding ability to 5mC-DNA	Disease	Disorders of Developmental Biology	0.670479	0.28026	0.390002	0.243847		1	1	1	1
R-HSA-9022702	MECP2 regulates transcription of neuronal ligands	Gene expression (Transcription)	RNA Polymerase II Transcription	0.535741	0.482029	0.579041	0.243847		1	1	1	1
R-HSA-9022707	MECP2 regulates transcription factors	Gene expression (Transcription)	RNA Polymerase II Transcription	0.750365	0.482029	0.460936	0.243847	0.529876	1	1	1	1	1
R-HSA-9027277	Erythropoietin activates Phospholipase C gamma (PLCG)	Signal Transduction	Signaling by Erythropoietin	0.670479	0.430852	0.460936	0.243847	0.395281	1	1	1	1	1
R-HSA-9029558	NR1H2 & NR1H3 regulate gene expression linked to lipogenesis	Signal Transduction	Signaling by Nuclear Receptors	0.613552	0.627274	0.579041	0.243847	0.529876	1	1	1	1	1
R-HSA-9034015	Signaling by NTRK3 (TRKC)	Signal Transduction	Signaling by Receptor Tyrosine Kinases	0.74273	0.397921	0.799625	0.243847	0.866856	1	1	1	1	1
R-HSA-9034864	Activated NTRK3 signals through RAS	Signal Transduction	Signaling by Receptor Tyrosine Kinases	0.613552	0.313639	0.52363	0.243847	0.529876	1	1	1	1	1
R-HSA-912446	Meiotic recombination	Cell Cycle	Meiosis	0.972963	0.430852	0.799625	0.243847	0.866856	1	1	1	1	1
R-HSA-9637687	Suppression of phagosomal maturation	Disease	Infectious disease	0.937754	0.430852	0.671294	0.243847		1	1	1	1
R-HSA-9652169	Signaling by MAP2K mutants	Disease	Diseases of signal transduction by growth factor receptors and second messengers	0.565047	0.28026	0.309746	0.243847		1	1	1	1
R-HSA-9673163	Oleoyl-phe metabolism	Metabolism	The citric acid (TCA) cycle and respiratory electron transport				0.243847					1
R-HSA-9675135	Diseases of DNA repair	Disease	Diseases of DNA repair	0.999564	0.483708	0.939782	0.243847	0.63458	1	1	1	1	1
R-HSA-9675136	Diseases of DNA Double-Strand Break Repair	Disease	Diseases of DNA repair	0.999686	0.483708	0.866738	0.243847	0.63458	1	1	1	1	1
R-HSA-9679514	SARS-CoV-1 Genome Replication and Transcription	Disease	Infectious disease	0.565047	0.28026	0.309746	0.243847		1	1	1	1
R-HSA-9682706	Replication of the SARS-CoV-1 genome	Disease	Infectious disease	0.565047	0.28026	0.309746	0.243847		1	1	1	1
R-HSA-9694682	SARS-CoV-2 Genome Replication and Transcription	Disease	Infectious disease	0.565047	0.28026	0.309746	0.243847		1	1	1	1
R-HSA-9694686	Replication of the SARS-CoV-2 genome	Disease	Infectious disease	0.565047	0.28026	0.309746	0.243847		1	1	1	1
R-HSA-9701190	Defective homologous recombination repair (HRR) due to BRCA2 loss of function	Disease	Diseases of DNA repair	0.999686	0.483708	0.866738	0.243847	0.63458	1	1	1	1	1
R-HSA-9701192	Defective homologous recombination repair (HRR) due to BRCA1 loss of function	Disease	Diseases of DNA repair	0.991112	0.861207	0.604205	0.243847	0.529876	1	1	1	1	1
R-HSA-9701193	Defective homologous recombination repair (HRR) due to PALB2 loss of function	Disease	Diseases of DNA repair	0.991112	0.861207	0.604205	0.243847	0.529876	1	1	1	1	1
R-HSA-9704331	Defective HDR through Homologous Recombination Repair (HRR) due to PALB2 loss of BRCA1 binding function	Disease	Diseases of DNA repair	0.991112	0.861207	0.604205	0.243847	0.529876	1	1	1	1	1
R-HSA-9704646	Defective HDR through Homologous Recombination Repair (HRR) due to PALB2 loss of BRCA2/RAD51/RAD51C binding function	Disease	Diseases of DNA repair	0.991112	0.861207	0.604205	0.243847	0.529876	1	1	1	1	1
R-HSA-9709603	Impaired BRCA2 binding to PALB2	Disease	Diseases of DNA repair	0.988261	0.807061	0.570292	0.243847	0.529876	1	1	1	1	1
R-HSA-9715370	Miro GTPase Cycle	Signal Transduction	Signaling by Rho GTPases, Miro GTPases and RHOBTB3	0.856753	0.28026	0.579041	0.243847		1	1	1	1
R-HSA-975578	Reactions specific to the complex N-glycan synthesis pathway	Metabolism of proteins	Post-translational protein modification	0.810894	0.313639	0.52363	0.243847	0.395281	1	1	1	1	1
R-HSA-9793528	Ciprofloxacin ADME	Drug ADME	Ciprofloxacin ADME	0.565047	0.482029	0.390002	0.243847	0.395281	1	1	1	1	1
R-HSA-9818032	NFE2L2 regulating MDR associated enzymes	Cellular responses to stimuli	Cellular responses to stress	0.565047	0.807061	0.460936	0.243847	0.63458	1	1	1	1	1
R-HSA-9821993	Replacement of protamines by nucleosomes in the male pronucleus	Developmental Biology	Maternal to zygotic transition (MZT)	0.670479	0.28026	0.390002	0.243847		1	1	1	1
R-HSA-2559580	Oxidative Stress Induced Senescence	Cellular responses to stimuli	Cellular responses to stress	0.994644	0.815873	0.245497	0.8308	0.982479	1	1	0.917096	1	1
R-HSA-2173795	Downregulation of SMAD2/3:SMAD4 transcriptional activity	Signal Transduction	Signaling by TGFB family members	0.817238	0.298442	0.248019	0.813597	0.63458	1	1	0.922291	1	1
R-HSA-1306955	GRB7 events in ERBB2 signaling	Signal Transduction	Signaling by Receptor Tyrosine Kinases	0.248751	0.807061	0.390002	0.428338	0.529876	1	1	1	1	1
R-HSA-1461957	Beta defensins	Immune System	Innate Immune System	0.248751	0.482029	0.390002	0.428338	0.395281	1	1	1	1	1
R-HSA-388479	Vasopressin-like receptors	Signal Transduction	Signaling by GPCR	0.248751	0.482029	0.390002			1	1	1
R-HSA-5368598	Negative regulation of TCF-dependent signaling by DVL-interacting proteins	Signal Transduction	Signaling by WNT	0.248751		0.390002		0.395281	1		1		1
R-HSA-75072	mRNA Editing	Metabolism of RNA	mRNA Editing	0.248751	0.482029	0.460936	0.428338	0.395281	1	1	1	1	1
R-HSA-77352	Beta oxidation of butanoyl-CoA to acetyl-CoA	Metabolism	Metabolism of lipids	0.248751	0.482029	0.460936			1	1	1
R-HSA-8964041	LDL remodeling	Transport of small molecules	Plasma lipoprotein assembly, remodeling, and clearance	0.248751	0.482029	0.390002	0.567895	0.395281	1	1	1	1	1
R-HSA-164938	Nef-mediates down modulation of cell surface receptors by recruiting them to clathrin adapters	Disease	Infectious disease	0.887643	0.308553	0.249395	0.813597	0.716016	1	1	0.923895	1	1
R-HSA-1181150	Signaling by NODAL	Developmental Biology	Signaling by NODAL	0.827013	0.397921	0.414731	0.25125	0.828582	1	1	1	1	1
R-HSA-1250347	SHC1 events in ERBB4 signaling	Signal Transduction	Signaling by Receptor Tyrosine Kinases	0.327417	0.766871	0.74335	0.25125	0.63458	0.987758	1	1	1	1
R-HSA-163560	Triglyceride catabolism	Metabolism	Metabolism of lipids	0.58525	0.900169	0.74335	0.25125	0.529876	1	1	1	1	1
R-HSA-169893	Prolonged ERK activation events	Signal Transduction	Signaling by Receptor Tyrosine Kinases	0.937754	0.731819	0.74335	0.25125	0.395281	1	1	1	1	1
R-HSA-1834941	STING mediated induction of host immune responses	Immune System	Innate Immune System	0.613552	0.627274	0.671294	0.25125	0.63458	1	1	1	1	1
R-HSA-9707564	Cytoprotection by HMOX1	Cellular responses to stimuli	Cellular responses to stress	0.375452	0.449962	0.252815	0.939399	0.95163	1	1	0.928269	1	1
R-HSA-109581	Apoptosis	Programmed Cell Death	Apoptosis	0.85019	0.253406	0.986167	0.283256	0.718675	1	1	1	1	0.972174
R-HSA-6781827	Transcription-Coupled Nucleotide Excision Repair (TC-NER)	DNA Repair	Nucleotide Excision Repair	0.999996	0.473133	0.997301	0.567895	0.253709	1	1	1	1	0.972174
R-HSA-6804756	Regulation of TP53 Activity through Phosphorylation	Gene expression (Transcription)	RNA Polymerase II Transcription	0.984634	0.518332	0.984037	0.813597	0.253709	1	1	1	1	0.972174
R-HSA-1257604	PIP3 activates AKT signaling	Signal Transduction	Intracellular signaling by second messengers	0.996919	0.984886	0.254091	0.672519	0.995256	1	1	0.928269	1	1
R-HSA-1989781	PPARA activates gene expression	Metabolism	Metabolism of lipids	0.718199	0.991439	0.25526	0.694961	0.799623	1	1	0.928269	1	0.986405
R-HSA-9700206	Signaling by ALK in cancer	Disease	Diseases of signal transduction by growth factor receptors and second messengers	0.827804	0.527618	0.255339	0.395037	0.879435	1	1	0.928269	1	1
R-HSA-9725370	Signaling by ALK fusions and activated point mutants	Disease	Diseases of signal transduction by growth factor receptors and second messengers	0.827804	0.527618	0.255339	0.395037	0.879435	1	1	0.928269	1	1
R-HSA-156584	Cytosolic sulfonation of small molecules	Metabolism	Biological oxidations	0.256218	0.98081	0.904687	0.753256	0.716016	0.876216	1	1	1	1
R-HSA-3296482	Defects in vitamin and cofactor metabolism	Disease	Diseases of metabolism	0.256218	0.900169	0.570292	0.428338	0.395281	0.876216	1	1	1	1
R-HSA-8856825	Cargo recognition for clathrin-mediated endocytosis	Vesicle-mediated transport	Membrane Trafficking	0.507665	0.259619	0.437878	0.717856	0.821614	1	1	1	1	0.99479
R-HSA-1227986	Signaling by ERBB2	Signal Transduction	Signaling by Receptor Tyrosine Kinases	0.476215	0.743219	0.318316	0.260792	0.853094	1	1	0.976531	1	1
R-HSA-977443	GABA receptor activation	Neuronal System	Transmission across Chemical Synapses	0.404796	0.940442	0.265323	0.260792	0.632734	1	1	0.957514	1	0.972174
R-HSA-164378	PKA activation in glucagon signalling	Metabolism	Integration of energy metabolism	0.265597	0.807061	0.773224	0.354194	0.308834	0.883044	1	1	1	0.972174
R-HSA-428540	Activation of RAC1	Developmental Biology	Nervous system development	0.265597	0.536329	0.3715	0.567895	0.529876	0.883044	1	1	1	1
R-HSA-6785631	ERBB2 Regulates Cell Motility	Signal Transduction	Signaling by Receptor Tyrosine Kinases	0.265597	0.948367	0.74335	0.893677	0.63458	0.883044	1	1	1	1
R-HSA-382556	ABC-family proteins mediated transport	Transport of small molecules	ABC-family proteins mediated transport	0.525543	0.98284	0.999952	0.701781	0.267143	1	1	1	1	0.972174
R-HSA-6811434	COPI-dependent Golgi-to-ER retrograde traffic	Vesicle-mediated transport	Membrane Trafficking	0.429418	0.716952	0.421512	0.912759	0.267143	1	1	1	1	0.972174
R-HSA-6811558	PI5P, PP2A and IER3 Regulate PI3K/AKT Signaling	Signal Transduction	Intracellular signaling by second messengers	0.351532	0.520492	0.29255	0.268982	0.996202	1	1	0.965982	1	1
R-HSA-1168372	Downstream signaling events of B Cell Receptor (BCR)	Immune System	Adaptive Immune System	0.995852	0.762381	0.986853	0.269462	0.896604	1	1	1	1	1
R-HSA-1227990	Signaling by ERBB2 in Cancer	Disease	Diseases of signal transduction by growth factor receptors and second messengers	0.497059	0.8687	0.693649	0.269462	0.896604	1	1	1	1	1
R-HSA-9772572	Early SARS-CoV-2 Infection Events	Disease	Infectious disease	0.404796	0.854714	0.312544	0.269462	0.896604	1	1	0.97161	1	1
R-HSA-6807070	PTEN Regulation	Signal Transduction	Intracellular signaling by second messengers	0.999974	0.996353	0.269895	0.970734	0.855968	1	1	0.965982	1	1
R-HSA-9706574	RHOBTB GTPase Cycle	Signal Transduction	Signaling by Rho GTPases, Miro GTPases and RHOBTB3	0.998327	0.990085	0.274914	0.965486	0.962465	1	1	0.965982	1	1
R-HSA-70326	Glucose metabolism	Metabolism	Metabolism of carbohydrates	0.667244	0.2766	0.982421	0.893677	0.308834	1	1	1	1	0.972174
R-HSA-8848021	Signaling by PTK6	Signal Transduction	Signaling by Non-Receptor Tyrosine Kinases	0.308101	0.277875	0.870908	0.878336	0.681875	0.983037	1	1	1	0.972174
R-HSA-9006927	Signaling by Non-Receptor Tyrosine Kinases	Signal Transduction	Signaling by Non-Receptor Tyrosine Kinases	0.308101	0.277875	0.870908	0.878336	0.681875	0.983037	1	1	1	0.972174
R-HSA-110330	Recognition and association of DNA glycosylase with site containing an affected purine	DNA Repair	Base Excision Repair	0.937754	0.28026	0.671294			1	1	1
R-HSA-110331	Cleavage of the damaged purine	DNA Repair	Base Excision Repair	0.937754	0.28026	0.671294			1	1	1
R-HSA-110362	POLB-Dependent Long Patch Base Excision Repair	DNA Repair	Base Excision Repair	0.810894	0.28026	0.579041		0.395281	1	1	1		1
R-HSA-110381	Resolution of AP sites via the single-nucleotide replacement pathway	DNA Repair	Base Excision Repair	0.565047	0.28026	0.390002			1	1	1
R-HSA-112303	Electric Transmission Across Gap Junctions	Neuronal System	Transmission across Electrical Synapses	0.425908	0.28026	0.309746			1	1	1
R-HSA-112307	Transmission across Electrical Synapses	Neuronal System	Transmission across Electrical Synapses	0.425908	0.28026	0.309746			1	1	1
R-HSA-113507	E2F-enabled inhibition of pre-replication complex formation	Cell Cycle	Cell Cycle, Mitotic	0.810894	0.28026	0.52363			1	1	1
R-HSA-163282	Mitochondrial transcription initiation	Gene expression (Transcription)	Transcription from mitochondrial promoters	0.565047	0.28026	0.309746			1	1	1
R-HSA-177162	Conjugation of phenylacetate with glutamine	Metabolism	Biological oxidations		0.28026					1
R-HSA-1855231	Synthesis of IPs in the ER lumen	Metabolism	Inositol phosphate metabolism		0.28026					1
R-HSA-193681	Ceramide signalling	Signal Transduction	Death Receptor Signaling	0.565047	0.28026	0.309746			1	1	1
R-HSA-209822	Glycoprotein hormones	Metabolism of proteins	Peptide hormone metabolism	0.670479	0.28026	0.390002		0.395281	1	1	1		1
R-HSA-2142770	Synthesis of 15-eicosatetraenoic acid derivatives	Metabolism	Metabolism of lipids	0.670479	0.28026	0.390002			1	1	1
[truncated: 507 more rows]

## Sheet: Table legend
	Dataset EV1: Reactome enrichment analysis across cell clusters.
	This table contains the results of Reactome pathway enrichment performed on differentially expressed genes for each transcriptionally defined cell cluster. Enrichment statistics are provided for gene sets upregulated within each cluster and include raw and adjusted p-values (pval, padj), gene set size, pathway size, and the number of overlapping genes. Only pathways meeting the significance and f…
